# Supplementary material for: From a large-scale genomic analysis of insertion sequences to insights into their regulatory roles in prokaryotes
Source: BMC Genomics. 2022 Jun 20;23:451. doi: 10.1186/s12864-022-08678-3 (PMC9208149; doi:10.1186/s12864-022-08678-3)
Supplement: Supplementary file 1 — Additional file 1. [file 12864_2022_8678_MOESM1_ESM.xlsx]

## Sheet: Table S1
Table S1. Genome features / IS distribution in each genome. For each genome (GCA ID) the number of IS occurences in each IS family is given, as well as their presence (marked with x) in Phylum, Class-to-genus, and Species sIG, and Unique IG (See Materials and Methods).
Genome ID	Organisms	Genome Size	Replicons	Taxonomic lineages	GC %	# of genes	# of IS1	# of IS110	# of IS1182	# of IS1380	# of IS1595	# of IS1634	# of IS200	# of IS21	# of IS256	# of IS30	# of IS3	# of IS4	# of IS481	# of IS5	# of IS6	# of IS607	# of IS630	# of IS66	# of IS701	# of IS91	# of IS982	# of ISAs1	# of ISAzo13	# of ISH3	# of ISH6	# of ISKra4	# of ISL3	# of ISLre2	# of ISNCY	# of distinct IS families	Total # of IS	Total IS length	Proportion of IS length compared to the genome	Phylum sIG	Class-to-genus sIG	Species sIG	Unique IG
GCA_000006685.1	CHLAMYDIA MURIDARUM STR. NIGG	1080451	NC_002620.2:Chromosome:1072950; NC_002182.1:Plasmid:7501	PVC GROUP:CHLAMYDIAE:CHLAMYDIIA:CHLAMYDIALES	40.2681	908	0	0	0	0	0	0	0	0	0	0	0	0	0	0	0	0	0	0	0	0	0	0	0	0	0	0	0	0	0	0	0	0	0
GCA_000007205.1	CHLAMYDOPHILA PNEUMONIAE TW-183	1225935	NC_005043.1:Chromosome:1225935	PVC GROUP:CHLAMYDIAE:CHLAMYDIIA:CHLAMYDIALES	40.6	1065	0	0	0	0	0	0	0	0	0	0	0	0	0	0	0	0	0	0	0	0	0	0	0	0	0	0	0	0	0	0	0	0	0
GCA_000007365.1	BUCHNERA APHIDICOLA STR. SG (SCHIZAPHIS GRAMINUM)	641454	NC_004061.1:Chromosome:641454	PROTEOBACTERIA:GAMMAPROTEOBACTERIA:ENTEROBACTERALES:ERWINIACEAE	25.3	560	0	0	0	0	0	0	0	0	0	0	0	0	0	0	0	0	0	0	0	0	0	0	0	0	0	0	0	0	0	0	0	0	0
GCA_000007485.1	TROPHERYMA WHIPPLEI STR. TWIST	927303	NC_004572.3:Chromosome:927303	TERRABACTERIA GROUP:ACTINOBACTERIA:ACTINOBACTERIA:MICROCOCCALES	46.3	852	0	0	0	0	0	0	0	0	0	0	0	0	0	0	0	0	0	0	0	0	0	0	0	0	0	0	0	0	0	0	0	0	0
GCA_000007605.1	CHLAMYDOPHILA CAVIAE GPIC	1181356	NC_003361.3:Chromosome:1173390; NC_004720.1:Plasmid:7966	PVC GROUP:CHLAMYDIAE:CHLAMYDIIA:CHLAMYDIALES	39.1629	976	0	0	0	0	0	0	0	0	0	0	0	0	0	0	0	0	0	0	0	0	0	0	0	0	0	0	0	0	0	0	0	0	0
GCA_000007725.1	BUCHNERA APHIDICOLA STR. BP (BAIZONGIA PISTACIAE)	618379	NC_004545.1:Chromosome:615980; NC_004555.1:Plasmid:2399	PROTEOBACTERIA:GAMMAPROTEOBACTERIA:ENTEROBACTERALES:ERWINIACEAE	25.3004	520	0	0	0	0	0	0	0	0	0	0	0	0	0	0	0	0	0	0	0	0	0	0	0	0	0	0	0	0	0	0	0	0	0
GCA_000007925.1	PROCHLOROCOCCUS MARINUS SUBSP. MARINUS STR. CCMP1375	1751080	NC_005042.1:Chromosome:1751080	TERRABACTERIA GROUP:CYANOBACTERIA/MELAINABACTERIA GROUP:CYANOBACTERIA:SYNECHOCOCCALES	36.4	Missing	0	0	0	0	0	0	0	0	0	0	0	0	0	0	0	0	0	0	0	0	0	0	0	0	0	0	0	0	0	0	0	0	0
GCA_000008045.1	RICKETTSIA TYPHI STR. WILMINGTON	1111496	NC_006142.1:Chromosome:1111496	PROTEOBACTERIA:ALPHAPROTEOBACTERIA:RICKETTSIALES:RICKETTSIACEAE	28.9	825	0	0	0	0	0	0	0	0	0	0	0	0	0	0	0	0	0	0	0	0	0	0	0	0	0	0	0	0	0	0	0	0	0
GCA_000008305.1	MESOPLASMA FLORUM L1	793224	NC_006055.1:Chromosome:793224	TERRABACTERIA GROUP:TENERICUTES:MOLLICUTES:ENTOMOPLASMATALES	27	Missing	0	0	0	0	0	0	0	0	0	0	0	0	0	0	0	0	0	0	0	0	0	0	0	0	0	0	0	0	0	0	0	0	0
GCA_000008365.1	MYCOPLASMA MOBILE 163K	777079	NC_006908.1:Chromosome:777079	TERRABACTERIA GROUP:TENERICUTES:MOLLICUTES:MYCOPLASMATALES	25	652	0	0	0	0	0	0	0	0	0	0	0	0	0	0	0	0	0	0	0	0	0	0	0	0	0	0	0	0	0	0	0	0	0
GCA_000008725.1	CHLAMYDIA TRACHOMATIS D/UW-3/CX	1042519	NC_000117.1:Chromosome:1042519	PVC GROUP:CHLAMYDIAE:CHLAMYDIIA:CHLAMYDIALES	41.3	Missing	0	0	0	0	0	0	0	0	0	0	0	0	0	0	0	0	0	0	0	0	0	0	0	0	0	0	0	0	0	0	0	0	0
GCA_000008745.1	CHLAMYDOPHILA PNEUMONIAE CWL029	1230230	NC_000922.1:Chromosome:1230230	PVC GROUP:CHLAMYDIAE:CHLAMYDIIA:CHLAMYDIALES	40.6	Missing	0	0	0	0	0	0	0	0	0	0	0	0	0	0	0	0	0	0	0	0	0	0	0	0	0	0	0	0	0	0	0	0	0
GCA_000008885.1	WIGGLESWORTHIA GLOSSINIDIA ENDOSYMBIONT OF GLOSSINA BREVIPALPIS	703004	NC_004344.2:Chromosome:697724; NC_003425.1:Plasmid:5280	PROTEOBACTERIA:GAMMAPROTEOBACTERIA:ENTEROBACTERALES:ERWINIACEAE	22.4962	636	0	0	0	0	0	0	0	0	0	0	0	0	0	0	0	0	0	0	0	0	0	0	0	0	0	0	0	0	0	0	0	0	0
GCA_000009605.1	BUCHNERA APHIDICOLA STR. APS (ACYRTHOSIPHON PISUM)	655725	NC_002528.1:Chromosome:640681; NC_002253.1:Plasmid:7786; NC_002252.1:Plasmid:7258	PROTEOBACTERIA:GAMMAPROTEOBACTERIA:ENTEROBACTERALES:ERWINIACEAE	26.3523	Missing	0	0	0	0	0	0	0	0	0	0	0	0	0	0	0	0	0	0	0	0	0	0	0	0	0	0	0	0	0	0	0	0	0
GCA_000009945.1	CHLAMYDIA FELIS FE/C-56	1173791	NC_007899.1:Chromosome:1166239; NC_007900.1:Plasmid:7552	PVC GROUP:CHLAMYDIAE:CHLAMYDIIA:CHLAMYDIALES	39.3646	974	0	0	0	0	0	0	0	0	0	0	0	0	0	0	0	0	0	0	0	0	0	0	0	0	0	0	0	0	0	0	0	0	0
GCA_000010405.1	CANDIDATUS VESICOMYOSOCIUS OKUTANII HA	1022154	NC_009465.1:Chromosome:1022154	PROTEOBACTERIA:GAMMAPROTEOBACTERIA:UNCLASSIFIED GAMMAPROTEOBACTERIA:SULFUR-OXIDIZING SYMBIONTS	31.6	951	0	0	0	0	0	0	0	0	0	0	0	0	0	0	0	0	0	0	0	0	0	0	0	0	0	0	0	0	0	0	0	0	0
GCA_000010645.1	CANDIDATUS AZOBACTEROIDES PSEUDOTRICHONYMPHAE GENOMOVAR. CFP2	1224919	NC_011565.1:Chromosome:1114206; NC_011564.1:Plasmid:37560; NC_011561.1:Plasmid:37111; NC_011562.1:Plasmid:31893; NC_011563.1:Plasmid:4149	FCB GROUP:BACTEROIDETES/CHLOROBI GROUP:BACTEROIDETES:BACTEROIDIA	32.9857	968	0	0	0	0	0	0	0	0	0	0	0	0	0	0	0	0	0	0	0	0	0	0	0	0	0	0	0	0	0	0	0	0	0
GCA_000011165.1	CHLAMYDOPHILA PNEUMONIAE J138	1226565	NC_002491.1:Chromosome:1226565	PVC GROUP:CHLAMYDIAE:CHLAMYDIIA:CHLAMYDIALES	40.6	1064	0	0	0	0	0	0	0	0	0	0	0	0	0	0	0	0	0	0	0	0	0	0	0	0	0	0	0	0	0	0	0	0	0
GCA_000011465.1	PROCHLOROCOCCUS MARINUS SUBSP. PASTORIS STR. CCMP1986	1657990	NC_005072.1:Chromosome:1657990	TERRABACTERIA GROUP:CYANOBACTERIA/MELAINABACTERIA GROUP:CYANOBACTERIA:SYNECHOCOCCALES	30.8	1790	0	0	0	0	0	0	0	0	0	0	0	0	0	0	0	0	0	0	0	0	0	0	0	0	0	0	0	0	0	0	0	0	0
GCA_000011485.1	PROCHLOROCOCCUS MARINUS STR. MIT 9313	2410873	NC_005071.1:Chromosome:2410873	TERRABACTERIA GROUP:CYANOBACTERIA/MELAINABACTERIA GROUP:CYANOBACTERIA:SYNECHOCOCCALES	50.7	2369	0	0	0	0	0	0	0	0	0	0	0	0	0	0	0	0	0	0	0	0	0	0	0	0	0	0	0	0	0	0	0	0	0
GCA_000011745.1	CANDIDATUS BLOCHMANNIA PENNSYLVANICUS STR. BPEN	791654	NC_007292.1:Chromosome:791654	PROTEOBACTERIA:GAMMAPROTEOBACTERIA:ENTEROBACTERALES:ENTEROBACTERIACEAE	29.6	610	0	0	0	0	0	0	0	0	0	0	0	0	0	0	0	0	0	0	0	0	0	0	0	0	0	0	0	0	0	0	0	0	0
GCA_000011945.1	ANAPLASMA MARGINALE STR. ST. MARIES	1197687	NC_004842.2:Chromosome:1197687	PROTEOBACTERIA:ALPHAPROTEOBACTERIA:RICKETTSIALES:ANAPLASMATACEAE	49.8	956	0	0	0	0	0	0	0	0	0	0	0	0	0	0	0	0	0	0	0	0	0	0	0	0	0	0	0	0	0	0	0	0	0
GCA_000012085.2	BORRELIA TURICATAE 91E135	1165365	NC_008710.1:Chromosome:917330; NZ_CP019362.1:Plasmid:30716; NZ_CP019363.1:Plasmid:5106; NZ_CP019364.1:Plasmid:34098; NZ_CP019365.1:Plasmid:33893; NZ_CP019366.1:Plasmid:33462; NZ_CP019367.1:Plasmid:28724; NZ_CP019368.1:Plasmid:38808; NZ_CP019369.1:Plasmid:43228	SPIROCHAETES:SPIROCHAETIA:SPIROCHAETALES:BORRELIACEAE	29.4619	1051	0	0	0	0	0	0	0	0	0	0	0	0	0	0	0	0	0	0	0	0	0	0	0	0	0	0	0	0	0	0	0	0	0
GCA_000012125.1	CHLAMYDIA TRACHOMATIS A/HAR-13	1051969	NC_007429.1:Chromosome:1044459; NC_007430.1:Plasmid:7510	PVC GROUP:CHLAMYDIAE:CHLAMYDIIA:CHLAMYDIALES	41.2643	900	0	0	0	0	0	0	0	0	0	0	0	0	0	0	0	0	0	0	0	0	0	0	0	0	0	0	0	0	0	0	0	0	0
GCA_000012465.1	PROCHLOROCOCCUS MARINUS STR. NATL2A	1842899	NC_007335.2:Chromosome:1842899	TERRABACTERIA GROUP:CYANOBACTERIA/MELAINABACTERIA GROUP:CYANOBACTERIA:SYNECHOCOCCALES	35.1	1953	0	0	0	0	0	0	0	0	0	0	0	0	0	0	0	0	0	0	0	0	0	0	0	0	0	0	0	0	0	0	0	0	0
GCA_000012505.1	SYNECHOCOCCUS SP. CC9902	2234828	NC_007513.1:Chromosome:2234828	TERRABACTERIA GROUP:CYANOBACTERIA/MELAINABACTERIA GROUP:CYANOBACTERIA:SYNECHOCOCCALES	54.2	2337	0	0	0	0	0	0	0	0	0	0	0	0	0	0	0	0	0	0	0	0	0	0	0	0	0	0	0	0	0	0	0	0	0
GCA_000012565.1	EHRLICHIA CANIS STR. JAKE	1315030	NC_007354.1:Chromosome:1315030	PROTEOBACTERIA:ALPHAPROTEOBACTERIA:RICKETTSIALES:ANAPLASMATACEAE	29	933	0	0	0	0	0	0	0	0	0	0	0	0	0	0	0	0	0	0	0	0	0	0	0	0	0	0	0	0	0	0	0	0	0
GCA_000012625.1	SYNECHOCOCCUS SP. CC9605	2510659	NC_007516.1:Chromosome:2510659	TERRABACTERIA GROUP:CYANOBACTERIA/MELAINABACTERIA GROUP:CYANOBACTERIA:SYNECHOCOCCALES	59.2	2665	0	0	0	0	0	0	0	0	0	0	0	0	0	0	0	0	0	0	0	0	0	0	0	0	0	0	0	0	0	0	0	0	0
GCA_000012645.1	PROCHLOROCOCCUS MARINUS STR. MIT 9312	1709204	NC_007577.1:Chromosome:1709204	TERRABACTERIA GROUP:CYANOBACTERIA/MELAINABACTERIA GROUP:CYANOBACTERIA:SYNECHOCOCCALES	31.2	1826	0	0	0	0	0	0	0	0	0	0	0	0	0	0	0	0	0	0	0	0	0	0	0	0	0	0	0	0	0	0	0	0	0
GCA_000013125.1	ANAPLASMA PHAGOCYTOPHILUM STR. HZ	1471282	NC_007797.1:Chromosome:1471282	PROTEOBACTERIA:ALPHAPROTEOBACTERIA:RICKETTSIALES:ANAPLASMATACEAE	41.6	1066	0	0	0	0	0	0	0	0	0	0	0	0	0	0	0	0	0	0	0	0	0	0	0	0	0	0	0	0	0	0	0	0	0
GCA_000013145.1	EHRLICHIA CHAFFEENSIS STR. ARKANSAS	1176248	NC_007799.1:Chromosome:1176248	PROTEOBACTERIA:ALPHAPROTEOBACTERIA:RICKETTSIALES:ANAPLASMATACEAE	30.1	892	0	0	0	0	0	0	0	0	0	0	0	0	0	0	0	0	0	0	0	0	0	0	0	0	0	0	0	0	0	0	0	0	0
GCA_000013185.1	BAUMANNIA CICADELLINICOLA STR. HC (HOMALODISCA COAGULATA)	686194	NC_007984.1:Chromosome:686194	PROTEOBACTERIA:GAMMAPROTEOBACTERIA:UNCLASSIFIED GAMMAPROTEOBACTERIA:CANDIDATUS BAUMANNIA	33.2	595	0	0	0	0	0	0	0	0	0	0	0	0	0	0	0	0	0	0	0	0	0	0	0	0	0	0	0	0	0	0	0	0	0
GCA_000014585.1	SYNECHOCOCCUS SP. CC9311	2606748	NC_008319.1:Chromosome:2606748	TERRABACTERIA GROUP:CYANOBACTERIA/MELAINABACTERIA GROUP:CYANOBACTERIA:SYNECHOCOCCALES	52.4	2663	0	0	0	0	0	0	0	0	0	0	0	0	0	0	0	0	0	0	0	0	0	0	0	0	0	0	0	0	0	0	0	0	0
GCA_000015085.1	CAMPYLOBACTER FETUS SUBSP. FETUS 82-40	1773615	NC_008599.1:Chromosome:1773615	PROTEOBACTERIA:DELTA/EPSILON SUBDIVISIONS:EPSILONPROTEOBACTERIA:CAMPYLOBACTERALES	33.3	1710	0	0	0	0	0	0	0	0	0	0	0	0	0	0	0	0	0	0	0	0	0	0	0	0	0	0	0	0	0	0	0	0	0
GCA_000015105.1	CANDIDATUS RUTHIA MAGNIFICA STR. CM (CALYPTOGENA MAGNIFICA)	1160782	NC_008610.1:Chromosome:1160782	PROTEOBACTERIA:GAMMAPROTEOBACTERIA:UNCLASSIFIED GAMMAPROTEOBACTERIA:SULFUR-OXIDIZING SYMBIONTS	34	1034	0	0	0	0	0	0	0	0	0	0	0	0	0	0	0	0	0	0	0	0	0	0	0	0	0	0	0	0	0	0	0	0	0
GCA_000015145.1	HYPERTHERMUS BUTYLICUS DSM 5456	1667163	NC_008818.1:Chromosome:1667163	TACK GROUP:CRENARCHAEOTA:THERMOPROTEI:DESULFUROCOCCALES	53.7	1675	0	0	0	0	0	0	0	0	0	0	0	0	0	0	0	0	0	0	0	0	0	0	0	0	0	0	0	0	0	0	0	0	0
GCA_000015445.1	BARTONELLA BACILLIFORMIS KC583	1445021	NC_008783.1:Chromosome:1445021	PROTEOBACTERIA:ALPHAPROTEOBACTERIA:RHIZOBIALES:BARTONELLACEAE	38.2	1199	0	0	0	0	0	0	0	0	0	0	0	0	0	0	0	0	0	0	0	0	0	0	0	0	0	0	0	0	0	0	0	0	0
GCA_000015525.1	CAMPYLOBACTER JEJUNI SUBSP. JEJUNI 81-176	1699052	NC_008787.1:Chromosome:1616554; NC_008790.1:Plasmid:45025; NC_008770.1:Plasmid:37473	PROTEOBACTERIA:DELTA/EPSILON SUBDIVISIONS:EPSILONPROTEOBACTERIA:CAMPYLOBACTERALES	30.4566	1658	0	0	0	0	0	0	0	0	0	0	0	0	0	0	0	0	0	0	0	0	0	0	0	0	0	0	0	0	0	0	0	0	0
GCA_000015645.1	PROCHLOROCOCCUS MARINUS STR. AS9601	1669886	NC_008816.1:Chromosome:1669886	TERRABACTERIA GROUP:CYANOBACTERIA/MELAINABACTERIA GROUP:CYANOBACTERIA:SYNECHOCOCCALES	31.3	1784	0	0	0	0	0	0	0	0	0	0	0	0	0	0	0	0	0	0	0	0	0	0	0	0	0	0	0	0	0	0	0	0	0
GCA_000015665.1	PROCHLOROCOCCUS MARINUS STR. MIT 9515	1704176	NC_008817.1:Chromosome:1704176	TERRABACTERIA GROUP:CYANOBACTERIA/MELAINABACTERIA GROUP:CYANOBACTERIA:SYNECHOCOCCALES	30.8	1794	0	0	0	0	0	0	0	0	0	0	0	0	0	0	0	0	0	0	0	0	0	0	0	0	0	0	0	0	0	0	0	0	0
GCA_000015685.1	PROCHLOROCOCCUS MARINUS STR. NATL1A	1864731	NC_008819.1:Chromosome:1864731	TERRABACTERIA GROUP:CYANOBACTERIA/MELAINABACTERIA GROUP:CYANOBACTERIA:SYNECHOCOCCALES	35	1976	0	0	0	0	0	0	0	0	0	0	0	0	0	0	0	0	0	0	0	0	0	0	0	0	0	0	0	0	0	0	0	0	0
GCA_000015965.1	PROCHLOROCOCCUS MARINUS STR. MIT 9301	1641879	NC_009091.1:Chromosome:1641879	TERRABACTERIA GROUP:CYANOBACTERIA/MELAINABACTERIA GROUP:CYANOBACTERIA:SYNECHOCOCCALES	31.3	1786	0	0	0	0	0	0	0	0	0	0	0	0	0	0	0	0	0	0	0	0	0	0	0	0	0	0	0	0	0	0	0	0	0
GCA_000017465.2	CAMPYLOBACTER CURVUS 525.92	1971270	NC_009715.2:Chromosome:1971270	PROTEOBACTERIA:DELTA/EPSILON SUBDIVISIONS:EPSILONPROTEOBACTERIA:CAMPYLOBACTERALES	44.5	1910	0	0	0	0	0	0	0	0	0	0	0	0	0	0	0	0	0	0	0	0	0	0	0	0	0	0	0	0	0	0	0	0	0
GCA_000017585.1	CAMPYLOBACTER HOMINIS ATCC BAA-381	1714951	NC_009714.1:Chromosome:1711273; NC_009713.1:Plasmid:3678	PROTEOBACTERIA:DELTA/EPSILON SUBDIVISIONS:EPSILONPROTEOBACTERIA:CAMPYLOBACTERALES	31.7051	1578	0	0	0	0	0	0	0	0	0	0	0	0	0	0	0	0	0	0	0	0	0	0	0	0	0	0	0	0	0	0	0	0	0
GCA_000017725.2	CAMPYLOBACTER CONCISUS 13826	2099413	NC_009802.2:Chromosome:2052007; NC_009796.1:Plasmid:16457; NC_009795.1:Plasmid:30949	PROTEOBACTERIA:DELTA/EPSILON SUBDIVISIONS:EPSILONPROTEOBACTERIA:CAMPYLOBACTERALES	39.2388	2033	0	0	0	0	0	0	0	0	0	0	0	0	0	0	0	0	0	0	0	0	0	0	0	0	0	0	0	0	0	0	0	0	0
GCA_000017905.1	CAMPYLOBACTER JEJUNI SUBSP. JEJUNI 81116	1628115	NC_009839.1:Chromosome:1628115	PROTEOBACTERIA:DELTA/EPSILON SUBDIVISIONS:EPSILONPROTEOBACTERIA:CAMPYLOBACTERALES	30.5	1582	0	0	0	0	0	0	0	0	0	0	0	0	0	0	0	0	0	0	0	0	0	0	0	0	0	0	0	0	0	0	0	0	0
GCA_000017945.1	IGNICOCCUS HOSPITALIS KIN4/I	1297538	NC_009776.1:Chromosome:1297538	TACK GROUP:CRENARCHAEOTA:THERMOPROTEI:DESULFUROCOCCALES	56.5	1448	0	0	0	0	0	0	0	0	0	0	0	0	0	0	0	0	0	0	0	0	0	0	0	0	0	0	0	0	0	0	0	0	0
GCA_000018065.1	PROCHLOROCOCCUS MARINUS STR. MIT 9215	1738790	NC_009840.1:Chromosome:1738790	TERRABACTERIA GROUP:CYANOBACTERIA/MELAINABACTERIA GROUP:CYANOBACTERIA:SYNECHOCOCCALES	31.1	1853	0	0	0	0	0	0	0	0	0	0	0	0	0	0	0	0	0	0	0	0	0	0	0	0	0	0	0	0	0	0	0	0	0
GCA_000018485.1	METHANOCOCCUS MARIPALUDIS C6	1744193	NC_009975.1:Chromosome:1744193	EURYARCHAEOTA:METHANOMADA GROUP:METHANOCOCCI:METHANOCOCCALES	33.4	1816	0	0	0	0	0	0	0	0	0	0	0	0	0	0	0	0	0	0	0	0	0	0	0	0	0	0	0	0	0	0	0	0	0
GCA_000019205.1	CAMPYLOBACTER LARI RM2100	1571661	NC_012039.1:Chromosome:1525460; NC_012040.1:Plasmid:46201	PROTEOBACTERIA:DELTA/EPSILON SUBDIVISIONS:EPSILONPROTEOBACTERIA:CAMPYLOBACTERALES	29.6177	1539	0	0	0	0	0	0	0	0	0	0	0	0	0	0	0	0	0	0	0	0	0	0	0	0	0	0	0	0	0	0	0	0	0
GCA_000019745.1	POLYNUCLEOBACTER NECESSARIUS STIR1	1560469	NC_010531.1:Chromosome:1560469	PROTEOBACTERIA:BETAPROTEOBACTERIA:BURKHOLDERIALES:BURKHOLDERIACEAE	45.6	1328	0	0	0	0	0	0	0	0	0	0	0	0	0	0	0	0	0	0	0	0	0	0	0	0	0	0	0	0	0	0	0	0	0
GCA_000020065.1	MYCOPLASMA ARTHRITIDIS 158L3-1	820453	NC_011025.1:Chromosome:820453	TERRABACTERIA GROUP:TENERICUTES:MOLLICUTES:MYCOPLASMATALES	30.7	619	0	0	0	0	0	0	0	0	0	0	0	0	0	0	0	0	0	0	0	0	0	0	0	0	0	0	0	0	0	0	0	0	0
GCA_000020305.1	ANAPLASMA MARGINALE STR. FLORIDA	1202435	NC_012026.1:Chromosome:1202435	PROTEOBACTERIA:ALPHAPROTEOBACTERIA:RICKETTSIALES:ANAPLASMATACEAE	49.8	959	0	0	0	0	0	0	0	0	0	0	0	0	0	0	0	0	0	0	0	0	0	0	0	0	0	0	0	0	0	0	0	0	0
GCA_000021065.1	BUCHNERA APHIDICOLA STR. TUC7 (ACYRTHOSIPHON PISUM)	641895	NC_011834.1:Chromosome:641895	PROTEOBACTERIA:GAMMAPROTEOBACTERIA:ENTEROBACTERALES:ERWINIACEAE	26.3	577	0	0	0	0	0	0	0	0	0	0	0	0	0	0	0	0	0	0	0	0	0	0	0	0	0	0	0	0	0	0	0	0	0
GCA_000021085.1	BUCHNERA APHIDICOLA STR. 5A (ACYRTHOSIPHON PISUM)	642122	NC_011833.1:Chromosome:642122	PROTEOBACTERIA:GAMMAPROTEOBACTERIA:ENTEROBACTERALES:ERWINIACEAE	26.3	576	0	0	0	0	0	0	0	0	0	0	0	0	0	0	0	0	0	0	0	0	0	0	0	0	0	0	0	0	0	0	0	0	0
GCA_000021265.1	UREAPLASMA UREALYTICUM SEROVAR 10 STR. ATCC 33699	874478	NC_011374.1:Chromosome:874478	TERRABACTERIA GROUP:TENERICUTES:MOLLICUTES:MYCOPLASMATALES	25.8	639	0	0	0	0	0	0	0	0	0	0	0	0	0	0	0	0	0	0	0	0	0	0	0	0	0	0	0	0	0	0	0	0	0
GCA_000021685.1	THERMOMICROBIUM ROSEUM DSM 5159	2920744	NC_011959.1:Chromosome:2003006; NC_011961.1:Plasmid:917738	TERRABACTERIA GROUP:CHLOROFLEXI:THERMOMICROBIA:THERMOMICROBIALES	64.2598	2644	0	0	0	0	0	0	0	0	0	0	0	0	0	0	0	0	0	0	0	0	0	0	0	0	0	0	0	0	0	0	0	0	0
GCA_000021725.1	NAUTILIA PROFUNDICOLA AMH	1676444	NC_012115.1:Chromosome:1676444	PROTEOBACTERIA:DELTA/EPSILON SUBDIVISIONS:EPSILONPROTEOBACTERIA:NAUTILIALES	33.5	1704	0	0	0	0	0	0	0	0	0	0	0	0	0	0	0	0	0	0	0	0	0	0	0	0	0	0	0	0	0	0	0	0	0
GCA_000022605.2	BLATTABACTERIUM SP. (BLATTELLA GERMANICA) STR. BGE	640935	NC_013454.1:Chromosome:636850; NC_015679.1:Plasmid:4085	FCB GROUP:BACTEROIDETES/CHLOROBI GROUP:BACTEROIDETES:FLAVOBACTERIIA	27.1172	577	0	0	0	0	0	0	0	0	0	0	0	0	0	0	0	0	0	0	0	0	0	0	0	0	0	0	0	0	0	0	0	0	0
GCA_000022785.1	RICKETTSIA PROWAZEKII STR. RP22	1111612	NC_017560.1:Chromosome:1111612	PROTEOBACTERIA:ALPHAPROTEOBACTERIA:RICKETTSIALES:RICKETTSIACEAE	29	869	0	0	0	0	0	0	0	0	0	0	0	0	0	0	0	0	0	0	0	0	0	0	0	0	0	0	0	0	0	0	0	0	0
GCA_000023845.1	CRYPTOBACTERIUM CURTUM DSM 15641	1617804	NC_013170.1:Chromosome:1617804	TERRABACTERIA GROUP:ACTINOBACTERIA:CORIOBACTERIIA:EGGERTHELLALES	50.9	1337	0	0	0	0	0	0	0	0	0	0	0	0	0	0	0	0	0	0	0	0	0	0	0	0	0	0	0	0	0	0	0	0	0
GCA_000024145.1	CHLAMYDOPHILA PNEUMONIAE LPCOLN	1248550	NC_017285.1:Chromosome:1241020; NC_017286.1:Plasmid:7530	PVC GROUP:CHLAMYDIAE:CHLAMYDIIA:CHLAMYDIALES	40.4548	1013	0	0	0	0	0	0	0	0	0	0	0	0	0	0	0	0	0	0	0	0	0	0	0	0	0	0	0	0	0	0	0	0	0
GCA_000024505.1	ANAPLASMA CENTRALE STR. ISRAEL	1206806	NC_013532.1:Chromosome:1206806	PROTEOBACTERIA:ALPHAPROTEOBACTERIA:RICKETTSIALES:ANAPLASMATACEAE	50	943	0	0	0	0	0	0	0	0	0	0	0	0	0	0	0	0	0	0	0	0	0	0	0	0	0	0	0	0	0	0	0	0	0
GCA_000024945.1	VEILLONELLA PARVULA DSM 2008	2132142	NC_013520.1:Chromosome:2132142	TERRABACTERIA GROUP:FIRMICUTES:NEGATIVICUTES:VEILLONELLALES	38.6	1824	0	0	0	0	0	0	0	0	0	0	0	0	0	0	0	0	0	0	0	0	0	0	0	0	0	0	0	0	0	0	0	0	0
GCA_000025125.1	CANDIDATUS ATELOCYANOBACTERIUM THALASSA ISOLATE ALOHA	1443806	NC_013771.1:Chromosome:1443806	TERRABACTERIA GROUP:CYANOBACTERIA/MELAINABACTERIA GROUP:CYANOBACTERIA:OSCILLATORIOPHYCIDEAE	31.1	1148	0	0	0	0	0	0	0	0	0	0	0	0	0	0	0	0	0	0	0	0	0	0	0	0	0	0	0	0	0	0	0	0	0
GCA_000025845.1	MYCOPLASMA CROCODYLI MP145	934379	NC_014014.1:Chromosome:934379	TERRABACTERIA GROUP:TENERICUTES:MOLLICUTES:MYCOPLASMATALES	27	746	0	0	0	0	0	0	0	0	0	0	0	0	0	0	0	0	0	0	0	0	0	0	0	0	0	0	0	0	0	0	0	0	0
GCA_000026005.1	EHRLICHIA RUMINANTIUM STR. WELGEVONDEN	1516355	NC_005295.2:Chromosome:1516355	PROTEOBACTERIA:ALPHAPROTEOBACTERIA:RICKETTSIALES:ANAPLASMATACEAE	27.5	934	0	0	0	0	0	0	0	0	0	0	0	0	0	0	0	0	0	0	0	0	0	0	0	0	0	0	0	0	0	0	0	0	0
GCA_000026025.1	CHLAMYDIA ABORTUS S26/3	1144377	NC_004552.2:Chromosome:1144377	PVC GROUP:CHLAMYDIAE:CHLAMYDIIA:CHLAMYDIALES	39.9	935	0	0	0	0	0	0	0	0	0	0	0	0	0	0	0	0	0	0	0	0	0	0	0	0	0	0	0	0	0	0	0	0	0
GCA_000026905.1	CHLAMYDIA TRACHOMATIS B/TZ1A828/OT	1044282	NC_012687.1:Chromosome:1044282	PVC GROUP:CHLAMYDIAE:CHLAMYDIIA:CHLAMYDIALES	41.3	905	0	0	0	0	0	0	0	0	0	0	0	0	0	0	0	0	0	0	0	0	0	0	0	0	0	0	0	0	0	0	0	0	0
GCA_000026925.1	CHLAMYDIA TRACHOMATIS B/JALI20/OT	1044352	NC_012686.1:Chromosome:1044352	PVC GROUP:CHLAMYDIAE:CHLAMYDIIA:CHLAMYDIALES	41.3	895	0	0	0	0	0	0	0	0	0	0	0	0	0	0	0	0	0	0	0	0	0	0	0	0	0	0	0	0	0	0	0	0	0
GCA_000027325.1	MYCOPLASMA GENITALIUM G37	580076	NC_000908.2:Chromosome:580076	TERRABACTERIA GROUP:TENERICUTES:MOLLICUTES:MYCOPLASMATALES	31.7	515	0	0	0	0	0	0	0	0	0	0	0	0	0	0	0	0	0	0	0	0	0	0	0	0	0	0	0	0	0	0	0	0	0
GCA_000027345.1	MYCOPLASMA PNEUMONIAE M129	816394	NC_000912.1:Chromosome:816394	TERRABACTERIA GROUP:TENERICUTES:MOLLICUTES:MYCOPLASMATALES	40	Missing	0	0	0	0	0	0	0	0	0	0	0	0	0	0	0	0	0	0	0	0	0	0	0	0	0	0	0	0	0	0	0	0	0
GCA_000043285.1	CANDIDATUS BLOCHMANNIA FLORIDANUS	705557	NC_005061.1:Chromosome:705557	PROTEOBACTERIA:GAMMAPROTEOBACTERIA:ENTEROBACTERALES:ENTEROBACTERIACEAE	27.4	587	0	0	0	0	0	0	0	0	0	0	0	0	0	0	0	0	0	0	0	0	0	0	0	0	0	0	0	0	0	0	0	0	0
GCA_000046685.1	BARTONELLA QUINTANA STR. TOULOUSE	1581384	NC_005955.1:Chromosome:1581384	PROTEOBACTERIA:ALPHAPROTEOBACTERIA:RHIZOBIALES:BARTONELLACEAE	38.8	1222	0	0	0	0	0	0	0	0	0	0	0	0	0	0	0	0	0	0	0	0	0	0	0	0	0	0	0	0	0	0	0	0	0
GCA_000046705.1	BARTONELLA HENSELAE STR. HOUSTON-1	1931047	NC_005956.1:Chromosome:1931047	PROTEOBACTERIA:ALPHAPROTEOBACTERIA:RHIZOBIALES:BARTONELLACEAE	38.2	1520	0	0	0	0	0	0	0	0	0	0	0	0	0	0	0	0	0	0	0	0	0	0	0	0	0	0	0	0	0	0	0	0	0
GCA_000050405.1	EHRLICHIA RUMINANTIUM STR. GARDEL	1499920	NC_006831.1:Chromosome:1499920	PROTEOBACTERIA:ALPHAPROTEOBACTERIA:RICKETTSIALES:ANAPLASMATACEAE	27.5	925	0	0	0	0	0	0	0	0	0	0	0	0	0	0	0	0	0	0	0	0	0	0	0	0	0	0	0	0	0	0	0	0	0
GCA_000050425.1	EHRLICHIA RUMINANTIUM STR. WELGEVONDEN	1512977	NC_006832.1:Chromosome:1512977	PROTEOBACTERIA:ALPHAPROTEOBACTERIA:RICKETTSIALES:ANAPLASMATACEAE	27.5	930	0	0	0	0	0	0	0	0	0	0	0	0	0	0	0	0	0	0	0	0	0	0	0	0	0	0	0	0	0	0	0	0	0
GCA_000055945.1	LAWSONIA INTRACELLULARIS PHE/MN1-00	1719014	NC_008011.1:Chromosome:1457619; NC_008012.1:Plasmid:27048; NC_008013.1:Plasmid:39794; NC_008014.1:Plasmid:194553	PROTEOBACTERIA:DELTA/EPSILON SUBDIVISIONS:DELTAPROTEOBACTERIA:DESULFOVIBRIONALES	33.0922	1419	0	0	0	0	0	0	0	0	0	0	0	0	0	0	0	0	0	0	0	0	0	0	0	0	0	0	0	0	0	0	0	0	0
GCA_000063505.1	SYNECHOCOCCUS SP. WH 7803	2366980	NC_009481.1:Chromosome:2366980	TERRABACTERIA GROUP:CYANOBACTERIA/MELAINABACTERIA GROUP:CYANOBACTERIA:SYNECHOCOCCALES	60.2	2456	0	0	0	0	0	0	0	0	0	0	0	0	0	0	0	0	0	0	0	0	0	0	0	0	0	0	0	0	0	0	0	0	0
GCA_000063525.1	SYNECHOCOCCUS SP. RCC307	2224914	NC_009482.1:Chromosome:2224914	TERRABACTERIA GROUP:CYANOBACTERIA/MELAINABACTERIA GROUP:CYANOBACTERIA:SYNECHOCOCCALES	60.8	2388	0	0	0	0	0	0	0	0	0	0	0	0	0	0	0	0	0	0	0	0	0	0	0	0	0	0	0	0	0	0	0	0	0
GCA_000068525.2	CHLAMYDIA TRACHOMATIS L2B/UCH-1/PROCTITIS	1038863	NC_010280.2:Chromosome:1038863	PVC GROUP:CHLAMYDIAE:CHLAMYDIIA:CHLAMYDIALES	41.3	895	0	0	0	0	0	0	0	0	0	0	0	0	0	0	0	0	0	0	0	0	0	0	0	0	0	0	0	0	0	0	0	0	0
GCA_000068585.1	CHLAMYDIA TRACHOMATIS 434/BU	1038842	NC_010287.1:Chromosome:1038842	PVC GROUP:CHLAMYDIAE:CHLAMYDIIA:CHLAMYDIALES	41.3	Missing	0	0	0	0	0	0	0	0	0	0	0	0	0	0	0	0	0	0	0	0	0	0	0	0	0	0	0	0	0	0	0	0	0
GCA_000090965.1	BUCHNERA APHIDICOLA BCC	422434	NC_008513.1:Chromosome:416380; NC_011878.1:Plasmid:6054	PROTEOBACTERIA:GAMMAPROTEOBACTERIA:ENTEROBACTERALES:ERWINIACEAE	20.2032	367	0	0	0	0	0	0	0	0	0	0	0	0	0	0	0	0	0	0	0	0	0	0	0	0	0	0	0	0	0	0	0	0	0
GCA_000092485.1	CHLAMYDIA TRACHOMATIS D-EC	1050015	NC_017434.1:Chromosome:1042522; NC_017435.1:Plasmid:7493	PVC GROUP:CHLAMYDIAE:CHLAMYDIIA:CHLAMYDIALES	41.2643	912	0	0	0	0	0	0	0	0	0	0	0	0	0	0	0	0	0	0	0	0	0	0	0	0	0	0	0	0	0	0	0	0	0
GCA_000092665.1	CHLAMYDIA TRACHOMATIS E/150	1042996	NC_017439.1:Chromosome:1042996	PVC GROUP:CHLAMYDIAE:CHLAMYDIIA:CHLAMYDIALES	41.3	901	0	0	0	0	0	0	0	0	0	0	0	0	0	0	0	0	0	0	0	0	0	0	0	0	0	0	0	0	0	0	0	0	0
GCA_000092685.1	CHLAMYDIA TRACHOMATIS G/9768	1042810	NC_017429.1:Chromosome:1042810	PVC GROUP:CHLAMYDIAE:CHLAMYDIIA:CHLAMYDIALES	41.3	901	0	0	0	0	0	0	0	0	0	0	0	0	0	0	0	0	0	0	0	0	0	0	0	0	0	0	0	0	0	0	0	0	0
GCA_000092705.1	CHLAMYDIA TRACHOMATIS G/11222	1042354	NC_017430.1:Chromosome:1042354	PVC GROUP:CHLAMYDIAE:CHLAMYDIIA:CHLAMYDIALES	41.3	903	0	0	0	0	0	0	0	0	0	0	0	0	0	0	0	0	0	0	0	0	0	0	0	0	0	0	0	0	0	0	0	0	0
GCA_000092725.1	CHLAMYDIA TRACHOMATIS G/11074	1042875	NC_017440.1:Chromosome:1042875	PVC GROUP:CHLAMYDIAE:CHLAMYDIIA:CHLAMYDIALES	41.3	901	0	0	0	0	0	0	0	0	0	0	0	0	0	0	0	0	0	0	0	0	0	0	0	0	0	0	0	0	0	0	0	0	0
GCA_000092745.1	CHLAMYDIA TRACHOMATIS E/11023	1043025	NC_017431.1:Chromosome:1043025	PVC GROUP:CHLAMYDIAE:CHLAMYDIIA:CHLAMYDIALES	41.3	902	0	0	0	0	0	0	0	0	0	0	0	0	0	0	0	0	0	0	0	0	0	0	0	0	0	0	0	0	0	0	0	0	0
GCA_000092805.1	CHLAMYDIA TRACHOMATIS G/9301	1042811	NC_017432.1:Chromosome:1042811	PVC GROUP:CHLAMYDIAE:CHLAMYDIIA:CHLAMYDIALES	41.3	901	0	0	0	0	0	0	0	0	0	0	0	0	0	0	0	0	0	0	0	0	0	0	0	0	0	0	0	0	0	0	0	0	0
GCA_000093005.1	CHLAMYDIA TRACHOMATIS D-LC	1050013	NC_017436.1:Chromosome:1042520; NC_017433.1:Plasmid:7493	PVC GROUP:CHLAMYDIAE:CHLAMYDIIA:CHLAMYDIALES	41.2643	912	0	0	0	0	0	0	0	0	0	0	0	0	0	0	0	0	0	0	0	0	0	0	0	0	0	0	0	0	0	0	0	0	0
GCA_000093065.1	CANDIDATUS RIESIA PEDICULICOLA USDA	582127	NC_014109.1:Chromosome:574390; NC_013962.1:Plasmid:7737	PROTEOBACTERIA:GAMMAPROTEOBACTERIA:ENTEROBACTERALES:ENTEROBACTERIACEAE	28.589	490	0	0	0	0	0	0	0	0	0	0	0	0	0	0	0	0	0	0	0	0	0	0	0	0	0	0	0	0	0	0	0	0	0
GCA_000093165.1	BLATTABACTERIUM SP. (PERIPLANETA AMERICANA) STR. BPLAN	640442	NC_013418.2:Chromosome:636994; NC_013419.1:Plasmid:3448	FCB GROUP:BACTEROIDETES/CHLOROBI GROUP:BACTEROIDETES:FLAVOBACTERIIA	28.2016	586	0	0	0	0	0	0	0	0	0	0	0	0	0	0	0	0	0	0	0	0	0	0	0	0	0	0	0	0	0	0	0	0	0
GCA_000143945.1	MYCOPLASMA PNEUMONIAE FH	811088	NC_017504.1:Chromosome:811088	TERRABACTERIA GROUP:TENERICUTES:MOLLICUTES:MYCOPLASMATALES	40	680	0	0	0	0	0	0	0	0	0	0	0	0	0	0	0	0	0	0	0	0	0	0	0	0	0	0	0	0	0	0	0	0	0
GCA_000148705.1	CAMPYLOBACTER JEJUNI SUBSP. JEJUNI M1	1616648	NC_017280.1:Chromosome:1616648	PROTEOBACTERIA:DELTA/EPSILON SUBDIVISIONS:EPSILONPROTEOBACTERIA:CAMPYLOBACTERALES	30.6	1550	0	0	0	0	0	0	0	0	0	0	0	0	0	0	0	0	0	0	0	0	0	0	0	0	0	0	0	0	0	0	0	0	0
GCA_000161795.2	SYNECHOCOCCUS SP. WH 8109	2111515	NZ_CP006882.1:Chromosome:2111515	TERRABACTERIA GROUP:CYANOBACTERIA/MELAINABACTERIA GROUP:CYANOBACTERIA:SYNECHOCOCCALES	60.1	2232	0	0	0	0	0	0	0	0	0	0	0	0	0	0	0	0	0	0	0	0	0	0	0	0	0	0	0	0	0	0	0	0	0
GCA_000179035.2	MYCOPLASMA SUIS STR. ILLINOIS	742431	NC_015155.1:Chromosome:742431	TERRABACTERIA GROUP:TENERICUTES:MOLLICUTES:MYCOPLASMATALES	31.1	817	0	0	0	0	0	0	0	0	0	0	0	0	0	0	0	0	0	0	0	0	0	0	0	0	0	0	0	0	0	0	0	0	0
GCA_000183225.1	BUCHNERA APHIDICOLA STR. LL01 (ACYRTHOSIPHON PISUM)	641799	NC_017255.1:Chromosome:641799	PROTEOBACTERIA:GAMMAPROTEOBACTERIA:ENTEROBACTERALES:ERWINIACEAE	26.3	537	0	0	0	0	0	0	0	0	0	0	0	0	0	0	0	0	0	0	0	0	0	0	0	0	0	0	0	0	0	0	0	0	0
GCA_000183245.1	BUCHNERA APHIDICOLA STR. TLW03 (ACYRTHOSIPHON PISUM)	641770	NC_017252.1:Chromosome:641770	PROTEOBACTERIA:GAMMAPROTEOBACTERIA:ENTEROBACTERALES:ERWINIACEAE	26.3	514	0	0	0	0	0	0	0	0	0	0	0	0	0	0	0	0	0	0	0	0	0	0	0	0	0	0	0	0	0	0	0	0	0
GCA_000183285.1	BUCHNERA APHIDICOLA STR. JF99 (ACYRTHOSIPHON PISUM)	641716	NC_017253.1:Chromosome:641716	PROTEOBACTERIA:GAMMAPROTEOBACTERIA:ENTEROBACTERALES:ERWINIACEAE	26.3	560	0	0	0	0	0	0	0	0	0	0	0	0	0	0	0	0	0	0	0	0	0	0	0	0	0	0	0	0	0	0	0	0	0
GCA_000183305.1	BUCHNERA APHIDICOLA STR. JF98 (ACYRTHOSIPHON PISUM)	641771	NC_017254.1:Chromosome:641771	PROTEOBACTERIA:GAMMAPROTEOBACTERIA:ENTEROBACTERALES:ERWINIACEAE	26.3	399	0	0	0	0	0	0	0	0	0	0	0	0	0	0	0	0	0	0	0	0	0	0	0	0	0	0	0	0	0	0	0	0	0
GCA_000183665.1	CANDIDATUS LIBERIBACTER SOLANACEARUM CLSO-ZC1	1258278	NC_014774.1:Chromosome:1258278	PROTEOBACTERIA:ALPHAPROTEOBACTERIA:RHIZOBIALES:RHIZOBIACEAE	35.2	1048	0	0	0	0	0	0	0	0	0	0	0	0	0	0	0	0	0	0	0	0	0	0	0	0	0	0	0	0	0	0	0	0	0
GCA_000185985.2	CANDIDATUS BLOCHMANNIA VAFER STR. BVAF	722585	NC_014909.2:Chromosome:722585	PROTEOBACTERIA:GAMMAPROTEOBACTERIA:ENTEROBACTERALES:ENTEROBACTERIACEAE	27.5	585	0	0	0	0	0	0	0	0	0	0	0	0	0	0	0	0	0	0	0	0	0	0	0	0	0	0	0	0	0	0	0	0	0
GCA_000186345.1	ISOSPHAERA PALLIDA ATCC 43644	5529304	NC_014962.1:Chromosome:5472964; NC_014957.1:Plasmid:56340	PVC GROUP:PLANCTOMYCETES:PLANCTOMYCETIA:PLANCTOMYCETALES	62.4469	3893	0	0	0	0	0	0	0	0	0	0	0	0	0	0	0	0	0	0	0	0	0	0	0	0	0	0	0	0	0	0	0	0	0
GCA_000186985.3	MYCOPLASMA HAEMOFELIS OHIO2	1155937	NC_017520.1:Chromosome:1155937	TERRABACTERIA GROUP:TENERICUTES:MOLLICUTES:MYCOPLASMATALES	38.8	Missing	0	0	0	0	0	0	0	0	0	0	0	0	0	0	0	0	0	0	0	0	0	0	0	0	0	0	0	0	0	0	0	0	0
GCA_000191445.1	NEISSERIA MENINGITIDIS H44/76	2240883	NC_017516.1:Chromosome:2240883	PROTEOBACTERIA:BETAPROTEOBACTERIA:NEISSERIALES:NEISSERIACEAE	51.4	2246	0	0	0	0	0	0	0	0	0	0	0	0	0	0	0	0	0	0	0	0	0	0	0	0	0	0	0	0	0	0	0	0	0
GCA_000191925.1	CHLAMYDIA PSITTACI 6BC	1179213	NC_015470.1:Chromosome:1171660; NC_015217.1:Plasmid:7553	PVC GROUP:CHLAMYDIAE:CHLAMYDIIA:CHLAMYDIALES	39.0603	989	0	0	0	0	0	0	0	0	0	0	0	0	0	0	0	0	0	0	0	0	0	0	0	0	0	0	0	0	0	0	0	0	0
GCA_000192395.2	MYCOPLASMA CAPRICOLUM SUBSP. CAPRIPNEUMONIAE M1601	1016707	NZ_CP017125.1:Chromosome:1016707	TERRABACTERIA GROUP:TENERICUTES:MOLLICUTES:MYCOPLASMATALES	23.7	705	0	0	0	0	0	0	0	0	0	0	0	0	0	0	0	0	0	0	0	0	0	0	0	0	0	0	0	0	0	0	0	0	0
GCA_000193375.1	THERMOPROTEUS UZONIENSIS 768-20	1936063	NC_015315.1:Chromosome:1936063	TACK GROUP:CRENARCHAEOTA:THERMOPROTEI:THERMOPROTEALES	59.7	Missing	0	0	0	0	0	0	0	0	0	0	0	0	0	0	0	0	0	0	0	0	0	0	0	0	0	0	0	0	0	0	0	0	0
GCA_000195085.1	CANDIDATUS PELAGIBACTER SP. IMCC9063	1284727	NC_015380.1:Chromosome:1284727	PROTEOBACTERIA:ALPHAPROTEOBACTERIA:PELAGIBACTERALES:PELAGIBACTERACEAE	31.7	1308	0	0	0	0	0	0	0	0	0	0	0	0	0	0	0	0	0	0	0	0	0	0	0	0	0	0	0	0	0	0	0	0	0
GCA_000195735.1	RICKETTSIA PROWAZEKII STR. MADRID E	1111523	NC_000963.1:Chromosome:1111523	PROTEOBACTERIA:ALPHAPROTEOBACTERIA:RICKETTSIALES:RICKETTSIACEAE	29	Missing	0	0	0	0	0	0	0	0	0	0	0	0	0	0	0	0	0	0	0	0	0	0	0	0	0	0	0	0	0	0	0	0	0
GCA_000195975.1	SYNECHOCOCCUS SP. WH 8102	2434428	NC_005070.1:Chromosome:2434428	TERRABACTERIA GROUP:CYANOBACTERIA/MELAINABACTERIA GROUP:CYANOBACTERIA:SYNECHOCOCCALES	59.4	2513	0	0	0	0	0	0	0	0	0	0	0	0	0	0	0	0	0	0	0	0	0	0	0	0	0	0	0	0	0	0	0	0	0
GCA_000196075.1	TROPHERYMA WHIPPLEI TW08/27	925938	NC_004551.1:Chromosome:925938	TERRABACTERIA GROUP:ACTINOBACTERIA:ACTINOBACTERIA:MICROCOCCALES	46.3	846	0	0	0	0	0	0	0	0	0	0	0	0	0	0	0	0	0	0	0	0	0	0	0	0	0	0	0	0	0	0	0	0	0
GCA_000196175.1	BDELLOVIBRIO BACTERIOVORUS HD100	3782950	NC_005363.1:Chromosome:3782950	PROTEOBACTERIA:OLIGOFLEXIA:BDELLOVIBRIONALES:BDELLOVIBRIONACEAE	50.6	3548	0	0	0	0	0	0	0	0	0	0	0	0	0	0	0	0	0	0	0	0	0	0	0	0	0	0	0	0	0	0	0	0	0
GCA_000196215.1	BORRELIELLA BAVARIENSIS PBI	986914	NC_006156.1:Chromosome:904246; NC_006128.1:Plasmid:27108; NC_006129.1:Plasmid:55560	SPIROCHAETES:SPIROCHAETIA:SPIROCHAETALES:BORRELIACEAE	28.1245	876	0	0	0	0	0	0	0	0	0	0	0	0	0	0	0	0	0	0	0	0	0	0	0	0	0	0	0	0	0	0	0	0	0
GCA_000200735.1	MYCOPLASMA HAEMOFELIS STR. LANGFORD 1	1147259	NC_014970.1:Chromosome:1147259	TERRABACTERIA GROUP:TENERICUTES:MOLLICUTES:MYCOPLASMATALES	38.9	Missing	0	0	0	0	0	0	0	0	0	0	0	0	0	0	0	0	0	0	0	0	0	0	0	0	0	0	0	0	0	0	0	0	0
GCA_000203215.1	MYCOPLASMA SUIS KI3806	709270	NC_015153.1:Chromosome:709270	TERRABACTERIA GROUP:TENERICUTES:MOLLICUTES:MYCOPLASMATALES	31.1	771	0	0	0	0	0	0	0	0	0	0	0	0	0	0	0	0	0	0	0	0	0	0	0	0	0	0	0	0	0	0	0	0	0
GCA_000204135.1	CHLAMYDOPHILA PECORUM E58	1106197	NC_015408.1:Chromosome:1106197	PVC GROUP:CHLAMYDIAE:CHLAMYDIIA:CHLAMYDIALES	41.1	934	0	0	0	0	0	0	0	0	0	0	0	0	0	0	0	0	0	0	0	0	0	0	0	0	0	0	0	0	0	0	0	0	0
GCA_000204255.1	CHLAMYDIA PSITTACI 6BC	1179220	NC_017287.1:Chromosome:1171667; NC_017288.1:Plasmid:7553	PVC GROUP:CHLAMYDIAE:CHLAMYDIIA:CHLAMYDIALES	39.0603	988	0	0	0	0	0	0	0	0	0	0	0	0	0	0	0	0	0	0	0	0	0	0	0	0	0	0	0	0	0	0	0	0	0
GCA_000204925.1	METALLOSPHAERA CUPRINA AR-4	1840348	NC_015435.1:Chromosome:1840348	TACK GROUP:CRENARCHAEOTA:THERMOPROTEI:SULFOLOBALES	42	1894	0	0	0	0	0	0	0	0	0	0	0	0	0	0	0	0	0	0	0	0	0	0	0	0	0	0	0	0	0	0	0	0	0
GCA_000210495.1	CHLAMYDIA TRACHOMATIS SWEDEN2	1042839	NC_017441.1:Chromosome:1042839	PVC GROUP:CHLAMYDIAE:CHLAMYDIIA:CHLAMYDIALES	41.3	903	0	0	0	0	0	0	0	0	0	0	0	0	0	0	0	0	0	0	0	0	0	0	0	0	0	0	0	0	0	0	0	0	0
GCA_000214825.1	THIOMICROSPIRA CYCLICA ALM1	1932455	NC_015581.1:Chromosome:1932455	PROTEOBACTERIA:GAMMAPROTEOBACTERIA:THIOTRICHALES:PISCIRICKETTSIACEAE	47	1661	0	0	0	0	0	0	0	0	0	0	0	0	0	0	0	0	0	0	0	0	0	0	0	0	0	0	0	0	0	0	0	0	0
GCA_000217635.1	BUCHNERA APHIDICOLA (CINARA TUJAFILINA)	444925	NC_015662.1:Chromosome:444925	PROTEOBACTERIA:GAMMAPROTEOBACTERIA:ENTEROBACTERALES:ERWINIACEAE	23	355	0	0	0	0	0	0	0	0	0	0	0	0	0	0	0	0	0	0	0	0	0	0	0	0	0	0	0	0	0	0	0	0	0
GCA_000217655.1	TREPONEMA PARALUISCUNICULI CUNICULI A	1133390	NC_015714.1:Chromosome:1133390	SPIROCHAETES:SPIROCHAETIA:SPIROCHAETALES:SPIROCHAETACEAE	52.7	976	0	0	0	0	0	0	0	0	0	0	0	0	0	0	0	0	0	0	0	0	0	0	0	0	0	0	0	0	0	0	0	0	0
GCA_000219175.1	CANDIDATUS MORANELLA ENDOBIA PCIT	538294	NC_015735.1:Chromosome:538294	PROTEOBACTERIA:GAMMAPROTEOBACTERIA:ENTEROBACTERALES:ENTEROBACTERIACEAE	43.5	412	0	0	0	0	0	0	0	0	0	0	0	0	0	0	0	0	0	0	0	0	0	0	0	0	0	0	0	0	0	0	0	0	0
GCA_000219195.1	CANDIDATUS TREMBLAYA PRINCEPS PCIT	138927	NC_015736.1:Chromosome:138927	PROTEOBACTERIA:BETAPROTEOBACTERIA:UNCLASSIFIED BETAPROTEOBACTERIA:CANDIDATUS TREMBLAYA	58.8	179	0	0	0	0	0	0	0	0	0	0	0	0	0	0	0	0	0	0	0	0	0	0	0	0	0	0	0	0	0	0	0	0	0
GCA_000220105.1	CHLAMYDIA TRACHOMATIS L2C	1038313	NC_015744.1:Chromosome:1038313	PVC GROUP:CHLAMYDIAE:CHLAMYDIIA:CHLAMYDIALES	41.3	895	0	0	0	0	0	0	0	0	0	0	0	0	0	0	0	0	0	0	0	0	0	0	0	0	0	0	0	0	0	0	0	0	0
GCA_000220965.1	CANDIDATUS TREMBLAYA PRINCEPS PCVAL	138931	NC_017293.1:Chromosome:138931	PROTEOBACTERIA:BETAPROTEOBACTERIA:UNCLASSIFIED BETAPROTEOBACTERIA:CANDIDATUS TREMBLAYA	58.8	180	0	0	0	0	0	0	0	0	0	0	0	0	0	0	0	0	0	0	0	0	0	0	0	0	0	0	0	0	0	0	0	0	0
GCA_000223395.1	PYROLOBUS FUMARII 1A	1843267	NC_015931.1:Chromosome:1843267	TACK GROUP:CRENARCHAEOTA:THERMOPROTEI:DESULFUROCOCCALES	54.9	1906	0	0	0	0	0	0	0	0	0	0	0	0	0	0	0	0	0	0	0	0	0	0	0	0	0	0	0	0	0	0	0	0	0
GCA_000224105.1	MYCOPLASMA PUTREFACIENS KS1	832603	NC_015946.1:Chromosome:832603	TERRABACTERIA GROUP:TENERICUTES:MOLLICUTES:MYCOPLASMATALES	26.9	654	0	0	0	0	0	0	0	0	0	0	0	0	0	0	0	0	0	0	0	0	0	0	0	0	0	0	0	0	0	0	0	0	0
GCA_000225445.1	BUCHNERA APHIDICOLA STR. AK (ACYRTHOSIPHON KONDOI)	653223	NC_017256.1:Chromosome:641794; NC_017257.1:Plasmid:7784; NC_017258.1:Plasmid:3645	PROTEOBACTERIA:GAMMAPROTEOBACTERIA:ENTEROBACTERALES:ERWINIACEAE	25.7113	582	0	0	0	0	0	0	0	0	0	0	0	0	0	0	0	0	0	0	0	0	0	0	0	0	0	0	0	0	0	0	0	0	0
GCA_000225465.1	BUCHNERA APHIDICOLA STR. UA (UROLEUCON AMBROSIAE)	627953	NC_017259.1:Chromosome:615380; NC_017261.1:Plasmid:7689; NC_017260.1:Plasmid:4884	PROTEOBACTERIA:GAMMAPROTEOBACTERIA:ENTEROBACTERALES:ERWINIACEAE	24.1448	540	0	0	0	0	0	0	0	0	0	0	0	0	0	0	0	0	0	0	0	0	0	0	0	0	0	0	0	0	0	0	0	0	0
GCA_000226605.1	CHLAMYDIA TRACHOMATIS A2497	1051806	NC_017437.1:Chromosome:1044326; NC_017438.1:Plasmid:7480	PVC GROUP:CHLAMYDIAE:CHLAMYDIIA:CHLAMYDIALES	41.2637	912	0	0	0	0	0	0	0	0	0	0	0	0	0	0	0	0	0	0	0	0	0	0	0	0	0	0	0	0	0	0	0	0	0
GCA_000226625.1	TAYLORELLA ASINIGENITALIS MCE3	1638559	NC_016043.1:Chromosome:1638559	PROTEOBACTERIA:BETAPROTEOBACTERIA:BURKHOLDERIALES:ALCALIGENACEAE	38.3	1485	0	0	0	0	0	0	0	0	0	0	0	0	0	0	0	0	0	0	0	0	0	0	0	0	0	0	0	0	0	0	0	0	0
GCA_000233435.1	BLATTABACTERIUM SP. (MASTOTERMES DARWINIENSIS) STR. MADAR	590336	NC_016146.1:Chromosome:587248; NC_016150.1:Plasmid:3088	FCB GROUP:BACTEROIDETES/CHLOROBI GROUP:BACTEROIDETES:FLAVOBACTERIIA	27.523	540	0	0	0	0	0	0	0	0	0	0	0	0	0	0	0	0	0	0	0	0	0	0	0	0	0	0	0	0	0	0	0	0	0
GCA_000236405.1	BLATTABACTERIUM SP. (CRYPTOCERCUS PUNCTULATUS) STR. CPU	609561	NC_016621.1:Chromosome:605745; NC_016598.1:Plasmid:3816	FCB GROUP:BACTEROIDETES/CHLOROBI GROUP:BACTEROIDETES:FLAVOBACTERIIA	23.8419	541	0	0	0	0	0	0	0	0	0	0	0	0	0	0	0	0	0	0	0	0	0	0	0	0	0	0	0	0	0	0	0	0	0
GCA_000238995.1	MYCOPLASMA HAEMOCANIS STR. ILLINOIS	919992	NC_016638.1:Chromosome:919992	TERRABACTERIA GROUP:TENERICUTES:MOLLICUTES:MYCOPLASMATALES	35.3	Missing	0	0	0	0	0	0	0	0	0	0	0	0	0	0	0	0	0	0	0	0	0	0	0	0	0	0	0	0	0	0	0	0	0
GCA_000239475.1	BORRELIA GARINII BGVIR	993811	NC_017717.1:Chromosome:905534; NC_017725.1:Plasmid:27111; NC_017804.1:Plasmid:61166	SPIROCHAETES:SPIROCHAETIA:SPIROCHAETALES:BORRELIACEAE	28.2333	882	0	0	0	0	0	0	0	0	0	0	0	0	0	0	0	0	0	0	0	0	0	0	0	0	0	0	0	0	0	0	0	0	0
GCA_000247565.1	WIGGLESWORTHIA GLOSSINIDIA ENDOSYMBIONT OF GLOSSINA MORSITANS MORSITANS (YALE COLONY)	719535	NC_016893.1:Chromosome:719535	PROTEOBACTERIA:GAMMAPROTEOBACTERIA:ENTEROBACTERALES:ERWINIACEAE	25.2	642	0	0	0	0	0	0	0	0	0	0	0	0	0	0	0	0	0	0	0	0	0	0	0	0	0	0	0	0	0	0	0	0	0
GCA_000253015.1	BARTONELLA CLARRIDGEIAE 73	1522743	NC_014932.1:Chromosome:1522743	PROTEOBACTERIA:ALPHAPROTEOBACTERIA:RHIZOBIALES:BARTONELLACEAE	35.7	1191	0	0	0	0	0	0	0	0	0	0	0	0	0	0	0	0	0	0	0	0	0	0	0	0	0	0	0	0	0	0	0	0	0
GCA_000262715.1	BLATTABACTERIUM SP. (BLABERUS GIGANTEUS)	632588	NC_017924.1:Chromosome:629165; NC_017925.1:Plasmid:3423	FCB GROUP:BACTEROIDETES/CHLOROBI GROUP:BACTEROIDETES:FLAVOBACTERIIA	25.7281	583	0	0	0	0	0	0	0	0	0	0	0	0	0	0	0	0	0	0	0	0	0	0	0	0	0	0	0	0	0	0	0	0	0
GCA_000270385.1	CHLAMYDIA PSITTACI C19/98	1169374	NC_017291.1:Chromosome:1169374	PVC GROUP:CHLAMYDIAE:CHLAMYDIIA:CHLAMYDIALES	39	977	0	0	0	0	0	0	0	0	0	0	0	0	0	0	0	0	0	0	0	0	0	0	0	0	0	0	0	0	0	0	0	0	0
GCA_000270405.1	CHLAMYDIA PSITTACI 01DC11	1172197	NC_017289.1:Chromosome:1172197	PVC GROUP:CHLAMYDIAE:CHLAMYDIIA:CHLAMYDIALES	39.1	978	0	0	0	0	0	0	0	0	0	0	0	0	0	0	0	0	0	0	0	0	0	0	0	0	0	0	0	0	0	0	0	0	0
GCA_000270425.1	CHLAMYDIA PSITTACI 02DC15	1172182	NC_017292.1:Chromosome:1172182	PVC GROUP:CHLAMYDIAE:CHLAMYDIIA:CHLAMYDIALES	39.1	981	0	0	0	0	0	0	0	0	0	0	0	0	0	0	0	0	0	0	0	0	0	0	0	0	0	0	0	0	0	0	0	0	0
GCA_000270445.1	CHLAMYDIA PSITTACI 08DC60	1172032	NC_017290.1:Chromosome:1172032	PVC GROUP:CHLAMYDIAE:CHLAMYDIIA:CHLAMYDIALES	39.1	972	0	0	0	0	0	0	0	0	0	0	0	0	0	0	0	0	0	0	0	0	0	0	0	0	0	0	0	0	0	0	0	0	0
GCA_000277165.1	RICKETTSIA PROWAZEKII STR. CHERNIKOVA	1109804	NC_017049.1:Chromosome:1109804	PROTEOBACTERIA:ALPHAPROTEOBACTERIA:RICKETTSIALES:RICKETTSIACEAE	29	871	0	0	0	0	0	0	0	0	0	0	0	0	0	0	0	0	0	0	0	0	0	0	0	0	0	0	0	0	0	0	0	0	0
GCA_000277185.1	RICKETTSIA PROWAZEKII STR. KATSINYIAN	1111454	NC_017050.1:Chromosome:1111454	PROTEOBACTERIA:ALPHAPROTEOBACTERIA:RICKETTSIALES:RICKETTSIACEAE	29	868	0	0	0	0	0	0	0	0	0	0	0	0	0	0	0	0	0	0	0	0	0	0	0	0	0	0	0	0	0	0	0	0	0
GCA_000277205.1	RICKETTSIA PROWAZEKII STR. BUV67-CWPP	1111445	NC_017056.1:Chromosome:1111445	PROTEOBACTERIA:ALPHAPROTEOBACTERIA:RICKETTSIALES:RICKETTSIACEAE	29	867	0	0	0	0	0	0	0	0	0	0	0	0	0	0	0	0	0	0	0	0	0	0	0	0	0	0	0	0	0	0	0	0	0
GCA_000277245.1	RICKETTSIA PROWAZEKII STR. GVV257	1111969	NC_017048.1:Chromosome:1111969	PROTEOBACTERIA:ALPHAPROTEOBACTERIA:RICKETTSIALES:RICKETTSIACEAE	29	851	0	0	0	0	0	0	0	0	0	0	0	0	0	0	0	0	0	0	0	0	0	0	0	0	0	0	0	0	0	0	0	0	0
GCA_000277265.1	RICKETTSIA PROWAZEKII STR. RPGVF24	1112101	NC_017057.1:Chromosome:1112101	PROTEOBACTERIA:ALPHAPROTEOBACTERIA:RICKETTSIALES:RICKETTSIACEAE	29	861	0	0	0	0	0	0	0	0	0	0	0	0	0	0	0	0	0	0	0	0	0	0	0	0	0	0	0	0	0	0	0	0	0
GCA_000277285.1	RICKETTSIA TYPHI STR. TH1527	1112372	NC_017066.1:Chromosome:1112372	PROTEOBACTERIA:ALPHAPROTEOBACTERIA:RICKETTSIALES:RICKETTSIACEAE	28.9	827	0	0	0	0	0	0	0	0	0	0	0	0	0	0	0	0	0	0	0	0	0	0	0	0	0	0	0	0	0	0	0	0	0
GCA_000277305.1	RICKETTSIA TYPHI STR. B9991CWPP	1112957	NC_017062.1:Chromosome:1112957	PROTEOBACTERIA:ALPHAPROTEOBACTERIA:RICKETTSIALES:RICKETTSIACEAE	28.9	827	0	0	0	0	0	0	0	0	0	0	0	0	0	0	0	0	0	0	0	0	0	0	0	0	0	0	0	0	0	0	0	0	0
GCA_000277795.1	MYCOPLASMA WENYONII STR. MASSACHUSETTS	650228	NC_018149.1:Chromosome:650228	TERRABACTERIA GROUP:TENERICUTES:MOLLICUTES:MYCOPLASMATALES	33.9	675	0	0	0	0	0	0	0	0	0	0	0	0	0	0	0	0	0	0	0	0	0	0	0	0	0	0	0	0	0	0	0	0	0
GCA_000283755.1	MYCOPLASMA PNEUMONIAE 309	817176	NC_016807.1:Chromosome:817176	TERRABACTERIA GROUP:TENERICUTES:MOLLICUTES:MYCOPLASMATALES	40	703	0	0	0	0	0	0	0	0	0	0	0	0	0	0	0	0	0	0	0	0	0	0	0	0	0	0	0	0	0	0	0	0	0
GCA_000284475.1	CHLAMYDIA TRACHOMATIS A2497	1044325	NC_016798.1:Chromosome:1044325	PVC GROUP:CHLAMYDIAE:CHLAMYDIIA:CHLAMYDIALES	41.3	905	0	0	0	0	0	0	0	0	0	0	0	0	0	0	0	0	0	0	0	0	0	0	0	0	0	0	0	0	0	0	0	0	0
GCA_000287295.1	CANDIDATUS CARSONELLA RUDDII HT ISOLATE THAO2000	157543	NC_018417.1:Chromosome:157543	PROTEOBACTERIA:GAMMAPROTEOBACTERIA:OCEANOSPIRILLALES:HALOMONADACEAE	14.6	177	0	0	0	0	0	0	0	0	0	0	0	0	0	0	0	0	0	0	0	0	0	0	0	0	0	0	0	0	0	0	0	0	0
GCA_000287335.1	SECONDARY ENDOSYMBIONT OF CTENARYTAINA EUCALYPTI	1441139	NC_018419.1:Chromosome:1441139	PROTEOBACTERIA:GAMMAPROTEOBACTERIA:ENTEROBACTERALES:ENTEROBACTERIACEAE	43.3	770	0	0	0	0	0	0	0	0	0	0	0	0	0	0	0	0	0	0	0	0	0	0	0	0	0	0	0	0	0	0	0	0	0
GCA_000287355.1	SECONDARY ENDOSYMBIONT OF HETEROPSYLLA CUBANA	1121596	NC_018420.1:Chromosome:1121596	PROTEOBACTERIA:GAMMAPROTEOBACTERIA:ENTEROBACTERALES:ENTEROBACTERIACEAE	28.9	548	0	0	0	0	0	0	0	0	0	0	0	0	0	0	0	0	0	0	0	0	0	0	0	0	0	0	0	0	0	0	0	0	0
GCA_000292405.1	MYCOPLASMA GENITALIUM M2321	579977	NC_018495.1:Chromosome:579977	TERRABACTERIA GROUP:TENERICUTES:MOLLICUTES:MYCOPLASMATALES	31.7	491	0	0	0	0	0	0	0	0	0	0	0	0	0	0	0	0	0	0	0	0	0	0	0	0	0	0	0	0	0	0	0	0	0
GCA_000292445.1	MYCOPLASMA GENITALIUM M6282	579504	NC_018496.1:Chromosome:579504	TERRABACTERIA GROUP:TENERICUTES:MOLLICUTES:MYCOPLASMATALES	31.7	451	0	0	0	0	0	0	0	0	0	0	0	0	0	0	0	0	0	0	0	0	0	0	0	0	0	0	0	0	0	0	0	0	0
GCA_000292485.1	MYCOPLASMA GENITALIUM M6320	579796	NC_018497.1:Chromosome:579796	TERRABACTERIA GROUP:TENERICUTES:MOLLICUTES:MYCOPLASMATALES	31.7	483	0	0	0	0	0	0	0	0	0	0	0	0	0	0	0	0	0	0	0	0	0	0	0	0	0	0	0	0	0	0	0	0	0
GCA_000292505.1	MYCOPLASMA GENITALIUM M2288	579558	NC_018498.1:Chromosome:579558	TERRABACTERIA GROUP:TENERICUTES:MOLLICUTES:MYCOPLASMATALES	31.7	498	0	0	0	0	0	0	0	0	0	0	0	0	0	0	0	0	0	0	0	0	0	0	0	0	0	0	0	0	0	0	0	0	0
GCA_000292685.1	CANDIDATUS PORTIERA ALEYRODIDARUM BT-B-HRS	358242	NC_018507.1:Chromosome:358242	PROTEOBACTERIA:GAMMAPROTEOBACTERIA:OCEANOSPIRILLALES:HALOMONADACEAE	26.2	264	0	0	0	0	0	0	0	0	0	0	0	0	0	0	0	0	0	0	0	0	0	0	0	0	0	0	0	0	0	0	0	0	0
GCA_000298385.1	CANDIDATUS PORTIERA ALEYRODIDARUM BT-QVLC	357472	NC_018618.1:Chromosome:357472	PROTEOBACTERIA:GAMMAPROTEOBACTERIA:OCEANOSPIRILLALES:HALOMONADACEAE	26.1	264	0	0	0	0	0	0	0	0	0	0	0	0	0	0	0	0	0	0	0	0	0	0	0	0	0	0	0	0	0	0	0	0	0
GCA_000298415.1	CHLAMYDIA PSITTACI GR9	1147152	NC_018620.1:Chromosome:1147152	PVC GROUP:CHLAMYDIAE:CHLAMYDIIA:CHLAMYDIALES	39.1	952	0	0	0	0	0	0	0	0	0	0	0	0	0	0	0	0	0	0	0	0	0	0	0	0	0	0	0	0	0	0	0	0	0
GCA_000298435.2	CHLAMYDIA PSITTACI MN	1175981	NC_018627.1:Chromosome:1168490; NC_018636.1:Plasmid:7491	PVC GROUP:CHLAMYDIAE:CHLAMYDIIA:CHLAMYDIALES	39.0605	960	0	0	0	0	0	0	0	0	0	0	0	0	0	0	0	0	0	0	0	0	0	0	0	0	0	0	0	0	0	0	0	0	0
GCA_000298475.2	CHLAMYDIA PSITTACI WS/RT/E30	1148342	NC_018622.1:Chromosome:1140789; NC_018640.1:Plasmid:7553	PVC GROUP:CHLAMYDIAE:CHLAMYDIIA:CHLAMYDIALES	38.9599	949	0	0	0	0	0	0	0	0	0	0	0	0	0	0	0	0	0	0	0	0	0	0	0	0	0	0	0	0	0	0	0	0	0
GCA_000298495.2	CHLAMYDIA PSITTACI M56	1168938	NC_018623.1:Chromosome:1161385; NC_018635.1:Plasmid:7553	PVC GROUP:CHLAMYDIAE:CHLAMYDIIA:CHLAMYDIALES	38.7619	957	0	0	0	0	0	0	0	0	0	0	0	0	0	0	0	0	0	0	0	0	0	0	0	0	0	0	0	0	0	0	0	0	0
GCA_000298515.2	CHLAMYDIA PSITTACI WC	1179818	NC_018624.1:Chromosome:1172265; NC_018639.1:Plasmid:7553	PVC GROUP:CHLAMYDIAE:CHLAMYDIIA:CHLAMYDIALES	39.0603	970	0	0	0	0	0	0	0	0	0	0	0	0	0	0	0	0	0	0	0	0	0	0	0	0	0	0	0	0	0	0	0	0	0
GCA_000298535.2	CHLAMYDIA PSITTACI CP3	1175702	NC_018625.1:Chromosome:1168150; NC_018634.1:Plasmid:7552	PVC GROUP:CHLAMYDIAE:CHLAMYDIIA:CHLAMYDIALES	39.0602	907	0	0	0	0	0	0	0	0	0	0	0	0	0	0	0	0	0	0	0	0	0	0	0	0	0	0	0	0	0	0	0	0	0
GCA_000298555.2	CHLAMYDIA PSITTACI NJ1	1168986	NC_018626.1:Chromosome:1161434; NC_018637.1:Plasmid:7552	PVC GROUP:CHLAMYDIAE:CHLAMYDIIA:CHLAMYDIALES	38.9599	974	0	0	0	0	0	0	0	0	0	0	0	0	0	0	0	0	0	0	0	0	0	0	0	0	0	0	0	0	0	0	0	0	0
GCA_000299115.1	ALPHA PROTEOBACTERIUM HIMB59	1410127	NC_018644.1:Chromosome:1410127	PROTEOBACTERIA:ALPHAPROTEOBACTERIA:PELAGIBACTERALES:PELAGIBACTERACEAE	32.3	1481	0	0	0	0	0	0	0	0	0	0	0	0	0	0	0	0	0	0	0	0	0	0	0	0	0	0	0	0	0	0	0	0	0
GCA_000300035.1	CANDIDATUS PORTIERA ALEYRODIDARUM BT-QVLC	350928	NC_018676.1:Chromosome:350928	PROTEOBACTERIA:GAMMAPROTEOBACTERIA:OCEANOSPIRILLALES:HALOMONADACEAE	26.2	259	0	0	0	0	0	0	0	0	0	0	0	0	0	0	0	0	0	0	0	0	0	0	0	0	0	0	0	0	0	0	0	0	0
GCA_000300045.1	BORRELIA GARINII NMJW1	902789	NC_018747.1:Chromosome:902789	SPIROCHAETES:SPIROCHAETIA:SPIROCHAETALES:BORRELIACEAE	28.4	804	0	0	0	0	0	0	0	0	0	0	0	0	0	0	0	0	0	0	0	0	0	0	0	0	0	0	0	0	0	0	0	0	0
GCA_000300075.1	CANDIDATUS PORTIERA ALEYRODIDARUM BT-B-HRS	351658	NC_018677.1:Chromosome:351658	PROTEOBACTERIA:GAMMAPROTEOBACTERIA:OCEANOSPIRILLALES:HALOMONADACEAE	26.2	261	0	0	0	0	0	0	0	0	0	0	0	0	0	0	0	0	0	0	0	0	0	0	0	0	0	0	0	0	0	0	0	0	0
GCA_000304495.1	CHLAMYDIA TRACHOMATIS E/SW3	1042903	NC_017952.1:Chromosome:1042903	PVC GROUP:CHLAMYDIAE:CHLAMYDIIA:CHLAMYDIALES	41.3	901	0	0	0	0	0	0	0	0	0	0	0	0	0	0	0	0	0	0	0	0	0	0	0	0	0	0	0	0	0	0	0	0	0
GCA_000304515.1	CHLAMYDIA TRACHOMATIS F/SW4	1042736	NC_017951.1:Chromosome:1042736	PVC GROUP:CHLAMYDIAE:CHLAMYDIIA:CHLAMYDIALES	41.3	900	0	0	0	0	0	0	0	0	0	0	0	0	0	0	0	0	0	0	0	0	0	0	0	0	0	0	0	0	0	0	0	0	0
GCA_000304535.1	CHLAMYDIA TRACHOMATIS F/SW5	1042743	NC_017953.1:Chromosome:1042743	PVC GROUP:CHLAMYDIAE:CHLAMYDIIA:CHLAMYDIALES	41.3	902	0	0	0	0	0	0	0	0	0	0	0	0	0	0	0	0	0	0	0	0	0	0	0	0	0	0	0	0	0	0	0	0	0
GCA_000304735.1	BORRELIA AFZELII HLJ01	905471	NC_018887.1:Chromosome:905471	SPIROCHAETES:SPIROCHAETIA:SPIROCHAETALES:BORRELIACEAE	28.3	727	0	0	0	0	0	0	0	0	0	0	0	0	0	0	0	0	0	0	0	0	0	0	0	0	0	0	0	0	0	0	0	0	0
GCA_000318525.2	CHLAMYDIA TRACHOMATIS A/363	1051528	NC_020966.1:Chromosome:1044026; NC_019272.1:Plasmid:7502	PVC GROUP:CHLAMYDIAE:CHLAMYDIIA:CHLAMYDIALES	41.2643	Missing	0	0	0	0	0	0	0	0	0	0	0	0	0	0	0	0	0	0	0	0	0	0	0	0	0	0	0	0	0	0	0	0	0
GCA_000318565.1	CHLAMYDIA TRACHOMATIS A/7249	1051879	NC_020944.1:Chromosome:1044377; NC_020979.1:Plasmid:7502	PVC GROUP:CHLAMYDIAE:CHLAMYDIIA:CHLAMYDIALES	41.2643	911	0	0	0	0	0	0	0	0	0	0	0	0	0	0	0	0	0	0	0	0	0	0	0	0	0	0	0	0	0	0	0	0	0
GCA_000318645.1	CHLAMYDIA TRACHOMATIS E/BOUR	1050091	NC_020971.1:Chromosome:1042589; NC_020947.1:Plasmid:7502	PVC GROUP:CHLAMYDIAE:CHLAMYDIIA:CHLAMYDIALES	41.2636	905	0	0	0	0	0	0	0	0	0	0	0	0	0	0	0	0	0	0	0	0	0	0	0	0	0	0	0	0	0	0	0	0	0
GCA_000318765.1	CHLAMYDIA TRACHOMATIS IA/SOTONIA1	1050130	NC_020970.1:Chromosome:1042630; NC_020962.1:Plasmid:7500	PVC GROUP:CHLAMYDIAE:CHLAMYDIIA:CHLAMYDIALES	41.2643	910	0	0	0	0	0	0	0	0	0	0	0	0	0	0	0	0	0	0	0	0	0	0	0	0	0	0	0	0	0	0	0	0	0
GCA_000318785.1	CHLAMYDIA TRACHOMATIS IA/SOTONIA3	1050283	NC_020940.1:Chromosome:1042783; NC_020989.1:Plasmid:7500	PVC GROUP:CHLAMYDIAE:CHLAMYDIIA:CHLAMYDIALES	41.2643	911	0	0	0	0	0	0	0	0	0	0	0	0	0	0	0	0	0	0	0	0	0	0	0	0	0	0	0	0	0	0	0	0	0
GCA_000318825.1	CHLAMYDIA TRACHOMATIS L1/440/LN	1039261	NC_020937.1:Chromosome:1039261	PVC GROUP:CHLAMYDIAE:CHLAMYDIIA:CHLAMYDIALES	41.3	894	0	0	0	0	0	0	0	0	0	0	0	0	0	0	0	0	0	0	0	0	0	0	0	0	0	0	0	0	0	0	0	0	0
GCA_000318845.1	CHLAMYDIA TRACHOMATIS L1/115	1046584	NC_020929.1:Chromosome:1039084; NC_020951.1:Plasmid:7500	PVC GROUP:CHLAMYDIAE:CHLAMYDIIA:CHLAMYDIALES	41.2635	900	0	0	0	0	0	0	0	0	0	0	0	0	0	0	0	0	0	0	0	0	0	0	0	0	0	0	0	0	0	0	0	0	0
GCA_000318865.1	CHLAMYDIA TRACHOMATIS L1/224	1046319	NC_020973.1:Chromosome:1038819; NC_020952.1:Plasmid:7500	PVC GROUP:CHLAMYDIAE:CHLAMYDIIA:CHLAMYDIALES	41.2634	903	0	0	0	0	0	0	0	0	0	0	0	0	0	0	0	0	0	0	0	0	0	0	0	0	0	0	0	0	0	0	0	0	0
GCA_000318885.1	CHLAMYDIA TRACHOMATIS L2/25667R	1038839	NC_020930.1:Chromosome:1038839	PVC GROUP:CHLAMYDIAE:CHLAMYDIIA:CHLAMYDIALES	41.3	895	0	0	0	0	0	0	0	0	0	0	0	0	0	0	0	0	0	0	0	0	0	0	0	0	0	0	0	0	0	0	0	0	0
GCA_000318905.1	CHLAMYDIA TRACHOMATIS L2B/8200/07	1046364	NC_020945.1:Chromosome:1038864; NC_020984.1:Plasmid:7500	PVC GROUP:CHLAMYDIAE:CHLAMYDIIA:CHLAMYDIALES	41.2634	903	0	0	0	0	0	0	0	0	0	0	0	0	0	0	0	0	0	0	0	0	0	0	0	0	0	0	0	0	0	0	0	0	0
GCA_000318925.1	CHLAMYDIA TRACHOMATIS L2B/UCH-2	1046337	NC_020931.1:Chromosome:1038864; NC_020956.1:Plasmid:7473	PVC GROUP:CHLAMYDIAE:CHLAMYDIIA:CHLAMYDIALES	41.2636	902	0	0	0	0	0	0	0	0	0	0	0	0	0	0	0	0	0	0	0	0	0	0	0	0	0	0	0	0	0	0	0	0	0
GCA_000318985.1	CHLAMYDIA TRACHOMATIS L2B/795	1046220	NC_020938.1:Chromosome:1038720; NC_020983.1:Plasmid:7500	PVC GROUP:CHLAMYDIAE:CHLAMYDIIA:CHLAMYDIALES	41.2634	902	0	0	0	0	0	0	0	0	0	0	0	0	0	0	0	0	0	0	0	0	0	0	0	0	0	0	0	0	0	0	0	0	0
GCA_000319105.1	CHLAMYDIA TRACHOMATIS L3/404/LN	1046672	NC_020974.1:Chromosome:1039257; NC_020957.1:Plasmid:7415	PVC GROUP:CHLAMYDIAE:CHLAMYDIIA:CHLAMYDIALES	41.2646	900	0	0	0	0	0	0	0	0	0	0	0	0	0	0	0	0	0	0	0	0	0	0	0	0	0	0	0	0	0	0	0	0	0
GCA_000319225.1	CANDIDATUS KINETOPLASTIBACTERIUM CRITHIDII (EX ANGOMONAS DEANEI ATCC 30255)	821813	NC_019815.1:Chromosome:821813	PROTEOBACTERIA:BETAPROTEOBACTERIA:UNCLASSIFIED BETAPROTEOBACTERIA:CANDIDATUS KINETOPLASTIBACTERIUM	31	702	0	0	0	0	0	0	0	0	0	0	0	0	0	0	0	0	0	0	0	0	0	0	0	0	0	0	0	0	0	0	0	0	0
GCA_000319245.1	CANDIDATUS KINETOPLASTIBACTERIUM BLASTOCRITHIDII (EX STRIGOMONAS CULICIS)	820037	NC_019814.1:Chromosome:820037	PROTEOBACTERIA:BETAPROTEOBACTERIA:UNCLASSIFIED BETAPROTEOBACTERIA:CANDIDATUS KINETOPLASTIBACTERIUM	32.5	728	0	0	0	0	0	0	0	0	0	0	0	0	0	0	0	0	0	0	0	0	0	0	0	0	0	0	0	0	0	0	0	0	0
GCA_000319385.1	CANDIDATUS ENDOLISSOCLINUM FAULKNERI L2	1481191	NC_019566.1:Chromosome:1481191	PROTEOBACTERIA:ALPHAPROTEOBACTERIA:RHODOSPIRILLALES:RHODOSPIRILLACEAE	34.1	778	0	0	0	0	0	0	0	0	0	0	0	0	0	0	0	0	0	0	0	0	0	0	0	0	0	0	0	0	0	0	0	0	0
GCA_000319655.2	MYCOPLASMA PNEUMONIAE PO1	817216	NZ_CP010551.1:Chromosome:817216	TERRABACTERIA GROUP:TENERICUTES:MOLLICUTES:MYCOPLASMATALES	40	703	0	0	0	0	0	0	0	0	0	0	0	0	0	0	0	0	0	0	0	0	0	0	0	0	0	0	0	0	0	0	0	0	0
GCA_000319675.2	MYCOPLASMA PNEUMONIAE PI 1428	816496	NZ_CP010538.1:Chromosome:816496	TERRABACTERIA GROUP:TENERICUTES:MOLLICUTES:MYCOPLASMATALES	40	709	0	0	0	0	0	0	0	0	0	0	0	0	0	0	0	0	0	0	0	0	0	0	0	0	0	0	0	0	0	0	0	0	0
GCA_000331065.1	CANDIDATUS BLOCHMANNIA CHROMAIODES STR. 640	791219	NC_020075.1:Chromosome:791219	PROTEOBACTERIA:GAMMAPROTEOBACTERIA:ENTEROBACTERALES:ENTEROBACTERIACEAE	29.5	612	0	0	0	0	0	0	0	0	0	0	0	0	0	0	0	0	0	0	0	0	0	0	0	0	0	0	0	0	0	0	0	0	0
GCA_000331085.2	MYCOPLASMA PNEUMONIAE M129-B7	816451	NC_020076.2:Chromosome:816451	TERRABACTERIA GROUP:TENERICUTES:MOLLICUTES:MYCOPLASMATALES	40	Missing	0	0	0	0	0	0	0	0	0	0	0	0	0	0	0	0	0	0	0	0	0	0	0	0	0	0	0	0	0	0	0	0	0
GCA_000331715.1	LAWSONIA INTRACELLULARIS N343	1719192	NC_020127.1:Chromosome:1457568; NC_020128.1:Plasmid:27133; NC_020129.1:Plasmid:39878; NC_020130.1:Plasmid:194613	PROTEOBACTERIA:DELTA/EPSILON SUBDIVISIONS:DELTAPROTEOBACTERIA:DESULFOVIBRIONALES	33.0918	1421	0	0	0	0	0	0	0	0	0	0	0	0	0	0	0	0	0	0	0	0	0	0	0	0	0	0	0	0	0	0	0	0	0
GCA_000334405.1	BLATTABACTERIUM SP. (BLATTA ORIENTALIS) STR. TARAZONA	638184	NC_020195.1:Chromosome:634449; NC_020196.1:Plasmid:3735	FCB GROUP:BACTEROIDETES/CHLOROBI GROUP:BACTEROIDETES:FLAVOBACTERIIA	28.214	550	0	0	0	0	0	0	0	0	0	0	0	0	0	0	0	0	0	0	0	0	0	0	0	0	0	0	0	0	0	0	0	0	0
GCA_000340795.1	CANDIDATUS KINETOPLASTIBACTERIUM DESOUZAII TCC079E	833125	NC_020294.1:Chromosome:833125	PROTEOBACTERIA:BETAPROTEOBACTERIA:UNCLASSIFIED BETAPROTEOBACTERIA:CANDIDATUS KINETOPLASTIBACTERIUM	30.2	739	0	0	0	0	0	0	0	0	0	0	0	0	0	0	0	0	0	0	0	0	0	0	0	0	0	0	0	0	0	0	0	0	0
GCA_000340825.1	CANDIDATUS KINETOPLASTIBACTERIUM CRITHIDII TCC036E	821930	NC_020283.1:Chromosome:821930	PROTEOBACTERIA:BETAPROTEOBACTERIA:UNCLASSIFIED BETAPROTEOBACTERIA:CANDIDATUS KINETOPLASTIBACTERIUM	31	731	0	0	0	0	0	0	0	0	0	0	0	0	0	0	0	0	0	0	0	0	0	0	0	0	0	0	0	0	0	0	0	0	0
GCA_000340865.1	CANDIDATUS KINETOPLASTIBACTERIUM ONCOPELTII TCC290E	810172	NC_020299.1:Chromosome:810172	PROTEOBACTERIA:BETAPROTEOBACTERIA:UNCLASSIFIED BETAPROTEOBACTERIA:CANDIDATUS KINETOPLASTIBACTERIUM	31.2	694	0	0	0	0	0	0	0	0	0	0	0	0	0	0	0	0	0	0	0	0	0	0	0	0	0	0	0	0	0	0	0	0	0
GCA_000340905.1	CANDIDATUS KINETOPLASTIBACTERIUM GALATII TCC219	822140	NC_020284.1:Chromosome:822140	PROTEOBACTERIA:BETAPROTEOBACTERIA:UNCLASSIFIED BETAPROTEOBACTERIA:CANDIDATUS KINETOPLASTIBACTERIUM	32.4	707	0	0	0	0	0	0	0	0	0	0	0	0	0	0	0	0	0	0	0	0	0	0	0	0	0	0	0	0	0	0	0	0	0
GCA_000340925.1	CANDIDATUS KINETOPLASTIBACTERIUM BLASTOCRITHIDII TCC012E	820029	NC_020285.1:Chromosome:820029	PROTEOBACTERIA:BETAPROTEOBACTERIA:UNCLASSIFIED BETAPROTEOBACTERIA:CANDIDATUS KINETOPLASTIBACTERIUM	32.5	727	0	0	0	0	0	0	0	0	0	0	0	0	0	0	0	0	0	0	0	0	0	0	0	0	0	0	0	0	0	0	0	0	0
GCA_000341355.1	BARTONELLA AUSTRALIS AUST/NH1	1596490	NC_020300.1:Chromosome:1596490	PROTEOBACTERIA:ALPHAPROTEOBACTERIA:RHIZOBIALES:BARTONELLACEAE	41.8	1344	0	0	0	0	0	0	0	0	0	0	0	0	0	0	0	0	0	0	0	0	0	0	0	0	0	0	0	0	0	0	0	0	0
GCA_000341385.1	BARTONELLA VINSONII SUBSP. BERKHOFFII STR. WINNIE	1802699	NC_020301.1:Chromosome:1802699	PROTEOBACTERIA:ALPHAPROTEOBACTERIA:RHIZOBIALES:BARTONELLACEAE	38.8	1474	0	0	0	0	0	0	0	0	0	0	0	0	0	0	0	0	0	0	0	0	0	0	0	0	0	0	0	0	0	0	0	0	0
GCA_000348805.1	BLATTABACTERIUM CUENOTI BPAA	632490	NC_020510.1:Chromosome:632490	FCB GROUP:BACTEROIDETES/CHLOROBI GROUP:BACTEROIDETES:FLAVOBACTERIIA	26.4	571	0	0	0	0	0	0	0	0	0	0	0	0	0	0	0	0	0	0	0	0	0	0	0	0	0	0	0	0	0	0	0	0	0
GCA_000349975.1	HELICOBACTER CINAEDI CCUG 18818 ATCC BAA-847	2240130	NC_020555.1:Chromosome:2240130	PROTEOBACTERIA:DELTA/EPSILON SUBDIVISIONS:EPSILONPROTEOBACTERIA:CAMPYLOBACTERALES	38.3	2208	0	0	0	0	0	0	0	0	0	0	0	0	0	0	0	0	0	0	0	0	0	0	0	0	0	0	0	0	0	0	0	0	0
GCA_000363905.1	RICKETTSIA PROWAZEKII STR. NMRC MADRID E	1111520	NC_020992.1:Chromosome:1111520	PROTEOBACTERIA:ALPHAPROTEOBACTERIA:RICKETTSIALES:RICKETTSIACEAE	29	830	0	0	0	0	0	0	0	0	0	0	0	0	0	0	0	0	0	0	0	0	0	0	0	0	0	0	0	0	0	0	0	0	0
GCA_000364725.1	CANDIDATUS MORANELLA ENDOBIA PCVAL	538203	NC_021057.1:Chromosome:538203	PROTEOBACTERIA:GAMMAPROTEOBACTERIA:ENTEROBACTERALES:ENTEROBACTERIACEAE	43.5	414	0	0	0	0	0	0	0	0	0	0	0	0	0	0	0	0	0	0	0	0	0	0	0	0	0	0	0	0	0	0	0	0	0
GCA_000364765.1	CHLAMYDIA TRACHOMATIS L2/434/BU(I)	1046341	NC_021050.1:Chromosome:1038842; NC_021051.1:Plasmid:7499	PVC GROUP:CHLAMYDIAE:CHLAMYDIIA:CHLAMYDIALES	41.2634	902	0	0	0	0	0	0	0	0	0	0	0	0	0	0	0	0	0	0	0	0	0	0	0	0	0	0	0	0	0	0	0	0	0
GCA_000364785.1	CHLAMYDIA TRACHOMATIS L2/434/BU(F)	1046341	NC_021052.1:Chromosome:1038842; NC_021049.1:Plasmid:7499	PVC GROUP:CHLAMYDIAE:CHLAMYDIIA:CHLAMYDIALES	41.2634	902	0	0	0	0	0	0	0	0	0	0	0	0	0	0	0	0	0	0	0	0	0	0	0	0	0	0	0	0	0	0	0	0	0
GCA_000367405.1	RICKETTSIA PROWAZEKII STR. BREINL	1109301	NC_020993.1:Chromosome:1109301	PROTEOBACTERIA:ALPHAPROTEOBACTERIA:RICKETTSIALES:RICKETTSIACEAE	29	852	0	0	0	0	0	0	0	0	0	0	0	0	0	0	0	0	0	0	0	0	0	0	0	0	0	0	0	0	0	0	0	0	0
GCA_000376625.1	MYCOPLASMA PUTREFACIENS MPUT9231	859996	NC_021083.1:Chromosome:859996	TERRABACTERIA GROUP:TENERICUTES:MOLLICUTES:MYCOPLASMATALES	27	677	0	0	0	0	0	0	0	0	0	0	0	0	0	0	0	0	0	0	0	0	0	0	0	0	0	0	0	0	0	0	0	0	0
GCA_000387745.2	MYCOPLASMA PNEUMONIAE 19294	817313	NZ_CP010539.1:Chromosome:817313	TERRABACTERIA GROUP:TENERICUTES:MOLLICUTES:MYCOPLASMATALES	40	706	0	0	0	0	0	0	0	0	0	0	0	0	0	0	0	0	0	0	0	0	0	0	0	0	0	0	0	0	0	0	0	0	0
GCA_000439455.1	SPIROPLASMA DIMINUTUM CUAS-1	945296	NC_021833.1:Chromosome:945296	TERRABACTERIA GROUP:TENERICUTES:MOLLICUTES:ENTOMOPLASMATALES	25.5	846	0	0	0	0	0	0	0	0	0	0	0	0	0	0	0	0	0	0	0	0	0	0	0	0	0	0	0	0	0	0	0	0	0
GCA_000439755.1	ANAPLASMA PHAGOCYTOPHILUM STR. HZ2	1477581	NC_021879.1:Chromosome:1477581	PROTEOBACTERIA:ALPHAPROTEOBACTERIA:RICKETTSIALES:ANAPLASMATACEAE	41.6	1063	0	0	0	0	0	0	0	0	0	0	0	0	0	0	0	0	0	0	0	0	0	0	0	0	0	0	0	0	0	0	0	0	0
GCA_000439775.1	ANAPLASMA PHAGOCYTOPHILUM STR. JM	1481598	NC_021880.1:Chromosome:1481598	PROTEOBACTERIA:ALPHAPROTEOBACTERIA:RICKETTSIALES:ANAPLASMATACEAE	41.6	1065	0	0	0	0	0	0	0	0	0	0	0	0	0	0	0	0	0	0	0	0	0	0	0	0	0	0	0	0	0	0	0	0	0
GCA_000441555.1	CANDIDATUS PROFFTELLA ARMATURA	464857	NC_021885.1:Chromosome:459399; NC_021886.1:Plasmid:5458	PROTEOBACTERIA:BETAPROTEOBACTERIA:UNCLASSIFIED BETAPROTEOBACTERIA:CANDIDATUS PROFFTELLA	24.1965	358	0	0	0	0	0	0	0	0	0	0	0	0	0	0	0	0	0	0	0	0	0	0	0	0	0	0	0	0	0	0	0	0	0
GCA_000441585.1	CHLAMYDIA TRACHOMATIS RC-F/69	1046087	NC_021895.1:Chromosome:1046087	PVC GROUP:CHLAMYDIAE:CHLAMYDIIA:CHLAMYDIALES	41.3	898	0	0	0	0	0	0	0	0	0	0	0	0	0	0	0	0	0	0	0	0	0	0	0	0	0	0	0	0	0	0	0	0	0
GCA_000441615.1	CHLAMYDIA TRACHOMATIS RC-L2(S)/46	1038817	NC_021887.1:Chromosome:1038817	PVC GROUP:CHLAMYDIAE:CHLAMYDIIA:CHLAMYDIALES	41.3	896	0	0	0	0	0	0	0	0	0	0	0	0	0	0	0	0	0	0	0	0	0	0	0	0	0	0	0	0	0	0	0	0	0
GCA_000441655.1	CHLAMYDIA TRACHOMATIS RC-J/943	1038797	NC_021896.1:Chromosome:1038797	PVC GROUP:CHLAMYDIAE:CHLAMYDIIA:CHLAMYDIALES	41.3	895	0	0	0	0	0	0	0	0	0	0	0	0	0	0	0	0	0	0	0	0	0	0	0	0	0	0	0	0	0	0	0	0	0
GCA_000441675.1	CHLAMYDIA TRACHOMATIS RC-J/953	1038792	NC_021889.1:Chromosome:1038792	PVC GROUP:CHLAMYDIAE:CHLAMYDIIA:CHLAMYDIALES	41.3	898	0	0	0	0	0	0	0	0	0	0	0	0	0	0	0	0	0	0	0	0	0	0	0	0	0	0	0	0	0	0	0	0	0
GCA_000441695.1	CHLAMYDIA TRACHOMATIS RC-L2(S)/3	1046171	NC_021897.1:Chromosome:1046171	PVC GROUP:CHLAMYDIAE:CHLAMYDIIA:CHLAMYDIALES	41.3	896	0	0	0	0	0	0	0	0	0	0	0	0	0	0	0	0	0	0	0	0	0	0	0	0	0	0	0	0	0	0	0	0	0
GCA_000441755.1	CHLAMYDIA TRACHOMATIS RC-J/966	1038839	NC_021898.1:Chromosome:1038839	PVC GROUP:CHLAMYDIAE:CHLAMYDIIA:CHLAMYDIALES	41.3	897	0	0	0	0	0	0	0	0	0	0	0	0	0	0	0	0	0	0	0	0	0	0	0	0	0	0	0	0	0	0	0	0	0
GCA_000441795.1	CHLAMYDIA TRACHOMATIS RC-J/971	1038442	NC_021899.1:Chromosome:1038442	PVC GROUP:CHLAMYDIAE:CHLAMYDIIA:CHLAMYDIALES	41.3	898	0	0	0	0	0	0	0	0	0	0	0	0	0	0	0	0	0	0	0	0	0	0	0	0	0	0	0	0	0	0	0	0	0
GCA_000441815.1	CHLAMYDIA TRACHOMATIS RC-L2/55	1038870	NC_021893.1:Chromosome:1038870	PVC GROUP:CHLAMYDIAE:CHLAMYDIIA:CHLAMYDIALES	41.3	896	0	0	0	0	0	0	0	0	0	0	0	0	0	0	0	0	0	0	0	0	0	0	0	0	0	0	0	0	0	0	0	0	0
GCA_000442605.1	CANDIDATUS NASUIA DELTOCEPHALINICOLA STR. NAS-ALF	112091	NC_021919.1:Chromosome:112091	PROTEOBACTERIA:BETAPROTEOBACTERIA:UNCLASSIFIED BETAPROTEOBACTERIA:CANDIDATUS NASUIA	17.1	138	0	0	0	0	0	0	0	0	0	0	0	0	0	0	0	0	0	0	0	0	0	0	0	0	0	0	0	0	0	0	0	0	0
GCA_000444465.1	BORRELIA BURGDORFERI CA382	910736	NC_022048.1:Chromosome:910736	SPIROCHAETES:SPIROCHAETIA:SPIROCHAETALES:BORRELIACEAE	28.6	803	0	0	0	0	0	0	0	0	0	0	0	0	0	0	0	0	0	0	0	0	0	0	0	0	0	0	0	0	0	0	0	0	0
GCA_000445425.4	BORRELIA MIYAMOTOI LB-2001	937966	NC_022079.2:Chromosome:907293; NZ_CP010328.2:Plasmid:30673	SPIROCHAETES:SPIROCHAETIA:SPIROCHAETALES:BORRELIACEAE	28.6983	800	0	0	0	0	0	0	0	0	0	0	0	0	0	0	0	0	0	0	0	0	0	0	0	0	0	0	0	0	0	0	0	0	0
GCA_000470765.1	CHLAMYDIA PECORUM PV3056/3	1104552	NC_022439.1:Chromosome:1104552	PVC GROUP:CHLAMYDIAE:CHLAMYDIIA:CHLAMYDIALES	41.1	933	0	0	0	0	0	0	0	0	0	0	0	0	0	0	0	0	0	0	0	0	0	0	0	0	0	0	0	0	0	0	0	0	0
GCA_000470805.1	CHLAMYDIA PECORUM W73	1106534	NC_022440.1:Chromosome:1106534	PVC GROUP:CHLAMYDIAE:CHLAMYDIIA:CHLAMYDIALES	41.1	935	0	0	0	0	0	0	0	0	0	0	0	0	0	0	0	0	0	0	0	0	0	0	0	0	0	0	0	0	0	0	0	0	0
GCA_000470825.1	CHLAMYDIA PECORUM P787	1106409	NC_022441.1:Chromosome:1106409	PVC GROUP:CHLAMYDIAE:CHLAMYDIIA:CHLAMYDIALES	41.1	931	0	0	0	0	0	0	0	0	0	0	0	0	0	0	0	0	0	0	0	0	0	0	0	0	0	0	0	0	0	0	0	0	0
GCA_000471025.2	CHLAMYDIA GALLINACEA 08-1274/3	1067202	NZ_CP015840.1:Chromosome:1059583; NZ_CP015841.1:Plasmid:7619	PVC GROUP:CHLAMYDIAE:CHLAMYDIIA:CHLAMYDIALES	37.8557	912	0	0	0	0	0	0	0	0	0	0	0	0	0	0	0	0	0	0	0	0	0	0	0	0	0	0	0	0	0	0	0	0	0
GCA_000471965.1	BLATTABACTERIUM SP. (NAUPHOETA CINEREA)	626626	NC_022550.1:Chromosome:622952; NC_022551.1:Plasmid:3674	FCB GROUP:BACTEROIDETES/CHLOROBI GROUP:BACTEROIDETES:FLAVOBACTERIIA	26.0678	539	0	0	0	0	0	0	0	0	0	0	0	0	0	0	0	0	0	0	0	0	0	0	0	0	0	0	0	0	0	0	0	0	0
GCA_000477415.1	MYCOPLASMA PARVUM STR. INDIANA	564395	NC_022575.1:Chromosome:564395	TERRABACTERIA GROUP:TENERICUTES:MOLLICUTES:MYCOPLASMATALES	27	530	0	0	0	0	0	0	0	0	0	0	0	0	0	0	0	0	0	0	0	0	0	0	0	0	0	0	0	0	0	0	0	0	0
GCA_000478905.1	CANDIDATUS PANTOEA CARBEKII	1151074	NC_022547.1:Chromosome:1151074	PROTEOBACTERIA:GAMMAPROTEOBACTERIA:ENTEROBACTERALES:ERWINIACEAE	30.6	774	0	0	0	0	0	0	0	0	0	0	0	0	0	0	0	0	0	0	0	0	0	0	0	0	0	0	0	0	0	0	0	0	0
GCA_000479355.1	MESOPLASMA FLORUM W37	825824	NC_022583.1:Chromosome:825824	TERRABACTERIA GROUP:TENERICUTES:MOLLICUTES:ENTOMOPLASMATALES	27	713	0	0	0	0	0	0	0	0	0	0	0	0	0	0	0	0	0	0	0	0	0	0	0	0	0	0	0	0	0	0	0	0	0
GCA_000495505.1	CAMPYLOBACTER FETUS SUBSP. TESTUDINUM 03-427	1775480	NC_022759.1:Chromosome:1775480	PROTEOBACTERIA:DELTA/EPSILON SUBDIVISIONS:EPSILONPROTEOBACTERIA:CAMPYLOBACTERALES	33.1	1691	0	0	0	0	0	0	0	0	0	0	0	0	0	0	0	0	0	0	0	0	0	0	0	0	0	0	0	0	0	0	0	0	0
GCA_000496265.1	PEDIOCOCCUS PENTOSACEUS SL4	1789138	NC_022780.1:Chromosome:1789138	TERRABACTERIA GROUP:FIRMICUTES:BACILLI:LACTOBACILLALES	37.3	1674	0	0	0	0	0	0	0	0	0	0	0	0	0	0	0	0	0	0	0	0	0	0	0	0	0	0	0	0	0	0	0	0	0
GCA_000500935.1	SPIROPLASMA APIS B31	1160554	NC_022998.1:Chromosome:1160554	TERRABACTERIA GROUP:TENERICUTES:MOLLICUTES:ENTOMOPLASMATALES	28.3	990	0	0	0	0	0	0	0	0	0	0	0	0	0	0	0	0	0	0	0	0	0	0	0	0	0	0	0	0	0	0	0	0	0
GCA_000507225.1	CHLAMYDIA TRACHOMATIS C/TW-3	1051055	NC_023060.1:Chromosome:1043554; NC_023057.1:Plasmid:7501	PVC GROUP:CHLAMYDIAE:CHLAMYDIIA:CHLAMYDIALES	41.2636	906	0	0	0	0	0	0	0	0	0	0	0	0	0	0	0	0	0	0	0	0	0	0	0	0	0	0	0	0	0	0	0	0	0
GCA_000508225.1	EHRLICHIA MURIS AS145	1196717	NC_023063.1:Chromosome:1196717	PROTEOBACTERIA:ALPHAPROTEOBACTERIA:RICKETTSIALES:ANAPLASMATACEAE	29.7	874	0	0	0	0	0	0	0	0	0	0	0	0	0	0	0	0	0	0	0	0	0	0	0	0	0	0	0	0	0	0	0	0	0
GCA_000508245.1	MYCOPLASMA OVIS STR. MICHIGAN	702511	NC_023062.1:Chromosome:702511	TERRABACTERIA GROUP:TENERICUTES:MOLLICUTES:MYCOPLASMATALES	31.7	766	0	0	0	0	0	0	0	0	0	0	0	0	0	0	0	0	0	0	0	0	0	0	0	0	0	0	0	0	0	0	0	0	0
GCA_000510265.1	CANDIDATUS ENDOLISSOCLINUM FAULKNERI L5	1518636	NZ_CP006745.1:Chromosome:1518636	PROTEOBACTERIA:ALPHAPROTEOBACTERIA:RHODOSPIRILLALES:RHODOSPIRILLACEAE	34.5	772	0	0	0	0	0	0	0	0	0	0	0	0	0	0	0	0	0	0	0	0	0	0	0	0	0	0	0	0	0	0	0	0	0
GCA_000512145.2	BORRELIA PARKERI HR1	1030684	NZ_CP007022.1:Chromosome:916945; NZ_CP007036.1:Plasmid:113739	SPIROCHAETES:SPIROCHAETIA:SPIROCHAETALES:BORRELIACEAE	28.9	Missing	0	0	0	0	0	0	0	0	0	0	0	0	0	0	0	0	0	0	0	0	0	0	0	0	0	0	0	0	0	0	0	0	0
GCA_000521525.1	BUCHNERA APHIDICOLA STR. USDA (MYZUS PERSICAE)	651306	NZ_CP002697.1:Chromosome:643504; NZ_CP002698.1:Plasmid:7802	PROTEOBACTERIA:GAMMAPROTEOBACTERIA:ENTEROBACTERALES:ERWINIACEAE	25.4084	590	0	0	0	0	0	0	0	0	0	0	0	0	0	0	0	0	0	0	0	0	0	0	0	0	0	0	0	0	0	0	0	0	0
GCA_000521545.1	BUCHNERA APHIDICOLA STR. W106 (MYZUS PERSICAE)	651304	NZ_CP002699.1:Chromosome:643502; NZ_CP002700.1:Plasmid:7802	PROTEOBACTERIA:GAMMAPROTEOBACTERIA:ENTEROBACTERALES:ERWINIACEAE	25.4084	588	0	0	0	0	0	0	0	0	0	0	0	0	0	0	0	0	0	0	0	0	0	0	0	0	0	0	0	0	0	0	0	0	0
GCA_000521565.1	BUCHNERA APHIDICOLA STR. G002 (MYZUS PERSICAE)	651316	NZ_CP002701.1:Chromosome:643517; NZ_CP002702.1:Plasmid:7799	PROTEOBACTERIA:GAMMAPROTEOBACTERIA:ENTEROBACTERALES:ERWINIACEAE	25.4084	587	0	0	0	0	0	0	0	0	0	0	0	0	0	0	0	0	0	0	0	0	0	0	0	0	0	0	0	0	0	0	0	0	0
GCA_000521585.1	BUCHNERA APHIDICOLA STR. F009 (MYZUS PERSICAE)	651310	NZ_CP002703.1:Chromosome:643510; NZ_CP002704.1:Plasmid:7800	PROTEOBACTERIA:GAMMAPROTEOBACTERIA:ENTEROBACTERALES:ERWINIACEAE	25.4084	589	0	0	0	0	0	0	0	0	0	0	0	0	0	0	0	0	0	0	0	0	0	0	0	0	0	0	0	0	0	0	0	0	0
GCA_000530755.1	WOLBACHIA ENDOSYMBIONT OF ONCHOCERCA VOLVULUS STR. CAMEROON	960618	NZ_HG810405.1:Chromosome:960618	PROTEOBACTERIA:ALPHAPROTEOBACTERIA:RICKETTSIALES:ANAPLASMATACEAE	32.1	649	0	0	0	0	0	0	0	0	0	0	0	0	0	0	0	0	0	0	0	0	0	0	0	0	0	0	0	0	0	0	0	0	0
GCA_000565175.1	SPIROPLASMA CULICICOLA AES-1	1175131	NZ_CP006681.1:Chromosome:1175131	TERRABACTERIA GROUP:TENERICUTES:MOLLICUTES:ENTOMOPLASMATALES	26.4	1058	0	0	0	0	0	0	0	0	0	0	0	0	0	0	0	0	0	0	0	0	0	0	0	0	0	0	0	0	0	0	0	0	0
GCA_000565215.1	SPIROPLASMA SABAUDIENSE AR-1343	1075953	NZ_CP006934.1:Chromosome:1075953	TERRABACTERIA GROUP:TENERICUTES:MOLLICUTES:ENTOMOPLASMATALES	30.2	936	0	0	0	0	0	0	0	0	0	0	0	0	0	0	0	0	0	0	0	0	0	0	0	0	0	0	0	0	0	0	0	0	0
GCA_000583875.1	CHLAMYDIA AVIUM 10DC88	1048269	NZ_CP006571.1:Chromosome:1041170; NZ_CP006572.1:Plasmid:7099	PVC GROUP:CHLAMYDIAE:CHLAMYDIIA:CHLAMYDIALES	36.8614	847	0	0	0	0	0	0	0	0	0	0	0	0	0	0	0	0	0	0	0	0	0	0	0	0	0	0	0	0	0	0	0	0	0
GCA_000590575.1	CHLAMYDIA TRACHOMATIS	1042588	NC_022117.1:Chromosome:1042588	PVC GROUP:CHLAMYDIAE:CHLAMYDIIA:CHLAMYDIALES	41.3	894	0	0	0	0	0	0	0	0	0	0	0	0	0	0	0	0	0	0	0	0	0	0	0	0	0	0	0	0	0	0	0	0	0
GCA_000590615.1	CHLAMYDIA TRACHOMATIS	1042767	NC_022118.1:Chromosome:1042767	PVC GROUP:CHLAMYDIAE:CHLAMYDIIA:CHLAMYDIALES	41.3	901	0	0	0	0	0	0	0	0	0	0	0	0	0	0	0	0	0	0	0	0	0	0	0	0	0	0	0	0	0	0	0	0	0
GCA_000590635.1	CHLAMYDIA TRACHOMATIS F/11-96	1042853	NC_022107.1:Chromosome:1042853	PVC GROUP:CHLAMYDIAE:CHLAMYDIIA:CHLAMYDIALES	41.3	899	0	0	0	0	0	0	0	0	0	0	0	0	0	0	0	0	0	0	0	0	0	0	0	0	0	0	0	0	0	0	0	0	0
GCA_000590675.1	CHLAMYDIA TRACHOMATIS	1042752	NC_022119.1:Chromosome:1042752	PVC GROUP:CHLAMYDIAE:CHLAMYDIIA:CHLAMYDIALES	41.3	901	0	0	0	0	0	0	0	0	0	0	0	0	0	0	0	0	0	0	0	0	0	0	0	0	0	0	0	0	0	0	0	0	0
GCA_000590755.1	CHLAMYDIA TRACHOMATIS	1043207	NC_022121.1:Chromosome:1043207	PVC GROUP:CHLAMYDIAE:CHLAMYDIIA:CHLAMYDIALES	41.3	901	0	0	0	0	0	0	0	0	0	0	0	0	0	0	0	0	0	0	0	0	0	0	0	0	0	0	0	0	0	0	0	0	0
GCA_000604125.1	TREPONEMA PALLIDUM SUBSP. PALLIDUM STR. SEA 81-4	1139203	NZ_CP003679.1:Chromosome:1139203	SPIROCHAETES:SPIROCHAETIA:SPIROCHAETALES:SPIROCHAETACEAE	52.8	960	0	0	0	0	0	0	0	0	0	0	0	0	0	0	0	0	0	0	0	0	0	0	0	0	0	0	0	0	0	0	0	0	0
GCA_000612765.1	BARTONELLA HENSELAE	1975503	NZ_HG969191.1:Chromosome:1975503	PROTEOBACTERIA:ALPHAPROTEOBACTERIA:RHIZOBIALES:BARTONELLACEAE	38.1	1538	0	0	0	0	0	0	0	0	0	0	0	0	0	0	0	0	0	0	0	0	0	0	0	0	0	0	0	0	0	0	0	0	0
GCA_000612965.1	BARTONELLA HENSELAE	1905383	NZ_HG965802.1:Chromosome:1905383	PROTEOBACTERIA:ALPHAPROTEOBACTERIA:RHIZOBIALES:BARTONELLACEAE	38.2	1505	0	0	0	0	0	0	0	0	0	0	0	0	0	0	0	0	0	0	0	0	0	0	0	0	0	0	0	0	0	0	0	0	0
GCA_000632395.1	ENTEROBACTER ASBURIAE L1	4561905	NZ_CP007546.1:Chromosome:4561905	PROTEOBACTERIA:GAMMAPROTEOBACTERIA:ENTEROBACTERALES:ENTEROBACTERIACEAE	56.1	4236	0	0	0	0	0	0	0	0	0	0	0	0	0	0	0	0	0	0	0	0	0	0	0	0	0	0	0	0	0	0	0	0	0
GCA_000632815.1	EHRLICHIA CHAFFEENSIS STR. HEARTLAND	1172721	NZ_CP007473.1:Chromosome:1172721	PROTEOBACTERIA:ALPHAPROTEOBACTERIA:RICKETTSIALES:ANAPLASMATACEAE	30.1	880	0	0	0	0	0	0	0	0	0	0	0	0	0	0	0	0	0	0	0	0	0	0	0	0	0	0	0	0	0	0	0	0	0
GCA_000632845.1	EHRLICHIA SP. HF	1148904	NZ_CP007474.1:Chromosome:1148904	PROTEOBACTERIA:ALPHAPROTEOBACTERIA:RICKETTSIALES:ANAPLASMATACEAE	29.6	866	0	0	0	0	0	0	0	0	0	0	0	0	0	0	0	0	0	0	0	0	0	0	0	0	0	0	0	0	0	0	0	0	0
GCA_000632865.1	EHRLICHIA CHAFFEENSIS STR. JAX	1176890	NZ_CP007475.1:Chromosome:1176890	PROTEOBACTERIA:ALPHAPROTEOBACTERIA:RICKETTSIALES:ANAPLASMATACEAE	30.1	893	0	0	0	0	0	0	0	0	0	0	0	0	0	0	0	0	0	0	0	0	0	0	0	0	0	0	0	0	0	0	0	0	0
GCA_000632885.1	EHRLICHIA CHAFFEENSIS STR. LIBERTY	1176202	NZ_CP007476.1:Chromosome:1176202	PROTEOBACTERIA:ALPHAPROTEOBACTERIA:RICKETTSIALES:ANAPLASMATACEAE	30.1	893	0	0	0	0	0	0	0	0	0	0	0	0	0	0	0	0	0	0	0	0	0	0	0	0	0	0	0	0	0	0	0	0	0
GCA_000632905.1	EHRLICHIA CHAFFEENSIS STR. OSCEOLA	1175197	NZ_CP007477.1:Chromosome:1175197	PROTEOBACTERIA:ALPHAPROTEOBACTERIA:RICKETTSIALES:ANAPLASMATACEAE	30.1	892	0	0	0	0	0	0	0	0	0	0	0	0	0	0	0	0	0	0	0	0	0	0	0	0	0	0	0	0	0	0	0	0	0
GCA_000632925.1	EHRLICHIA CHAFFEENSIS STR. SAINT VINCENT	1173884	NZ_CP007478.1:Chromosome:1173884	PROTEOBACTERIA:ALPHAPROTEOBACTERIA:RICKETTSIALES:ANAPLASMATACEAE	30.1	883	0	0	0	0	0	0	0	0	0	0	0	0	0	0	0	0	0	0	0	0	0	0	0	0	0	0	0	0	0	0	0	0	0
GCA_000632945.1	EHRLICHIA CHAFFEENSIS STR. WAKULLA	1174357	NZ_CP007479.1:Chromosome:1174357	PROTEOBACTERIA:ALPHAPROTEOBACTERIA:RICKETTSIALES:ANAPLASMATACEAE	30.1	886	0	0	0	0	0	0	0	0	0	0	0	0	0	0	0	0	0	0	0	0	0	0	0	0	0	0	0	0	0	0	0	0	0
GCA_000632965.1	EHRLICHIA CHAFFEENSIS STR. WEST PACES	1170935	NZ_CP007480.1:Chromosome:1170935	PROTEOBACTERIA:ALPHAPROTEOBACTERIA:RICKETTSIALES:ANAPLASMATACEAE	30.1	880	0	0	0	0	0	0	0	0	0	0	0	0	0	0	0	0	0	0	0	0	0	0	0	0	0	0	0	0	0	0	0	0	0
GCA_000689635.2	ANAPLASMA PHAGOCYTOPHILUM STR. NORWAY VARIANT2	1545197	NZ_CP015376.1:Chromosome:1545197	PROTEOBACTERIA:ALPHAPROTEOBACTERIA:RICKETTSIALES:ANAPLASMATACEAE	41.7	1075	0	0	0	0	0	0	0	0	0	0	0	0	0	0	0	0	0	0	0	0	0	0	0	0	0	0	0	0	0	0	0	0	0
GCA_000691545.1	BORRELIA GARINII SZ	902487	NZ_CP007564.1:Chromosome:902487	SPIROCHAETES:SPIROCHAETIA:SPIROCHAETALES:BORRELIACEAE	28.4	805	0	0	0	0	0	0	0	0	0	0	0	0	0	0	0	0	0	0	0	0	0	0	0	0	0	0	0	0	0	0	0	0	0
GCA_000691605.1	BDELLOVIBRIO BACTERIOVORUS	3830427	NZ_CP007656.1:Chromosome:3830427	PROTEOBACTERIA:OLIGOFLEXIA:BDELLOVIBRIONALES:BDELLOVIBRIONACEAE	50.7	3605	0	0	0	0	0	0	0	0	0	0	0	0	0	0	0	0	0	0	0	0	0	0	0	0	0	0	0	0	0	0	0	0	0
GCA_000699505.1	RHODOLUNA LACICOLA	1430433	NZ_CP007490.1:Chromosome:1430433	TERRABACTERIA GROUP:ACTINOBACTERIA:ACTINOBACTERIA:MICROCOCCALES	51.5	1351	0	0	0	0	0	0	0	0	0	0	0	0	0	0	0	0	0	0	0	0	0	0	0	0	0	0	0	0	0	0	0	0	0
GCA_000709455.1	CHLAMYDIA MURIDARUM STR. NIGG 2 MCR	1072952	NZ_CP007276.1:Chromosome:1072952	PVC GROUP:CHLAMYDIAE:CHLAMYDIIA:CHLAMYDIALES	40.3	899	0	0	0	0	0	0	0	0	0	0	0	0	0	0	0	0	0	0	0	0	0	0	0	0	0	0	0	0	0	0	0	0	0
GCA_000709555.1	CANDIDATUS WALCZUCHELLA MONOPHLEBIDARUM	309299	NZ_CP006873.1:Chromosome:309299	FCB GROUP:BACTEROIDETES/CHLOROBI GROUP:BACTEROIDETES:FLAVOBACTERIIA	32.7	265	0	0	0	0	0	0	0	0	0	0	0	0	0	0	0	0	0	0	0	0	0	0	0	0	0	0	0	0	0	0	0	0	0
GCA_000733995.1	MYCOPLASMA PNEUMONIAE M29	857799	NZ_CP008895.1:Chromosome:857799	TERRABACTERIA GROUP:TENERICUTES:MOLLICUTES:MYCOPLASMATALES	39.9	743	0	0	0	0	0	0	0	0	0	0	0	0	0	0	0	0	0	0	0	0	0	0	0	0	0	0	0	0	0	0	0	0	0
GCA_000736415.1	CAMPYLOBACTER IGUANIORUM	1754638	NZ_CP009043.1:Chromosome:1684608; NZ_CP009044.1:Plasmid:70030	PROTEOBACTERIA:DELTA/EPSILON SUBDIVISIONS:EPSILONPROTEOBACTERIA:CAMPYLOBACTERALES	35.7922	1756	0	0	0	0	0	0	0	0	0	0	0	0	0	0	0	0	0	0	0	0	0	0	0	0	0	0	0	0	0	0	0	0	0
GCA_000737085.1	CAMPYLOBACTER JEJUNI SUBSP. JEJUNI	1651739	NZ_CP008787.1:Chromosome:1651739	PROTEOBACTERIA:DELTA/EPSILON SUBDIVISIONS:EPSILONPROTEOBACTERIA:CAMPYLOBACTERALES	30.5	1621	0	0	0	0	0	0	0	0	0	0	0	0	0	0	0	0	0	0	0	0	0	0	0	0	0	0	0	0	0	0	0	0	0
GCA_000737535.1	SYNECHOCOCCUS SP. KORDI-100	2789000	NZ_CP006269.1:Chromosome:2789000	TERRABACTERIA GROUP:CYANOBACTERIA/MELAINABACTERIA GROUP:CYANOBACTERIA:SYNECHOCOCCALES	57.5	2822	0	0	0	0	0	0	0	0	0	0	0	0	0	0	0	0	0	0	0	0	0	0	0	0	0	0	0	0	0	0	0	0	0
GCA_000737575.1	SYNECHOCOCCUS SP. KORDI-49	2585813	NZ_CP006270.1:Chromosome:2585813	TERRABACTERIA GROUP:CYANOBACTERIA/MELAINABACTERIA GROUP:CYANOBACTERIA:SYNECHOCOCCALES	61.4	2528	0	0	0	0	0	0	0	0	0	0	0	0	0	0	0	0	0	0	0	0	0	0	0	0	0	0	0	0	0	0	0	0	0
GCA_000739475.1	BORRELIELLA VALAISIANA TOM4006	992695	NZ_CP009117.1:Chromosome:912160; NZ_CP009118.1:Plasmid:26565; NZ_CP009119.1:Plasmid:53970	SPIROCHAETES:SPIROCHAETIA:SPIROCHAETALES:BORRELIACEAE	27.9977	904	0	0	0	0	0	0	0	0	0	0	0	0	0	0	0	0	0	0	0	0	0	0	0	0	0	0	0	0	0	0	0	0	0
GCA_000741005.1	BORRELIA AFZELII TOM3107	987652	NZ_CP009212.1:Chromosome:905861; NZ_CP009213.1:Plasmid:26561; NZ_CP009214.1:Plasmid:55230	SPIROCHAETES:SPIROCHAETIA:SPIROCHAETALES:BORRELIACEAE	28.1628	905	0	0	0	0	0	0	0	0	0	0	0	0	0	0	0	0	0	0	0	0	0	0	0	0	0	0	0	0	0	0	0	0	0
GCA_000754265.1	CANDIDATUS BAUMANNIA CICADELLINICOLA	759425	NZ_CP008985.1:Chromosome:759425	PROTEOBACTERIA:GAMMAPROTEOBACTERIA:UNCLASSIFIED GAMMAPROTEOBACTERIA:CANDIDATUS BAUMANNIA	39	669	0	0	0	0	0	0	0	0	0	0	0	0	0	0	0	0	0	0	0	0	0	0	0	0	0	0	0	0	0	0	0	0	0
GCA_000757865.1	PROCHLOROCOCCUS SP. MIT 0801	1929203	NZ_CP007754.1:Chromosome:1929203	TERRABACTERIA GROUP:CYANOBACTERIA/MELAINABACTERIA GROUP:CYANOBACTERIA:SYNECHOCOCCALES	34.9	2008	0	0	0	0	0	0	0	0	0	0	0	0	0	0	0	0	0	0	0	0	0	0	0	0	0	0	0	0	0	0	0	0	0
GCA_000767405.1	CHLAMYDIA MURIDARUM	1072952	NZ_CP009608.1:Chromosome:1072952	PVC GROUP:CHLAMYDIAE:CHLAMYDIIA:CHLAMYDIALES	40.3	897	0	0	0	0	0	0	0	0	0	0	0	0	0	0	0	0	0	0	0	0	0	0	0	0	0	0	0	0	0	0	0	0	0
GCA_000767445.1	CHLAMYDIA MURIDARUM	1072952	NZ_CP009609.1:Chromosome:1072952	PVC GROUP:CHLAMYDIAE:CHLAMYDIIA:CHLAMYDIALES	40.3	900	0	0	0	0	0	0	0	0	0	0	0	0	0	0	0	0	0	0	0	0	0	0	0	0	0	0	0	0	0	0	0	0	0
GCA_000772145.1	CHLAMYDIA MURIDARUM	1072951	NZ_CP009760.1:Chromosome:1072951	PVC GROUP:CHLAMYDIAE:CHLAMYDIIA:CHLAMYDIALES	40.3	901	0	0	0	0	0	0	0	0	0	0	0	0	0	0	0	0	0	0	0	0	0	0	0	0	0	0	0	0	0	0	0	0	0
GCA_000807295.1	BORRELIA MIYAMOTOI	907293	NZ_CP010308.1:Chromosome:907293	SPIROCHAETES:SPIROCHAETIA:SPIROCHAETALES:BORRELIACEAE	28.7	776	0	0	0	0	0	0	0	0	0	0	0	0	0	0	0	0	0	0	0	0	0	0	0	0	0	0	0	0	0	0	0	0	0
GCA_000814265.1	CAMPYLOBACTER FETUS SUBSP. TESTUDINUM	1776391	NZ_CP009226.1:Chromosome:1776391	PROTEOBACTERIA:DELTA/EPSILON SUBDIVISIONS:EPSILONPROTEOBACTERIA:CAMPYLOBACTERALES	33.1	1688	0	0	0	0	0	0	0	0	0	0	0	0	0	0	0	0	0	0	0	0	0	0	0	0	0	0	0	0	0	0	0	0	0
GCA_000815025.1	COXIELLA ENDOSYMBIONT OF AMBLYOMMA AMERICANUM	656901	NZ_CP007541.1:Chromosome:656901	PROTEOBACTERIA:GAMMAPROTEOBACTERIA:LEGIONELLALES:COXIELLACEAE	34.6	563	0	0	0	0	0	0	0	0	0	0	0	0	0	0	0	0	0	0	0	0	0	0	0	0	0	0	0	0	0	0	0	0	0
GCA_000816185.1	CAMPYLOBACTER INSULAENIGRAE NCTC 12927	1465081	NZ_CP007770.1:Chromosome:1465081	PROTEOBACTERIA:DELTA/EPSILON SUBDIVISIONS:EPSILONPROTEOBACTERIA:CAMPYLOBACTERALES	28.2	1433	0	0	0	0	0	0	0	0	0	0	0	0	0	0	0	0	0	0	0	0	0	0	0	0	0	0	0	0	0	0	0	0	0
GCA_000816245.1	CAMPYLOBACTER SP. RM16704	1557536	NZ_CP007769.1:Chromosome:1557536	PROTEOBACTERIA:DELTA/EPSILON SUBDIVISIONS:EPSILONPROTEOBACTERIA:CAMPYLOBACTERALES	28.5	1496	0	0	0	0	0	0	0	0	0	0	0	0	0	0	0	0	0	0	0	0	0	0	0	0	0	0	0	0	0	0	0	0	0
GCA_000816305.1	CAMPYLOBACTER SUBANTARCTICUS LMG 24377	1852995	NZ_CP007773.1:Chromosome:1852995	PROTEOBACTERIA:DELTA/EPSILON SUBDIVISIONS:EPSILONPROTEOBACTERIA:CAMPYLOBACTERALES	29.8	1782	0	0	0	0	0	0	0	0	0	0	0	0	0	0	0	0	0	0	0	0	0	0	0	0	0	0	0	0	0	0	0	0	0
GCA_000816345.1	CAMPYLOBACTER VOLUCRIS LMG 24379	1517949	NZ_CP007774.1:Chromosome:1517949	PROTEOBACTERIA:DELTA/EPSILON SUBDIVISIONS:EPSILONPROTEOBACTERIA:CAMPYLOBACTERALES	28.6	1488	0	0	0	0	0	0	0	0	0	0	0	0	0	0	0	0	0	0	0	0	0	0	0	0	0	0	0	0	0	0	0	0	0
GCA_000816365.1	CAMPYLOBACTER LARI NCTC 11845	1791508	NZ_CP007775.1:Chromosome:1791508	PROTEOBACTERIA:DELTA/EPSILON SUBDIVISIONS:EPSILONPROTEOBACTERIA:CAMPYLOBACTERALES	29.4	1690	0	0	0	0	0	0	0	0	0	0	0	0	0	0	0	0	0	0	0	0	0	0	0	0	0	0	0	0	0	0	0	0	0
GCA_000816385.2	CAMPYLOBACTER LARI CCUG 22395	1523028	NZ_CP007776.2:Chromosome:1523028	PROTEOBACTERIA:DELTA/EPSILON SUBDIVISIONS:EPSILONPROTEOBACTERIA:CAMPYLOBACTERALES	29.9	1479	0	0	0	0	0	0	0	0	0	0	0	0	0	0	0	0	0	0	0	0	0	0	0	0	0	0	0	0	0	0	0	0	0
GCA_000816405.1	CAMPYLOBACTER LARI RM16701	1516455	NZ_CP007777.1:Chromosome:1516455	PROTEOBACTERIA:DELTA/EPSILON SUBDIVISIONS:EPSILONPROTEOBACTERIA:CAMPYLOBACTERALES	29.9	1472	0	0	0	0	0	0	0	0	0	0	0	0	0	0	0	0	0	0	0	0	0	0	0	0	0	0	0	0	0	0	0	0	0
GCA_000816785.1	CAMPYLOBACTER PELORIDIS LMG 23910	1762793	NZ_CP007766.1:Chromosome:1711369; NZ_CP007767.1:Plasmid:47803; NZ_CP007768.1:Plasmid:3621	PROTEOBACTERIA:DELTA/EPSILON SUBDIVISIONS:EPSILONPROTEOBACTERIA:CAMPYLOBACTERALES	28.4457	1628	0	0	0	0	0	0	0	0	0	0	0	0	0	0	0	0	0	0	0	0	0	0	0	0	0	0	0	0	0	0	0	0	0
GCA_000827855.1	CANDIDATUS PORTIERA ALEYRODIDARUM MED (BEMISIA TABACI)	357461	NZ_CP007563.1:Chromosome:357461	PROTEOBACTERIA:GAMMAPROTEOBACTERIA:OCEANOSPIRILLALES:HALOMONADACEAE	26.1	263	0	0	0	0	0	0	0	0	0	0	0	0	0	0	0	0	0	0	0	0	0	0	0	0	0	0	0	0	0	0	0	0	0
GCA_000828515.1	CANDIDATUS ISHIKAWAELLA CAPSULATA MPKOBE	754729	NZ_AP010872.1:Chromosome:745590; NZ_AP010873.1:Plasmid:9139	PROTEOBACTERIA:GAMMAPROTEOBACTERIA:ENTEROBACTERALES:ENTEROBACTERIACEAE	30.1685	611	0	0	0	0	0	0	0	0	0	0	0	0	0	0	0	0	0	0	0	0	0	0	0	0	0	0	0	0	0	0	0	0	0
GCA_000828815.1	CANDIDATUS TACHIKAWAEA GELATINOSA	708439	NZ_AP014521.1:Chromosome:708439	PROTEOBACTERIA:GAMMAPROTEOBACTERIA:ENTEROBACTERALES:ENTEROBACTERIACEAE	25.1	613	0	0	0	0	0	0	0	0	0	0	0	0	0	0	0	0	0	0	0	0	0	0	0	0	0	0	0	0	0	0	0	0	0
GCA_000829155.1	CANDIDATUS SULCIA MUELLERI PSPU	285352	NZ_AP013293.1:Chromosome:285352	FCB GROUP:BACTEROIDETES/CHLOROBI GROUP:BACTEROIDETES:FLAVOBACTERIIA	20.9	257	0	0	0	0	0	0	0	0	0	0	0	0	0	0	0	0	0	0	0	0	0	0	0	0	0	0	0	0	0	0	0	0	0
GCA_000830945.1	CHLAMYDIA MURIDARUM STR. NIGG3 CMUT3-5	1072951	NZ_CP006974.1:Chromosome:1072951	PVC GROUP:CHLAMYDIAE:CHLAMYDIIA:CHLAMYDIALES	40.3	900	0	0	0	0	0	0	0	0	0	0	0	0	0	0	0	0	0	0	0	0	0	0	0	0	0	0	0	0	0	0	0	0	0
GCA_000830965.1	CHLAMYDIA MURIDARUM STR. NIGG CM972	1072952	NZ_CP006975.1:Chromosome:1072952	PVC GROUP:CHLAMYDIAE:CHLAMYDIIA:CHLAMYDIALES	40.3	900	0	0	0	0	0	0	0	0	0	0	0	0	0	0	0	0	0	0	0	0	0	0	0	0	0	0	0	0	0	0	0	0	0
GCA_000934305.1	CAMPYLOBACTER JEJUNI SUBSP. JEJUNI	1612378	NZ_CP010906.1:Chromosome:1612378	PROTEOBACTERIA:DELTA/EPSILON SUBDIVISIONS:EPSILONPROTEOBACTERIA:CAMPYLOBACTERALES	30.7	1547	0	0	0	0	0	0	0	0	0	0	0	0	0	0	0	0	0	0	0	0	0	0	0	0	0	0	0	0	0	0	0	0	0
GCA_000952935.1	CHLAMYDIA ABORTUS	1144467	NZ_LN554882.1:Chromosome:1144467	PVC GROUP:CHLAMYDIAE:CHLAMYDIIA:CHLAMYDIALES	39.9	935	0	0	0	0	0	0	0	0	0	0	0	0	0	0	0	0	0	0	0	0	0	0	0	0	0	0	0	0	0	0	0	0	0
GCA_000953435.1	CANDIDATUS EVANSIA MUELLERI	357498	NZ_LM655252.1:Chromosome:357498	PROTEOBACTERIA:GAMMAPROTEOBACTERIA:OCEANOSPIRILLALES:HALOMONADACEAE	25.3	325	0	0	0	0	0	0	0	0	0	0	0	0	0	0	0	0	0	0	0	0	0	0	0	0	0	0	0	0	0	0	0	0	0
GCA_000956315.1	BORRELIA HERMSII CC1	922280	NZ_CP011060.1:Chromosome:922280	SPIROCHAETES:SPIROCHAETIA:SPIROCHAETALES:BORRELIACEAE	29.8	821	0	0	0	0	0	0	0	0	0	0	0	0	0	0	0	0	0	0	0	0	0	0	0	0	0	0	0	0	0	0	0	0	0
GCA_000971705.1	CHLAMYDIA TRACHOMATIS	1046364	NZ_CP009923.1:Chromosome:1038864; NZ_CP009924.1:Plasmid:7500	PVC GROUP:CHLAMYDIAE:CHLAMYDIIA:CHLAMYDIALES	41.2634	903	0	0	0	0	0	0	0	0	0	0	0	0	0	0	0	0	0	0	0	0	0	0	0	0	0	0	0	0	0	0	0	0	0
GCA_000971725.1	CHLAMYDIA TRACHOMATIS	1046364	NZ_CP009925.1:Chromosome:1038864; NZ_CP009926.1:Plasmid:7500	PVC GROUP:CHLAMYDIAE:CHLAMYDIIA:CHLAMYDIALES	41.2634	903	0	0	0	0	0	0	0	0	0	0	0	0	0	0	0	0	0	0	0	0	0	0	0	0	0	0	0	0	0	0	0	0	0
GCA_000971765.1	CANDIDATUS PANTOEA CARBEKII	1196948	NZ_CP010907.1:Chromosome:1150626; NZ_CP010908.1:Plasmid:14562; NZ_CP010909.1:Plasmid:6287; NZ_CP010910.1:Plasmid:17880; NZ_CP010911.1:Plasmid:7593	PROTEOBACTERIA:GAMMAPROTEOBACTERIA:ENTEROBACTERALES:ERWINIACEAE	30.459	810	0	0	0	0	0	0	0	0	0	0	0	0	0	0	0	0	0	0	0	0	0	0	0	0	0	0	0	0	0	0	0	0	0
GCA_000973505.1	BLOCHMANNIA ENDOSYMBIONT OF POLYRHACHIS (HEDOMYRMA) TURNERI	749321	NZ_CP010048.1:Chromosome:749321	PROTEOBACTERIA:GAMMAPROTEOBACTERIA:ENTEROBACTERALES:ENTEROBACTERIACEAE	29.1	590	0	0	0	0	0	0	0	0	0	0	0	0	0	0	0	0	0	0	0	0	0	0	0	0	0	0	0	0	0	0	0	0	0
GCA_000973545.1	BLOCHMANNIA ENDOSYMBIONT OF CAMPONOTUS (COLOBOPSIS) OBLIQUUS	773940	NZ_CP010049.1:Chromosome:773940	PROTEOBACTERIA:GAMMAPROTEOBACTERIA:ENTEROBACTERALES:ENTEROBACTERIACEAE	27.4	585	0	0	0	0	0	0	0	0	0	0	0	0	0	0	0	0	0	0	0	0	0	0	0	0	0	0	0	0	0	0	0	0	0
GCA_001006045.1	GEOGLOBUS AHANGARI	1770093	NZ_CP011267.1:Chromosome:1770093	EURYARCHAEOTA:ARCHAEOGLOBI:ARCHAEOGLOBALES:ARCHAEOGLOBACEAE	53.1	1985	0	0	0	0	0	0	0	0	0	0	0	0	0	0	0	0	0	0	0	0	0	0	0	0	0	0	0	0	0	0	0	0	0
GCA_001007025.1	CHLAMYDIA PNEUMONIAE	1228125	NZ_LN846980.1:Chromosome:1228125	PVC GROUP:CHLAMYDIAE:CHLAMYDIIA:CHLAMYDIALES	40.6	1064	0	0	0	0	0	0	0	0	0	0	0	0	0	0	0	0	0	0	0	0	0	0	0	0	0	0	0	0	0	0	0	0	0
GCA_001007045.1	CHLAMYDIA PNEUMONIAE	1228523	NZ_LN847221.1:Chromosome:1228523	PVC GROUP:CHLAMYDIAE:CHLAMYDIIA:CHLAMYDIALES	40.6	1064	0	0	0	0	0	0	0	0	0	0	0	0	0	0	0	0	0	0	0	0	0	0	0	0	0	0	0	0	0	0	0	0	0
GCA_001007065.1	CHLAMYDIA PNEUMONIAE	1228579	NZ_LN847000.1:Chromosome:1228579	PVC GROUP:CHLAMYDIAE:CHLAMYDIIA:CHLAMYDIALES	40.6	1065	0	0	0	0	0	0	0	0	0	0	0	0	0	0	0	0	0	0	0	0	0	0	0	0	0	0	0	0	0	0	0	0	0
GCA_001007085.1	CHLAMYDIA PNEUMONIAE	1228576	NZ_LN847257.1:Chromosome:1228576	PVC GROUP:CHLAMYDIAE:CHLAMYDIIA:CHLAMYDIALES	40.6	1067	0	0	0	0	0	0	0	0	0	0	0	0	0	0	0	0	0	0	0	0	0	0	0	0	0	0	0	0	0	0	0	0	0
GCA_001007105.1	CHLAMYDIA PNEUMONIAE	1228123	NZ_LN846996.1:Chromosome:1228123	PVC GROUP:CHLAMYDIAE:CHLAMYDIIA:CHLAMYDIALES	40.6	1064	0	0	0	0	0	0	0	0	0	0	0	0	0	0	0	0	0	0	0	0	0	0	0	0	0	0	0	0	0	0	0	0	0
GCA_001007125.1	CHLAMYDIA PNEUMONIAE	1229887	NZ_LN846995.1:Chromosome:1229887	PVC GROUP:CHLAMYDIAE:CHLAMYDIIA:CHLAMYDIALES	40.6	1067	0	0	0	0	0	0	0	0	0	0	0	0	0	0	0	0	0	0	0	0	0	0	0	0	0	0	0	0	0	0	0	0	0
GCA_001007145.1	CHLAMYDIA PNEUMONIAE	1228126	NZ_LN847241.1:Chromosome:1228126	PVC GROUP:CHLAMYDIAE:CHLAMYDIIA:CHLAMYDIALES	40.6	1063	0	0	0	0	0	0	0	0	0	0	0	0	0	0	0	0	0	0	0	0	0	0	0	0	0	0	0	0	0	0	0	0	0
GCA_001017575.1	CAMPYLOBACTER LARI	1563032	NZ_CP011372.1:Chromosome:1563032	PROTEOBACTERIA:DELTA/EPSILON SUBDIVISIONS:EPSILONPROTEOBACTERIA:CAMPYLOBACTERALES	29.8	1531	0	0	0	0	0	0	0	0	0	0	0	0	0	0	0	0	0	0	0	0	0	0	0	0	0	0	0	0	0	0	0	0	0
GCA_001021085.1	CANDIDATUS LIBERIBACTER AFRICANUS PTSAPSY	1192232	NZ_CP004021.1:Chromosome:1192232	PROTEOBACTERIA:ALPHAPROTEOBACTERIA:RHIZOBIALES:RHIZOBIACEAE	34.5	990	0	0	0	0	0	0	0	0	0	0	0	0	0	0	0	0	0	0	0	0	0	0	0	0	0	0	0	0	0	0	0	0	0
GCA_001029265.1	SPIROPLASMA ERIOCHEIRIS	1365714	NZ_CP011856.1:Chromosome:1365714	TERRABACTERIA GROUP:TENERICUTES:MOLLICUTES:ENTOMOPLASMATALES	29.8	1194	0	0	0	0	0	0	0	0	0	0	0	0	0	0	0	0	0	0	0	0	0	0	0	0	0	0	0	0	0	0	0	0	0
GCA_001077715.1	COXIELLA-LIKE ENDOSYMBIONT	1733840	NZ_CP011126.1:Chromosome:1733840	PROTEOBACTERIA:GAMMAPROTEOBACTERIA:LEGIONELLALES:COXIELLACEAE	38.2	1309	0	0	0	0	0	0	0	0	0	0	0	0	0	0	0	0	0	0	0	0	0	0	0	0	0	0	0	0	0	0	0	0	0
GCA_001182765.1	SYNECHOCOCCUS SP. WH 8103	2429688	NZ_LN847356.1:Chromosome:2429688	TERRABACTERIA GROUP:CYANOBACTERIA/MELAINABACTERIA GROUP:CYANOBACTERIA:SYNECHOCOCCALES	59.5	2492	0	0	0	0	0	0	0	0	0	0	0	0	0	0	0	0	0	0	0	0	0	0	0	0	0	0	0	0	0	0	0	0	0
GCA_001183765.1	CHLAMYDIA TRACHOMATIS D/CS637/11	1050173	NZ_CP007131.1:Chromosome:1042680; NZ_CP007132.1:Plasmid:7493	PVC GROUP:CHLAMYDIAE:CHLAMYDIIA:CHLAMYDIALES	41.2643	914	0	0	0	0	0	0	0	0	0	0	0	0	0	0	0	0	0	0	0	0	0	0	0	0	0	0	0	0	0	0	0	0	0
GCA_001183805.1	CHLAMYDIA TRACHOMATIS	1050536	NZ_CP010567.1:Chromosome:1043034; NZ_CP010568.1:Plasmid:7502	PVC GROUP:CHLAMYDIAE:CHLAMYDIIA:CHLAMYDIALES	41.2636	908	0	0	0	0	0	0	0	0	0	0	0	0	0	0	0	0	0	0	0	0	0	0	0	0	0	0	0	0	0	0	0	0	0
GCA_001183825.1	CHLAMYDIA TRACHOMATIS	1050553	NZ_CP010569.1:Chromosome:1043060; NZ_CP010570.1:Plasmid:7493	PVC GROUP:CHLAMYDIAE:CHLAMYDIIA:CHLAMYDIALES	41.2636	906	0	0	0	0	0	0	0	0	0	0	0	0	0	0	0	0	0	0	0	0	0	0	0	0	0	0	0	0	0	0	0	0	0
GCA_001183845.1	CHLAMYDIA TRACHOMATIS	1049505	NZ_CP010571.1:Chromosome:1042034; NZ_CP010572.1:Plasmid:7471	PVC GROUP:CHLAMYDIAE:CHLAMYDIIA:CHLAMYDIALES	41.2644	912	0	0	0	0	0	0	0	0	0	0	0	0	0	0	0	0	0	0	0	0	0	0	0	0	0	0	0	0	0	0	0	0	0
GCA_001269425.1	CANDIDATUS BAUMANNIA CICADELLINICOLA	636137	NZ_CP011787.1:Chromosome:632672; NZ_CP011788.1:Plasmid:3465	PROTEOBACTERIA:GAMMAPROTEOBACTERIA:UNCLASSIFIED GAMMAPROTEOBACTERIA:CANDIDATUS BAUMANNIA	31.5384	521	0	0	0	0	0	0	0	0	0	0	0	0	0	0	0	0	0	0	0	0	0	0	0	0	0	0	0	0	0	0	0	0	0
GCA_001272715.1	MYCOPLASMA PNEUMONIAE 39443	817184	NZ_CP010540.1:Chromosome:817184	TERRABACTERIA GROUP:TENERICUTES:MOLLICUTES:MYCOPLASMATALES	40	701	0	0	0	0	0	0	0	0	0	0	0	0	0	0	0	0	0	0	0	0	0	0	0	0	0	0	0	0	0	0	0	0	0
GCA_001272735.1	MYCOPLASMA PNEUMONIAE 51494	816404	NZ_CP010541.1:Chromosome:816404	TERRABACTERIA GROUP:TENERICUTES:MOLLICUTES:MYCOPLASMATALES	40	706	0	0	0	0	0	0	0	0	0	0	0	0	0	0	0	0	0	0	0	0	0	0	0	0	0	0	0	0	0	0	0	0	0
GCA_001272755.1	MYCOPLASMA PNEUMONIAE 54089	816565	NZ_CP010542.1:Chromosome:816565	TERRABACTERIA GROUP:TENERICUTES:MOLLICUTES:MYCOPLASMATALES	40	705	0	0	0	0	0	0	0	0	0	0	0	0	0	0	0	0	0	0	0	0	0	0	0	0	0	0	0	0	0	0	0	0	0
GCA_001272775.1	MYCOPLASMA PNEUMONIAE 54524	816583	NZ_CP010543.1:Chromosome:816583	TERRABACTERIA GROUP:TENERICUTES:MOLLICUTES:MYCOPLASMATALES	40	708	0	0	0	0	0	0	0	0	0	0	0	0	0	0	0	0	0	0	0	0	0	0	0	0	0	0	0	0	0	0	0	0	0
GCA_001272795.1	MYCOPLASMA PNEUMONIAE 85084	816404	NZ_CP010544.1:Chromosome:816404	TERRABACTERIA GROUP:TENERICUTES:MOLLICUTES:MYCOPLASMATALES	40	708	0	0	0	0	0	0	0	0	0	0	0	0	0	0	0	0	0	0	0	0	0	0	0	0	0	0	0	0	0	0	0	0	0
GCA_001272815.1	MYCOPLASMA PNEUMONIAE 85138	816402	NZ_CP010545.1:Chromosome:816402	TERRABACTERIA GROUP:TENERICUTES:MOLLICUTES:MYCOPLASMATALES	40	708	0	0	0	0	0	0	0	0	0	0	0	0	0	0	0	0	0	0	0	0	0	0	0	0	0	0	0	0	0	0	0	0	0
GCA_001272835.1	MYCOPLASMA PNEUMONIAE FH	817207	NZ_CP010546.1:Chromosome:817207	TERRABACTERIA GROUP:TENERICUTES:MOLLICUTES:MYCOPLASMATALES	40	702	0	0	0	0	0	0	0	0	0	0	0	0	0	0	0	0	0	0	0	0	0	0	0	0	0	0	0	0	0	0	0	0	0
GCA_001272855.1	MYCOPLASMA PNEUMONIAE M1139	817045	NZ_CP010547.1:Chromosome:817045	TERRABACTERIA GROUP:TENERICUTES:MOLLICUTES:MYCOPLASMATALES	40	703	0	0	0	0	0	0	0	0	0	0	0	0	0	0	0	0	0	0	0	0	0	0	0	0	0	0	0	0	0	0	0	0	0
GCA_001272875.1	MYCOPLASMA PNEUMONIAE	817169	NZ_CP010548.1:Chromosome:817169	TERRABACTERIA GROUP:TENERICUTES:MOLLICUTES:MYCOPLASMATALES	40	705	0	0	0	0	0	0	0	0	0	0	0	0	0	0	0	0	0	0	0	0	0	0	0	0	0	0	0	0	0	0	0	0	0
GCA_001272895.1	MYCOPLASMA PNEUMONIAE M2592	817198	NZ_CP010549.1:Chromosome:817198	TERRABACTERIA GROUP:TENERICUTES:MOLLICUTES:MYCOPLASMATALES	40	704	0	0	0	0	0	0	0	0	0	0	0	0	0	0	0	0	0	0	0	0	0	0	0	0	0	0	0	0	0	0	0	0	0
GCA_001272915.1	MYCOPLASMA PNEUMONIAE MAC	817156	NZ_CP010550.1:Chromosome:817156	TERRABACTERIA GROUP:TENERICUTES:MOLLICUTES:MYCOPLASMATALES	40	704	0	0	0	0	0	0	0	0	0	0	0	0	0	0	0	0	0	0	0	0	0	0	0	0	0	0	0	0	0	0	0	0	0
GCA_001278785.1	CANDIDATUS PROFFTELLA ARMATURA	463023	NZ_CP012591.1:Chromosome:457565; NZ_CP012592.1:Plasmid:5458	PROTEOBACTERIA:BETAPROTEOBACTERIA:UNCLASSIFIED BETAPROTEOBACTERIA:CANDIDATUS PROFFTELLA	24.2953	357	0	0	0	0	0	0	0	0	0	0	0	0	0	0	0	0	0	0	0	0	0	0	0	0	0	0	0	0	0	0	0	0	0
GCA_001280225.1	BUCHNERA APHIDICOLA (APHIS GLYCINES)	638851	NZ_CP009253.1:Chromosome:628164; NZ_CP009254.1:Plasmid:7639; NZ_CP009255.1:Plasmid:3048	PROTEOBACTERIA:GAMMAPROTEOBACTERIA:ENTEROBACTERALES:ERWINIACEAE	25.6387	561	0	0	0	0	0	0	0	0	0	0	0	0	0	0	0	0	0	0	0	0	0	0	0	0	0	0	0	0	0	0	0	0	0
GCA_001281045.1	SPIROPLASMA CANTHARICOLA	1179577	NZ_CP012622.1:Chromosome:1179577	TERRABACTERIA GROUP:TENERICUTES:MOLLICUTES:ENTOMOPLASMATALES	25	1011	0	0	0	0	0	0	0	0	0	0	0	0	0	0	0	0	0	0	0	0	0	0	0	0	0	0	0	0	0	0	0	0	0
GCA_001281405.1	BARTONELLA ANCASHENSIS	1467695	NZ_CP010401.1:Chromosome:1467695	PROTEOBACTERIA:ALPHAPROTEOBACTERIA:RHIZOBIALES:BARTONELLACEAE	38.4	1203	0	0	0	0	0	0	0	0	0	0	0	0	0	0	0	0	0	0	0	0	0	0	0	0	0	0	0	0	0	0	0	0	0
GCA_001291465.1	BARTONELLA HENSELAE	1905383	NZ_LN879429.1:Chromosome:1905383	PROTEOBACTERIA:ALPHAPROTEOBACTERIA:RHIZOBIALES:BARTONELLACEAE	38.2	1505	0	0	0	0	0	0	0	0	0	0	0	0	0	0	0	0	0	0	0	0	0	0	0	0	0	0	0	0	0	0	0	0	0
GCA_001293125.1	LAWSONELLA CLEVELANDENSIS	1860551	NZ_CP009312.1:Chromosome:1860551	TERRABACTERIA GROUP:ACTINOBACTERIA:ACTINOBACTERIA:CORYNEBACTERIALES	58.6	1534	0	0	0	0	0	0	0	0	0	0	0	0	0	0	0	0	0	0	0	0	0	0	0	0	0	0	0	0	0	0	0	0	0
GCA_001318295.1	CANDIDATUS XIPHINEMATOBACTER SP. IDAHO GRAPE	915884	NZ_CP012665.1:Chromosome:915884	PVC GROUP:VERRUCOMICROBIA:SPARTOBACTERIA:CANDIDATUS XIPHINEMATOBACTER	47.7	809	0	0	0	0	0	0	0	0	0	0	0	0	0	0	0	0	0	0	0	0	0	0	0	0	0	0	0	0	0	0	0	0	0
GCA_001412295.1	CAMPYLOBACTER JEJUNI	1616662	NZ_CP012149.1:Chromosome:1616662	PROTEOBACTERIA:DELTA/EPSILON SUBDIVISIONS:EPSILONPROTEOBACTERIA:CAMPYLOBACTERALES	30.6	1566	0	0	0	0	0	0	0	0	0	0	0	0	0	0	0	0	0	0	0	0	0	0	0	0	0	0	0	0	0	0	0	0	0
GCA_001447885.1	CANDIDATUS NASUIA DELTOCEPHALINICOLA	112031	NZ_CP013211.1:Chromosome:112031	PROTEOBACTERIA:BETAPROTEOBACTERIA:UNCLASSIFIED BETAPROTEOBACTERIA:CANDIDATUS NASUIA	16.6	138	0	0	0	0	0	0	0	0	0	0	0	0	0	0	0	0	0	0	0	0	0	0	0	0	0	0	0	0	0	0	0	0	0
GCA_001447915.1	CANDIDATUS SULCIA MUELLERI	190657	NZ_CP013212.1:Chromosome:190657	FCB GROUP:BACTEROIDETES/CHLOROBI GROUP:BACTEROIDETES:FLAVOBACTERIIA	24	181	0	0	0	0	0	0	0	0	0	0	0	0	0	0	0	0	0	0	0	0	0	0	0	0	0	0	0	0	0	0	0	0	0
GCA_001481685.1	IGNICOCCUS ISLANDICUS DSM 13165	1394664	NZ_CP006867.1:Chromosome:1394664	TACK GROUP:CRENARCHAEOTA:THERMOPROTEI:DESULFUROCOCCALES	44.9	1478	0	0	0	0	0	0	0	0	0	0	0	0	0	0	0	0	0	0	0	0	0	0	0	0	0	0	0	0	0	0	0	0	0
GCA_001484045.1	MYCOPLASMA SP. (EX BIOMPHALARIA GLABRATA)	647830	NZ_CP013128.1:Chromosome:647830	TERRABACTERIA GROUP:TENERICUTES:MOLLICUTES:MYCOPLASMATALES	28.5	565	0	0	0	0	0	0	0	0	0	0	0	0	0	0	0	0	0	0	0	0	0	0	0	0	0	0	0	0	0	0	0	0	0
GCA_001506185.1	CAMPYLOBACTER JEJUNI	1642794	NZ_CP010471.1:Chromosome:1642794	PROTEOBACTERIA:DELTA/EPSILON SUBDIVISIONS:EPSILONPROTEOBACTERIA:CAMPYLOBACTERALES	30.3	1579	0	0	0	0	0	0	0	0	0	0	0	0	0	0	0	0	0	0	0	0	0	0	0	0	0	0	0	0	0	0	0	0	0
GCA_001506225.1	CAMPYLOBACTER JEJUNI	1633831	NZ_CP010473.1:Chromosome:1633831	PROTEOBACTERIA:DELTA/EPSILON SUBDIVISIONS:EPSILONPROTEOBACTERIA:CAMPYLOBACTERALES	30.4	1580	0	0	0	0	0	0	0	0	0	0	0	0	0	0	0	0	0	0	0	0	0	0	0	0	0	0	0	0	0	0	0	0	0
GCA_001506245.1	CAMPYLOBACTER JEJUNI	1642281	NZ_CP010474.1:Chromosome:1642281	PROTEOBACTERIA:DELTA/EPSILON SUBDIVISIONS:EPSILONPROTEOBACTERIA:CAMPYLOBACTERALES	30.3	1578	0	0	0	0	0	0	0	0	0	0	0	0	0	0	0	0	0	0	0	0	0	0	0	0	0	0	0	0	0	0	0	0	0
GCA_001506265.1	CAMPYLOBACTER JEJUNI	1672553	NZ_CP010475.1:Chromosome:1672553	PROTEOBACTERIA:DELTA/EPSILON SUBDIVISIONS:EPSILONPROTEOBACTERIA:CAMPYLOBACTERALES	30.3	1631	0	0	0	0	0	0	0	0	0	0	0	0	0	0	0	0	0	0	0	0	0	0	0	0	0	0	0	0	0	0	0	0	0
GCA_001506305.1	CAMPYLOBACTER JEJUNI	1667602	NZ_CP010477.1:Chromosome:1667602	PROTEOBACTERIA:DELTA/EPSILON SUBDIVISIONS:EPSILONPROTEOBACTERIA:CAMPYLOBACTERALES	30.3	1619	0	0	0	0	0	0	0	0	0	0	0	0	0	0	0	0	0	0	0	0	0	0	0	0	0	0	0	0	0	0	0	0	0
GCA_001506345.1	CAMPYLOBACTER JEJUNI	1665175	NZ_CP010479.1:Chromosome:1665175	PROTEOBACTERIA:DELTA/EPSILON SUBDIVISIONS:EPSILONPROTEOBACTERIA:CAMPYLOBACTERALES	30.3	1611	0	0	0	0	0	0	0	0	0	0	0	0	0	0	0	0	0	0	0	0	0	0	0	0	0	0	0	0	0	0	0	0	0
GCA_001506385.1	CAMPYLOBACTER JEJUNI	1637642	NZ_CP010481.1:Chromosome:1637642	PROTEOBACTERIA:DELTA/EPSILON SUBDIVISIONS:EPSILONPROTEOBACTERIA:CAMPYLOBACTERALES	30.4	1585	0	0	0	0	0	0	0	0	0	0	0	0	0	0	0	0	0	0	0	0	0	0	0	0	0	0	0	0	0	0	0	0	0
GCA_001506405.1	CAMPYLOBACTER JEJUNI	1636128	NZ_CP010482.1:Chromosome:1636128	PROTEOBACTERIA:DELTA/EPSILON SUBDIVISIONS:EPSILONPROTEOBACTERIA:CAMPYLOBACTERALES	30.4	1578	0	0	0	0	0	0	0	0	0	0	0	0	0	0	0	0	0	0	0	0	0	0	0	0	0	0	0	0	0	0	0	0	0
GCA_001506425.1	CAMPYLOBACTER JEJUNI	1633693	NZ_CP010483.1:Chromosome:1633693	PROTEOBACTERIA:DELTA/EPSILON SUBDIVISIONS:EPSILONPROTEOBACTERIA:CAMPYLOBACTERALES	30.4	1587	0	0	0	0	0	0	0	0	0	0	0	0	0	0	0	0	0	0	0	0	0	0	0	0	0	0	0	0	0	0	0	0	0
GCA_001506445.1	CAMPYLOBACTER JEJUNI	1632718	NZ_CP010488.1:Chromosome:1632718	PROTEOBACTERIA:DELTA/EPSILON SUBDIVISIONS:EPSILONPROTEOBACTERIA:CAMPYLOBACTERALES	30.4	1585	0	0	0	0	0	0	0	0	0	0	0	0	0	0	0	0	0	0	0	0	0	0	0	0	0	0	0	0	0	0	0	0	0
GCA_001506485.1	CAMPYLOBACTER JEJUNI	1643038	NZ_CP010490.1:Chromosome:1643038	PROTEOBACTERIA:DELTA/EPSILON SUBDIVISIONS:EPSILONPROTEOBACTERIA:CAMPYLOBACTERALES	30.3	1578	0	0	0	0	0	0	0	0	0	0	0	0	0	0	0	0	0	0	0	0	0	0	0	0	0	0	0	0	0	0	0	0	0
GCA_001506505.1	CAMPYLOBACTER JEJUNI	1631266	NZ_CP010491.1:Chromosome:1631266	PROTEOBACTERIA:DELTA/EPSILON SUBDIVISIONS:EPSILONPROTEOBACTERIA:CAMPYLOBACTERALES	30.4	1581	0	0	0	0	0	0	0	0	0	0	0	0	0	0	0	0	0	0	0	0	0	0	0	0	0	0	0	0	0	0	0	0	0
GCA_001506525.1	CAMPYLOBACTER JEJUNI	1666051	NZ_CP010492.1:Chromosome:1666051	PROTEOBACTERIA:DELTA/EPSILON SUBDIVISIONS:EPSILONPROTEOBACTERIA:CAMPYLOBACTERALES	30.3	1630	0	0	0	0	0	0	0	0	0	0	0	0	0	0	0	0	0	0	0	0	0	0	0	0	0	0	0	0	0	0	0	0	0
GCA_001506545.1	CAMPYLOBACTER JEJUNI	1644975	NZ_CP010493.1:Chromosome:1644975	PROTEOBACTERIA:DELTA/EPSILON SUBDIVISIONS:EPSILONPROTEOBACTERIA:CAMPYLOBACTERALES	30.3	1580	0	0	0	0	0	0	0	0	0	0	0	0	0	0	0	0	0	0	0	0	0	0	0	0	0	0	0	0	0	0	0	0	0
GCA_001506565.1	CAMPYLOBACTER JEJUNI	1632509	NZ_CP010494.1:Chromosome:1632509	PROTEOBACTERIA:DELTA/EPSILON SUBDIVISIONS:EPSILONPROTEOBACTERIA:CAMPYLOBACTERALES	30.4	1586	0	0	0	0	0	0	0	0	0	0	0	0	0	0	0	0	0	0	0	0	0	0	0	0	0	0	0	0	0	0	0	0	0
GCA_001506585.1	CAMPYLOBACTER JEJUNI	1675989	NZ_CP010496.1:Chromosome:1675989	PROTEOBACTERIA:DELTA/EPSILON SUBDIVISIONS:EPSILONPROTEOBACTERIA:CAMPYLOBACTERALES	30.3	1626	0	0	0	0	0	0	0	0	0	0	0	0	0	0	0	0	0	0	0	0	0	0	0	0	0	0	0	0	0	0	0	0	0
GCA_001506605.1	CAMPYLOBACTER JEJUNI	1634109	NZ_CP010497.1:Chromosome:1634109	PROTEOBACTERIA:DELTA/EPSILON SUBDIVISIONS:EPSILONPROTEOBACTERIA:CAMPYLOBACTERALES	30.4	1579	0	0	0	0	0	0	0	0	0	0	0	0	0	0	0	0	0	0	0	0	0	0	0	0	0	0	0	0	0	0	0	0	0
GCA_001506625.1	CAMPYLOBACTER JEJUNI	1633145	NZ_CP010498.1:Chromosome:1633145	PROTEOBACTERIA:DELTA/EPSILON SUBDIVISIONS:EPSILONPROTEOBACTERIA:CAMPYLOBACTERALES	30.4	1582	0	0	0	0	0	0	0	0	0	0	0	0	0	0	0	0	0	0	0	0	0	0	0	0	0	0	0	0	0	0	0	0	0
GCA_001506645.1	CAMPYLOBACTER JEJUNI	1633596	NZ_CP010499.1:Chromosome:1633596	PROTEOBACTERIA:DELTA/EPSILON SUBDIVISIONS:EPSILONPROTEOBACTERIA:CAMPYLOBACTERALES	30.4	1582	0	0	0	0	0	0	0	0	0	0	0	0	0	0	0	0	0	0	0	0	0	0	0	0	0	0	0	0	0	0	0	0	0
GCA_001506665.1	CAMPYLOBACTER JEJUNI	1645188	NZ_CP010500.1:Chromosome:1645188	PROTEOBACTERIA:DELTA/EPSILON SUBDIVISIONS:EPSILONPROTEOBACTERIA:CAMPYLOBACTERALES	30.3	1583	0	0	0	0	0	0	0	0	0	0	0	0	0	0	0	0	0	0	0	0	0	0	0	0	0	0	0	0	0	0	0	0	0
GCA_001506685.1	CAMPYLOBACTER JEJUNI	1675952	NZ_CP010495.1:Chromosome:1675952	PROTEOBACTERIA:DELTA/EPSILON SUBDIVISIONS:EPSILONPROTEOBACTERIA:CAMPYLOBACTERALES	30.3	1636	0	0	0	0	0	0	0	0	0	0	0	0	0	0	0	0	0	0	0	0	0	0	0	0	0	0	0	0	0	0	0	0	0
GCA_001506705.1	CAMPYLOBACTER JEJUNI	1679764	NZ_CP010501.1:Chromosome:1679764	PROTEOBACTERIA:DELTA/EPSILON SUBDIVISIONS:EPSILONPROTEOBACTERIA:CAMPYLOBACTERALES	30.2	1639	0	0	0	0	0	0	0	0	0	0	0	0	0	0	0	0	0	0	0	0	0	0	0	0	0	0	0	0	0	0	0	0	0
GCA_001506725.1	CAMPYLOBACTER JEJUNI	1671231	NZ_CP010502.1:Chromosome:1671231	PROTEOBACTERIA:DELTA/EPSILON SUBDIVISIONS:EPSILONPROTEOBACTERIA:CAMPYLOBACTERALES	30.3	1631	0	0	0	0	0	0	0	0	0	0	0	0	0	0	0	0	0	0	0	0	0	0	0	0	0	0	0	0	0	0	0	0	0
GCA_001506745.1	CAMPYLOBACTER JEJUNI	1635627	NZ_CP010503.1:Chromosome:1635627	PROTEOBACTERIA:DELTA/EPSILON SUBDIVISIONS:EPSILONPROTEOBACTERIA:CAMPYLOBACTERALES	30.4	1583	0	0	0	0	0	0	0	0	0	0	0	0	0	0	0	0	0	0	0	0	0	0	0	0	0	0	0	0	0	0	0	0	0
GCA_001506765.1	CAMPYLOBACTER JEJUNI	1636377	NZ_CP010504.1:Chromosome:1636377	PROTEOBACTERIA:DELTA/EPSILON SUBDIVISIONS:EPSILONPROTEOBACTERIA:CAMPYLOBACTERALES	30.4	1573	0	0	0	0	0	0	0	0	0	0	0	0	0	0	0	0	0	0	0	0	0	0	0	0	0	0	0	0	0	0	0	0	0
GCA_001506785.1	CAMPYLOBACTER JEJUNI	1635207	NZ_CP010505.1:Chromosome:1635207	PROTEOBACTERIA:DELTA/EPSILON SUBDIVISIONS:EPSILONPROTEOBACTERIA:CAMPYLOBACTERALES	30.4	1576	0	0	0	0	0	0	0	0	0	0	0	0	0	0	0	0	0	0	0	0	0	0	0	0	0	0	0	0	0	0	0	0	0
GCA_001506805.1	CAMPYLOBACTER JEJUNI	1643938	NZ_CP010506.1:Chromosome:1643938	PROTEOBACTERIA:DELTA/EPSILON SUBDIVISIONS:EPSILONPROTEOBACTERIA:CAMPYLOBACTERALES	30.3	1576	0	0	0	0	0	0	0	0	0	0	0	0	0	0	0	0	0	0	0	0	0	0	0	0	0	0	0	0	0	0	0	0	0
GCA_001506825.1	CAMPYLOBACTER JEJUNI	1631373	NZ_CP010507.1:Chromosome:1631373	PROTEOBACTERIA:DELTA/EPSILON SUBDIVISIONS:EPSILONPROTEOBACTERIA:CAMPYLOBACTERALES	30.4	1579	0	0	0	0	0	0	0	0	0	0	0	0	0	0	0	0	0	0	0	0	0	0	0	0	0	0	0	0	0	0	0	0	0
GCA_001506865.1	CAMPYLOBACTER JEJUNI	1636490	NZ_CP010509.1:Chromosome:1636490	PROTEOBACTERIA:DELTA/EPSILON SUBDIVISIONS:EPSILONPROTEOBACTERIA:CAMPYLOBACTERALES	30.4	1580	0	0	0	0	0	0	0	0	0	0	0	0	0	0	0	0	0	0	0	0	0	0	0	0	0	0	0	0	0	0	0	0	0
GCA_001506885.1	CAMPYLOBACTER JEJUNI	1640646	NZ_CP010510.1:Chromosome:1640646	PROTEOBACTERIA:DELTA/EPSILON SUBDIVISIONS:EPSILONPROTEOBACTERIA:CAMPYLOBACTERALES	30.3	1578	0	0	0	0	0	0	0	0	0	0	0	0	0	0	0	0	0	0	0	0	0	0	0	0	0	0	0	0	0	0	0	0	0
GCA_001506905.1	CAMPYLOBACTER JEJUNI	1635130	NZ_CP010511.1:Chromosome:1635130	PROTEOBACTERIA:DELTA/EPSILON SUBDIVISIONS:EPSILONPROTEOBACTERIA:CAMPYLOBACTERALES	30.4	1583	0	0	0	0	0	0	0	0	0	0	0	0	0	0	0	0	0	0	0	0	0	0	0	0	0	0	0	0	0	0	0	0	0
GCA_001506925.1	CAMPYLOBACTER JEJUNI	1636223	NZ_CP010457.1:Chromosome:1636223	PROTEOBACTERIA:DELTA/EPSILON SUBDIVISIONS:EPSILONPROTEOBACTERIA:CAMPYLOBACTERALES	30.4	1569	0	0	0	0	0	0	0	0	0	0	0	0	0	0	0	0	0	0	0	0	0	0	0	0	0	0	0	0	0	0	0	0	0
GCA_001506945.1	CAMPYLOBACTER JEJUNI	1657054	NZ_CP010458.1:Chromosome:1657054	PROTEOBACTERIA:DELTA/EPSILON SUBDIVISIONS:EPSILONPROTEOBACTERIA:CAMPYLOBACTERALES	30.4	1622	0	0	0	0	0	0	0	0	0	0	0	0	0	0	0	0	0	0	0	0	0	0	0	0	0	0	0	0	0	0	0	0	0
GCA_001506965.1	CAMPYLOBACTER JEJUNI	1635237	NZ_CP010459.1:Chromosome:1635237	PROTEOBACTERIA:DELTA/EPSILON SUBDIVISIONS:EPSILONPROTEOBACTERIA:CAMPYLOBACTERALES	30.4	1577	0	0	0	0	0	0	0	0	0	0	0	0	0	0	0	0	0	0	0	0	0	0	0	0	0	0	0	0	0	0	0	0	0
GCA_001506985.1	CAMPYLOBACTER JEJUNI	1632612	NZ_CP010460.1:Chromosome:1632612	PROTEOBACTERIA:DELTA/EPSILON SUBDIVISIONS:EPSILONPROTEOBACTERIA:CAMPYLOBACTERALES	30.4	1584	0	0	0	0	0	0	0	0	0	0	0	0	0	0	0	0	0	0	0	0	0	0	0	0	0	0	0	0	0	0	0	0	0
GCA_001507005.1	CAMPYLOBACTER JEJUNI	1642694	NZ_CP010461.1:Chromosome:1642694	PROTEOBACTERIA:DELTA/EPSILON SUBDIVISIONS:EPSILONPROTEOBACTERIA:CAMPYLOBACTERALES	30.3	1578	0	0	0	0	0	0	0	0	0	0	0	0	0	0	0	0	0	0	0	0	0	0	0	0	0	0	0	0	0	0	0	0	0
GCA_001507025.1	CAMPYLOBACTER JEJUNI	1669148	NZ_CP010462.1:Chromosome:1669148	PROTEOBACTERIA:DELTA/EPSILON SUBDIVISIONS:EPSILONPROTEOBACTERIA:CAMPYLOBACTERALES	30.3	1636	0	0	0	0	0	0	0	0	0	0	0	0	0	0	0	0	0	0	0	0	0	0	0	0	0	0	0	0	0	0	0	0	0
GCA_001507045.1	CAMPYLOBACTER JEJUNI	1642497	NZ_CP010463.1:Chromosome:1642497	PROTEOBACTERIA:DELTA/EPSILON SUBDIVISIONS:EPSILONPROTEOBACTERIA:CAMPYLOBACTERALES	30.3	1575	0	0	0	0	0	0	0	0	0	0	0	0	0	0	0	0	0	0	0	0	0	0	0	0	0	0	0	0	0	0	0	0	0
GCA_001507065.1	CAMPYLOBACTER JEJUNI	1641119	NZ_CP010464.1:Chromosome:1641119	PROTEOBACTERIA:DELTA/EPSILON SUBDIVISIONS:EPSILONPROTEOBACTERIA:CAMPYLOBACTERALES	30.3	1575	0	0	0	0	0	0	0	0	0	0	0	0	0	0	0	0	0	0	0	0	0	0	0	0	0	0	0	0	0	0	0	0	0
GCA_001507085.1	CAMPYLOBACTER JEJUNI	1624545	NZ_CP010465.1:Chromosome:1624545	PROTEOBACTERIA:DELTA/EPSILON SUBDIVISIONS:EPSILONPROTEOBACTERIA:CAMPYLOBACTERALES	30.4	1575	0	0	0	0	0	0	0	0	0	0	0	0	0	0	0	0	0	0	0	0	0	0	0	0	0	0	0	0	0	0	0	0	0
GCA_001507105.1	CAMPYLOBACTER JEJUNI	1634189	NZ_CP010466.1:Chromosome:1634189	PROTEOBACTERIA:DELTA/EPSILON SUBDIVISIONS:EPSILONPROTEOBACTERIA:CAMPYLOBACTERALES	30.4	1573	0	0	0	0	0	0	0	0	0	0	0	0	0	0	0	0	0	0	0	0	0	0	0	0	0	0	0	0	0	0	0	0	0
GCA_001507125.1	CAMPYLOBACTER JEJUNI	1661567	NZ_CP010467.1:Chromosome:1661567	PROTEOBACTERIA:DELTA/EPSILON SUBDIVISIONS:EPSILONPROTEOBACTERIA:CAMPYLOBACTERALES	30.3	1614	0	0	0	0	0	0	0	0	0	0	0	0	0	0	0	0	0	0	0	0	0	0	0	0	0	0	0	0	0	0	0	0	0
GCA_001507145.1	CAMPYLOBACTER JEJUNI	1645157	NZ_CP010468.1:Chromosome:1645157	PROTEOBACTERIA:DELTA/EPSILON SUBDIVISIONS:EPSILONPROTEOBACTERIA:CAMPYLOBACTERALES	30.3	1578	0	0	0	0	0	0	0	0	0	0	0	0	0	0	0	0	0	0	0	0	0	0	0	0	0	0	0	0	0	0	0	0	0
GCA_001507165.1	CAMPYLOBACTER JEJUNI	1642039	NZ_CP010469.1:Chromosome:1642039	PROTEOBACTERIA:DELTA/EPSILON SUBDIVISIONS:EPSILONPROTEOBACTERIA:CAMPYLOBACTERALES	30.3	1579	0	0	0	0	0	0	0	0	0	0	0	0	0	0	0	0	0	0	0	0	0	0	0	0	0	0	0	0	0	0	0	0	0
GCA_001507185.1	CAMPYLOBACTER JEJUNI	1635709	NZ_CP010470.1:Chromosome:1635709	PROTEOBACTERIA:DELTA/EPSILON SUBDIVISIONS:EPSILONPROTEOBACTERIA:CAMPYLOBACTERALES	30.4	1581	0	0	0	0	0	0	0	0	0	0	0	0	0	0	0	0	0	0	0	0	0	0	0	0	0	0	0	0	0	0	0	0	0
GCA_001507205.1	CAMPYLOBACTER JEJUNI	1637207	NZ_CP010484.1:Chromosome:1637207	PROTEOBACTERIA:DELTA/EPSILON SUBDIVISIONS:EPSILONPROTEOBACTERIA:CAMPYLOBACTERALES	30.4	1575	0	0	0	0	0	0	0	0	0	0	0	0	0	0	0	0	0	0	0	0	0	0	0	0	0	0	0	0	0	0	0	0	0
GCA_001507225.1	CAMPYLOBACTER JEJUNI	1629790	NZ_CP010485.1:Chromosome:1629790	PROTEOBACTERIA:DELTA/EPSILON SUBDIVISIONS:EPSILONPROTEOBACTERIA:CAMPYLOBACTERALES	30.4	1576	0	0	0	0	0	0	0	0	0	0	0	0	0	0	0	0	0	0	0	0	0	0	0	0	0	0	0	0	0	0	0	0	0
GCA_001507245.1	CAMPYLOBACTER JEJUNI	1628907	NZ_CP010486.1:Chromosome:1628907	PROTEOBACTERIA:DELTA/EPSILON SUBDIVISIONS:EPSILONPROTEOBACTERIA:CAMPYLOBACTERALES	30.4	1573	0	0	0	0	0	0	0	0	0	0	0	0	0	0	0	0	0	0	0	0	0	0	0	0	0	0	0	0	0	0	0	0	0
GCA_001507265.1	CAMPYLOBACTER JEJUNI	1633951	NZ_CP010487.1:Chromosome:1633951	PROTEOBACTERIA:DELTA/EPSILON SUBDIVISIONS:EPSILONPROTEOBACTERIA:CAMPYLOBACTERALES	30.4	1581	0	0	0	0	0	0	0	0	0	0	0	0	0	0	0	0	0	0	0	0	0	0	0	0	0	0	0	0	0	0	0	0	0
GCA_001509195.1	MYCOPLASMA PNEUMONIAE	801203	NZ_CP013829.1:Chromosome:801203	TERRABACTERIA GROUP:TENERICUTES:MOLLICUTES:MYCOPLASMATALES	40	691	0	0	0	0	0	0	0	0	0	0	0	0	0	0	0	0	0	0	0	0	0	0	0	0	0	0	0	0	0	0	0	0	0
GCA_001534665.1	ARSENOPHONUS SYMBIONT OF LIPOPTENA FORTISETOSA	836724	NZ_CP013920.1:Chromosome:836724	PROTEOBACTERIA:GAMMAPROTEOBACTERIA:ENTEROBACTERALES:MORGANELLACEAE	24.9	630	0	0	0	0	0	0	0	0	0	0	0	0	0	0	0	0	0	0	0	0	0	0	0	0	0	0	0	0	0	0	0	0	0
GCA_001558175.1	MYCOPLASMA PNEUMONIAE	816498	NZ_CP014267.1:Chromosome:816498	TERRABACTERIA GROUP:TENERICUTES:MOLLICUTES:MYCOPLASMATALES	40	707	0	0	0	0	0	0	0	0	0	0	0	0	0	0	0	0	0	0	0	0	0	0	0	0	0	0	0	0	0	0	0	0	0
GCA_001559035.1	BARTONELLA BACILLIFORMIS	1443404	NZ_CP014012.1:Chromosome:1443404	PROTEOBACTERIA:ALPHAPROTEOBACTERIA:RHIZOBIALES:BARTONELLACEAE	0	Missing	0	0	0	0	0	0	0	0	0	0	0	0	0	0	0	0	0	0	0	0	0	0	0	0	0	0	0	0	0	0	0	0	0
GCA_001602215.1	RICKETTSIA PROWAZEKII	1111769	NZ_CP014865.1:Chromosome:1111769	PROTEOBACTERIA:ALPHAPROTEOBACTERIA:RICKETTSIALES:RICKETTSIACEAE	29	869	0	0	0	0	0	0	0	0	0	0	0	0	0	0	0	0	0	0	0	0	0	0	0	0	0	0	0	0	0	0	0	0	0
GCA_001648115.1	BUCHNERA APHIDICOLA (SCHLECHTENDALIA CHINENSIS)	607835	NZ_CP011299.1:Chromosome:607835	PROTEOBACTERIA:GAMMAPROTEOBACTERIA:ENTEROBACTERALES:ERWINIACEAE	25.8	511	0	0	0	0	0	0	0	0	0	0	0	0	0	0	0	0	0	0	0	0	0	0	0	0	0	0	0	0	0	0	0	0	0
GCA_001655335.1	CHLAMYDIA TRACHOMATIS	1050521	NZ_CP015294.1:Chromosome:1043019; NZ_CP015295.1:Plasmid:7502	PVC GROUP:CHLAMYDIAE:CHLAMYDIIA:CHLAMYDIALES	41.2636	909	0	0	0	0	0	0	0	0	0	0	0	0	0	0	0	0	0	0	0	0	0	0	0	0	0	0	0	0	0	0	0	0	0
GCA_001655375.1	CHLAMYDIA TRACHOMATIS	1050509	NZ_CP015296.1:Chromosome:1043007; NZ_CP015297.1:Plasmid:7502	PVC GROUP:CHLAMYDIAE:CHLAMYDIIA:CHLAMYDIALES	41.2636	910	0	0	0	0	0	0	0	0	0	0	0	0	0	0	0	0	0	0	0	0	0	0	0	0	0	0	0	0	0	0	0	0	0
GCA_001655415.1	CHLAMYDIA TRACHOMATIS	1050505	NZ_CP015298.1:Chromosome:1043003; NZ_CP015299.1:Plasmid:7502	PVC GROUP:CHLAMYDIAE:CHLAMYDIIA:CHLAMYDIALES	41.2636	908	0	0	0	0	0	0	0	0	0	0	0	0	0	0	0	0	0	0	0	0	0	0	0	0	0	0	0	0	0	0	0	0	0
GCA_001655455.1	CHLAMYDIA TRACHOMATIS	1050210	NZ_CP015300.1:Chromosome:1042717; NZ_CP015301.1:Plasmid:7493	PVC GROUP:CHLAMYDIAE:CHLAMYDIIA:CHLAMYDIALES	41.2636	910	0	0	0	0	0	0	0	0	0	0	0	0	0	0	0	0	0	0	0	0	0	0	0	0	0	0	0	0	0	0	0	0	0
GCA_001655495.1	CHLAMYDIA TRACHOMATIS	1056419	NZ_CP015302.1:Chromosome:1048917; NZ_CP015303.1:Plasmid:7502	PVC GROUP:CHLAMYDIAE:CHLAMYDIIA:CHLAMYDIALES	41.2638	908	0	0	0	0	0	0	0	0	0	0	0	0	0	0	0	0	0	0	0	0	0	0	0	0	0	0	0	0	0	0	0	0	0
GCA_001655535.1	CHLAMYDIA TRACHOMATIS	1055535	NZ_CP015304.1:Chromosome:1048033; NZ_CP015305.1:Plasmid:7502	PVC GROUP:CHLAMYDIAE:CHLAMYDIIA:CHLAMYDIALES	41.2638	910	0	0	0	0	0	0	0	0	0	0	0	0	0	0	0	0	0	0	0	0	0	0	0	0	0	0	0	0	0	0	0	0	0
GCA_001655575.1	CHLAMYDIA TRACHOMATIS	1050231	NZ_CP015306.1:Chromosome:1042738; NZ_CP015307.1:Plasmid:7493	PVC GROUP:CHLAMYDIAE:CHLAMYDIIA:CHLAMYDIALES	41.2636	910	0	0	0	0	0	0	0	0	0	0	0	0	0	0	0	0	0	0	0	0	0	0	0	0	0	0	0	0	0	0	0	0	0
GCA_001660005.1	BORRELIA HERMSII HS1	1390006	NZ_CP014349.1:Chromosome:922500; NZ_CP014351.1:Plasmid:27881; NZ_CP015335.1:Plasmid:6540; NZ_CP014792.1:Plasmid:58207; NZ_CP014871.1:Plasmid:27074; NZ_CP015336.1:Plasmid:26961; NZ_CP015334.1:Plasmid:27366; NZ_CP015331.1:Plasmid:31123; NZ_CP015332.1:Plasmid:27618; NZ_CP015333.1:Plasmid:46648; NZ_CP014350.1:Plasmid:182863; NZ_CP015337.1:Plasmid:5225	SPIROCHAETES:SPIROCHAETIA:SPIROCHAETALES:BORRELIACEAE	30.248	1234	0	0	0	0	0	0	0	0	0	0	0	0	0	0	0	0	0	0	0	0	0	0	0	0	0	0	0	0	0	0	0	0	0
GCA_001677255.1	CANDIDATUS SULCIA MUELLERI	192244	NZ_CP016223.1:Chromosome:192244	FCB GROUP:BACTEROIDETES/CHLOROBI GROUP:BACTEROIDETES:FLAVOBACTERIIA	23.7	176	0	0	0	0	0	0	0	0	0	0	0	0	0	0	0	0	0	0	0	0	0	0	0	0	0	0	0	0	0	0	0	0	0
GCA_001700895.1	BUCHNERA APHIDICOLA (DIURAPHIS NOXIA)	636266	NZ_CP013259.1:Chromosome:636266	PROTEOBACTERIA:GAMMAPROTEOBACTERIA:ENTEROBACTERALES:ERWINIACEAE	25.5	562	0	0	0	0	0	0	0	0	0	0	0	0	0	0	0	0	0	0	0	0	0	0	0	0	0	0	0	0	0	0	0	0	0
GCA_001717505.1	DIALISTER PNEUMOSINTES	1274073	NZ_CP017037.1:Chromosome:1274073	TERRABACTERIA GROUP:FIRMICUTES:NEGATIVICUTES:VEILLONELLALES	35.2	1174	0	0	0	0	0	0	0	0	0	0	0	0	0	0	0	0	0	0	0	0	0	0	0	0	0	0	0	0	0	0	0	0	0
GCA_001729725.1	ENTEROBACTER HORMAECHEI SUBSP. STEIGERWALTII	4782480	NZ_CP017179.1:Chromosome:4782480	PROTEOBACTERIA:GAMMAPROTEOBACTERIA:ENTEROBACTERALES:ENTEROBACTERIACEAE	55.6	4424	0	0	0	0	0	0	0	0	0	0	0	0	0	0	0	0	0	0	0	0	0	0	0	0	0	0	0	0	0	0	0	0	0
GCA_001767215.1	CAMPYLOBACTER JEJUNI SUBSP. JEJUNI STR. RM3420	1666780	NZ_CP017456.1:Chromosome:1666780	PROTEOBACTERIA:DELTA/EPSILON SUBDIVISIONS:EPSILONPROTEOBACTERIA:CAMPYLOBACTERALES	30.6	1644	0	0	0	0	0	0	0	0	0	0	0	0	0	0	0	0	0	0	0	0	0	0	0	0	0	0	0	0	0	0	0	0	0
GCA_001792795.1	SPIROPLASMA SP. TU-14	1199640	NZ_CP017658.1:Chromosome:1199640	TERRABACTERIA GROUP:TENERICUTES:MOLLICUTES:ENTOMOPLASMATALES	28.7	1018	0	0	0	0	0	0	0	0	0	0	0	0	0	0	0	0	0	0	0	0	0	0	0	0	0	0	0	0	0	0	0	0	0
GCA_001854225.1	CANDIDATUS RHODOLUNA PLANKTONICA	1424506	NZ_CP015208.1:Chromosome:1424506	TERRABACTERIA GROUP:ACTINOBACTERIA:ACTINOBACTERIA:MICROCOCCALES	52	1334	0	0	0	0	0	0	0	0	0	0	0	0	0	0	0	0	0	0	0	0	0	0	0	0	0	0	0	0	0	0	0	0	0
GCA_001885175.1	CHLAMYDIA TRACHOMATIS	1033342	NZ_CP018052.1:Chromosome:1025839; NZ_CP018053.1:Plasmid:7503	PVC GROUP:CHLAMYDIAE:CHLAMYDIIA:CHLAMYDIALES	41.2637	894	0	0	0	0	0	0	0	0	0	0	0	0	0	0	0	0	0	0	0	0	0	0	0	0	0	0	0	0	0	0	0	0	0
GCA_001886495.1	SPIROPLASMA SP. NBRC 100390	1199621	NZ_CP018022.1:Chromosome:1199621	TERRABACTERIA GROUP:TENERICUTES:MOLLICUTES:ENTOMOPLASMATALES	28.7	1017	0	0	0	0	0	0	0	0	0	0	0	0	0	0	0	0	0	0	0	0	0	0	0	0	0	0	0	0	0	0	0	0	0
GCA_001887285.1	MICROBACTERIUM PALUDICOLA	3410829	NZ_CP018134.1:Chromosome:3410829	TERRABACTERIA GROUP:ACTINOBACTERIA:ACTINOBACTERIA:MICROCOCCALES	70.1	3120	0	0	0	0	0	0	0	0	0	0	0	0	0	0	0	0	0	0	0	0	0	0	0	0	0	0	0	0	0	0	0	0	0
GCA_001901705.1	MYCOPLASMA PNEUMONIAE	817275	NZ_CP017327.1:Chromosome:817275	TERRABACTERIA GROUP:TENERICUTES:MOLLICUTES:MYCOPLASMATALES	40	700	0	0	0	0	0	0	0	0	0	0	0	0	0	0	0	0	0	0	0	0	0	0	0	0	0	0	0	0	0	0	0	0	0
GCA_001936255.1	BORRELIA ANSERINA ES	1042690	NZ_CP013704.1:Chromosome:906833; NZ_CP014521.1:Plasmid:4978; NZ_CP018882.1:Plasmid:4285; NZ_CP014325.1:Plasmid:89872; NZ_CP014605.1:Plasmid:11779; NZ_CP014520.1:Plasmid:24943	SPIROCHAETES:SPIROCHAETIA:SPIROCHAETALES:BORRELIACEAE	29.3728	922	0	0	0	0	0	0	0	0	0	0	0	0	0	0	0	0	0	0	0	0	0	0	0	0	0	0	0	0	0	0	0	0	0
GCA_001951255.1	CAMPYLOBACTER JEJUNI	1629484	NZ_CP007189.1:Chromosome:1629484	PROTEOBACTERIA:DELTA/EPSILON SUBDIVISIONS:EPSILONPROTEOBACTERIA:CAMPYLOBACTERALES	30.6	1587	0	0	0	0	0	0	0	0	0	0	0	0	0	0	0	0	0	0	0	0	0	0	0	0	0	0	0	0	0	0	0	0	0
GCA_001951275.1	CAMPYLOBACTER JEJUNI	1629485	NZ_CP007190.1:Chromosome:1629485	PROTEOBACTERIA:DELTA/EPSILON SUBDIVISIONS:EPSILONPROTEOBACTERIA:CAMPYLOBACTERALES	30.6	1586	0	0	0	0	0	0	0	0	0	0	0	0	0	0	0	0	0	0	0	0	0	0	0	0	0	0	0	0	0	0	0	0	0
GCA_002007725.1	CHLAMYDIA GALLINACEA	1067014	NZ_CP019792.1:Chromosome:1059522; NZ_CP019793.1:Plasmid:7492	PVC GROUP:CHLAMYDIAE:CHLAMYDIIA:CHLAMYDIALES	37.8572	893	0	0	0	0	0	0	0	0	0	0	0	0	0	0	0	0	0	0	0	0	0	0	0	0	0	0	0	0	0	0	0	0	0
GCA_002021925.1	CAMPYLOBACTER PINNIPEDIORUM SUBSP. PINNIPEDIORUM	1782665	NZ_CP012546.1:Chromosome:1782665	PROTEOBACTERIA:DELTA/EPSILON SUBDIVISIONS:EPSILONPROTEOBACTERIA:CAMPYLOBACTERALES	30.4	1718	0	0	0	0	0	0	0	0	0	0	0	0	0	0	0	0	0	0	0	0	0	0	0	0	0	0	0	0	0	0	0	0	0
GCA_002021945.1	CAMPYLOBACTER PINNIPEDIORUM SUBSP. PINNIPEDIORUM	1744112	NZ_CP012547.1:Chromosome:1744112	PROTEOBACTERIA:DELTA/EPSILON SUBDIVISIONS:EPSILONPROTEOBACTERIA:CAMPYLOBACTERALES	30.4	1674	0	0	0	0	0	0	0	0	0	0	0	0	0	0	0	0	0	0	0	0	0	0	0	0	0	0	0	0	0	0	0	0	0
GCA_002021965.1	CAMPYLOBACTER PINNIPEDIORUM SUBSP. PINNIPEDIORUM	1635222	NZ_CP012548.1:Chromosome:1635222	PROTEOBACTERIA:DELTA/EPSILON SUBDIVISIONS:EPSILONPROTEOBACTERIA:CAMPYLOBACTERALES	30.3	1523	0	0	0	0	0	0	0	0	0	0	0	0	0	0	0	0	0	0	0	0	0	0	0	0	0	0	0	0	0	0	0	0	0
GCA_002022485.1	BARTONELLA SP. A1379B	1541976	NZ_CP019780.1:Chromosome:1541976	PROTEOBACTERIA:ALPHAPROTEOBACTERIA:RHIZOBIALES:BARTONELLACEAE	35.8	1218	0	0	0	0	0	0	0	0	0	0	0	0	0	0	0	0	0	0	0	0	0	0	0	0	0	0	0	0	0	0	0	0	0
GCA_002022505.1	BARTONELLA SP. WD16.2	1762996	NZ_CP019781.1:Chromosome:1762996	PROTEOBACTERIA:ALPHAPROTEOBACTERIA:RHIZOBIALES:BARTONELLACEAE	37.6	1349	0	0	0	0	0	0	0	0	0	0	0	0	0	0	0	0	0	0	0	0	0	0	0	0	0	0	0	0	0	0	0	0	0
GCA_002022585.1	BARTONELLA SP. RACCOON60	1615700	NZ_CP019786.1:Chromosome:1615700	PROTEOBACTERIA:ALPHAPROTEOBACTERIA:RHIZOBIALES:BARTONELLACEAE	36.1	1259	0	0	0	0	0	0	0	0	0	0	0	0	0	0	0	0	0	0	0	0	0	0	0	0	0	0	0	0	0	0	0	0	0
GCA_002022605.1	BARTONELLA SP. JB15	1494018	NZ_CP019787.1:Chromosome:1494018	PROTEOBACTERIA:ALPHAPROTEOBACTERIA:RHIZOBIALES:BARTONELLACEAE	35.3	1143	0	0	0	0	0	0	0	0	0	0	0	0	0	0	0	0	0	0	0	0	0	0	0	0	0	0	0	0	0	0	0	0	0
GCA_002022665.1	BARTONELLA SP. JB63	1493693	NZ_CP019788.1:Chromosome:1493693	PROTEOBACTERIA:ALPHAPROTEOBACTERIA:RHIZOBIALES:BARTONELLACEAE	35.3	1174	0	0	0	0	0	0	0	0	0	0	0	0	0	0	0	0	0	0	0	0	0	0	0	0	0	0	0	0	0	0	0	0	0
GCA_002024325.1	CAMPYLOBACTER JEJUNI	1612586	NZ_CP019965.1:Chromosome:1612586	PROTEOBACTERIA:DELTA/EPSILON SUBDIVISIONS:EPSILONPROTEOBACTERIA:CAMPYLOBACTERALES	30.7	1548	0	0	0	0	0	0	0	0	0	0	0	0	0	0	0	0	0	0	0	0	0	0	0	0	0	0	0	0	0	0	0	0	0
GCA_002028305.1	CAMPYLOBACTER JEJUNI SUBSP. JEJUNI	1618194	NZ_CP020045.1:Chromosome:1618194	PROTEOBACTERIA:DELTA/EPSILON SUBDIVISIONS:EPSILONPROTEOBACTERIA:CAMPYLOBACTERALES	30.6	1548	0	0	0	0	0	0	0	0	0	0	0	0	0	0	0	0	0	0	0	0	0	0	0	0	0	0	0	0	0	0	0	0	0
GCA_002028345.1	SPIROPLASMA ERIOCHEIRIS CCTCC M 207170	1364757	NZ_CP001973.1:Chromosome:1364757	TERRABACTERIA GROUP:TENERICUTES:MOLLICUTES:ENTOMOPLASMATALES	29.8	1190	0	0	0	0	0	0	0	0	0	0	0	0	0	0	0	0	0	0	0	0	0	0	0	0	0	0	0	0	0	0	0	0	0
GCA_002088315.1	CHLAMYDIA TRACHOMATIS	1042393	NZ_CP020535.1:Chromosome:1042393	PVC GROUP:CHLAMYDIAE:CHLAMYDIIA:CHLAMYDIALES	41.3	900	0	0	0	0	0	0	0	0	0	0	0	0	0	0	0	0	0	0	0	0	0	0	0	0	0	0	0	0	0	0	0	0	0
GCA_002088335.1	CHLAMYDIA TRACHOMATIS	1042369	NZ_CP020536.1:Chromosome:1042369	PVC GROUP:CHLAMYDIAE:CHLAMYDIIA:CHLAMYDIALES	41.3	904	0	0	0	0	0	0	0	0	0	0	0	0	0	0	0	0	0	0	0	0	0	0	0	0	0	0	0	0	0	0	0	0	0
GCA_002088355.1	CHLAMYDIA TRACHOMATIS	1042376	NZ_CP020537.1:Chromosome:1042376	PVC GROUP:CHLAMYDIAE:CHLAMYDIIA:CHLAMYDIALES	41.3	899	0	0	0	0	0	0	0	0	0	0	0	0	0	0	0	0	0	0	0	0	0	0	0	0	0	0	0	0	0	0	0	0	0
GCA_002090215.1	MYCOPLASMA PNEUMONIAE	816435	NZ_CP020689.1:Chromosome:816435	TERRABACTERIA GROUP:TENERICUTES:MOLLICUTES:MYCOPLASMATALES	40	710	0	0	0	0	0	0	0	0	0	0	0	0	0	0	0	0	0	0	0	0	0	0	0	0	0	0	0	0	0	0	0	0	0
GCA_002090235.1	MYCOPLASMA PNEUMONIAE	816378	NZ_CP020690.1:Chromosome:816378	TERRABACTERIA GROUP:TENERICUTES:MOLLICUTES:MYCOPLASMATALES	40	708	0	0	0	0	0	0	0	0	0	0	0	0	0	0	0	0	0	0	0	0	0	0	0	0	0	0	0	0	0	0	0	0	0
GCA_002090275.1	MYCOPLASMA PNEUMONIAE	816404	NZ_CP020691.1:Chromosome:816404	TERRABACTERIA GROUP:TENERICUTES:MOLLICUTES:MYCOPLASMATALES	40	701	0	0	0	0	0	0	0	0	0	0	0	0	0	0	0	0	0	0	0	0	0	0	0	0	0	0	0	0	0	0	0	0	0
GCA_002090295.1	MYCOPLASMA PNEUMONIAE	815909	NZ_CP020692.1:Chromosome:815909	TERRABACTERIA GROUP:TENERICUTES:MOLLICUTES:MYCOPLASMATALES	40	704	0	0	0	0	0	0	0	0	0	0	0	0	0	0	0	0	0	0	0	0	0	0	0	0	0	0	0	0	0	0	0	0	0
GCA_002090315.1	MYCOPLASMA PNEUMONIAE	816429	NZ_CP020693.1:Chromosome:816429	TERRABACTERIA GROUP:TENERICUTES:MOLLICUTES:MYCOPLASMATALES	40	709	0	0	0	0	0	0	0	0	0	0	0	0	0	0	0	0	0	0	0	0	0	0	0	0	0	0	0	0	0	0	0	0	0
GCA_002091395.1	CANDIDATUS AZOBACTEROIDES PSEUDOTRICHONYMPHAE	1016909	NZ_AP017913.1:Chromosome:774998; NZ_AP017914.1:Chromosome:139924; NZ_AP017915.1:Plasmid:26809; NZ_AP017916.1:Plasmid:21972; NZ_AP017917.1:Plasmid:20721; NZ_AP017918.1:Plasmid:18962; NZ_AP017919.1:Plasmid:13523	FCB GROUP:BACTEROIDETES/CHLOROBI GROUP:BACTEROIDETES:BACTEROIDIA	27.2675	791	0	0	0	0	0	0	0	0	0	0	0	0	0	0	0	0	0	0	0	0	0	0	0	0	0	0	0	0	0	0	0	0	0
GCA_002095995.1	MYCOPLASMA PNEUMONIAE	816433	NZ_CP020711.1:Chromosome:816433	TERRABACTERIA GROUP:TENERICUTES:MOLLICUTES:MYCOPLASMATALES	40	709	0	0	0	0	0	0	0	0	0	0	0	0	0	0	0	0	0	0	0	0	0	0	0	0	0	0	0	0	0	0	0	0	0
GCA_002096015.1	MYCOPLASMA PNEUMONIAE	816433	NZ_CP020710.1:Chromosome:816433	TERRABACTERIA GROUP:TENERICUTES:MOLLICUTES:MYCOPLASMATALES	40	707	0	0	0	0	0	0	0	0	0	0	0	0	0	0	0	0	0	0	0	0	0	0	0	0	0	0	0	0	0	0	0	0	0
GCA_002096035.1	MYCOPLASMA PNEUMONIAE	816430	NZ_CP020712.1:Chromosome:816430	TERRABACTERIA GROUP:TENERICUTES:MOLLICUTES:MYCOPLASMATALES	40	708	0	0	0	0	0	0	0	0	0	0	0	0	0	0	0	0	0	0	0	0	0	0	0	0	0	0	0	0	0	0	0	0	0
GCA_002127985.1	MYCOPLASMA PNEUMONIAE	816292	NZ_CP017328.1:Chromosome:816292	TERRABACTERIA GROUP:TENERICUTES:MOLLICUTES:MYCOPLASMATALES	40	707	0	0	0	0	0	0	0	0	0	0	0	0	0	0	0	0	0	0	0	0	0	0	0	0	0	0	0	0	0	0	0	0	0
GCA_002128005.1	MYCOPLASMA PNEUMONIAE	818603	NZ_CP017329.1:Chromosome:818603	TERRABACTERIA GROUP:TENERICUTES:MOLLICUTES:MYCOPLASMATALES	40	705	0	0	0	0	0	0	0	0	0	0	0	0	0	0	0	0	0	0	0	0	0	0	0	0	0	0	0	0	0	0	0	0	0
GCA_002128025.1	MYCOPLASMA PNEUMONIAE	816492	NZ_CP017330.1:Chromosome:816492	TERRABACTERIA GROUP:TENERICUTES:MOLLICUTES:MYCOPLASMATALES	40	713	0	0	0	0	0	0	0	0	0	0	0	0	0	0	0	0	0	0	0	0	0	0	0	0	0	0	0	0	0	0	0	0	0
GCA_002128045.1	MYCOPLASMA PNEUMONIAE	816491	NZ_CP017331.1:Chromosome:816491	TERRABACTERIA GROUP:TENERICUTES:MOLLICUTES:MYCOPLASMATALES	40	709	0	0	0	0	0	0	0	0	0	0	0	0	0	0	0	0	0	0	0	0	0	0	0	0	0	0	0	0	0	0	0	0	0
GCA_002128065.1	MYCOPLASMA PNEUMONIAE	816459	NZ_CP017332.1:Chromosome:816459	TERRABACTERIA GROUP:TENERICUTES:MOLLICUTES:MYCOPLASMATALES	40	708	0	0	0	0	0	0	0	0	0	0	0	0	0	0	0	0	0	0	0	0	0	0	0	0	0	0	0	0	0	0	0	0	0
GCA_002128085.1	MYCOPLASMA PNEUMONIAE	817353	NZ_CP017340.1:Chromosome:817353	TERRABACTERIA GROUP:TENERICUTES:MOLLICUTES:MYCOPLASMATALES	40	706	0	0	0	0	0	0	0	0	0	0	0	0	0	0	0	0	0	0	0	0	0	0	0	0	0	0	0	0	0	0	0	0	0
GCA_002128105.1	MYCOPLASMA PNEUMONIAE	817171	NZ_CP017341.1:Chromosome:817171	TERRABACTERIA GROUP:TENERICUTES:MOLLICUTES:MYCOPLASMATALES	40	706	0	0	0	0	0	0	0	0	0	0	0	0	0	0	0	0	0	0	0	0	0	0	0	0	0	0	0	0	0	0	0	0	0
GCA_002128125.1	MYCOPLASMA PNEUMONIAE	818772	NZ_CP017342.1:Chromosome:818772	TERRABACTERIA GROUP:TENERICUTES:MOLLICUTES:MYCOPLASMATALES	40	708	0	0	0	0	0	0	0	0	0	0	0	0	0	0	0	0	0	0	0	0	0	0	0	0	0	0	0	0	0	0	0	0	0
GCA_002128145.1	MYCOPLASMA PNEUMONIAE	816637	NZ_CP017333.1:Chromosome:816637	TERRABACTERIA GROUP:TENERICUTES:MOLLICUTES:MYCOPLASMATALES	40	710	0	0	0	0	0	0	0	0	0	0	0	0	0	0	0	0	0	0	0	0	0	0	0	0	0	0	0	0	0	0	0	0	0
GCA_002128165.1	MYCOPLASMA PNEUMONIAE	817125	NZ_CP017335.1:Chromosome:817125	TERRABACTERIA GROUP:TENERICUTES:MOLLICUTES:MYCOPLASMATALES	40	703	0	0	0	0	0	0	0	0	0	0	0	0	0	0	0	0	0	0	0	0	0	0	0	0	0	0	0	0	0	0	0	0	0
GCA_002128185.1	MYCOPLASMA PNEUMONIAE	817038	NZ_CP017334.1:Chromosome:817038	TERRABACTERIA GROUP:TENERICUTES:MOLLICUTES:MYCOPLASMATALES	40	711	0	0	0	0	0	0	0	0	0	0	0	0	0	0	0	0	0	0	0	0	0	0	0	0	0	0	0	0	0	0	0	0	0
GCA_002128205.1	MYCOPLASMA PNEUMONIAE	817231	NZ_CP017337.1:Chromosome:817231	TERRABACTERIA GROUP:TENERICUTES:MOLLICUTES:MYCOPLASMATALES	40	706	0	0	0	0	0	0	0	0	0	0	0	0	0	0	0	0	0	0	0	0	0	0	0	0	0	0	0	0	0	0	0	0	0
GCA_002128235.1	MYCOPLASMA PNEUMONIAE	817126	NZ_CP017338.1:Chromosome:817126	TERRABACTERIA GROUP:TENERICUTES:MOLLICUTES:MYCOPLASMATALES	40	705	0	0	0	0	0	0	0	0	0	0	0	0	0	0	0	0	0	0	0	0	0	0	0	0	0	0	0	0	0	0	0	0	0
GCA_002128265.1	MYCOPLASMA PNEUMONIAE	818735	NZ_CP017339.1:Chromosome:818735	TERRABACTERIA GROUP:TENERICUTES:MOLLICUTES:MYCOPLASMATALES	40	704	0	0	0	0	0	0	0	0	0	0	0	0	0	0	0	0	0	0	0	0	0	0	0	0	0	0	0	0	0	0	0	0	0
GCA_002128285.1	MYCOPLASMA PNEUMONIAE	817252	NZ_CP017336.1:Chromosome:817252	TERRABACTERIA GROUP:TENERICUTES:MOLLICUTES:MYCOPLASMATALES	40	704	0	0	0	0	0	0	0	0	0	0	0	0	0	0	0	0	0	0	0	0	0	0	0	0	0	0	0	0	0	0	0	0	0
GCA_002139895.1	CAMPYLOBACTER SP. RM8964	1754294	NZ_CP018791.1:Chromosome:1729336; NZ_CP018792.1:Plasmid:24958	PROTEOBACTERIA:DELTA/EPSILON SUBDIVISIONS:EPSILONPROTEOBACTERIA:CAMPYLOBACTERALES	32.0516	1737	0	0	0	0	0	0	0	0	0	0	0	0	0	0	0	0	0	0	0	0	0	0	0	0	0	0	0	0	0	0	0	0	0
GCA_002147855.1	MYCOPLASMA PNEUMONIAE	816528	NZ_CP017343.1:Chromosome:816528	TERRABACTERIA GROUP:TENERICUTES:MOLLICUTES:MYCOPLASMATALES	40	710	0	0	0	0	0	0	0	0	0	0	0	0	0	0	0	0	0	0	0	0	0	0	0	0	0	0	0	0	0	0	0	0	0
GCA_002151465.1	BORRELIELLA BURGDORFERI	1288112	NZ_CP019844.1:Chromosome:909921; NZ_CP019845.1:Plasmid:26498; NZ_CP019846.1:Plasmid:30726; NZ_CP019847.1:Plasmid:30418; NZ_CP019848.1:Plasmid:30299; NZ_CP019849.1:Plasmid:30674; NZ_CP019850.1:Plasmid:30580; NZ_CP019851.1:Plasmid:16820; NZ_CP019852.1:Plasmid:36714; NZ_CP019853.1:Plasmid:38841; NZ_CP019854.1:Plasmid:53650; NZ_CP019855.1:Plasmid:52971	SPIROCHAETES:SPIROCHAETIA:SPIROCHAETALES:BORRELIACEAE	28.3615	1231	0	0	0	0	0	0	0	0	0	0	0	0	0	0	0	0	0	0	0	0	0	0	0	0	0	0	0	0	0	0	0	0	0
GCA_002151485.1	BORRELIELLA BURGDORFERI	1301554	NZ_CP019916.1:Chromosome:910728; NZ_CP019917.1:Plasmid:26498; NZ_CP019919.1:Plasmid:31245; NZ_CP019920.1:Plasmid:25789; NZ_CP019918.1:Plasmid:56632; NZ_CP019921.1:Plasmid:62238; NZ_CP019922.1:Plasmid:16800; NZ_CP019923.1:Plasmid:28157; NZ_CP019924.1:Plasmid:36846; NZ_CP019925.1:Plasmid:53650; NZ_CP019926.1:Plasmid:52971	SPIROCHAETES:SPIROCHAETIA:SPIROCHAETALES:BORRELIACEAE	28.5082	1253	0	0	0	0	0	0	0	0	0	0	0	0	0	0	0	0	0	0	0	0	0	0	0	0	0	0	0	0	0	0	0	0	0
GCA_002151505.1	BORRELIELLA BURGDORFERI	1341182	NZ_CP019767.1:Chromosome:909921; NZ_CP019755.1:Plasmid:26498; NZ_CP019756.1:Plasmid:61418; NZ_CP019757.1:Plasmid:31245; NZ_CP019758.1:Plasmid:30222; NZ_CP019759.1:Plasmid:30300; NZ_CP019760.1:Plasmid:30651; NZ_CP019761.1:Plasmid:16821; NZ_CP019762.1:Plasmid:21891; NZ_CP019763.1:Plasmid:36780; NZ_CP019764.1:Plasmid:38834; NZ_CP019765.1:Plasmid:53650; NZ_CP019766.1:Plasmid:52951	SPIROCHAETES:SPIROCHAETIA:SPIROCHAETALES:BORRELIACEAE	28.4559	1299	0	0	0	0	0	0	0	0	0	0	0	0	0	0	0	0	0	0	0	0	0	0	0	0	0	0	0	0	0	0	0	0	0
GCA_002205515.1	UREAPLASMA PARVUM	732889	NZ_CP021987.1:Chromosome:732889	TERRABACTERIA GROUP:TENERICUTES:MOLLICUTES:MYCOPLASMATALES	25.4	564	0	0	0	0	0	0	0	0	0	0	0	0	0	0	0	0	0	0	0	0	0	0	0	0	0	0	0	0	0	0	0	0	0
GCA_002205595.1	UREAPLASMA PARVUM	737737	NZ_CP021990.1:Chromosome:737737	TERRABACTERIA GROUP:TENERICUTES:MOLLICUTES:MYCOPLASMATALES	25.4	547	0	0	0	0	0	0	0	0	0	0	0	0	0	0	0	0	0	0	0	0	0	0	0	0	0	0	0	0	0	0	0	0	0
GCA_002205755.1	CHLAMYDIA ABORTUS	1144357	NZ_CP021996.1:Chromosome:1144357	PVC GROUP:CHLAMYDIAE:CHLAMYDIIA:CHLAMYDIALES	39.9	925	0	0	0	0	0	0	0	0	0	0	0	0	0	0	0	0	0	0	0	0	0	0	0	0	0	0	0	0	0	0	0	0	0
GCA_002208115.1	BDELLOVIBRIO BACTERIOVORUS	3769537	NZ_CP020946.1:Chromosome:3769537	PROTEOBACTERIA:OLIGOFLEXIA:BDELLOVIBRIONALES:BDELLOVIBRIONACEAE	50.5	3534	0	0	0	0	0	0	0	0	0	0	0	0	0	0	0	0	0	0	0	0	0	0	0	0	0	0	0	0	0	0	0	0	0
GCA_002209065.1	CAMPYLOBACTER JEJUNI SUBSP. JEJUNI	1620455	NZ_CP022080.1:Chromosome:1620455	PROTEOBACTERIA:DELTA/EPSILON SUBDIVISIONS:EPSILONPROTEOBACTERIA:CAMPYLOBACTERALES	30.6	1576	0	0	0	0	0	0	0	0	0	0	0	0	0	0	0	0	0	0	0	0	0	0	0	0	0	0	0	0	0	0	0	0	0
GCA_002214785.1	CAMPYLOBACTER JEJUNI	1709747	NZ_CP017229.1:Chromosome:1629704; NZ_CP017230.1:Plasmid:51522; NZ_CP017231.1:Plasmid:28521	PROTEOBACTERIA:DELTA/EPSILON SUBDIVISIONS:EPSILONPROTEOBACTERIA:CAMPYLOBACTERALES	30.5091	1674	0	0	0	0	0	0	0	0	0	0	0	0	0	0	0	0	0	0	0	0	0	0	0	0	0	0	0	0	0	0	0	0	0
GCA_002224385.1	CAMPYLOBACTER JEJUNI	1620303	NZ_CP022440.1:Chromosome:1620303	PROTEOBACTERIA:DELTA/EPSILON SUBDIVISIONS:EPSILONPROTEOBACTERIA:CAMPYLOBACTERALES	30.6	1542	0	0	0	0	0	0	0	0	0	0	0	0	0	0	0	0	0	0	0	0	0	0	0	0	0	0	0	0	0	0	0	0	0
GCA_002234455.1	CAMPYLOBACTER JEJUNI	1704891	NZ_CP022470.1:Chromosome:1659694; NZ_CP022471.1:Plasmid:45197	PROTEOBACTERIA:DELTA/EPSILON SUBDIVISIONS:EPSILONPROTEOBACTERIA:CAMPYLOBACTERALES	30.5602	1692	0	0	0	0	0	0	0	0	0	0	0	0	0	0	0	0	0	0	0	0	0	0	0	0	0	0	0	0	0	0	0	0	0
GCA_002237575.1	SPIROPLASMA CORRUSCAE	1204639	NZ_CP022535.1:Chromosome:1175400; NZ_CP022536.1:Plasmid:29239	TERRABACTERIA GROUP:TENERICUTES:MOLLICUTES:ENTOMOPLASMATALES	25.3636	1032	0	0	0	0	0	0	0	0	0	0	0	0	0	0	0	0	0	0	0	0	0	0	0	0	0	0	0	0	0	0	0	0	0
GCA_002243425.1	CANDIDATUS SULCIA MUELLERI	218034	NZ_CP021172.1:Chromosome:218034	FCB GROUP:BACTEROIDETES/CHLOROBI GROUP:BACTEROIDETES:FLAVOBACTERIIA	23	198	0	0	0	0	0	0	0	0	0	0	0	0	0	0	0	0	0	0	0	0	0	0	0	0	0	0	0	0	0	0	0	0	0
GCA_002284875.1	ACTINOBACTERIA BACTERIUM IMCC26103	1456516	NZ_CP015604.1:Chromosome:1456516	TERRABACTERIA GROUP:ACTINOBACTERIA:UNCLASSIFIED ACTINOBACTERIA:ACTINOBACTERIA BACTERIUM IMCC26103	47	1426	0	0	0	0	0	0	0	0	0	0	0	0	0	0	0	0	0	0	0	0	0	0	0	0	0	0	0	0	0	0	0	0	0
GCA_002284915.1	ACTINOBACTERIA BACTERIUM IMCC26077	1551612	NZ_CP015606.1:Chromosome:1551612	TERRABACTERIA GROUP:ACTINOBACTERIA:UNCLASSIFIED ACTINOBACTERIA:ACTINOBACTERIA BACTERIUM IMCC26077	51.3	1508	0	0	0	0	0	0	0	0	0	0	0	0	0	0	0	0	0	0	0	0	0	0	0	0	0	0	0	0	0	0	0	0	0
GCA_002285875.1	CANDIDATUS PORTIERA ALEYRODIDARUM MED (BEMISIA TABACI)	352068	NZ_CP016304.1:Chromosome:352068	PROTEOBACTERIA:GAMMAPROTEOBACTERIA:OCEANOSPIRILLALES:HALOMONADACEAE	26.2	262	0	0	0	0	0	0	0	0	0	0	0	0	0	0	0	0	0	0	0	0	0	0	0	0	0	0	0	0	0	0	0	0	0
GCA_002287885.2	CANDIDATUS NANOPELAGICUS LIMNES	1238108	NZ_CP016768.2:Chromosome:1238108	TERRABACTERIA GROUP:ACTINOBACTERIA:ACTINOBACTERIA:CANDIDATUS NANOPELAGICALES	41.5	1220	0	0	0	0	0	0	0	0	0	0	0	0	0	0	0	0	0	0	0	0	0	0	0	0	0	0	0	0	0	0	0	0	0
GCA_002287925.1	CANDIDATUS PLANKTOPHILA LACUS	1460061	NZ_CP016769.1:Chromosome:1460061	TERRABACTERIA GROUP:ACTINOBACTERIA:ACTINOBACTERIA:CANDIDATUS NANOPELAGICALES	47.5	1434	0	0	0	0	0	0	0	0	0	0	0	0	0	0	0	0	0	0	0	0	0	0	0	0	0	0	0	0	0	0	0	0	0
GCA_002287965.1	CANDIDATUS PLANKTOPHILA DULCIS	1361776	NZ_CP016770.1:Chromosome:1361776	TERRABACTERIA GROUP:ACTINOBACTERIA:ACTINOBACTERIA:CANDIDATUS NANOPELAGICALES	47.9	1356	0	0	0	0	0	0	0	0	0	0	0	0	0	0	0	0	0	0	0	0	0	0	0	0	0	0	0	0	0	0	0	0	0
GCA_002288045.1	CANDIDATUS PLANKTOPHILA DULCIS	1365934	NZ_CP016772.1:Chromosome:1365934	TERRABACTERIA GROUP:ACTINOBACTERIA:ACTINOBACTERIA:CANDIDATUS NANOPELAGICALES	48	1351	0	0	0	0	0	0	0	0	0	0	0	0	0	0	0	0	0	0	0	0	0	0	0	0	0	0	0	0	0	0	0	0	0
GCA_002288105.1	CANDIDATUS PLANKTOPHILA VERSATILIS	1331009	NZ_CP016774.1:Chromosome:1331009	TERRABACTERIA GROUP:ACTINOBACTERIA:ACTINOBACTERIA:CANDIDATUS NANOPELAGICALES	48.3	1332	0	0	0	0	0	0	0	0	0	0	0	0	0	0	0	0	0	0	0	0	0	0	0	0	0	0	0	0	0	0	0	0	0
GCA_002288145.1	CANDIDATUS PLANKTOPHILA VERSATILIS	1326591	NZ_CP016775.1:Chromosome:1326591	TERRABACTERIA GROUP:ACTINOBACTERIA:ACTINOBACTERIA:CANDIDATUS NANOPELAGICALES	48.2	1335	0	0	0	0	0	0	0	0	0	0	0	0	0	0	0	0	0	0	0	0	0	0	0	0	0	0	0	0	0	0	0	0	0
GCA_002288225.1	CANDIDATUS PLANKTOPHILA DULCIS	1348019	NZ_CP016777.1:Chromosome:1348019	TERRABACTERIA GROUP:ACTINOBACTERIA:ACTINOBACTERIA:CANDIDATUS NANOPELAGICALES	48	1341	0	0	0	0	0	0	0	0	0	0	0	0	0	0	0	0	0	0	0	0	0	0	0	0	0	0	0	0	0	0	0	0	0
GCA_002288265.1	CANDIDATUS PLANKTOPHILA VERSATILIS	1325420	NZ_CP016778.1:Chromosome:1325420	TERRABACTERIA GROUP:ACTINOBACTERIA:ACTINOBACTERIA:CANDIDATUS NANOPELAGICALES	48.2	1322	0	0	0	0	0	0	0	0	0	0	0	0	0	0	0	0	0	0	0	0	0	0	0	0	0	0	0	0	0	0	0	0	0
GCA_002288305.1	CANDIDATUS NANOPELAGICUS ABUNDANS	1161863	NZ_CP016779.1:Chromosome:1161863	TERRABACTERIA GROUP:ACTINOBACTERIA:ACTINOBACTERIA:CANDIDATUS NANOPELAGICALES	40.2	1153	0	0	0	0	0	0	0	0	0	0	0	0	0	0	0	0	0	0	0	0	0	0	0	0	0	0	0	0	0	0	0	0	0
GCA_002288325.1	CANDIDATUS PLANKTOPHILA LACUS	1384812	NZ_CP016780.1:Chromosome:1384812	TERRABACTERIA GROUP:ACTINOBACTERIA:ACTINOBACTERIA:CANDIDATUS NANOPELAGICALES	47.8	1366	0	0	0	0	0	0	0	0	0	0	0	0	0	0	0	0	0	0	0	0	0	0	0	0	0	0	0	0	0	0	0	0	0
GCA_002288345.1	CANDIDATUS PLANKTOPHILA VERSATILIS	1266983	NZ_CP016781.1:Chromosome:1266983	TERRABACTERIA GROUP:ACTINOBACTERIA:ACTINOBACTERIA:CANDIDATUS NANOPELAGICALES	48.3	1263	0	0	0	0	0	0	0	0	0	0	0	0	0	0	0	0	0	0	0	0	0	0	0	0	0	0	0	0	0	0	0	0	0
GCA_002288385.1	CANDIDATUS PLANKTOPHILA LACUS	1410107	NZ_CP016783.1:Chromosome:1410107	TERRABACTERIA GROUP:ACTINOBACTERIA:ACTINOBACTERIA:CANDIDATUS NANOPELAGICALES	47.8	1389	0	0	0	0	0	0	0	0	0	0	0	0	0	0	0	0	0	0	0	0	0	0	0	0	0	0	0	0	0	0	0	0	0
GCA_002355135.1	BLATTABACTERIUM CUENOTI BPAY	632370	NZ_AP014609.1:Chromosome:632370	FCB GROUP:BACTEROIDETES/CHLOROBI GROUP:BACTEROIDETES:FLAVOBACTERIIA	26.3	570	0	0	0	0	0	0	0	0	0	0	0	0	0	0	0	0	0	0	0	0	0	0	0	0	0	0	0	0	0	0	0	0	0
GCA_002355535.1	AURANTIMICROBIUM MINUTUM	1622386	NZ_AP017457.1:Chromosome:1622386	TERRABACTERIA GROUP:ACTINOBACTERIA:ACTINOBACTERIA:MICROCOCCALES	52.8	1558	0	0	0	0	0	0	0	0	0	0	0	0	0	0	0	0	0	0	0	0	0	0	0	0	0	0	0	0	0	0	0	0	0
GCA_002355695.1	MYCOPLASMA PNEUMONIAE	817074	NZ_AP017318.1:Chromosome:817074	TERRABACTERIA GROUP:TENERICUTES:MOLLICUTES:MYCOPLASMATALES	40	703	0	0	0	0	0	0	0	0	0	0	0	0	0	0	0	0	0	0	0	0	0	0	0	0	0	0	0	0	0	0	0	0	0
GCA_002355715.1	MYCOPLASMA PNEUMONIAE	817099	NZ_AP017319.1:Chromosome:817099	TERRABACTERIA GROUP:TENERICUTES:MOLLICUTES:MYCOPLASMATALES	40	705	0	0	0	0	0	0	0	0	0	0	0	0	0	0	0	0	0	0	0	0	0	0	0	0	0	0	0	0	0	0	0	0	0
GCA_002441935.1	MESOPLASMA LACTUCAE ATCC 49193	837471	NZ_CP023668.1:Chromosome:837471	TERRABACTERIA GROUP:TENERICUTES:MOLLICUTES:ENTOMOPLASMATALES	29.8	689	0	0	0	0	0	0	0	0	0	0	0	0	0	0	0	0	0	0	0	0	0	0	0	0	0	0	0	0	0	0	0	0	0
GCA_002504365.1	MESOPLASMA FLORUM	807195	NZ_CP023735.1:Chromosome:807195	TERRABACTERIA GROUP:TENERICUTES:MOLLICUTES:ENTOMOPLASMATALES	27	692	0	0	0	0	0	0	0	0	0	0	0	0	0	0	0	0	0	0	0	0	0	0	0	0	0	0	0	0	0	0	0	0	0
GCA_002688585.1	CANDIDATUS FONSIBACTER UBIQUIS	1160202	NZ_CP024034.1:Chromosome:1160202	PROTEOBACTERIA:ALPHAPROTEOBACTERIA:PELAGIBACTERALES:CANDIDATUS FONSIBACTER	29	1224	0	0	0	0	0	0	0	0	0	0	0	0	0	0	0	0	0	0	0	0	0	0	0	0	0	0	0	0	0	0	0	0	0
GCA_002735245.1	BARTONELLA HENSELAE	1955425	NZ_CP020742.1:Chromosome:1955425	PROTEOBACTERIA:ALPHAPROTEOBACTERIA:RHIZOBIALES:BARTONELLACEAE	38.3	1520	0	0	0	0	0	0	0	0	0	0	0	0	0	0	0	0	0	0	0	0	0	0	0	0	0	0	0	0	0	0	0	0	0
GCA_002752695.1	CHLAMYDIA PSITTACI	1174410	NZ_CP024453.1:Chromosome:1166857; NZ_CP024454.1:Plasmid:7553	PVC GROUP:CHLAMYDIAE:CHLAMYDIIA:CHLAMYDIALES	39.0601	982	0	0	0	0	0	0	0	0	0	0	0	0	0	0	0	0	0	0	0	0	0	0	0	0	0	0	0	0	0	0	0	0	0
GCA_002752715.1	CHLAMYDIA PSITTACI	1179913	NZ_CP024455.1:Chromosome:1172364; NZ_CP024456.1:Plasmid:7549	PVC GROUP:CHLAMYDIAE:CHLAMYDIIA:CHLAMYDIALES	39.0603	993	0	0	0	0	0	0	0	0	0	0	0	0	0	0	0	0	0	0	0	0	0	0	0	0	0	0	0	0	0	0	0	0	0
GCA_002752735.1	CHLAMYDIA PSITTACI	1179934	NZ_CP024451.1:Chromosome:1172381; NZ_CP024452.1:Plasmid:7553	PVC GROUP:CHLAMYDIAE:CHLAMYDIIA:CHLAMYDIALES	39.0603	992	0	0	0	0	0	0	0	0	0	0	0	0	0	0	0	0	0	0	0	0	0	0	0	0	0	0	0	0	0	0	0	0	0
GCA_002776555.1	LEGIONELLA ENDOSYMBIONT OF POLYPLAX SERRATA	529746	NZ_CP021497.1:Chromosome:529746	PROTEOBACTERIA:GAMMAPROTEOBACTERIA:LEGIONELLALES:LEGIONELLACEAE	23	473	0	0	0	0	0	0	0	0	0	0	0	0	0	0	0	0	0	0	0	0	0	0	0	0	0	0	0	0	0	0	0	0	0
GCA_002776745.1	CHLAMYDIA TRACHOMATIS	1047716	NZ_CP017730.1:Chromosome:1047716	PVC GROUP:CHLAMYDIAE:CHLAMYDIIA:CHLAMYDIALES	41.3	900	0	0	0	0	0	0	0	0	0	0	0	0	0	0	0	0	0	0	0	0	0	0	0	0	0	0	0	0	0	0	0	0	0
GCA_002776795.1	CHLAMYDIA TRACHOMATIS	1047716	NZ_CP017731.1:Chromosome:1047716	PVC GROUP:CHLAMYDIAE:CHLAMYDIIA:CHLAMYDIALES	41.3	901	0	0	0	0	0	0	0	0	0	0	0	0	0	0	0	0	0	0	0	0	0	0	0	0	0	0	0	0	0	0	0	0	0
GCA_002776845.1	CHLAMYDIA TRACHOMATIS	1048530	NZ_CP017732.1:Chromosome:1048530	PVC GROUP:CHLAMYDIAE:CHLAMYDIIA:CHLAMYDIALES	41.3	902	0	0	0	0	0	0	0	0	0	0	0	0	0	0	0	0	0	0	0	0	0	0	0	0	0	0	0	0	0	0	0	0	0
GCA_002776885.1	CHLAMYDIA TRACHOMATIS	1048538	NZ_CP017733.1:Chromosome:1048538	PVC GROUP:CHLAMYDIAE:CHLAMYDIIA:CHLAMYDIALES	41.3	902	0	0	0	0	0	0	0	0	0	0	0	0	0	0	0	0	0	0	0	0	0	0	0	0	0	0	0	0	0	0	0	0	0
GCA_002776955.1	CHLAMYDIA TRACHOMATIS	1042567	NZ_CP017736.1:Chromosome:1042567	PVC GROUP:CHLAMYDIAE:CHLAMYDIIA:CHLAMYDIALES	41.3	897	0	0	0	0	0	0	0	0	0	0	0	0	0	0	0	0	0	0	0	0	0	0	0	0	0	0	0	0	0	0	0	0	0
GCA_002776975.1	CHLAMYDIA TRACHOMATIS	1042575	NZ_CP017737.1:Chromosome:1042575	PVC GROUP:CHLAMYDIAE:CHLAMYDIIA:CHLAMYDIALES	41.3	898	0	0	0	0	0	0	0	0	0	0	0	0	0	0	0	0	0	0	0	0	0	0	0	0	0	0	0	0	0	0	0	0	0
GCA_002776995.1	CHLAMYDIA TRACHOMATIS	1042577	NZ_CP017738.1:Chromosome:1042577	PVC GROUP:CHLAMYDIAE:CHLAMYDIIA:CHLAMYDIALES	41.3	897	0	0	0	0	0	0	0	0	0	0	0	0	0	0	0	0	0	0	0	0	0	0	0	0	0	0	0	0	0	0	0	0	0
GCA_002777015.1	CHLAMYDIA TRACHOMATIS	1042578	NZ_CP017739.1:Chromosome:1042578	PVC GROUP:CHLAMYDIAE:CHLAMYDIIA:CHLAMYDIALES	41.3	897	0	0	0	0	0	0	0	0	0	0	0	0	0	0	0	0	0	0	0	0	0	0	0	0	0	0	0	0	0	0	0	0	0
GCA_002777035.1	CHLAMYDIA TRACHOMATIS	1048696	NZ_CP017740.1:Chromosome:1048696	PVC GROUP:CHLAMYDIAE:CHLAMYDIIA:CHLAMYDIALES	41.3	902	0	0	0	0	0	0	0	0	0	0	0	0	0	0	0	0	0	0	0	0	0	0	0	0	0	0	0	0	0	0	0	0	0
GCA_002777055.1	CHLAMYDIA TRACHOMATIS	1048696	NZ_CP017741.1:Chromosome:1048696	PVC GROUP:CHLAMYDIAE:CHLAMYDIIA:CHLAMYDIALES	41.3	902	0	0	0	0	0	0	0	0	0	0	0	0	0	0	0	0	0	0	0	0	0	0	0	0	0	0	0	0	0	0	0	0	0
GCA_002777075.1	CHLAMYDIA TRACHOMATIS	1048696	NZ_CP017742.1:Chromosome:1048696	PVC GROUP:CHLAMYDIAE:CHLAMYDIIA:CHLAMYDIALES	41.3	902	0	0	0	0	0	0	0	0	0	0	0	0	0	0	0	0	0	0	0	0	0	0	0	0	0	0	0	0	0	0	0	0	0
GCA_002777095.1	CHLAMYDIA TRACHOMATIS	1043246	NZ_CP017743.1:Chromosome:1043246	PVC GROUP:CHLAMYDIAE:CHLAMYDIIA:CHLAMYDIALES	41.3	902	0	0	0	0	0	0	0	0	0	0	0	0	0	0	0	0	0	0	0	0	0	0	0	0	0	0	0	0	0	0	0	0	0
GCA_002777135.1	CHLAMYDIA TRACHOMATIS	1048307	NZ_CP017745.1:Chromosome:1048307	PVC GROUP:CHLAMYDIAE:CHLAMYDIIA:CHLAMYDIALES	41.3	902	0	0	0	0	0	0	0	0	0	0	0	0	0	0	0	0	0	0	0	0	0	0	0	0	0	0	0	0	0	0	0	0	0
GCA_002777155.1	CHLAMYDIA TRACHOMATIS	1048306	NZ_CP017746.1:Chromosome:1048306	PVC GROUP:CHLAMYDIAE:CHLAMYDIIA:CHLAMYDIALES	41.3	902	0	0	0	0	0	0	0	0	0	0	0	0	0	0	0	0	0	0	0	0	0	0	0	0	0	0	0	0	0	0	0	0	0
GCA_002795265.1	SPIROPLASMA CLARKII	1560007	NZ_CP024870.1:Chromosome:1560007	TERRABACTERIA GROUP:TENERICUTES:MOLLICUTES:ENTOMOPLASMATALES	29.6	1358	0	0	0	0	0	0	0	0	0	0	0	0	0	0	0	0	0	0	0	0	0	0	0	0	0	0	0	0	0	0	0	0	0
GCA_002804005.1	ENTOMOPLASMA SOMNILUX	868413	NZ_CP024965.1:Chromosome:868413	TERRABACTERIA GROUP:TENERICUTES:MOLLICUTES:ENTOMOPLASMATALES	28	711	0	0	0	0	0	0	0	0	0	0	0	0	0	0	0	0	0	0	0	0	0	0	0	0	0	0	0	0	0	0	0	0	0
GCA_002804205.1	ENTOMOPLASMA FREUNDTII	838114	NZ_CP024962.1:Chromosome:838114	TERRABACTERIA GROUP:TENERICUTES:MOLLICUTES:ENTOMOPLASMATALES	34.6	699	0	0	0	0	0	0	0	0	0	0	0	0	0	0	0	0	0	0	0	0	0	0	0	0	0	0	0	0	0	0	0	0	0
GCA_002804225.1	MESOPLASMA LACTUCAE ATCC 49193	837387	NZ_CP024967.1:Chromosome:837387	TERRABACTERIA GROUP:TENERICUTES:MOLLICUTES:ENTOMOPLASMATALES	29.8	690	0	0	0	0	0	0	0	0	0	0	0	0	0	0	0	0	0	0	0	0	0	0	0	0	0	0	0	0	0	0	0	0	0
GCA_002810325.1	BARTONELLA SP. 1-1C	1600621	NZ_CP019489.1:Chromosome:1600621	PROTEOBACTERIA:ALPHAPROTEOBACTERIA:RHIZOBIALES:BARTONELLACEAE	35.9	1306	0	0	0	0	0	0	0	0	0	0	0	0	0	0	0	0	0	0	0	0	0	0	0	0	0	0	0	0	0	0	0	0	0
GCA_002849975.1	CANDIDATUS PORTIERA ALEYRODIDARUM	354523	NZ_CP016327.1:Chromosome:354523	PROTEOBACTERIA:GAMMAPROTEOBACTERIA:OCEANOSPIRILLALES:HALOMONADACEAE	26.1	256	0	0	0	0	0	0	0	0	0	0	0	0	0	0	0	0	0	0	0	0	0	0	0	0	0	0	0	0	0	0	0	0	0
GCA_002849995.1	CANDIDATUS PORTIERA ALEYRODIDARUM	359359	NZ_CP016343.1:Chromosome:359359	PROTEOBACTERIA:GAMMAPROTEOBACTERIA:OCEANOSPIRILLALES:HALOMONADACEAE	26.1	245	0	0	0	0	0	0	0	0	0	0	0	0	0	0	0	0	0	0	0	0	0	0	0	0	0	0	0	0	0	0	0	0	0
GCA_002865545.1	SPIROPLASMA MONOBIAE MQ-1	891575	NZ_CP025543.1:Chromosome:891575	TERRABACTERIA GROUP:TENERICUTES:MOLLICUTES:ENTOMOPLASMATALES	27.8	808	0	0	0	0	0	0	0	0	0	0	0	0	0	0	0	0	0	0	0	0	0	0	0	0	0	0	0	0	0	0	0	0	0
GCA_002879995.1	EHRLICHIA CANIS	1314789	NZ_CP025749.1:Chromosome:1314789	PROTEOBACTERIA:ALPHAPROTEOBACTERIA:RICKETTSIALES:ANAPLASMATACEAE	29	924	0	0	0	0	0	0	0	0	0	0	0	0	0	0	0	0	0	0	0	0	0	0	0	0	0	0	0	0	0	0	0	0	0
GCA_002895085.1	CHLAMYDIA ABORTUS	1144224	NZ_CP024084.1:Chromosome:1144224	PVC GROUP:CHLAMYDIAE:CHLAMYDIIA:CHLAMYDIALES	39.9	934	0	0	0	0	0	0	0	0	0	0	0	0	0	0	0	0	0	0	0	0	0	0	0	0	0	0	0	0	0	0	0	0	0
GCA_900002505.1	CHLAMYDIA ABORTUS	1144467	NZ_LN554883.1:Chromosome:1144467	PVC GROUP:CHLAMYDIAE:CHLAMYDIIA:CHLAMYDIALES	39.9	934	0	0	0	0	0	0	0	0	0	0	0	0	0	0	0	0	0	0	0	0	0	0	0	0	0	0	0	0	0	0	0	0	0
GCA_900002515.1	CHLAMYDIA ABORTUS	1144467	NZ_LN589721.1:Chromosome:1144467	PVC GROUP:CHLAMYDIAE:CHLAMYDIIA:CHLAMYDIALES	39.9	938	0	0	0	0	0	0	0	0	0	0	0	0	0	0	0	0	0	0	0	0	0	0	0	0	0	0	0	0	0	0	0	0	0
GCA_900016785.1	BUCHNERA APHIDICOLA (TUBEROLACHNUS SALIGNUS)	430464	NZ_LN890285.1:Chromosome:421426; NZ_LN890286.1:Plasmid:6529; NZ_LN890287.1:Plasmid:2509	PROTEOBACTERIA:GAMMAPROTEOBACTERIA:ENTEROBACTERALES:ERWINIACEAE	21.6295	385	0	0	0	0	0	0	0	0	0	0	0	0	0	0	0	0	0	0	0	0	0	0	0	0	0	0	0	0	0	0	0	0	0
GCA_900039485.1	CANDIDATUS DOOLITTLEA ENDOBIA	846562	NZ_LN999833.1:Chromosome:834734; NZ_LN999834.1:Plasmid:11828	PROTEOBACTERIA:GAMMAPROTEOBACTERIA:ENTEROBACTERALES:ENTEROBACTERIACEAE	44.1567	517	0	0	0	0	0	0	0	0	0	0	0	0	0	0	0	0	0	0	0	0	0	0	0	0	0	0	0	0	0	0	0	0	0
GCA_900044015.1	CANDIDATUS HOAGLANDELLA ENDOBIA	636713	NZ_LN999835.1:Chromosome:628221; NZ_LN999836.1:Plasmid:3244; NZ_LN999837.1:Plasmid:5248	PROTEOBACTERIA:GAMMAPROTEOBACTERIA:ENTEROBACTERALES:ENTEROBACTERIACEAE	42.7415	515	0	0	0	0	0	0	0	0	0	0	0	0	0	0	0	0	0	0	0	0	0	0	0	0	0	0	0	0	0	0	0	0	0
GCA_900048035.1	CANDIDATUS GULLANELLA ENDOBIA	938041	NZ_LN999832.1:Chromosome:938041	PROTEOBACTERIA:GAMMAPROTEOBACTERIA:ENTEROBACTERALES:ENTEROBACTERIACEAE	28.9	466	0	0	0	0	0	0	0	0	0	0	0	0	0	0	0	0	0	0	0	0	0	0	0	0	0	0	0	0	0	0	0	0	0
GCA_900048045.1	CANDIDATUS MIKELLA ENDOBIA	352837	NZ_LN999831.1:Chromosome:352837	PROTEOBACTERIA:GAMMAPROTEOBACTERIA:ENTEROBACTERALES:ENTEROBACTERIACEAE	30.6	273	0	0	0	0	0	0	0	0	0	0	0	0	0	0	0	0	0	0	0	0	0	0	0	0	0	0	0	0	0	0	0	0	0
GCA_900090215.1	SECONDARY ENDOSYMBIONT OF TRABUTINA MANNIPARA	298471	NZ_LT594522.1:Chromosome:298471	PROTEOBACTERIA:GAMMAPROTEOBACTERIA:ENTEROBACTERALES:ENTEROBACTERIACEAE	32.6	237	0	0	0	0	0	0	0	0	0	0	0	0	0	0	0	0	0	0	0	0	0	0	0	0	0	0	0	0	0	0	0	0	0
GCA_900128595.1	BUCHNERA APHIDICOLA (CINARA PSEUDOTAXIFOLIAE)	455403	NZ_LT635893.1:Chromosome:446627; NZ_LT635894.1:Plasmid:5996; NZ_LT635895.1:Plasmid:2780	PROTEOBACTERIA:GAMMAPROTEOBACTERIA:ENTEROBACTERALES:ERWINIACEAE	24.2272	377	0	0	0	0	0	0	0	0	0	0	0	0	0	0	0	0	0	0	0	0	0	0	0	0	0	0	0	0	0	0	0	0	0
GCA_900128725.1	BUCHNERA APHIDICOLA	456703	NZ_LT667500.1:Chromosome:447673; NZ_LT667501.1:Plasmid:6126; NZ_LT667502.1:Plasmid:2904	PROTEOBACTERIA:GAMMAPROTEOBACTERIA:ENTEROBACTERALES:ERWINIACEAE	28.258	376	0	0	0	0	0	0	0	0	0	0	0	0	0	0	0	0	0	0	0	0	0	0	0	0	0	0	0	0	0	0	0	0	0
GCA_900128735.1	BUCHNERA APHIDICOLA (CINARA CONFINIS)	451961	NZ_LT667503.1:Chromosome:443747; NZ_LT667504.1:Plasmid:8214	PROTEOBACTERIA:GAMMAPROTEOBACTERIA:ENTEROBACTERALES:ERWINIACEAE	24.0527	379	0	0	0	0	0	0	0	0	0	0	0	0	0	0	0	0	0	0	0	0	0	0	0	0	0	0	0	0	0	0	0	0	0
GCA_900143135.1	CANDIDATUS ERWINIA SP. ERCIPSEUDOTAXIFOLIAE	1094672	NZ_LT670851.1:Chromosome:1064893; NZ_LT670852.1:Plasmid:29779	PROTEOBACTERIA:GAMMAPROTEOBACTERIA:ENTEROBACTERALES:ERWINIACEAE	34.6374	636	0	0	0	0	0	0	0	0	0	0	0	0	0	0	0	0	0	0	0	0	0	0	0	0	0	0	0	0	0	0	0	0	0
GCA_900155405.1	NEGATIVICOCCUS MASSILIENSIS	1360589	NZ_LT700188.1:Chromosome:1360589	TERRABACTERIA GROUP:FIRMICUTES:NEGATIVICUTES:VEILLONELLALES	51.1	1276	0	0	0	0	0	0	0	0	0	0	0	0	0	0	0	0	0	0	0	0	0	0	0	0	0	0	0	0	0	0	0	0	0
GCA_900161835.1	SODALIS ENDOSYMBIONT OF HENESTARIS HALOPHILUS	1622395	NZ_LT897836.1:Chromosome:1622395	PROTEOBACTERIA:GAMMAPROTEOBACTERIA:ENTEROBACTERALES:PECTOBACTERIACEAE	36.8	610	0	0	0	0	0	0	0	0	0	0	0	0	0	0	0	0	0	0	0	0	0	0	0	0	0	0	0	0	0	0	0	0	0
GCA_900169085.1	CHLAMYDIA SUIS	1083283	NZ_LT821323.1:Chromosome:1075789; NZ_LT821324.1:Plasmid:7494	PVC GROUP:CHLAMYDIAE:CHLAMYDIIA:CHLAMYDIALES	42.064	910	0	0	0	0	0	0	0	0	0	0	0	0	0	0	0	0	0	0	0	0	0	0	0	0	0	0	0	0	0	0	0	0	0
GCA_900186885.1	VEILLONELLA PARVULA	2132142	NZ_LT906445.1:Chromosome:2132142	TERRABACTERIA GROUP:FIRMICUTES:NEGATIVICUTES:VEILLONELLALES	38.6	1827	0	0	0	0	0	0	0	0	0	0	0	0	0	0	0	0	0	0	0	0	0	0	0	0	0	0	0	0	0	0	0	0	0
GCA_000006625.1	UREAPLASMA PARVUM SEROVAR 3 STR. ATCC 700970	751719	NC_002162.1:Chromosome:751719	TERRABACTERIA GROUP:TENERICUTES:MOLLICUTES:MYCOPLASMATALES	25.5	591	0	0	0	0	0	0	0	0	0	0	1	0	0	0	0	0	0	0	0	0	0	0	0	0	0	0	0	0	0	1	1	1214	0.161497	X		X	X
GCA_000006825.1	PASTEURELLA MULTOCIDA SUBSP. MULTOCIDA STR. PM70	2257487	NC_002663.1:Chromosome:2257487	PROTEOBACTERIA:GAMMAPROTEOBACTERIA:PASTEURELLALES:PASTEURELLACEAE	40.4	2017	1	0	0	0	0	0	0	0	0	0	0	0	0	0	0	0	0	0	0	0	0	0	0	0	0	0	0	0	0	1	1	506	0.0224143	X	X	X	X
GCA_000007905.1	HELICOBACTER HEPATICUS ATCC 51449	1799146	NC_004917.1:Chromosome:1799146	PROTEOBACTERIA:DELTA/EPSILON SUBDIVISIONS:EPSILONPROTEOBACTERIA:CAMPYLOBACTERALES	35.9	1744	0	0	0	0	0	0	0	0	0	0	0	1	0	0	0	0	0	0	0	0	0	0	0	0	0	0	0	0	0	1	1	503	0.0279577				X
GCA_000008645.1	METHANOTHERMOBACTER THERMAUTOTROPHICUS STR. DELTA H	1751377	NC_000916.1:Chromosome:1751377	EURYARCHAEOTA:METHANOMADA GROUP:METHANOBACTERIA:METHANOBACTERIALES	49.5	1756	0	0	0	0	0	0	0	0	0	0	0	0	0	0	0	0	0	0	0	1	0	0	0	0	0	0	0	0	0	1	1	857	0.0489329	X	X	X
GCA_000008685.2	BORRELIA BURGDORFERI B31	1521208	NC_001318.1:Chromosome:910724; NC_001903.1:Plasmid:26498; NC_000948.1:Plasmid:30750; NC_000949.1:Plasmid:30223; NC_000950.1:Plasmid:30299; NC_000951.1:Plasmid:29838; NC_000952.1:Plasmid:30800; NC_000953.1:Plasmid:30885; NC_000954.1:Plasmid:30651; NC_001904.1:Plasmid:9386; NC_001849.2:Plasmid:16821; NC_000955.2:Plasmid:18777; NC_001850.1:Plasmid:24177; NC_001851.2:Plasmid:28155; NC_001852.1:Plasmi…	SPIROCHAETES:SPIROCHAETIA:SPIROCHAETALES:BORRELIACEAE	28.1805	Missing	0	0	0	0	0	0	1	0	0	0	0	0	0	0	0	0	0	0	0	0	0	0	0	0	0	0	0	0	0	1	1	793	0.0521296	X	X	X	X
GCA_000009085.1	CAMPYLOBACTER JEJUNI SUBSP. JEJUNI NCTC 11168 ATCC 700819	1641481	NC_002163.1:Chromosome:1641481	PROTEOBACTERIA:DELTA/EPSILON SUBDIVISIONS:EPSILONPROTEOBACTERIA:CAMPYLOBACTERALES	30.5	Missing	0	0	0	0	0	0	1	0	0	0	0	0	0	0	0	0	0	0	0	0	0	0	0	0	0	0	0	0	0	1	1	1234	0.075176	X	X	X	X
GCA_000011025.1	ROTHIA MUCILAGINOSA DY-18	2264603	NC_013715.1:Chromosome:2264603	TERRABACTERIA GROUP:ACTINOBACTERIA:ACTINOBACTERIA:MICROCOCCALES	59.6	1703	0	0	0	0	0	0	0	0	1	0	0	0	0	0	0	0	0	0	0	0	0	0	0	0	0	0	0	0	0	1	1	1353	0.0597456	X	X	X	X
GCA_000011805.1	VIBRIO FISCHERI ES114	4273718	NC_006840.2:Chromosome:2897536; NC_006841.2:Chromosome:1330333; NC_006842.1:Plasmid:45849	PROTEOBACTERIA:GAMMAPROTEOBACTERIA:VIBRIONALES:VIBRIONACEAE	38.371	Missing	0	0	0	0	0	0	0	0	0	0	0	0	1	0	0	0	0	0	0	0	0	0	0	0	0	0	0	0	0	1	1	830	0.019421	X	X
GCA_000011865.1	CAMPYLOBACTER JEJUNI RM1221	1777831	NC_003912.7:Chromosome:1777831	PROTEOBACTERIA:DELTA/EPSILON SUBDIVISIONS:EPSILONPROTEOBACTERIA:CAMPYLOBACTERALES	30.3	1774	0	0	0	0	0	0	1	0	0	0	0	0	0	0	0	0	0	0	0	0	0	0	0	0	0	0	0	0	0	1	1	1235	0.0694667	X	X	X	X
GCA_000012345.1	CANDIDATUS PELAGIBACTER UBIQUE HTCC1062	1308759	NC_007205.1:Chromosome:1308759	PROTEOBACTERIA:ALPHAPROTEOBACTERIA:PELAGIBACTERALES:PELAGIBACTERACEAE	29.7	1337	0	0	0	0	0	0	0	0	0	0	0	0	1	0	0	0	0	0	0	0	0	0	0	0	0	0	0	0	0	1	1	818	0.062502	X	X	X
GCA_000012765.1	MYCOPLASMA CAPRICOLUM SUBSP. CAPRICOLUM ATCC 27343	1010023	NC_007633.1:Chromosome:1010023	TERRABACTERIA GROUP:TENERICUTES:MOLLICUTES:MYCOPLASMATALES	23.8	797	0	0	0	0	0	0	0	0	0	0	1	0	0	0	0	0	0	0	0	0	0	0	0	0	0	0	0	0	0	1	1	470	0.0465336	X	X	X
GCA_000013165.1	NEORICKETTSIA SENNETSU STR. MIYAYAMA	859006	NC_007798.1:Chromosome:859006	PROTEOBACTERIA:ALPHAPROTEOBACTERIA:RICKETTSIALES:ANAPLASMATACEAE	41.1	759	1	0	0	0	0	0	0	0	0	0	0	0	0	0	0	0	0	0	0	0	0	0	0	0	0	0	0	0	0	1	1	299	0.0348077	X	X	X
GCA_000015225.1	THERMOFILUM PENDENS HRK 5	1813393	NC_008698.1:Chromosome:1781889; NC_008696.1:Plasmid:31504	TACK GROUP:CRENARCHAEOTA:THERMOPROTEI:THERMOPROTEALES	57.6792	Missing	0	0	0	0	0	0	0	0	0	0	0	0	0	0	0	0	0	0	0	1	0	0	0	0	0	0	0	0	0	1	1	788	0.0434545	X	X	X
GCA_000019345.1	UREAPLASMA PARVUM SEROVAR 3 STR. ATCC 27815	751679	NC_010503.1:Chromosome:751679	TERRABACTERIA GROUP:TENERICUTES:MOLLICUTES:MYCOPLASMATALES	25.5	601	0	0	0	0	0	0	0	0	0	0	1	0	0	0	0	0	0	0	0	0	0	0	0	0	0	0	0	0	0	1	1	1214	0.161505	X		X	X
GCA_000020145.1	ELUSIMICROBIUM MINUTUM PEI191	1643562	NC_010644.1:Chromosome:1643562	ELUSIMICROBIA:ELUSIMICROBIA:ELUSIMICROBIALES:ELUSIMICROBIACEAE	40	1528	0	0	0	0	0	0	0	0	0	0	0	0	0	0	0	0	0	0	0	0	0	0	0	0	0	0	1	0	0	1	1	479	0.029144				X
GCA_000020505.1	CHLOROBACULUM PARVUM NCIB 8327	2289249	NC_011027.1:Chromosome:2289249	FCB GROUP:BACTEROIDETES/CHLOROBI GROUP:CHLOROBI:CHLOROBIA	55.8	2047	0	0	0	0	0	0	1	0	0	0	0	0	0	0	0	0	0	0	0	0	0	0	0	0	0	0	0	0	0	1	1	374	0.0163372	X	X	X
GCA_000021405.1	BORRELIA BURGDORFERI ZS7	1345494	NC_011728.1:Chromosome:906707; NC_011724.1:Plasmid:26514; NC_011731.1:Plasmid:30330; NC_011735.1:Plasmid:29806; NC_011720.1:Plasmid:48168; NC_011736.1:Plasmid:30964; NC_011722.1:Plasmid:30467; NC_011782.1:Plasmid:17266; NC_011783.1:Plasmid:24326; NC_011780.1:Plasmid:23422; NC_011779.1:Plasmid:29758; NC_011781.1:Plasmid:28414; NC_011785.1:Plasmid:28885; NC_011778.1:Plasmid:36852; NC_011784.1:Plasm…	SPIROCHAETES:SPIROCHAETIA:SPIROCHAETALES:BORRELIACEAE	28.2349	1277	0	0	0	0	0	0	1	0	0	0	0	0	0	0	0	0	0	0	0	0	0	0	0	0	0	0	0	0	0	1	1	793	0.0589375	X	X	X
GCA_000022525.1	NEORICKETTSIA RISTICII STR. ILLINOIS	879977	NC_013009.1:Chromosome:879977	PROTEOBACTERIA:ALPHAPROTEOBACTERIA:RICKETTSIALES:ANAPLASMATACEAE	41.3	766	1	0	0	0	0	0	0	0	0	0	0	0	0	0	0	0	0	0	0	0	0	0	0	0	0	0	0	0	0	1	1	470	0.0534105	X	X	X
GCA_000024905.1	THERMANAEROVIBRIO ACIDAMINOVORANS DSM 6589	1848474	NC_013522.1:Chromosome:1848474	SYNERGISTETES:SYNERGISTIA:SYNERGISTALES:SYNERGISTACEAE	63.8	Missing	0	0	0	0	1	0	0	0	0	0	0	0	0	0	0	0	0	0	0	0	0	0	0	0	0	0	0	0	0	1	1	290	0.0156886	X			X
GCA_000025885.1	AMINOBACTERIUM COLOMBIENSE DSM 12261	1980592	NC_014011.1:Chromosome:1980592	SYNERGISTETES:SYNERGISTIA:SYNERGISTALES:SYNERGISTACEAE	45.3	1870	0	0	0	0	0	0	0	0	1	0	0	0	0	0	0	0	0	0	0	0	0	0	0	0	0	0	0	0	0	1	1	1174	0.0592752	X			X
GCA_000092245.1	ARCOBACTER NITROFIGILIS DSM 7299	3192235	NC_014166.1:Chromosome:3192235	PROTEOBACTERIA:DELTA/EPSILON SUBDIVISIONS:EPSILONPROTEOBACTERIA:CAMPYLOBACTERALES	28.4	3086	0	0	0	0	1	0	0	0	0	0	0	0	0	0	0	0	0	0	0	0	0	0	0	0	0	0	0	0	0	1	1	335	0.0104942				X
GCA_000092645.1	THERMOBISPORA BISPORA DSM 43833	4189976	NC_014165.1:Chromosome:4189976	TERRABACTERIA GROUP:ACTINOBACTERIA:ACTINOBACTERIA:ACTINOBACTERIA INCERTAE SEDIS	72.4	3462	0	0	0	1	0	0	0	0	0	0	0	0	0	0	0	0	0	0	0	0	0	0	0	0	0	0	0	0	0	1	1	329	0.00785207	X	X	X
GCA_000144915.1	ACIDILOBUS SACCHAROVORANS 345-15	1496453	NC_014374.1:Chromosome:1496453	TACK GROUP:CRENARCHAEOTA:THERMOPROTEI:ACIDILOBALES	57.2	1478	0	0	0	0	0	0	0	0	0	0	0	0	0	0	0	1	0	0	0	0	0	0	0	0	0	0	0	0	0	1	1	1861	0.124361	X	X	X
GCA_000166095.1	METHANOTHERMUS FERVIDUS DSM 2088	1243342	NC_014658.1:Chromosome:1243342	EURYARCHAEOTA:METHANOMADA GROUP:METHANOBACTERIA:METHANOBACTERIALES	31.6	1296	0	0	0	0	0	0	1	0	0	0	0	0	0	0	0	0	0	0	0	0	0	0	0	0	0	0	0	0	0	1	1	1127	0.0906428	X			X
GCA_000184205.1	CAMPYLOBACTER JEJUNI SUBSP. JEJUNI S3	1724586	NC_017281.1:Chromosome:1681364; NC_017282.1:Plasmid:43222	PROTEOBACTERIA:DELTA/EPSILON SUBDIVISIONS:EPSILONPROTEOBACTERIA:CAMPYLOBACTERALES	30.4624	1720	0	0	0	0	0	0	1	0	0	0	0	0	0	0	0	0	0	0	0	0	0	0	0	0	0	0	0	0	0	1	1	1235	0.0716114	X	X	X	X
GCA_000185805.1	THERMOVIBRIO AMMONIFICANS HB-1	1759526	NC_014926.1:Chromosome:1682965; NC_014917.1:Plasmid:76561	AQUIFICAE:AQUIFICAE:DESULFUROBACTERIALES:DESULFUROBACTERIACEAE	52.1174	1801	0	0	0	0	0	0	1	0	0	0	0	0	0	0	0	0	0	0	0	0	0	0	0	0	0	0	0	0	0	1	1	1241	0.0705304	X	X	X
GCA_000195575.1	CARNOBACTERIUM SP. 17-4	2685399	NC_015391.1:Chromosome:2635294; NC_015390.1:Plasmid:50105	TERRABACTERIA GROUP:FIRMICUTES:BACILLI:LACTOBACILLALES	35.2291	2463	0	0	0	0	0	0	0	0	0	0	0	0	0	0	0	0	0	0	0	0	0	0	0	0	0	0	1	0	0	1	1	497	0.0185075	X	X	X
GCA_000210915.2	HALOBACTERIOVORAX MARINUS SJ	3437906	NC_016620.1:Chromosome:3435933; NC_019100.1:Plasmid:1973	PROTEOBACTERIA:OLIGOFLEXIA:BACTERIOVORACALES:HALOBACTERIOVORACEAE	36.6997	3254	0	0	0	0	0	0	0	0	0	0	0	0	0	0	0	0	0	0	0	0	0	0	0	0	0	0	1	0	0	1	1	563	0.0163762	X		X	X
GCA_000219805.1	WEISSELLA KOREENSIS KACC 15510	1441470	NC_015759.1:Chromosome:1422478; NC_015756.1:Plasmid:18992	TERRABACTERIA GROUP:FIRMICUTES:BACILLI:LACTOBACILLALES	35.5158	1320	0	0	0	0	0	0	0	0	0	0	1	0	0	0	0	0	0	0	0	0	0	0	0	0	0	0	0	0	0	1	1	332	0.023032	X	X	X
GCA_000231215.1	PROPIONIBACTERIUM ACNES SUBSP. DEFENDENS ATCC 11828	2488626	NC_017550.1:Chromosome:2488626	TERRABACTERIA GROUP:ACTINOBACTERIA:ACTINOBACTERIA:PROPIONIBACTERIALES	60	2259	0	0	0	0	0	0	0	0	0	0	0	0	1	0	0	0	0	0	0	0	0	0	0	0	0	0	0	0	0	1	1	304	0.0122156		X		X
GCA_000270205.1	CANDIDATUS ARTHROMITUS SP. SFB-MOUSE-JAPAN	1620005	NC_015913.1:Chromosome:1620005	TERRABACTERIA GROUP:FIRMICUTES:CLOSTRIDIA:CLOSTRIDIALES	28.3	1481	0	0	0	0	1	0	0	0	0	0	0	0	0	0	0	0	0	0	0	0	0	0	0	0	0	0	0	0	0	1	1	278	0.0171604	X		X
GCA_000283555.1	CANDIDATUS ARTHROMITUS SP. SFB-RAT-YIT	1515556	NC_016012.1:Chromosome:1515556	TERRABACTERIA GROUP:FIRMICUTES:CLOSTRIDIA:CLOSTRIDIALES	28	1356	0	0	0	0	1	0	0	0	0	0	0	0	0	0	0	0	0	0	0	0	0	0	0	0	0	0	0	0	0	1	1	383	0.0252713	X		X	X
GCA_000284435.1	CANDIDATUS ARTHROMITUS SP. SFB-MOUSE-YIT	1586397	NC_017294.1:Chromosome:1586397	TERRABACTERIA GROUP:FIRMICUTES:CLOSTRIDIA:CLOSTRIDIALES	28.1	1462	0	0	0	0	1	0	0	0	0	0	0	0	0	0	0	0	0	0	0	0	0	0	0	0	0	0	0	0	0	1	1	278	0.017524	X		X
GCA_000299095.1	ALPHA PROTEOBACTERIUM HIMB5	1343202	NC_018643.1:Chromosome:1343202	PROTEOBACTERIA:ALPHAPROTEOBACTERIA:PELAGIBACTERALES:PELAGIBACTERACEAE	28.6	1383	0	0	0	0	0	0	0	0	0	0	0	0	1	0	0	0	0	0	0	0	0	0	0	0	0	0	0	0	0	1	1	818	0.0608993	X	X	X
GCA_000299395.1	CANDIDATUS NITROSOPUMILUS SEDIMINIS	1690905	NC_018656.1:Chromosome:1690905	TACK GROUP:THAUMARCHAEOTA:NITROSOPUMILALES:NITROSOPUMILACEAE	33.6	1949	0	0	0	0	0	0	0	0	0	0	0	0	0	0	0	0	0	0	0	0	0	0	0	0	0	0	0	0	1	1	1	665	0.0393281		X	X	X
GCA_000302555.4	CAMPYLOBACTER JEJUNI SUBSP. JEJUNI PT14	1635301	NC_018709.4:Chromosome:1635301	PROTEOBACTERIA:DELTA/EPSILON SUBDIVISIONS:EPSILONPROTEOBACTERIA:CAMPYLOBACTERALES	30.5	Missing	0	0	0	0	0	0	1	0	0	0	0	0	0	0	0	0	0	0	0	0	0	0	0	0	0	0	0	0	0	1	1	1234	0.0754601	X	X	X	X
GCA_000304375.1	CAMPYLOBACTER JEJUNI SUBSP. JEJUNI NCTC 11168-BN148	1641481	NC_018521.1:Chromosome:1641481	PROTEOBACTERIA:DELTA/EPSILON SUBDIVISIONS:EPSILONPROTEOBACTERIA:CAMPYLOBACTERALES	30.5	1633	0	0	0	0	0	0	1	0	0	0	0	0	0	0	0	0	0	0	0	0	0	0	0	0	0	0	0	0	0	1	1	1234	0.075176	X	X	X	X
GCA_000306885.1	WOLBACHIA ENDOSYMBIONT OF ONCHOCERCA OCHENGI	957990	NC_018267.1:Chromosome:957990	PROTEOBACTERIA:ALPHAPROTEOBACTERIA:RICKETTSIALES:ANAPLASMATACEAE	32.1	651	0	0	0	0	0	0	0	0	0	0	0	1	0	0	0	0	0	0	0	0	0	0	0	0	0	0	0	0	0	1	1	243	0.0253656	X		X	X
GCA_000348745.1	MICAVIBRIO AERUGINOSAVORUS EPB	2458610	NC_020812.1:Chromosome:2458610	PROTEOBACTERIA:ALPHAPROTEOBACTERIA:UNCLASSIFIED ALPHAPROTEOBACTERIA:MICAVIBRIO	55	2284	0	0	0	0	1	0	0	0	0	0	0	0	0	0	0	0	0	0	0	0	0	0	0	0	0	0	0	0	0	1	1	194	0.00789064	X		X	X
GCA_000400955.1	SPIROPLASMA SYRPHIDICOLA EA-1	1107344	NC_021284.1:Chromosome:1107344	TERRABACTERIA GROUP:TENERICUTES:MOLLICUTES:ENTOMOPLASMATALES	29.2	989	0	0	0	0	0	0	0	0	0	0	0	0	0	0	0	0	0	0	0	0	0	0	0	0	0	0	0	1	0	1	1	1217	0.109903	X	X	X
GCA_000441635.1	CHLAMYDIA TRACHOMATIS RC-F(S)/852	1083893	NC_021888.1:Chromosome:1083893	PVC GROUP:CHLAMYDIAE:CHLAMYDIIA:CHLAMYDIALES	41.5	925	0	0	0	0	0	0	1	0	0	0	0	0	0	0	0	0	0	0	0	0	0	0	0	0	0	0	0	0	0	1	1	404	0.0372731	X			X
GCA_000441715.1	CHLAMYDIA TRACHOMATIS RC-F(S)/342	1083842	NC_021890.1:Chromosome:1083842	PVC GROUP:CHLAMYDIAE:CHLAMYDIIA:CHLAMYDIALES	41.5	921	0	0	0	0	0	0	1	0	0	0	0	0	0	0	0	0	0	0	0	0	0	0	0	0	0	0	0	0	0	1	1	404	0.0372748	X			X
GCA_000441735.1	CHLAMYDIA TRACHOMATIS RC-J(S)/122	1061854	NC_021891.1:Chromosome:1061854	PVC GROUP:CHLAMYDIAE:CHLAMYDIIA:CHLAMYDIALES	41.5	918	0	0	0	0	0	0	1	0	0	0	0	0	0	0	0	0	0	0	0	0	0	0	0	0	0	0	0	0	0	1	1	404	0.0380467	X			X
GCA_000441775.1	CHLAMYDIA TRACHOMATIS J/6276TET1	1080953	NC_021892.1:Chromosome:1080953	PVC GROUP:CHLAMYDIAE:CHLAMYDIIA:CHLAMYDIALES	41.5	931	0	0	0	0	0	0	1	0	0	0	0	0	0	0	0	0	0	0	0	0	0	0	0	0	0	0	0	0	0	1	1	404	0.0373744	X			X
GCA_000446015.1	THERMOFILUM ADORNATUS	1750259	NC_022093.1:Chromosome:1750259	TACK GROUP:CRENARCHAEOTA:THERMOPROTEI:THERMOPROTEALES	46.5	Missing	0	0	0	0	0	0	0	0	0	0	0	0	0	0	0	0	0	0	0	1	0	0	0	0	0	0	0	0	0	1	1	815	0.0465645	X	X	X
GCA_000447675.1	TREPONEMA PEDIS STR. T A4	2889325	NC_022097.1:Chromosome:2889325	SPIROCHAETES:SPIROCHAETIA:SPIROCHAETALES:SPIROCHAETACEAE	36.9	2473	0	0	0	0	0	0	0	0	0	1	0	0	0	0	0	0	0	0	0	0	0	0	0	0	0	0	0	0	0	1	1	1229	0.0425359	X			X
GCA_000466065.2	CAMPYLOBACTER JEJUNI SUBSP. JEJUNI 00-2538	1719369	NC_022351.2:Chromosome:1719369	PROTEOBACTERIA:DELTA/EPSILON SUBDIVISIONS:EPSILONPROTEOBACTERIA:CAMPYLOBACTERALES	30.5	1731	0	0	0	0	0	0	1	0	0	0	0	0	0	0	0	0	0	0	0	0	0	0	0	0	0	0	0	0	0	1	1	1234	0.0717705	X	X	X	X
GCA_000466105.2	CAMPYLOBACTER JEJUNI SUBSP. JEJUNI 00-2426	1680813	NC_022352.2:Chromosome:1680813	PROTEOBACTERIA:DELTA/EPSILON SUBDIVISIONS:EPSILONPROTEOBACTERIA:CAMPYLOBACTERALES	30.5	1675	0	0	0	0	0	0	1	0	0	0	0	0	0	0	0	0	0	0	0	0	0	0	0	0	0	0	0	0	0	1	1	1234	0.0734169	X	X	X	X
GCA_000468915.2	CAMPYLOBACTER JEJUNI SUBSP. JEJUNI 00-2425	1718982	NC_022362.2:Chromosome:1718982	PROTEOBACTERIA:DELTA/EPSILON SUBDIVISIONS:EPSILONPROTEOBACTERIA:CAMPYLOBACTERALES	30.5	1731	0	0	0	0	0	0	1	0	0	0	0	0	0	0	0	0	0	0	0	0	0	0	0	0	0	0	0	0	0	1	1	1234	0.0717867	X	X	X	X
GCA_000493495.1	CAMPYLOBACTER JEJUNI 4031	1669329	NC_022529.1:Chromosome:1669329	PROTEOBACTERIA:DELTA/EPSILON SUBDIVISIONS:EPSILONPROTEOBACTERIA:CAMPYLOBACTERALES	30.5	1644	0	0	0	0	1	0	0	0	0	0	0	0	0	0	0	0	0	0	0	0	0	0	0	0	0	0	0	0	0	1	1	419	0.0250999		X	X	X
GCA_000494775.1	CAMPYLOBACTER COLI 15-537360	1685020	NC_022660.1:Chromosome:1658751; NC_022656.1:Plasmid:26269	PROTEOBACTERIA:DELTA/EPSILON SUBDIVISIONS:EPSILONPROTEOBACTERIA:CAMPYLOBACTERALES	31.3688	1628	0	0	0	0	0	0	1	0	0	0	0	0	0	0	0	0	0	0	0	0	0	0	0	0	0	0	0	0	0	1	1	1214	0.0720466	X	X	X
GCA_000496595.1	CANDIDATUS LIBERIBACTER AMERICANUS STR. SAO PAULO	1195201	NC_022793.1:Chromosome:1195201	PROTEOBACTERIA:ALPHAPROTEOBACTERIA:RHIZOBIALES:RHIZOBIACEAE	31.1	953	0	0	0	0	1	0	0	0	0	0	0	0	0	0	0	0	0	0	0	0	0	0	0	0	0	0	0	0	0	1	1	859	0.0718708	X			X
GCA_000512955.1	LEUCONOSTOC MESENTEROIDES KFRI-MG	1896413	NZ_CP000574.1:Chromosome:1896413	TERRABACTERIA GROUP:FIRMICUTES:BACILLI:LACTOBACILLALES	37.7	1778	0	0	0	0	0	0	0	0	0	0	0	0	0	0	0	0	0	0	0	0	0	0	0	0	0	0	1	0	0	1	1	497	0.0262074	X	X	X	X
GCA_000521655.1	MANNHEIMIA VARIGENA USDA-ARS-USMARC-1296	2245238	NZ_CP006943.1:Chromosome:2245238	PROTEOBACTERIA:GAMMAPROTEOBACTERIA:PASTEURELLALES:PASTEURELLACEAE	40.5	2050	0	0	0	0	1	0	0	0	0	0	0	0	0	0	0	0	0	0	0	0	0	0	0	0	0	0	0	0	0	1	1	311	0.0138515	X	X	X
GCA_000632985.1	NEORICKETTSIA HELMINTHOECA STR. OREGON	884232	NZ_CP007481.1:Chromosome:884232	PROTEOBACTERIA:ALPHAPROTEOBACTERIA:RICKETTSIALES:ANAPLASMATACEAE	41.7	788	1	0	0	0	0	0	0	0	0	0	0	0	0	0	0	0	0	0	0	0	0	0	0	0	0	0	0	0	0	1	1	305	0.0344932	X	X	X
GCA_000706765.1	BIFIDOBACTERIUM INDICUM LMG 11587 DSM 20214	1734546	NZ_CP006018.1:Chromosome:1734546	TERRABACTERIA GROUP:ACTINOBACTERIA:ACTINOBACTERIA:BIFIDOBACTERIALES	60.5	1327	0	0	0	0	0	0	0	0	0	0	0	0	0	0	0	0	0	0	0	0	0	0	0	0	0	0	1	0	0	1	1	524	0.0302096	X	X	X
GCA_000709435.1	CANDIDATUS ARTHROMITUS SP. SFB-MOUSE-NL	1654902	NZ_CP008713.1:Chromosome:1654902	TERRABACTERIA GROUP:FIRMICUTES:CLOSTRIDIA:CLOSTRIDIALES	28.1	1540	0	0	0	0	1	0	0	0	0	0	0	0	0	0	0	0	0	0	0	0	0	0	0	0	0	0	0	0	0	1	1	278	0.0167986	X		X	X
GCA_000737595.1	SYNECHOCOCCUS SP. KORDI-52	2572069	NZ_CP006271.1:Chromosome:2572069	TERRABACTERIA GROUP:CYANOBACTERIA/MELAINABACTERIA GROUP:CYANOBACTERIA:SYNECHOCOCCALES	59.1	2595	0	0	0	0	0	0	0	0	0	0	0	0	0	0	0	0	0	1	0	0	0	0	0	0	0	0	0	0	0	1	1	527	0.0204893	X			X
GCA_000737865.1	BIFIDOBACTERIUM CORYNEFORME	1755151	NZ_CP007287.1:Chromosome:1755151	TERRABACTERIA GROUP:ACTINOBACTERIA:ACTINOBACTERIA:BIFIDOBACTERIALES	60.5	1352	0	0	0	0	0	0	0	0	0	0	0	0	0	0	0	0	0	0	0	0	0	0	0	0	0	0	1	0	0	1	1	524	0.029855	X	X	X
GCA_000747585.1	MELISSOCOCCUS PLUTONIUS S1	2073864	NZ_CP006683.1:Chromosome:1896191; NZ_CP006684.1:Plasmid:177673	TERRABACTERIA GROUP:FIRMICUTES:BACILLI:LACTOBACILLALES	31.2115	1595	0	0	0	0	0	0	0	0	0	1	0	0	0	0	0	0	0	0	0	0	0	0	0	0	0	0	0	0	0	1	1	542	0.0261348		X		X
GCA_000757845.1	PROCHLOROCOCCUS SP. MIT 0604	1780061	NZ_CP007753.1:Chromosome:1780061	TERRABACTERIA GROUP:CYANOBACTERIA/MELAINABACTERIA GROUP:CYANOBACTERIA:SYNECHOCOCCALES	31.2	1903	1	0	0	0	0	0	0	0	0	0	0	0	0	0	0	0	0	0	0	0	0	0	0	0	0	0	0	0	0	1	1	1037	0.0582564	X			X
GCA_000759485.1	CAMPYLOBACTER FETUS SUBSP. FETUS 04/554	1826626	NZ_CP008808.1:Chromosome:1800764; NZ_CP008809.1:Plasmid:25862	PROTEOBACTERIA:DELTA/EPSILON SUBDIVISIONS:EPSILONPROTEOBACTERIA:CAMPYLOBACTERALES	33.1405	1742	0	0	0	0	0	0	0	0	0	0	0	0	0	0	0	0	0	0	0	0	0	0	0	0	0	0	1	0	0	1	1	971	0.0531581	X		X	X
GCA_000772225.1	CAMPYLOBACTER JEJUNI SUBSP. JEJUNI F38011	1691939	NZ_CP006851.1:Chromosome:1691939	PROTEOBACTERIA:DELTA/EPSILON SUBDIVISIONS:EPSILONPROTEOBACTERIA:CAMPYLOBACTERALES	30.5	1654	0	0	0	0	0	0	1	0	0	0	0	0	0	0	0	0	0	0	0	0	0	0	0	0	0	0	0	0	0	1	1	1234	0.0729341	X	X	X	X
GCA_000800295.1	PARVIMONAS MICRA	1627009	NZ_CP009761.1:Chromosome:1627009	TERRABACTERIA GROUP:FIRMICUTES:TISSIERELLIA:TISSIERELLALES	28.6	1438	0	0	0	0	0	0	0	0	0	0	1	0	0	0	0	0	0	0	0	0	0	0	0	0	0	0	0	0	0	1	1	1402	0.0861704	X	X	X
GCA_000812185.1	CANDIDATUS NITROSOPELAGICUS BREVIS	1232128	NZ_CP007026.1:Chromosome:1232128	TACK GROUP:THAUMARCHAEOTA:UNCLASSIFIED THAUMARCHAEOTA:CANDIDATUS NITROSOPELAGICUS	33.2	1412	0	0	0	0	0	0	0	0	0	0	0	0	0	0	0	0	0	0	0	0	0	0	0	0	0	0	0	0	1	1	1	341	0.0276757		X		X
GCA_000813245.1	THERMOFILUM CARBOXYDITROPHUS 1505	1754190	NZ_CP007493.1:Chromosome:1754190	TACK GROUP:CRENARCHAEOTA:THERMOPROTEI:THERMOPROTEALES	46.4	Missing	0	0	0	0	0	0	0	0	0	0	0	0	0	0	0	0	0	0	0	1	0	0	0	0	0	0	0	0	0	1	1	815	0.0464602	X	X	X
GCA_000816225.1	CAMPYLOBACTER LARI SUBSP. CONCHEUS LMG 11760	1502102	NZ_CP007771.1:Chromosome:1502102	PROTEOBACTERIA:DELTA/EPSILON SUBDIVISIONS:EPSILONPROTEOBACTERIA:CAMPYLOBACTERALES	29.7	1457	0	0	0	0	0	0	0	0	0	0	0	0	0	0	0	0	0	0	0	0	0	0	0	0	0	0	1	0	0	1	1	1271	0.0846148		X		X
GCA_000816265.1	CAMPYLOBACTER SUBANTARCTICUS LMG 24374	1782536	NZ_CP007772.1:Chromosome:1782536	PROTEOBACTERIA:DELTA/EPSILON SUBDIVISIONS:EPSILONPROTEOBACTERIA:CAMPYLOBACTERALES	29.9	1683	0	0	0	0	0	0	0	0	0	0	0	0	0	0	0	0	0	0	0	0	0	0	0	0	0	0	1	0	0	1	1	1202	0.067432	X	X	X
GCA_000828575.1	METHANOTHERMOBACTER SP. CAT2	1731018	NZ_AP011952.1:Chromosome:1720003; NZ_AP011953.1:Plasmid:11015	EURYARCHAEOTA:METHANOMADA GROUP:METHANOBACTERIA:METHANOBACTERIALES	49.3561	1739	0	0	0	0	0	0	0	0	0	0	0	0	0	0	0	0	0	0	0	1	0	0	0	0	0	0	0	0	0	1	1	857	0.0495084	X	X	X
GCA_000828655.1	THERMOTOGA CALDIFONTIS AZM44C09	2014912	NZ_AP014509.1:Chromosome:2014912	THERMOTOGAE:THERMOTOGAE:THERMOTOGALES:THERMOTOGACEAE	51.3	1937	0	0	0	0	0	0	0	0	0	0	0	0	0	0	0	0	0	0	0	1	0	0	0	0	0	0	0	0	0	1	1	761	0.0377684	X	X
GCA_000828735.1	UREAPLASMA PARVUM SEROVAR 3	727289	NZ_AP014584.1:Chromosome:727289	TERRABACTERIA GROUP:TENERICUTES:MOLLICUTES:MYCOPLASMATALES	25.5	565	0	0	0	0	0	0	0	0	0	0	1	0	0	0	0	0	0	0	0	0	0	0	0	0	0	0	0	0	0	1	1	1214	0.166921	X		X	X
GCA_000830775.1	CAMPYLOBACTER JEJUNI SUBSP. JEJUNI NCTC 11168-K12E5	1641481	NZ_CP006685.1:Chromosome:1641481	PROTEOBACTERIA:DELTA/EPSILON SUBDIVISIONS:EPSILONPROTEOBACTERIA:CAMPYLOBACTERALES	30.5	1633	0	0	0	0	0	0	1	0	0	0	0	0	0	0	0	0	0	0	0	0	0	0	0	0	0	0	0	0	0	1	1	1234	0.075176	X	X	X	X
GCA_000830805.1	CAMPYLOBACTER JEJUNI SUBSP. JEJUNI NCTC 11168-KF1	1641480	NZ_CP006686.1:Chromosome:1641480	PROTEOBACTERIA:DELTA/EPSILON SUBDIVISIONS:EPSILONPROTEOBACTERIA:CAMPYLOBACTERALES	30.5	1634	0	0	0	0	0	0	1	0	0	0	0	0	0	0	0	0	0	0	0	0	0	0	0	0	0	0	0	0	0	1	1	1234	0.0751761	X	X	X	X
GCA_000830825.1	CAMPYLOBACTER JEJUNI SUBSP. JEJUNI NCTC 11168-MCK12E5	1641471	NZ_CP006687.1:Chromosome:1641471	PROTEOBACTERIA:DELTA/EPSILON SUBDIVISIONS:EPSILONPROTEOBACTERIA:CAMPYLOBACTERALES	30.5	1636	0	0	0	0	0	0	1	0	0	0	0	0	0	0	0	0	0	0	0	0	0	0	0	0	0	0	0	0	0	1	1	1234	0.0751765	X	X	X	X
GCA_000830845.1	CAMPYLOBACTER JEJUNI SUBSP. JEJUNI NCTC 11168-MFK12E5	1641469	NZ_CP006688.1:Chromosome:1641469	PROTEOBACTERIA:DELTA/EPSILON SUBDIVISIONS:EPSILONPROTEOBACTERIA:CAMPYLOBACTERALES	30.5	1636	0	0	0	0	0	0	1	0	0	0	0	0	0	0	0	0	0	0	0	0	0	0	0	0	0	0	0	0	0	1	1	1234	0.0751766	X	X	X	X
GCA_000830865.1	CAMPYLOBACTER JEJUNI SUBSP. JEJUNI NCTC 11168-GSV	1641482	NZ_CP006689.1:Chromosome:1641482	PROTEOBACTERIA:DELTA/EPSILON SUBDIVISIONS:EPSILONPROTEOBACTERIA:CAMPYLOBACTERALES	30.5	1635	0	0	0	0	0	0	1	0	0	0	0	0	0	0	0	0	0	0	0	0	0	0	0	0	0	0	0	0	0	1	1	1234	0.075176	X	X	X	X
GCA_000835085.1	MYCOPLASMA CAPRICOLUM SUBSP. CAPRIPNEUMONIAE 87001	1017333	NZ_CP006959.1:Chromosome:1017333	TERRABACTERIA GROUP:TENERICUTES:MOLLICUTES:MYCOPLASMATALES	23.7	687	0	0	0	0	0	0	0	0	0	0	1	0	0	0	0	0	0	0	0	0	0	0	0	0	0	0	0	0	0	1	1	416	0.0408912	X	X	X
GCA_000835305.1	CAMPYLOBACTER JEJUNI SUBSP. JEJUNI	1670781	NZ_CP010307.1:Chromosome:1670781	PROTEOBACTERIA:DELTA/EPSILON SUBDIVISIONS:EPSILONPROTEOBACTERIA:CAMPYLOBACTERALES	30.5	1662	0	0	0	0	0	0	1	0	0	0	0	0	0	0	0	0	0	0	0	0	0	0	0	0	0	0	0	0	0	1	1	1234	0.0738577	X	X	X	X
GCA_000952915.1	MYCOPLASMA CAPRICOLUM SUBSP. CAPRIPNEUMONIAE	1017293	NZ_LM995445.1:Chromosome:1017293	TERRABACTERIA GROUP:TENERICUTES:MOLLICUTES:MYCOPLASMATALES	23.7	705	0	0	0	0	0	0	0	0	0	0	1	0	0	0	0	0	0	0	0	0	0	0	0	0	0	0	0	0	0	1	1	416	0.0408928	X	X	X
GCA_000953235.1	MYCOPLASMA CAPRICOLUM SUBSP. CAPRIPNEUMONIAE	1017183	NZ_LN515399.1:Chromosome:1017183	TERRABACTERIA GROUP:TENERICUTES:MOLLICUTES:MYCOPLASMATALES	23.7	692	0	0	0	0	0	0	0	0	0	0	1	0	0	0	0	0	0	0	0	0	0	0	0	0	0	0	0	0	0	1	1	416	0.0408973	X	X	X
GCA_000953375.1	MYCOPLASMA CAPRICOLUM SUBSP. CAPRIPNEUMONIAE	1016760	NZ_LN515398.1:Chromosome:1016760	TERRABACTERIA GROUP:TENERICUTES:MOLLICUTES:MYCOPLASMATALES	23.7	703	0	0	0	0	0	0	0	0	0	0	1	0	0	0	0	0	0	0	0	0	0	0	0	0	0	0	0	0	0	1	1	416	0.0409143	X	X	X
GCA_000954195.1	CAMPYLOBACTER COLI	1732548	NZ_CP011015.1:Chromosome:1658607; NZ_CP011016.1:Plasmid:29115; NZ_CP011017.1:Plasmid:44826	PROTEOBACTERIA:DELTA/EPSILON SUBDIVISIONS:EPSILONPROTEOBACTERIA:CAMPYLOBACTERALES	31.4122	1687	0	0	0	0	0	0	1	0	0	0	0	0	0	0	0	0	0	0	0	0	0	0	0	0	0	0	0	0	0	1	1	1247	0.0719749	X	X
GCA_000955905.3	CANDIDATUS NITROSOTENUIS CLOACAE	1620156	NZ_CP011097.1:Chromosome:1620156	TACK GROUP:THAUMARCHAEOTA:UNCLASSIFIED THAUMARCHAEOTA:CANDIDATUS NITROSOTENUIS	41	Missing	0	0	0	0	0	0	0	0	0	0	0	0	0	0	0	0	0	0	0	0	0	0	0	0	0	0	0	0	1	1	1	422	0.0260469		X	X	X
GCA_000956175.1	CANDIDATUS NITROSOPUMILUS ADRIATICUS	1803090	NZ_CP011070.1:Chromosome:1803090	TACK GROUP:THAUMARCHAEOTA:NITROSOPUMILALES:NITROSOPUMILACEAE	33.4	2037	0	0	0	0	0	0	0	0	0	0	0	0	0	0	0	0	0	0	0	0	0	0	0	0	0	0	0	0	1	1	1	422	0.0234043		X	X	X
GCA_000970665.2	STREPTOCOCCUS GORDONII	2190105	NZ_CP017295.1:Chromosome:2190105	TERRABACTERIA GROUP:FIRMICUTES:BACILLI:LACTOBACILLALES	40.5	2029	0	0	0	0	0	0	0	0	0	0	1	0	0	0	0	0	0	0	0	0	0	0	0	0	0	0	0	0	0	1	1	1339	0.0611386	X	X	X	X
GCA_000973625.1	POLYNUCLEOBACTER DURAQUAE	2026292	NZ_CP007501.1:Chromosome:2026292	PROTEOBACTERIA:BETAPROTEOBACTERIA:BURKHOLDERIALES:BURKHOLDERIACEAE	45.2	2023	0	0	0	0	0	0	0	0	0	0	0	0	0	0	0	0	0	0	0	0	0	0	0	0	0	0	1	0	0	1	1	833	0.0411096	X	X	X
GCA_000981505.1	CANDIDATUS METHYLOPUMILUS PLANKTONICUS	1356428	NZ_LN827929.1:Chromosome:1356428	PROTEOBACTERIA:BETAPROTEOBACTERIA:NITROSOMONADALES:METHYLOPHILACEAE	37	1373	0	0	0	0	1	0	0	0	0	0	0	0	0	0	0	0	0	0	0	0	0	0	0	0	0	0	0	0	0	1	1	485	0.0357557	X	X	X
GCA_001023575.1	ACTINOBACTERIA BACTERIUM IMCC26256	2461858	NZ_CP011489.1:Chromosome:2461858	TERRABACTERIA GROUP:ACTINOBACTERIA:ACTINOBACTERIA:UNCLASSIFIED ACTINOBACTERIA (CLASS)	55.4	2275	0	0	0	0	1	0	0	0	0	0	0	0	0	0	0	0	0	0	0	0	0	0	0	0	0	0	0	0	0	1	1	350	0.0142169	X			X
GCA_001275365.1	FRANCISELLA PERSICA ATCC VR-331	1516676	NZ_CP012505.1:Chromosome:1516676	PROTEOBACTERIA:GAMMAPROTEOBACTERIA:THIOTRICHALES:FRANCISELLACEAE	31.4	1067	0	0	0	0	1	0	0	0	0	0	0	0	0	0	0	0	0	0	0	0	0	0	0	0	0	0	0	0	0	1	1	38	0.00250548	X	X	X	X
GCA_001281065.1	CUTIBACTERIUM ACNES	2522438	NZ_CP012647.1:Chromosome:2522438	TERRABACTERIA GROUP:ACTINOBACTERIA:ACTINOBACTERIA:PROPIONIBACTERIALES	60	2263	0	0	0	0	0	0	0	0	0	0	0	0	1	0	0	0	0	0	0	0	0	0	0	0	0	0	0	0	0	1	1	304	0.0120518		X		X
GCA_001281385.1	CANDIDATUS THIOGLOBUS SINGULARIS PS1	1714148	NZ_CP006911.1:Chromosome:1714148	PROTEOBACTERIA:GAMMAPROTEOBACTERIA:UNCLASSIFIED GAMMAPROTEOBACTERIA:CANDIDATUS THIOGLOBUS	37.4	1686	0	0	0	0	0	0	0	0	0	0	0	0	0	0	0	0	0	0	0	1	0	0	0	0	0	0	0	0	0	1	1	821	0.0478955	X	X	X
GCA_001314285.1	CAMPYLOBACTER JEJUNI	1635803	NZ_CP012696.1:Chromosome:1635803	PROTEOBACTERIA:DELTA/EPSILON SUBDIVISIONS:EPSILONPROTEOBACTERIA:CAMPYLOBACTERALES	30.5	1608	0	0	0	0	0	0	1	0	0	0	0	0	0	0	0	0	0	0	0	0	0	0	0	0	0	0	0	0	0	1	1	1234	0.075437	X	X	X	X
GCA_001412615.1	PYRODICTIUM DELANEYI	2023836	NZ_CP013011.1:Chromosome:2023836	TACK GROUP:CRENARCHAEOTA:THERMOPROTEI:DESULFUROCOCCALES	53.9	2013	0	0	0	0	0	0	1	0	0	0	0	0	0	0	0	0	0	0	0	0	0	0	0	0	0	0	0	0	0	1	1	1599	0.0790084				X
GCA_001483845.1	CAMPYLOBACTER COLI	2127266	NZ_CP013733.1:Chromosome:2033903; NZ_CP013736.1:Plasmid:27987; NZ_CP013735.1:Plasmid:27981; NZ_CP013734.1:Plasmid:37395	PROTEOBACTERIA:DELTA/EPSILON SUBDIVISIONS:EPSILONPROTEOBACTERIA:CAMPYLOBACTERALES	30.6402	2166	0	0	0	0	0	0	1	0	0	0	0	0	0	0	0	0	0	0	0	0	0	0	0	0	0	0	0	0	0	1	1	1236	0.0581027	X	X	X
GCA_001484645.1	CAMPYLOBACTER FETUS SUBSP. TESTUDINUM SP3	1819051	NZ_CP010953.1:Chromosome:1819051	PROTEOBACTERIA:DELTA/EPSILON SUBDIVISIONS:EPSILONPROTEOBACTERIA:CAMPYLOBACTERALES	33.1	1761	0	0	0	0	0	0	0	0	0	0	0	0	0	0	0	0	0	0	0	0	0	0	0	0	0	0	1	0	0	1	1	971	0.0533795	X		X	X
GCA_001506205.1	CAMPYLOBACTER JEJUNI	1669766	NZ_CP010472.1:Chromosome:1669766	PROTEOBACTERIA:DELTA/EPSILON SUBDIVISIONS:EPSILONPROTEOBACTERIA:CAMPYLOBACTERALES	30.3	1631	0	0	0	0	1	0	0	0	0	0	0	0	0	0	0	0	0	0	0	0	0	0	0	0	0	0	0	0	0	1	1	419	0.0250933		X	X	X
GCA_001506285.1	CAMPYLOBACTER JEJUNI	1668425	NZ_CP010476.1:Chromosome:1668425	PROTEOBACTERIA:DELTA/EPSILON SUBDIVISIONS:EPSILONPROTEOBACTERIA:CAMPYLOBACTERALES	30.3	1629	0	0	0	0	1	0	0	0	0	0	0	0	0	0	0	0	0	0	0	0	0	0	0	0	0	0	0	0	0	1	1	482	0.0288895		X	X	X
GCA_001506465.1	CAMPYLOBACTER JEJUNI	1649284	NZ_CP010489.1:Chromosome:1649284	PROTEOBACTERIA:DELTA/EPSILON SUBDIVISIONS:EPSILONPROTEOBACTERIA:CAMPYLOBACTERALES	30.3	1608	0	0	0	0	1	0	0	0	0	0	0	0	0	0	0	0	0	0	0	0	0	0	0	0	0	0	0	0	0	1	1	482	0.0292248		X	X	X
GCA_001506845.1	CAMPYLOBACTER JEJUNI	1667224	NZ_CP010508.1:Chromosome:1667224	PROTEOBACTERIA:DELTA/EPSILON SUBDIVISIONS:EPSILONPROTEOBACTERIA:CAMPYLOBACTERALES	30.3	1634	0	0	0	0	1	0	0	0	0	0	0	0	0	0	0	0	0	0	0	0	0	0	0	0	0	0	0	0	0	1	1	482	0.0289103		X	X	X
GCA_001563565.1	CAMPYLOBACTER JEJUNI	1732262	NZ_CP014344.1:Chromosome:1651183; NZ_CP014345.1:Plasmid:81079	PROTEOBACTERIA:DELTA/EPSILON SUBDIVISIONS:EPSILONPROTEOBACTERIA:CAMPYLOBACTERALES	30.2894	1655	0	0	0	0	0	0	1	0	0	0	0	0	0	0	0	0	0	0	0	0	0	0	0	0	0	0	0	0	0	1	1	1137	0.0656367	X	X	X	X
GCA_001578435.2	PASTEURELLA MULTOCIDA SUBSP. MULTOCIDA PMTB2.1	2315138	NZ_CP007205.2:Chromosome:2315138	PROTEOBACTERIA:GAMMAPROTEOBACTERIA:PASTEURELLALES:PASTEURELLACEAE	40.3	2079	0	0	0	0	0	0	0	0	0	0	0	0	0	0	0	0	0	0	0	0	0	0	0	0	0	0	1	0	0	1	1	494	0.0213378	X		X
GCA_001587015.1	CAMPYLOBACTER JEJUNI	1826322	NZ_CP014744.1:Chromosome:1672837; NZ_CP014745.1:Plasmid:116883; NZ_CP014746.1:Plasmid:36602	PROTEOBACTERIA:DELTA/EPSILON SUBDIVISIONS:EPSILONPROTEOBACTERIA:CAMPYLOBACTERALES	30.1814	1801	0	0	0	0	0	0	1	0	0	0	0	0	0	0	0	0	0	0	0	0	0	0	0	0	0	0	0	0	0	1	1	1234	0.0675675	X	X	X
GCA_001602095.1	HELICOBACTER HIMALAYENSIS	1829936	NZ_CP014991.1:Chromosome:1829936	PROTEOBACTERIA:DELTA/EPSILON SUBDIVISIONS:EPSILONPROTEOBACTERIA:CAMPYLOBACTERALES	39.9	1661	0	0	0	0	1	0	0	0	0	0	0	0	0	0	0	0	0	0	0	0	0	0	0	0	0	0	0	0	0	1	1	380	0.0207658	X	X	X
GCA_001652505.2	LELLIOTTIA AMNIGENA	4616122	NZ_CP015774.2:Chromosome:4616122	PROTEOBACTERIA:GAMMAPROTEOBACTERIA:ENTEROBACTERALES:ENTEROBACTERIACEAE	54.3	4207	0	0	0	0	0	0	0	0	0	0	1	0	0	0	0	0	0	0	0	0	0	0	0	0	0	0	0	0	0	1	1	1219	0.0264074	X	X	X
GCA_001653955.1	FRANCISELLA PERSICA ATCC VR-331	1540768	NZ_CP013022.1:Chromosome:1540768	PROTEOBACTERIA:GAMMAPROTEOBACTERIA:THIOTRICHALES:FRANCISELLACEAE	31.4	1079	0	0	0	0	1	0	0	0	0	0	0	0	0	0	0	0	0	0	0	0	0	0	0	0	0	0	0	0	0	1	1	38	0.0024663	X	X	X	X
GCA_001686905.1	CAMPYLOBACTER JEJUNI SUBSP. JEJUNI	1675112	NZ_CP015209.1:Chromosome:1675112	PROTEOBACTERIA:DELTA/EPSILON SUBDIVISIONS:EPSILONPROTEOBACTERIA:CAMPYLOBACTERALES	30.5	1641	0	0	0	0	0	0	1	0	0	0	0	0	0	0	0	0	0	0	0	0	0	0	0	0	0	0	0	0	0	1	1	1234	0.0736667	X	X	X	X
GCA_001704155.1	STENOTROPHOMONAS RHIZOPHILA	4198652	NZ_CP016294.1:Chromosome:4198652	PROTEOBACTERIA:GAMMAPROTEOBACTERIA:XANTHOMONADALES:XANTHOMONADACEAE	66.8	3654	0	0	0	0	1	0	0	0	0	0	0	0	0	0	0	0	0	0	0	0	0	0	0	0	0	0	0	0	0	1	1	284	0.00676408		X		X
GCA_001717585.1	SELENOMONAS SP. ORAL TAXON 920	2440121	NZ_CP017042.1:Chromosome:2374300; NZ_CP017043.1:Plasmid:65821	TERRABACTERIA GROUP:FIRMICUTES:NEGATIVICUTES:SELENOMONADALES	55.8004	2236	0	0	0	0	0	0	0	0	0	0	0	0	0	0	0	0	0	0	0	0	0	0	0	0	0	0	1	0	0	1	1	473	0.0193843			X	X
GCA_001721945.1	CAMPYLOBACTER JEJUNI SUBSP. JEJUNI	1652714	NZ_CP017031.1:Chromosome:1652714	PROTEOBACTERIA:DELTA/EPSILON SUBDIVISIONS:EPSILONPROTEOBACTERIA:CAMPYLOBACTERALES	30.5	1621	0	0	0	0	0	0	1	0	0	0	0	0	0	0	0	0	0	0	0	0	0	0	0	0	0	0	0	0	0	1	1	1234	0.0746651	X	X	X	X
GCA_001721965.1	CAMPYLOBACTER JEJUNI SUBSP. JEJUNI	1684409	NZ_CP017032.1:Chromosome:1684409	PROTEOBACTERIA:DELTA/EPSILON SUBDIVISIONS:EPSILONPROTEOBACTERIA:CAMPYLOBACTERALES	30.5	1632	0	0	0	0	0	0	1	0	0	0	0	0	0	0	0	0	0	0	0	0	0	0	0	0	0	0	0	0	0	1	1	1137	0.0675014		X	X	X
GCA_001721985.1	CAMPYLOBACTER JEJUNI SUBSP. JEJUNI	1785310	NZ_CP017033.1:Chromosome:1785310	PROTEOBACTERIA:DELTA/EPSILON SUBDIVISIONS:EPSILONPROTEOBACTERIA:CAMPYLOBACTERALES	30.3	1734	0	0	0	0	0	0	1	0	0	0	0	0	0	0	0	0	0	0	0	0	0	0	0	0	0	0	0	0	0	1	1	1160	0.0649747	X	X	X	X
GCA_001865415.1	CAMPYLOBACTER JEJUNI	1805673	NZ_CP017860.1:Chromosome:1762596; NZ_CP017861.1:Plasmid:43077	PROTEOBACTERIA:DELTA/EPSILON SUBDIVISIONS:EPSILONPROTEOBACTERIA:CAMPYLOBACTERALES	30.269	1735	0	0	0	0	0	0	1	0	0	0	0	0	0	0	0	0	0	0	0	0	0	0	0	0	0	0	0	0	0	1	1	1236	0.0684509	X	X	X	X
GCA_001865455.1	CAMPYLOBACTER COLI	1758709	NZ_CP017865.1:Chromosome:1687232; NZ_CP017866.1:Plasmid:46193; NZ_CP017867.1:Plasmid:25284	PROTEOBACTERIA:DELTA/EPSILON SUBDIVISIONS:EPSILONPROTEOBACTERIA:CAMPYLOBACTERALES	31.3027	1760	0	0	0	0	0	0	1	0	0	0	0	0	0	0	0	0	0	0	0	0	0	0	0	0	0	0	0	0	0	1	1	1247	0.0709043	X	X
GCA_001865475.1	CAMPYLOBACTER COLI	1735653	NZ_CP017868.1:Chromosome:1665146; NZ_CP017869.1:Plasmid:45633; NZ_CP017870.1:Plasmid:24874	PROTEOBACTERIA:DELTA/EPSILON SUBDIVISIONS:EPSILONPROTEOBACTERIA:CAMPYLOBACTERALES	31.3082	1712	0	0	0	0	0	0	1	0	0	0	0	0	0	0	0	0	0	0	0	0	0	0	0	0	0	0	0	0	0	1	1	1247	0.0718462	X	X	X
GCA_001865555.1	CAMPYLOBACTER COLI	1767110	NZ_CP017878.1:Chromosome:1695638; NZ_CP017879.1:Plasmid:46186; NZ_CP017880.1:Plasmid:25286	PROTEOBACTERIA:DELTA/EPSILON SUBDIVISIONS:EPSILONPROTEOBACTERIA:CAMPYLOBACTERALES	31.3032	1777	0	0	0	0	0	0	1	0	0	0	0	0	0	0	0	0	0	0	0	0	0	0	0	0	0	0	0	0	0	1	1	1247	0.0705672	X	X
GCA_001922545.1	BORRELIELLA GARINII	1156110	NZ_CP018744.1:Chromosome:905638; NZ_CP018750.1:Plasmid:27038; NZ_CP018754.1:Plasmid:2114; NZ_CP018755.1:Plasmid:1085; NZ_CP018749.1:Plasmid:27075; NZ_CP018745.1:Plasmid:57532; NZ_CP018746.1:Plasmid:37053; NZ_CP018747.1:Plasmid:27673; NZ_CP018748.1:Plasmid:27114; NZ_CP018751.1:Plasmid:20915; NZ_CP018752.1:Plasmid:20750; NZ_CP018753.1:Plasmid:2123	SPIROCHAETES:SPIROCHAETIA:SPIROCHAETALES:BORRELIACEAE	28.1739	1046	0	0	0	0	0	0	1	0	0	0	0	0	0	0	0	0	0	0	0	0	0	0	0	0	0	0	0	0	0	1	1	1091	0.0943682		X		X
GCA_001936295.1	BORRELIA MAYONII	1302058	NZ_CP015796.1:Chromosome:904387; NZ_CP015797.1:Plasmid:26835; NZ_CP015798.1:Plasmid:30433; NZ_CP015799.1:Plasmid:27866; NZ_CP015800.1:Plasmid:30330; NZ_CP015801.1:Plasmid:30406; NZ_CP015802.1:Plasmid:17017; NZ_CP015962.1:Plasmid:8307; NZ_CP015803.1:Plasmid:23759; NZ_CP015804.1:Plasmid:24696; NZ_CP015805.1:Plasmid:19566; NZ_CP015806.1:Plasmid:27809; NZ_CP015807.1:Plasmid:32269; NZ_CP015808.1:Plasm…	SPIROCHAETES:SPIROCHAETIA:SPIROCHAETALES:BORRELIACEAE	27.8283	1124	0	0	0	0	0	0	1	0	0	0	0	0	0	0	0	0	0	0	0	0	0	0	0	0	0	0	0	0	0	1	1	1473	0.113129		X		X
GCA_001941505.1	CORYNEBACTERIUM SPHENISCI DSM 44792	2594799	NZ_CP009248.1:Chromosome:2594799	TERRABACTERIA GROUP:ACTINOBACTERIA:ACTINOBACTERIA:CORYNEBACTERIALES	74.7	2254	0	0	0	0	0	0	0	0	0	0	0	0	1	0	0	0	0	0	0	0	0	0	0	0	0	0	0	0	0	1	1	965	0.0371898	X			X
GCA_001945665.1	BORRELIA MAYONII	1311545	NZ_CP015780.1:Chromosome:904387; NZ_CP015781.1:Plasmid:26861; NZ_CP015782.1:Plasmid:30433; NZ_CP015783.1:Plasmid:27866; NZ_CP015784.1:Plasmid:30297; NZ_CP015785.1:Plasmid:30406; NZ_CP015786.1:Plasmid:17017; NZ_CP015787.1:Plasmid:8307; NZ_CP015788.1:Plasmid:23735; NZ_CP015789.1:Plasmid:24702; NZ_CP015790.1:Plasmid:23812; NZ_CP015791.1:Plasmid:27809; NZ_CP015792.1:Plasmid:32294; NZ_CP015793.1:Plasm…	SPIROCHAETES:SPIROCHAETIA:SPIROCHAETALES:BORRELIACEAE	27.8791	1129	0	0	0	0	0	0	1	0	0	0	0	0	0	0	0	0	0	0	0	0	0	0	0	0	0	0	0	0	0	1	1	1473	0.11231		X		X
GCA_001951295.1	CAMPYLOBACTER JEJUNI	1669964	NZ_CP007191.1:Chromosome:1669964	PROTEOBACTERIA:DELTA/EPSILON SUBDIVISIONS:EPSILONPROTEOBACTERIA:CAMPYLOBACTERALES	30.4	1633	0	0	0	0	0	0	1	0	0	0	0	0	0	0	0	0	0	0	0	0	0	0	0	0	0	0	0	0	0	1	1	1234	0.0738938	X	X	X	X
GCA_001951315.1	CAMPYLOBACTER JEJUNI	1675330	NZ_CP007192.1:Chromosome:1675330	PROTEOBACTERIA:DELTA/EPSILON SUBDIVISIONS:EPSILONPROTEOBACTERIA:CAMPYLOBACTERALES	30.4	1635	0	0	0	0	0	0	1	0	0	0	0	0	0	0	0	0	0	0	0	0	0	0	0	0	0	0	0	0	0	1	1	1234	0.0736571	X	X	X	X
GCA_001951335.1	CAMPYLOBACTER JEJUNI	1644447	NZ_CP007193.1:Chromosome:1644447	PROTEOBACTERIA:DELTA/EPSILON SUBDIVISIONS:EPSILONPROTEOBACTERIA:CAMPYLOBACTERALES	30.5	1614	0	0	0	0	0	0	1	0	0	0	0	0	0	0	0	0	0	0	0	0	0	0	0	0	0	0	0	0	0	1	1	1234	0.0750404	X	X	X	X
GCA_002009215.1	MYCOPLASMA CAPRICOLUM SUBSP. CAPRIPNEUMONIAE	1016663	NZ_CP019061.1:Chromosome:1016663	TERRABACTERIA GROUP:TENERICUTES:MOLLICUTES:MYCOPLASMATALES	23.7	578	0	0	0	0	0	0	0	0	0	0	1	0	0	0	0	0	0	0	0	0	0	0	0	0	0	0	0	0	0	1	1	272	0.0267542	X	X	X
GCA_002024185.1	CAMPYLOBACTER COLI	2033919	NZ_CP019977.1:Chromosome:2033919	PROTEOBACTERIA:DELTA/EPSILON SUBDIVISIONS:EPSILONPROTEOBACTERIA:CAMPYLOBACTERALES	30.8	2058	0	0	0	0	0	0	1	0	0	0	0	0	0	0	0	0	0	0	0	0	0	0	0	0	0	0	0	0	0	1	1	1236	0.0607694	X	X	X
GCA_002059225.1	PASTEURELLA MULTOCIDA SUBSP. MULTOCIDA	2463037	NZ_CP020345.1:Chromosome:2137782; NZ_CP020346.1:Plasmid:325255	PROTEOBACTERIA:GAMMAPROTEOBACTERIA:PASTEURELLALES:PASTEURELLACEAE	40.4604	2210	1	0	0	0	0	0	0	0	0	0	0	0	0	0	0	0	0	0	0	0	0	0	0	0	0	0	0	0	0	1	1	506	0.0205437	X	X	X	X
GCA_002156965.1	CANDIDATUS NITROSOMARINUS CATALINA	1360076	NZ_CP021324.1:Chromosome:1360076	TACK GROUP:THAUMARCHAEOTA:NITROSOPUMILALES:NITROSOPUMILACEAE	31.4	1591	0	0	0	0	0	0	0	0	0	0	0	0	0	0	0	0	0	0	0	0	0	0	0	0	0	0	0	0	1	1	1	665	0.0488943		X		X
GCA_002209025.1	CAMPYLOBACTER JEJUNI SUBSP. JEJUNI	1641468	NZ_CP022077.1:Chromosome:1641468	PROTEOBACTERIA:DELTA/EPSILON SUBDIVISIONS:EPSILONPROTEOBACTERIA:CAMPYLOBACTERALES	30.5	1625	0	0	0	0	0	0	1	0	0	0	0	0	0	0	0	0	0	0	0	0	0	0	0	0	0	0	0	0	0	1	1	1234	0.0751766	X	X	X	X
GCA_002209045.1	CAMPYLOBACTER JEJUNI SUBSP. JEJUNI	1696130	NZ_CP022079.1:Chromosome:1649384; NZ_CP022078.1:Plasmid:46746	PROTEOBACTERIA:DELTA/EPSILON SUBDIVISIONS:EPSILONPROTEOBACTERIA:CAMPYLOBACTERALES	30.4476	1655	0	0	0	0	0	0	1	0	0	0	0	0	0	0	0	0	0	0	0	0	0	0	0	0	0	0	0	0	0	1	1	1234	0.0727539	X	X	X	X
GCA_002214225.1	FRANCISELLA NOATUNENSIS SUBSP. NOATUNENSIS FSC772	1933822	NZ_CP022207.1:Chromosome:1933822	PROTEOBACTERIA:GAMMAPROTEOBACTERIA:THIOTRICHALES:FRANCISELLACEAE	32.7	1754	0	0	0	0	0	0	0	0	0	0	0	1	0	0	0	0	0	0	0	0	0	0	0	0	0	0	0	0	0	1	1	228	0.0117901	X	X
GCA_002220735.1	CAMPYLOBACTER SPUTORUM BV. FAECALIS CCUG 20703	1757292	NZ_CP019683.1:Chromosome:1757292	PROTEOBACTERIA:DELTA/EPSILON SUBDIVISIONS:EPSILONPROTEOBACTERIA:CAMPYLOBACTERALES	29.7	1704	0	1	0	0	0	0	0	0	0	0	0	0	0	0	0	0	0	0	0	0	0	0	0	0	0	0	0	0	0	1	1	914	0.0520118	X		X	X
GCA_002220795.1	CAMPYLOBACTER SPUTORUM BV. SPUTORUM RM3237	1752258	NZ_CP019682.1:Chromosome:1752258	PROTEOBACTERIA:DELTA/EPSILON SUBDIVISIONS:EPSILONPROTEOBACTERIA:CAMPYLOBACTERALES	29.7	1706	0	1	0	0	0	0	0	0	0	0	0	0	0	0	0	0	0	0	0	0	0	0	0	0	0	0	0	0	0	1	1	914	0.0521613			X	X
GCA_002284855.1	ACTINOBACTERIA BACTERIUM IMCC25003	1353947	NZ_CP015603.1:Chromosome:1353947	TERRABACTERIA GROUP:ACTINOBACTERIA:UNCLASSIFIED ACTINOBACTERIA:ACTINOBACTERIA BACTERIUM IMCC25003	49.1	1348	0	0	0	0	0	0	0	0	0	0	0	0	1	0	0	0	0	0	0	0	0	0	0	0	0	0	0	0	0	1	1	821	0.0606375	X	X
GCA_002288005.1	CANDIDATUS NANOPELAGICUS HIBERICUS	1223088	NZ_CP016771.1:Chromosome:1223088	TERRABACTERIA GROUP:ACTINOBACTERIA:ACTINOBACTERIA:CANDIDATUS NANOPELAGICALES	42.4	1216	0	0	0	0	0	0	0	0	0	0	0	0	1	0	0	0	0	0	0	0	0	0	0	0	0	0	0	0	0	1	1	830	0.067861	X			X
GCA_002288065.1	CANDIDATUS PLANKTOPHILA SULFONICA	1344614	NZ_CP016773.1:Chromosome:1344614	TERRABACTERIA GROUP:ACTINOBACTERIA:ACTINOBACTERIA:CANDIDATUS NANOPELAGICALES	48.6	1335	0	0	0	0	0	0	0	0	0	0	0	0	1	0	0	0	0	0	0	0	0	0	0	0	0	0	0	0	0	1	1	821	0.0610584	X	X
GCA_002290085.1	MESOPLASMA CHAULIOCOLA	854780	NZ_CP023173.1:Chromosome:854780	TERRABACTERIA GROUP:TENERICUTES:MOLLICUTES:ENTOMOPLASMATALES	27	718	0	0	0	0	1	0	0	0	0	0	0	0	0	0	0	0	0	0	0	0	0	0	0	0	0	0	0	0	0	1	1	1079	0.126231	X			X
GCA_002393505.1	PROVIDENCIA ALCALIFACIENS	3990106	NZ_CP023536.1:Chromosome:3990106	PROTEOBACTERIA:GAMMAPROTEOBACTERIA:ENTEROBACTERALES:MORGANELLACEAE	42	3609	0	0	0	0	1	0	0	0	0	0	0	0	0	0	0	0	0	0	0	0	0	0	0	0	0	0	0	0	0	1	1	383	0.00959874	X			X
GCA_002587225.1	CAMPYLOBACTER JEJUNI	1777799	NZ_CP023866.1:Chromosome:1777799	PROTEOBACTERIA:DELTA/EPSILON SUBDIVISIONS:EPSILONPROTEOBACTERIA:CAMPYLOBACTERALES	30.3	1754	0	0	0	0	0	0	1	0	0	0	0	0	0	0	0	0	0	0	0	0	0	0	0	0	0	0	0	0	0	1	1	1235	0.0694679	X	X	X	X
GCA_002741765.1	BORRELIA MIYAMOTOI	1332077	NZ_CP024316.1:Chromosome:906429; NZ_CP024318.1:Plasmid:70030; NZ_CP024329.1:Plasmid:11635; NZ_CP024330.1:Plasmid:11544; NZ_CP024331.1:Plasmid:10734; NZ_CP024321.1:Plasmid:30033; NZ_CP024322.1:Plasmid:27131; NZ_CP024323.1:Plasmid:24571; NZ_CP024324.1:Plasmid:23955; NZ_CP024325.1:Plasmid:22164; NZ_CP024326.1:Plasmid:18257; NZ_CP024327.1:Plasmid:15621; NZ_CP024328.1:Plasmid:14149; NZ_CP024319.1:Plas…	SPIROCHAETES:SPIROCHAETIA:SPIROCHAETALES:BORRELIACEAE	28.7412	1189	0	0	0	0	0	0	1	0	0	0	0	0	0	0	0	0	0	0	0	0	0	0	0	0	0	0	0	0	0	1	1	1501	0.112681		X	X	X
GCA_002741785.1	BORRELIA MIYAMOTOI	1301836	NZ_CP024333.1:Chromosome:906582; NZ_CP024335.1:Plasmid:70077; NZ_CP024345.1:Plasmid:10588; NZ_CP024346.1:Plasmid:9917; NZ_CP024348.1:Plasmid:8004; NZ_CP024349.1:Plasmid:7240; NZ_CP024337.1:Plasmid:33525; NZ_CP024338.1:Plasmid:29115; NZ_CP024339.1:Plasmid:24623; NZ_CP024340.1:Plasmid:15869; NZ_CP024341.1:Plasmid:15213; NZ_CP024342.1:Plasmid:14935; NZ_CP024343.1:Plasmid:13270; NZ_CP024344.1:Plasmid…	SPIROCHAETES:SPIROCHAETIA:SPIROCHAETALES:BORRELIACEAE	28.8046	1148	0	0	0	0	0	0	1	0	0	0	0	0	0	0	0	0	0	0	0	0	0	0	0	0	0	0	0	0	0	1	1	1501	0.115299		X	X	X
GCA_002749675.1	MESOPLASMA ENTOMOPHILUM	847967	NZ_CP024411.1:Chromosome:847967	TERRABACTERIA GROUP:TENERICUTES:MOLLICUTES:ENTOMOPLASMATALES	27.2	704	0	0	0	0	0	0	0	0	0	1	0	0	0	0	0	0	0	0	0	0	0	0	0	0	0	0	0	0	0	1	1	911	0.107433	X	X	X	X
GCA_002762335.1	LACTOBACILLALES BACTERIUM	1548794	NZ_CP024610.1:Chromosome:1548794	TERRABACTERIA GROUP:FIRMICUTES:BACILLI:LACTOBACILLALES	33.1	1517	0	0	0	0	0	0	0	0	0	0	1	0	0	0	0	0	0	0	0	0	0	0	0	0	0	0	0	0	0	1	1	1140	0.0736057	X	X	X
GCA_002804105.1	ENTOMOPLASMA MELALEUCAE	845295	NZ_CP024964.1:Chromosome:845295	TERRABACTERIA GROUP:TENERICUTES:MOLLICUTES:ENTOMOPLASMATALES	26.6	770	0	0	0	0	0	0	0	0	0	0	0	0	0	0	0	0	0	0	0	0	0	0	0	0	0	0	0	1	0	1	1	995	0.11771		X		X
GCA_002804125.1	MESOPLASMA ENTOMOPHILUM	847966	NZ_CP024966.1:Chromosome:847966	TERRABACTERIA GROUP:TENERICUTES:MOLLICUTES:ENTOMOPLASMATALES	27.2	704	0	0	0	0	0	0	0	0	0	1	0	0	0	0	0	0	0	0	0	0	0	0	0	0	0	0	0	0	0	1	1	911	0.107434	X	X	X	X
GCA_002843565.1	MESOPLASMA SYRPHIDAE	908214	NZ_CP025257.1:Chromosome:908214	TERRABACTERIA GROUP:TENERICUTES:MOLLICUTES:ENTOMOPLASMATALES	30.1	740	0	0	0	0	0	0	0	0	0	0	1	0	0	0	0	0	0	0	0	0	0	0	0	0	0	0	0	0	0	1	1	740	0.0814786	X			X
GCA_900169485.1	PHOENICIBACTER MASSILIENSIS	1447956	NZ_LT821227.1:Chromosome:1447956	TERRABACTERIA GROUP:ACTINOBACTERIA:CORIOBACTERIIA:EGGERTHELLALES	43.4	1192	0	1	0	0	0	0	0	0	0	0	0	0	0	0	0	0	0	0	0	0	0	0	0	0	0	0	0	0	0	1	1	1184	0.0817704	X			X
GCA_900187045.1	DERMATOPHILUS CONGOLENSIS	2627820	NZ_LT906453.1:Chromosome:2627820	TERRABACTERIA GROUP:ACTINOBACTERIA:ACTINOBACTERIA:MICROCOCCALES	59.4	2200	0	0	0	1	0	0	0	0	0	0	0	0	0	0	0	0	0	0	0	0	0	0	0	0	0	0	0	0	0	1	1	623	0.0237079	X			X
GCA_000007025.1	RICKETTSIA CONORII STR. MALISH 7	1268755	NC_003103.1:Chromosome:1268755	PROTEOBACTERIA:ALPHAPROTEOBACTERIA:RICKETTSIALES:RICKETTSIACEAE	32.4	1289	0	0	0	0	2	0	0	0	0	0	0	0	0	0	0	0	0	0	0	0	0	0	0	0	0	0	0	0	0	1	2	1134	0.089379	X	X	X
GCA_000008265.1	PICROPHILUS TORRIDUS DSM 9790	1545895	NC_005877.1:Chromosome:1545895	EURYARCHAEOTA:DIAFORARCHAEA GROUP:THERMOPLASMATA:THERMOPLASMATALES	36	1563	0	0	0	0	0	0	0	0	0	0	0	0	0	0	0	0	2	0	0	0	0	0	0	0	0	0	0	0	0	1	2	508	0.0328612	X			X
GCA_000014025.1	ARCOBACTER BUTZLERI RM4018	2341251	NC_009850.1:Chromosome:2341251	PROTEOBACTERIA:DELTA/EPSILON SUBDIVISIONS:EPSILONPROTEOBACTERIA:CAMPYLOBACTERALES	27	2256	0	0	0	0	1	0	0	0	0	0	0	0	0	0	0	0	0	0	0	0	0	0	0	0	0	0	1	0	0	2	2	988	0.0421997	X	X	X	X
GCA_000015765.1	METHANOCORPUSCULUM LABREANUM Z	1804962	NC_008942.1:Chromosome:1804962	EURYARCHAEOTA:STENOSARCHAEA GROUP:METHANOMICROBIA:METHANOMICROBIALES	50	1799	0	0	0	0	0	0	0	0	0	0	0	0	0	0	0	0	0	0	0	0	0	0	0	0	0	0	0	0	2	1	2	382	0.0211639	X	X	X	X
GCA_000017445.3	RICKETTSIA RICKETTSII STR. IOWA	1268201	NC_010263.3:Chromosome:1268201	PROTEOBACTERIA:ALPHAPROTEOBACTERIA:RICKETTSIALES:RICKETTSIACEAE	32.4	Missing	0	0	0	0	2	0	0	0	0	0	0	0	0	0	0	0	0	0	0	0	0	0	0	0	0	0	0	0	0	1	2	1218	0.0960416	X	X	X
GCA_000018225.1	RICKETTSIA RICKETTSII STR. SHEILA SMITH	1257710	NC_009882.1:Chromosome:1257710	PROTEOBACTERIA:ALPHAPROTEOBACTERIA:RICKETTSIALES:RICKETTSIACEAE	32.5	1246	0	0	0	0	2	0	0	0	0	0	0	0	0	0	0	0	0	0	0	0	0	0	0	0	0	0	0	0	0	1	2	1217	0.0967632	X	X	X
GCA_000022105.1	BRACHYSPIRA HYODYSENTERIAE WA1	3036634	NC_012225.1:Chromosome:3000694; NC_012226.1:Plasmid:35940	SPIROCHAETES:SPIROCHAETIA:BRACHYSPIRALES:BRACHYSPIRACEAE	27.0373	2547	0	0	0	0	1	0	0	0	0	0	0	0	0	0	0	0	0	0	0	1	0	0	0	0	0	0	0	0	0	2	2	1309	0.0431069	X	X	X	X
GCA_000022365.1	THERMOCOCCUS GAMMATOLERANS EJ3	2045438	NC_012804.1:Chromosome:2045438	EURYARCHAEOTA:THERMOCOCCI:THERMOCOCCALES:THERMOCOCCACEAE	53.6	2117	0	0	0	0	0	0	0	0	0	0	0	0	0	0	0	0	0	0	0	1	0	0	0	0	0	0	0	0	1	2	2	961	0.0469826	X	X	X
GCA_000022725.1	BARTONELLA GRAHAMII AS4AUP	2369520	NC_012846.1:Chromosome:2341328; NC_012847.1:Plasmid:28192	PROTEOBACTERIA:ALPHAPROTEOBACTERIA:RHIZOBIALES:BARTONELLACEAE	38.0798	1884	2	0	0	0	0	0	0	0	0	0	0	0	0	0	0	0	0	0	0	0	0	0	0	0	0	0	0	0	0	1	2	1111	0.0468871	X	X	X
GCA_000023005.1	RICKETTSIA AFRICAE ESF-5	1290917	NC_012633.1:Chromosome:1278540; NC_012634.1:Plasmid:12377	PROTEOBACTERIA:ALPHAPROTEOBACTERIA:RICKETTSIALES:RICKETTSIACEAE	32.4105	1271	0	0	0	0	2	0	0	0	0	0	0	0	0	0	0	0	0	0	0	0	0	0	0	0	0	0	0	0	0	1	2	1214	0.0940417	X	X	X
GCA_000023285.1	CAPNOCYTOPHAGA OCHRACEA DSM 7271	2612925	NC_013162.1:Chromosome:2612925	FCB GROUP:BACTEROIDETES/CHLOROBI GROUP:BACTEROIDETES:FLAVOBACTERIIA	39.6	2183	0	0	0	0	0	0	0	0	0	0	0	0	0	2	0	0	0	0	0	0	0	0	0	0	0	0	0	0	0	1	2	1800	0.0688883	X	X	X
GCA_000023445.1	DESULFOVIBRIO SALEXIGENS DSM 2638	4289847	NC_012881.1:Chromosome:4289847	PROTEOBACTERIA:DELTA/EPSILON SUBDIVISIONS:DELTAPROTEOBACTERIA:DESULFOVIBRIONALES	47.1	3787	0	0	0	0	1	0	0	0	0	0	1	0	0	0	0	0	0	0	0	0	0	0	0	0	0	0	0	0	0	2	2	1701	0.0396518	X	X	X	X
GCA_000024225.1	ATOPOBIUM PARVULUM DSM 20469	1543805	NC_013203.1:Chromosome:1543805	TERRABACTERIA GROUP:ACTINOBACTERIA:CORIOBACTERIIA:CORIOBACTERIALES	45.7	1353	0	0	0	0	0	0	0	0	0	0	1	0	0	0	0	0	0	0	0	0	0	0	0	0	0	0	1	0	0	2	2	1867	0.120935	X	X		X
GCA_000024625.1	METHANOCALDOCOCCUS VULCANIUS M7	1761737	NC_013407.1:Chromosome:1746329; NC_013408.1:Plasmid:10704; NC_013409.1:Plasmid:4704	EURYARCHAEOTA:METHANOMADA GROUP:METHANOCOCCI:METHANOCOCCALES	31.5862	1695	0	0	0	0	0	0	1	0	0	0	0	0	0	0	0	1	0	0	0	0	0	0	0	0	0	0	0	0	0	2	2	3135	0.177949	X	X	X	X
GCA_000025425.1	CAMPYLOBACTER JEJUNI SUBSP. JEJUNI IA3902	1672219	NC_017279.1:Chromosome:1635045; NC_017284.1:Plasmid:37174	PROTEOBACTERIA:DELTA/EPSILON SUBDIVISIONS:EPSILONPROTEOBACTERIA:CAMPYLOBACTERALES	30.4955	1671	0	0	0	0	0	0	1	0	0	0	0	0	0	0	0	1	0	0	0	0	0	0	0	0	0	0	0	0	0	2	2	3293	0.196924	X	X	X	X
GCA_000025765.1	PROPIONIBACTERIUM ACNES SK137	2495334	NC_014039.1:Chromosome:2495334	TERRABACTERIA GROUP:ACTINOBACTERIA:ACTINOBACTERIA:PROPIONIBACTERIALES	60.1	2390	0	0	0	0	0	0	0	0	0	0	0	0	1	0	0	0	0	0	0	0	0	0	0	0	0	0	1	0	0	2	2	1001	0.0401149	X	X	X	X
GCA_000085865.1	MYCOPLASMA HOMINIS ATCC 23114	665445	NC_013511.1:Chromosome:665445	TERRABACTERIA GROUP:TENERICUTES:MOLLICUTES:MYCOPLASMATALES	27.1	549	0	0	0	0	0	0	0	0	0	0	2	0	0	0	0	0	0	0	0	0	0	0	0	0	0	0	0	0	0	1	2	772	0.116013	X	X	X	X
GCA_000091985.1	HELICOBACTER MUSTELAE 12198	1578097	NC_013949.1:Chromosome:1578097	PROTEOBACTERIA:DELTA/EPSILON SUBDIVISIONS:EPSILONPROTEOBACTERIA:CAMPYLOBACTERALES	42.5	1449	0	0	0	0	1	0	0	0	0	0	0	0	0	1	0	0	0	0	0	0	0	0	0	0	0	0	0	0	0	2	2	2387	0.151258	X			X
GCA_000148665.1	HELICOBACTER PYLORI 908	1549666	NC_017357.1:Chromosome:1549666	PROTEOBACTERIA:DELTA/EPSILON SUBDIVISIONS:EPSILONPROTEOBACTERIA:CAMPYLOBACTERALES	39.3	1374	0	0	0	0	0	0	2	0	0	0	0	0	0	0	0	0	0	0	0	0	0	0	0	0	0	0	0	0	0	1	2	2036	0.131383	X	X	X	X
GCA_000164695.2	ROTHIA DENTOCARIOSA ATCC 17931	2506025	NC_014643.1:Chromosome:2506025	TERRABACTERIA GROUP:ACTINOBACTERIA:ACTINOBACTERIA:MICROCOCCALES	53.7	2074	0	0	0	0	0	0	0	0	0	0	0	0	0	0	0	0	0	0	0	0	0	0	0	0	0	0	2	0	0	1	2	1601	0.063886	X	X	X	X
GCA_000171795.2	CAMPYLOBACTER JEJUNI SUBSP. JEJUNI CG8421	1636029	NZ_CP005388.1:Chromosome:1636029	PROTEOBACTERIA:DELTA/EPSILON SUBDIVISIONS:EPSILONPROTEOBACTERIA:CAMPYLOBACTERALES	30.5	1588	0	0	0	0	0	0	1	0	0	0	0	0	0	0	0	1	0	0	0	0	0	0	0	0	0	0	0	0	0	2	2	3368	0.205864	X	X	X	X
GCA_000179575.2	METHANOTHERMOCOCCUS OKINAWENSIS IH1	1677455	NC_015636.1:Chromosome:1662525; NC_015632.1:Plasmid:14930	EURYARCHAEOTA:METHANOMADA GROUP:METHANOCOCCI:METHANOCOCCALES	29.2777	1576	0	0	0	0	0	0	2	0	0	0	0	0	0	0	0	0	0	0	0	0	0	0	0	0	0	0	0	0	0	1	2	2615	0.155891	X			X
GCA_000183745.1	OCEANITHERMUS PROFUNDUS DSM 14977	2439291	NC_014761.1:Chromosome:2303940; NC_014753.1:Plasmid:135351	TERRABACTERIA GROUP:DEINOCOCCUS-THERMUS:DEINOCOCCI:THERMALES	69.7891	2360	0	0	0	0	0	0	0	0	0	0	0	1	0	0	0	0	0	0	0	0	0	0	0	0	0	0	0	0	1	2	2	376	0.0154143	X			X
GCA_000185185.1	HELICOBACTER PYLORI INDIA7	1675918	NC_017372.1:Chromosome:1675918	PROTEOBACTERIA:DELTA/EPSILON SUBDIVISIONS:EPSILONPROTEOBACTERIA:CAMPYLOBACTERALES	38.9	1470	0	0	0	0	0	0	2	0	0	0	0	0	0	0	0	0	0	0	0	0	0	0	0	0	0	0	0	0	0	1	2	168	0.0100244	X	X	X	X
GCA_000185205.1	HELICOBACTER PYLORI GAMBIA94/24	1712468	NC_017371.1:Chromosome:1709911; NC_017364.1:Plasmid:2557	PROTEOBACTERIA:DELTA/EPSILON SUBDIVISIONS:EPSILONPROTEOBACTERIA:CAMPYLOBACTERALES	39.0975	1528	1	0	0	0	0	0	1	0	0	0	0	0	0	0	0	0	0	0	0	0	0	0	0	0	0	0	0	0	0	2	2	1206	0.0704247	X		X	X
GCA_000185745.1	TAYLORELLA EQUIGENITALIS MCE9	1695860	NC_014914.1:Chromosome:1695860	PROTEOBACTERIA:BETAPROTEOBACTERIA:BURKHOLDERIALES:ALCALIGENACEAE	37.4	1512	0	0	0	0	0	2	0	0	0	0	0	0	0	0	0	0	0	0	0	0	0	0	0	0	0	0	0	0	0	1	2	1781	0.10502	X		X	X
GCA_000195315.1	CORIOBACTERIUM GLOMERANS PW2	2115681	NC_015389.1:Chromosome:2115681	TERRABACTERIA GROUP:ACTINOBACTERIA:CORIOBACTERIIA:CORIOBACTERIALES	60.4	1784	0	0	0	0	0	0	0	0	0	0	2	0	0	0	0	0	0	0	0	0	0	0	0	0	0	0	0	0	0	1	2	565	0.0267053	X			X
GCA_000211545.6	MYCOPLASMA GALLISEPTICUM S6	985433	NC_023030.2:Chromosome:985433	TERRABACTERIA GROUP:TENERICUTES:MOLLICUTES:MYCOPLASMATALES	31.5	Missing	0	0	0	0	0	2	0	0	0	0	0	0	0	0	0	0	0	0	0	0	0	0	0	0	0	0	0	0	0	1	2	616	0.0625106		X	X	X
GCA_000213155.1	PROPIONIBACTERIUM ACNES 266	2494578	NC_017534.1:Chromosome:2494578	TERRABACTERIA GROUP:ACTINOBACTERIA:ACTINOBACTERIA:PROPIONIBACTERIALES	60	2370	0	0	0	0	0	0	0	0	0	0	0	0	1	0	0	0	0	0	0	0	0	0	0	0	0	0	1	0	0	2	2	1004	0.0402473	X	X	X	X
GCA_000221205.1	RICKETTSIA HEILONGJIANGENSIS 054	1278471	NC_015866.1:Chromosome:1278471	PROTEOBACTERIA:ALPHAPROTEOBACTERIA:RICKETTSIALES:RICKETTSIACEAE	32.3	1210	0	0	0	0	2	0	0	0	0	0	0	0	0	0	0	0	0	0	0	0	0	0	0	0	0	0	0	0	0	1	2	1075	0.0840848	X	X	X
GCA_000237845.1	RICKETTSIA SLOVACA 13-B	1275089	NC_016639.1:Chromosome:1275089	PROTEOBACTERIA:ALPHAPROTEOBACTERIA:RICKETTSIALES:RICKETTSIACEAE	32.5	1305	0	0	0	0	2	0	0	0	0	0	0	0	0	0	0	0	0	0	0	0	0	0	0	0	0	0	0	0	0	1	2	1191	0.0934052	X	X	X
GCA_000239975.1	ENTEROBACTER CLOACAE ECWSU1	4798091	NC_016514.1:Chromosome:4734438; NC_016515.1:Plasmid:63653	PROTEOBACTERIA:GAMMAPROTEOBACTERIA:ENTEROBACTERALES:ENTEROBACTERIACEAE	54.5297	4465	0	0	0	0	0	0	1	0	0	0	1	0	0	0	0	0	0	0	0	0	0	0	0	0	0	0	0	0	0	2	2	518	0.010796	X	X	X
GCA_000240015.1	PROPIONIBACTERIUM ACNES TYPEIA2 P.ACN33	2489623	NC_016516.1:Chromosome:2489623	TERRABACTERIA GROUP:ACTINOBACTERIA:ACTINOBACTERIA:PROPIONIBACTERIALES	60	2358	0	0	0	0	0	0	0	0	0	0	0	0	1	0	0	0	0	0	0	0	0	0	0	0	0	0	1	0	0	2	2	1001	0.0402069	X	X	X	X
GCA_000240035.1	PROPIONIBACTERIUM ACNES TYPEIA2 P.ACN17	2522885	NC_016512.1:Chromosome:2522885	TERRABACTERIA GROUP:ACTINOBACTERIA:ACTINOBACTERIA:PROPIONIBACTERIALES	60.1	2398	0	0	0	0	0	0	0	0	0	0	0	0	1	0	0	0	0	0	0	0	0	0	0	0	0	0	1	0	0	2	2	1001	0.0396768	X	X	X	X
GCA_000240055.1	PROPIONIBACTERIUM ACNES TYPEIA2 P.ACN31	2498766	NC_016511.1:Chromosome:2498766	TERRABACTERIA GROUP:ACTINOBACTERIA:ACTINOBACTERIA:PROPIONIBACTERIALES	60	2374	0	0	0	0	0	0	0	0	0	0	0	0	1	0	0	0	0	0	0	0	0	0	0	0	0	0	1	0	0	2	2	1001	0.0400598	X	X	X	X
GCA_000252365.1	RICKETTSIA SLOVACA STR. D-CWPP	1275720	NC_017065.1:Chromosome:1275720	PROTEOBACTERIA:ALPHAPROTEOBACTERIA:RICKETTSIALES:RICKETTSIACEAE	32.5	1313	0	0	0	0	2	0	0	0	0	0	0	0	0	0	0	0	0	0	0	0	0	0	0	0	0	0	0	0	0	1	2	1191	0.093359	X	X	X
GCA_000259255.1	HELICOBACTER CETORUM MIT 00-7128	1960111	NC_017737.1:Chromosome:1947646; NC_017738.1:Plasmid:12465	PROTEOBACTERIA:DELTA/EPSILON SUBDIVISIONS:EPSILONPROTEOBACTERIA:CAMPYLOBACTERALES	34.5	1701	0	0	0	0	2	0	0	0	0	0	0	0	0	0	0	0	0	0	0	0	0	0	0	0	0	0	0	0	0	1	2	2252	0.114891	X	X	X	X
GCA_000262205.1	FRANCISELLA NOATUNENSIS SUBSP. ORIENTALIS STR. TOBA 04	1847202	NC_017909.1:Chromosome:1847202	PROTEOBACTERIA:GAMMAPROTEOBACTERIA:THIOTRICHALES:FRANCISELLACEAE	32.2	1418	0	0	0	0	0	0	0	0	0	0	0	2	0	0	0	0	0	0	0	0	0	0	0	0	0	0	0	0	0	1	2	690	0.0373538	X	X	X
GCA_000283595.1	RICKETTSIA JAPONICA YH	1283087	NC_016050.1:Chromosome:1283087	PROTEOBACTERIA:ALPHAPROTEOBACTERIA:RICKETTSIALES:RICKETTSIACEAE	32.4	1200	0	0	0	0	2	0	0	0	0	0	0	0	0	0	0	0	0	0	0	0	0	0	0	0	0	0	0	0	0	1	2	1198	0.0933686	X	X	X
GCA_000283775.1	RICKETTSIA RICKETTSII STR. COLOMBIA	1270083	NC_016908.1:Chromosome:1270083	PROTEOBACTERIA:ALPHAPROTEOBACTERIA:RICKETTSIALES:RICKETTSIACEAE	32.5	1259	0	0	0	0	2	0	0	0	0	0	0	0	0	0	0	0	0	0	0	0	0	0	0	0	0	0	0	0	0	1	2	1058	0.0833016	X	X	X
GCA_000283795.1	RICKETTSIA RICKETTSII STR. ARIZONA	1267197	NC_016909.1:Chromosome:1267197	PROTEOBACTERIA:ALPHAPROTEOBACTERIA:RICKETTSIALES:RICKETTSIACEAE	32.4	1260	0	0	0	0	2	0	0	0	0	0	0	0	0	0	0	0	0	0	0	0	0	0	0	0	0	0	0	0	0	1	2	1217	0.0960387	X	X	X
GCA_000283815.1	RICKETTSIA RICKETTSII STR. HINO	1269837	NC_016914.1:Chromosome:1269837	PROTEOBACTERIA:ALPHAPROTEOBACTERIA:RICKETTSIALES:RICKETTSIACEAE	32.5	1260	0	0	0	0	2	0	0	0	0	0	0	0	0	0	0	0	0	0	0	0	0	0	0	0	0	0	0	0	0	1	2	1220	0.0960753	X	X	X
GCA_000283935.1	RICKETTSIA RICKETTSII STR. HLP#2	1270751	NC_016915.1:Chromosome:1270751	PROTEOBACTERIA:ALPHAPROTEOBACTERIA:RICKETTSIALES:RICKETTSIACEAE	32.5	1272	0	0	0	0	2	0	0	0	0	0	0	0	0	0	0	0	0	0	0	0	0	0	0	0	0	0	0	0	0	1	2	1218	0.0958488	X	X	X
GCA_000283955.1	RICKETTSIA RICKETTSII STR. BRAZIL	1255681	NC_016913.1:Chromosome:1255681	PROTEOBACTERIA:ALPHAPROTEOBACTERIA:RICKETTSIALES:RICKETTSIACEAE	32.5	1259	0	0	0	0	2	0	0	0	0	0	0	0	0	0	0	0	0	0	0	0	0	0	0	0	0	0	0	0	0	1	2	1217	0.0969195	X	X	X
GCA_000283975.1	MELISSOCOCCUS PLUTONIUS DAT561	2045253	NC_016938.1:Chromosome:1846178; NC_018265.1:Plasmid:199075	TERRABACTERIA GROUP:FIRMICUTES:BACILLI:LACTOBACILLALES	31.1859	1603	0	0	0	0	0	0	0	0	0	0	0	1	0	0	0	0	0	0	0	0	1	0	0	0	0	0	0	0	0	2	2	705	0.0344701				X
GCA_000283995.1	RICKETTSIA PHILIPII STR. 364D	1287740	NC_016930.1:Chromosome:1287740	PROTEOBACTERIA:ALPHAPROTEOBACTERIA:RICKETTSIALES:RICKETTSIACEAE	32.5	1263	0	0	0	0	2	0	0	0	0	0	0	0	0	0	0	0	0	0	0	0	0	0	0	0	0	0	0	0	0	1	2	1216	0.094429	X	X	X
GCA_000284175.1	RICKETTSIA MONTANENSIS STR. OSU 85-930	1279798	NC_017043.1:Chromosome:1279798	PROTEOBACTERIA:ALPHAPROTEOBACTERIA:RICKETTSIALES:RICKETTSIACEAE	32.6	1161	0	0	0	0	2	0	0	0	0	0	0	0	0	0	0	0	0	0	0	0	0	0	0	0	0	0	0	0	0	1	2	1048	0.0818879	X	X	X
GCA_000284355.1	ARCOBACTER BUTZLERI ED-1	2256675	NC_017187.1:Chromosome:2256675	PROTEOBACTERIA:DELTA/EPSILON SUBDIVISIONS:EPSILONPROTEOBACTERIA:CAMPYLOBACTERALES	27.1	2146	0	0	0	0	1	0	0	0	0	0	0	0	0	0	0	0	0	0	0	0	0	0	0	0	0	0	1	0	0	2	2	988	0.0437812	X	X	X	X
GCA_000286275.1	ENTEROBACTER CLOACAE SUBSP. CLOACAE ENHKU01	4726582	NC_018405.1:Chromosome:4726582	PROTEOBACTERIA:GAMMAPROTEOBACTERIA:ENTEROBACTERALES:ENTEROBACTERIACEAE	55.1	4326	0	1	0	0	1	0	0	0	0	0	0	0	0	0	0	0	0	0	0	0	0	0	0	0	0	0	0	0	0	2	2	555	0.0117421	X	X	X	X
GCA_000286675.1	MYCOPLASMA GALLISEPTICUM VA94_7994-1-7P	964110	NC_018406.1:Chromosome:964110	TERRABACTERIA GROUP:TENERICUTES:MOLLICUTES:MYCOPLASMATALES	31.6	736	0	0	0	0	0	2	0	0	0	0	0	0	0	0	0	0	0	0	0	0	0	0	0	0	0	0	0	0	0	1	2	1937	0.200911	X	X	X	X
GCA_000286695.1	MYCOPLASMA GALLISEPTICUM NC95_13295-2-2P	953989	NC_018407.1:Chromosome:953989	TERRABACTERIA GROUP:TENERICUTES:MOLLICUTES:MYCOPLASMATALES	31.6	727	0	0	0	0	0	2	0	0	0	0	0	0	0	0	0	0	0	0	0	0	0	0	0	0	0	0	0	0	0	1	2	1937	0.203042	X	X	X	X
GCA_000286715.1	MYCOPLASMA GALLISEPTICUM NC96_1596-4-2P	986257	NC_018408.1:Chromosome:986257	TERRABACTERIA GROUP:TENERICUTES:MOLLICUTES:MYCOPLASMATALES	31.6	745	0	0	0	0	0	2	0	0	0	0	0	0	0	0	0	0	0	0	0	0	0	0	0	0	0	0	0	0	0	1	2	1937	0.196399	X	X	X	X
GCA_000286735.1	MYCOPLASMA GALLISEPTICUM NY01_2001.047-5-1P	965525	NC_018409.1:Chromosome:965525	TERRABACTERIA GROUP:TENERICUTES:MOLLICUTES:MYCOPLASMATALES	31.6	727	0	0	0	0	0	2	0	0	0	0	0	0	0	0	0	0	0	0	0	0	0	0	0	0	0	0	0	0	0	1	2	1937	0.200616	X	X	X	X
GCA_000286755.1	MYCOPLASMA GALLISEPTICUM WI01_2001.043-13-2P	939844	NC_018410.1:Chromosome:939844	TERRABACTERIA GROUP:TENERICUTES:MOLLICUTES:MYCOPLASMATALES	31.6	717	0	0	0	0	0	2	0	0	0	0	0	0	0	0	0	0	0	0	0	0	0	0	0	0	0	0	0	0	0	1	2	1937	0.206098	X	X	X	X
GCA_000286775.1	MYCOPLASMA GALLISEPTICUM NC06_2006.080-5-2P	938869	NC_018411.1:Chromosome:938869	TERRABACTERIA GROUP:TENERICUTES:MOLLICUTES:MYCOPLASMATALES	31.6	711	0	0	0	0	0	2	0	0	0	0	0	0	0	0	0	0	0	0	0	0	0	0	0	0	0	0	0	0	0	1	2	1937	0.206312	X	X	X	X
GCA_000286795.1	MYCOPLASMA GALLISEPTICUM CA06_2006.052-5-2P	976412	NC_018412.1:Chromosome:976412	TERRABACTERIA GROUP:TENERICUTES:MOLLICUTES:MYCOPLASMATALES	31.6	732	0	0	0	0	0	2	0	0	0	0	0	0	0	0	0	0	0	0	0	0	0	0	0	0	0	0	0	0	0	1	2	1937	0.198379	X	X	X	X
GCA_000286815.1	MYCOPLASMA GALLISEPTICUM NC08_2008.031-4-3P	926650	NC_018413.1:Chromosome:926650	TERRABACTERIA GROUP:TENERICUTES:MOLLICUTES:MYCOPLASMATALES	31.6	706	0	0	0	0	0	2	0	0	0	0	0	0	0	0	0	0	0	0	0	0	0	0	0	0	0	0	0	0	0	1	2	1937	0.209033	X	X	X	X
GCA_000319575.2	SPIRIBACTER SALINUS M19-40	1739487	NC_021291.1:Chromosome:1739487	PROTEOBACTERIA:GAMMAPROTEOBACTERIA:CHROMATIALES:ECTOTHIORHODOSPIRACEAE	62.7	1669	0	0	0	0	0	0	0	0	0	0	1	0	1	0	0	0	0	0	0	0	0	0	0	0	0	0	0	0	0	2	2	1898	0.109113	X	X	X	X
GCA_000325665.1	BRACHYSPIRA PILOSICOLI P43/6/78	2555556	NC_019908.1:Chromosome:2555556	SPIROCHAETES:SPIROCHAETIA:BRACHYSPIRALES:BRACHYSPIRACEAE	27.9	2057	0	0	0	0	0	0	0	0	0	0	0	2	0	0	0	0	0	0	0	0	0	0	0	0	0	0	0	0	0	1	2	919	0.0359609	X	X	X	X
GCA_000376705.1	PROPIONIBACTERIUM ACNES HL096PA1	2549775	NC_021085.1:Chromosome:2494190; NC_021086.1:Plasmid:55585	TERRABACTERIA GROUP:ACTINOBACTERIA:ACTINOBACTERIA:PROPIONIBACTERIALES	60.1523	2455	0	0	0	0	0	0	0	0	0	0	0	0	1	0	0	0	0	0	0	0	0	0	0	0	0	0	1	0	0	2	2	1010	0.0396113	X	X	X	X
GCA_000430385.1	CAMPYLOBACTER JEJUNI 32488	1702398	NC_021834.1:Chromosome:1702398	PROTEOBACTERIA:DELTA/EPSILON SUBDIVISIONS:EPSILONPROTEOBACTERIA:CAMPYLOBACTERALES	30.5	1658	0	0	0	0	0	0	1	0	0	0	0	0	0	0	0	0	0	0	0	0	0	0	0	0	0	0	1	0	0	2	2	2523	0.148203	X	X	X	X
GCA_000439435.1	SPIROPLASMA TAIWANENSE CT-1	1086278	NC_021846.1:Chromosome:1075140; NC_021832.1:Plasmid:11138	TERRABACTERIA GROUP:TENERICUTES:MOLLICUTES:ENTOMOPLASMATALES	23.8908	1066	0	0	0	0	1	0	0	0	0	0	0	0	0	0	0	0	0	0	0	0	0	0	0	0	0	0	0	1	0	2	2	1933	0.177947	X			X
GCA_000468955.1	LACTOCOCCUS LACTIS SUBSP. CREMORIS KW2	2427048	NC_022369.1:Chromosome:2427048	TERRABACTERIA GROUP:FIRMICUTES:BACILLI:LACTOBACILLALES	35.7	2219	0	0	0	0	1	0	0	0	0	0	1	0	0	0	0	0	0	0	0	0	0	0	0	0	0	0	0	0	0	2	2	650	0.0267815	X	X	X	X
GCA_000505725.1	FRANCISELLA NOATUNENSIS SUBSP. ORIENTALIS LADL--07-285A	1858987	NC_023029.1:Chromosome:1858987	PROTEOBACTERIA:GAMMAPROTEOBACTERIA:THIOTRICHALES:FRANCISELLACEAE	32.3	1422	0	0	0	0	0	0	0	0	0	0	0	2	0	0	0	0	0	0	0	0	0	0	0	0	0	0	0	0	0	1	2	690	0.037117	X	X	X
GCA_000513475.1	CANDIDATUS BABELA MASSILIENSIS	1118422	NC_023003.1:Chromosome:1118422	PROTEOBACTERIA:DELTA/EPSILON SUBDIVISIONS:DELTAPROTEOBACTERIA:UNCLASSIFIED DELTAPROTEOBACTERIA	27.4	Missing	0	0	0	0	0	0	1	0	0	0	0	0	0	0	0	0	0	0	0	0	1	0	0	0	0	0	0	0	0	2	2	1483	0.132598	X			X
GCA_000524555.1	MYCOPLASMA BOVOCULI M165/69	760240	NZ_CP007154.1:Chromosome:760240	TERRABACTERIA GROUP:TENERICUTES:MOLLICUTES:MYCOPLASMATALES	28.2	581	0	0	0	0	2	0	0	0	0	0	0	0	0	0	0	0	0	0	0	0	0	0	0	0	0	0	0	0	0	1	2	1444	0.18994	X	X	X	X
GCA_000576165.1	ZYMOMONAS MOBILIS SUBSP. MOBILIS STR. CP4 NRRL B-14023	2147181	NZ_CP003715.1:Chromosome:2012455; NZ_CP003716.1:Plasmid:33915; NZ_CP003717.1:Plasmid:30952; NZ_CP003718.1:Plasmid:37058; NZ_CP003719.1:Plasmid:32801	PROTEOBACTERIA:ALPHAPROTEOBACTERIA:SPHINGOMONADALES:SPHINGOMONADACEAE	45.9925	1833	0	0	0	0	0	0	0	0	0	0	0	0	0	2	0	0	0	0	0	0	0	0	0	0	0	0	0	0	0	1	2	1795	0.083598	X	X	X	X
GCA_000590555.1	CORYNEBACTERIUM ARGENTORATENSE DSM 44202	2031902	NC_022198.1:Chromosome:2031902	TERRABACTERIA GROUP:ACTINOBACTERIA:ACTINOBACTERIA:CORYNEBACTERIALES	58.9	1812	0	0	0	0	0	0	0	0	0	0	1	0	0	0	0	0	0	0	0	0	0	0	0	0	0	0	1	0	0	2	2	1433	0.0705251	X	X	X
GCA_000709495.1	PROPIONIBACTERIUM ACNES HDN-1	2494562	NZ_CP006032.1:Chromosome:2494562	TERRABACTERIA GROUP:ACTINOBACTERIA:ACTINOBACTERIA:PROPIONIBACTERIALES	60	2367	0	0	0	0	0	0	0	0	0	0	0	0	1	0	0	0	0	0	0	0	0	0	0	0	0	0	1	0	0	2	2	1004	0.0402475	X	X	X	X
GCA_000725345.1	PELOSINUS SP. UFO1	5115410	NZ_CP008852.1:Chromosome:5115410	TERRABACTERIA GROUP:FIRMICUTES:NEGATIVICUTES:SELENOMONADALES	38.7	4599	0	0	0	0	1	0	0	0	0	0	0	0	1	0	0	0	0	0	0	0	0	0	0	0	0	0	0	0	0	2	2	1072	0.0209563	X	X	X
GCA_000725385.1	DYELLA JAPONICA A8	4831185	NZ_CP008884.1:Chromosome:4831185	PROTEOBACTERIA:GAMMAPROTEOBACTERIA:XANTHOMONADALES:RHODANOBACTERACEAE	65	4067	0	0	0	0	1	0	0	0	0	0	0	1	0	0	0	0	0	0	0	0	0	0	0	0	0	0	0	0	0	2	2	901	0.0186497	X	X	X
GCA_000732905.1	WEISSELLA CETI	1355853	NZ_CP007588.1:Chromosome:1355853	TERRABACTERIA GROUP:FIRMICUTES:BACILLI:LACTOBACILLALES	40.8	1245	0	0	0	0	1	0	0	0	0	1	0	0	0	0	0	0	0	0	0	0	0	0	0	0	0	0	0	0	0	2	2	1801	0.132832			X	X
GCA_000750515.1	WEISSELLA CETI	1389513	NZ_CP009223.1:Chromosome:1389513	TERRABACTERIA GROUP:FIRMICUTES:BACILLI:LACTOBACILLALES	40.7	1279	0	0	0	0	1	0	0	0	0	1	0	0	0	0	0	0	0	0	0	0	0	0	0	0	0	0	0	0	0	2	2	1801	0.129614			X	X
GCA_000750535.1	WEISSELLA CETI	1390397	NZ_CP009224.1:Chromosome:1390397	TERRABACTERIA GROUP:FIRMICUTES:BACILLI:LACTOBACILLALES	40.7	1246	0	0	0	0	1	0	0	0	0	1	0	0	0	0	0	0	0	0	0	0	0	0	0	0	0	0	0	0	0	2	2	1801	0.129531			X	X
GCA_000764555.1	FRANCISELLA SP. FSC1006	2015987	NZ_CP009574.1:Chromosome:2015987	PROTEOBACTERIA:GAMMAPROTEOBACTERIA:THIOTRICHALES:FRANCISELLACEAE	32.4	1902	0	0	0	0	2	0	0	0	0	0	0	0	0	0	0	0	0	0	0	0	0	0	0	0	0	0	0	0	0	1	2	1324	0.065675	X			X
GCA_000785105.2	LACTOBACILLUS CURIEAE	2095860	NZ_CP018906.1:Chromosome:2095860	TERRABACTERIA GROUP:FIRMICUTES:BACILLI:LACTOBACILLALES	39.8	1934	0	0	0	0	0	0	0	0	0	0	0	0	0	0	0	0	0	0	0	2	0	0	0	0	0	0	0	0	0	1	2	1492	0.071188	X	X	X
GCA_000803625.1	CANDIDATUS SACCHARIBACTERIA ORAL TAXON TM7X	705138	NZ_CP007496.1:Chromosome:705138	UNCLASSIFIED BACTERIA:BACTERIA CANDIDATE PHYLA:CANDIDATUS SACCHARIBACTERIA:CANDIDATUS SACCHARIBACTERIA ORAL TAXON TM7X	44.5	693	0	0	0	0	2	0	0	0	0	0	0	0	0	0	0	0	0	0	0	0	0	0	0	0	0	0	0	0	0	1	2	1872	0.26548	X			X
GCA_000815065.1	MYCOPLASMA FLOCCULARE ATCC 27399	778866	NZ_CP007585.1:Chromosome:778866	TERRABACTERIA GROUP:TENERICUTES:MOLLICUTES:MYCOPLASMATALES	29	581	0	0	0	0	0	0	0	0	0	0	2	0	0	0	0	0	0	0	0	0	0	0	0	0	0	0	0	0	0	1	2	1551	0.199136	X	X	X
GCA_000816425.1	CAMPYLOBACTER LARI RM16712	1565009	NZ_CP007778.1:Chromosome:1565009	PROTEOBACTERIA:DELTA/EPSILON SUBDIVISIONS:EPSILONPROTEOBACTERIA:CAMPYLOBACTERALES	29.7	1513	0	0	0	0	2	0	0	0	0	0	0	0	0	0	0	0	0	0	0	0	0	0	0	0	0	0	0	0	0	1	2	2308	0.147475	X			X
GCA_000831525.1	RICKETTSIA RICKETTSII STR. R	1257005	NZ_CP006009.1:Chromosome:1257005	PROTEOBACTERIA:ALPHAPROTEOBACTERIA:RICKETTSIALES:RICKETTSIACEAE	32.5	1248	0	0	0	0	2	0	0	0	0	0	0	0	0	0	0	0	0	0	0	0	0	0	0	0	0	0	0	0	0	1	2	1217	0.0968174	X	X	X
GCA_000831545.1	RICKETTSIA RICKETTSII STR. MORGAN	1269809	NZ_CP006010.1:Chromosome:1269809	PROTEOBACTERIA:ALPHAPROTEOBACTERIA:RICKETTSIALES:RICKETTSIACEAE	32.5	1260	0	0	0	0	2	0	0	0	0	0	0	0	0	0	0	0	0	0	0	0	0	0	0	0	0	0	0	0	0	1	2	1215	0.0956837	X	X	X
GCA_000947915.1	MYCOPLASMA HOMINIS	700851	NZ_CP009677.1:Chromosome:700851	TERRABACTERIA GROUP:TENERICUTES:MOLLICUTES:MYCOPLASMATALES	26.9	565	0	0	0	0	0	0	0	0	0	0	2	0	0	0	0	0	0	0	0	0	0	0	0	0	0	0	0	0	0	1	2	1711	0.244132	X	X	X	X
GCA_000953015.1	CANDIDATUS METHYLOPUMILUS TURICENSIS	1754988	NZ_LN794158.1:Chromosome:1754988	PROTEOBACTERIA:BETAPROTEOBACTERIA:NITROSOMONADALES:METHYLOPHILACEAE	44.5	1706	0	0	0	0	2	0	0	0	0	0	0	0	0	0	0	0	0	0	0	0	0	0	0	0	0	0	0	0	0	1	2	1153	0.0656985	X	X	X	X
GCA_000973565.1	PASTEURELLA MULTOCIDA OH1905	2271688	NZ_CP004392.1:Chromosome:2271688	PROTEOBACTERIA:GAMMAPROTEOBACTERIA:PASTEURELLALES:PASTEURELLACEAE	40.4	1996	1	0	0	0	0	0	0	0	0	0	0	0	0	0	0	0	0	0	0	0	0	0	0	0	0	0	1	0	0	2	2	997	0.0438881	X	X	X	X
GCA_001028625.1	ALTERERYTHROBACTER MARENSIS	2885033	NZ_CP011805.1:Chromosome:2885033	PROTEOBACTERIA:ALPHAPROTEOBACTERIA:SPHINGOMONADALES:ERYTHROBACTERACEAE	64.7	2665	0	0	0	0	0	0	0	0	0	0	0	0	0	2	0	0	0	0	0	0	0	0	0	0	0	0	0	0	0	1	2	56	0.00194105	X	X	X
GCA_001042525.2	FRANCISELLA NOATUNENSIS SUBSP. ORIENTALIS FNO12	1862215	NZ_CP011921.2:Chromosome:1862215	PROTEOBACTERIA:GAMMAPROTEOBACTERIA:THIOTRICHALES:FRANCISELLACEAE	32.3	1446	0	0	0	0	0	0	0	0	0	0	0	2	0	0	0	0	0	0	0	0	0	0	0	0	0	0	0	0	0	1	2	690	0.0370526	X	X	X
GCA_001042545.2	FRANCISELLA NOATUNENSIS SUBSP. ORIENTALIS FNO24	1862323	NZ_CP011922.2:Chromosome:1862323	PROTEOBACTERIA:GAMMAPROTEOBACTERIA:THIOTRICHALES:FRANCISELLACEAE	32.3	1446	0	0	0	0	0	0	0	0	0	0	0	2	0	0	0	0	0	0	0	0	0	0	0	0	0	0	0	0	0	1	2	690	0.0370505	X	X	X
GCA_001042565.2	FRANCISELLA NOATUNENSIS SUBSP. ORIENTALIS	1862208	NZ_CP011923.2:Chromosome:1862208	PROTEOBACTERIA:GAMMAPROTEOBACTERIA:THIOTRICHALES:FRANCISELLACEAE	32.3	1451	0	0	0	0	0	0	0	0	0	0	0	2	0	0	0	0	0	0	0	0	0	0	0	0	0	0	0	0	0	1	2	690	0.0370528	X	X	X
GCA_001190745.1	CAMPYLOBACTER GRACILIS	2281652	NZ_CP012196.1:Chromosome:2281652	PROTEOBACTERIA:DELTA/EPSILON SUBDIVISIONS:EPSILONPROTEOBACTERIA:CAMPYLOBACTERALES	46.6	2167	0	0	0	0	1	0	0	0	0	0	0	0	0	0	0	0	0	0	0	0	0	0	0	0	0	1	0	0	0	2	2	1345	0.0589485	X			X
GCA_001190755.1	CAMPYLOBACTER UREOLYTICUS RIGS 9880	1641887	NZ_CP012195.1:Chromosome:1641887	PROTEOBACTERIA:DELTA/EPSILON SUBDIVISIONS:EPSILONPROTEOBACTERIA:CAMPYLOBACTERALES	29.2	1594	0	0	0	0	1	0	0	0	0	0	1	0	0	0	0	0	0	0	0	0	0	0	0	0	0	0	0	0	0	2	2	1990	0.121202	X			X
GCA_001190905.2	FRANCISELLA NOATUNENSIS SUBSP. ORIENTALIS	1862440	NZ_CP012153.2:Chromosome:1862440	PROTEOBACTERIA:GAMMAPROTEOBACTERIA:THIOTRICHALES:FRANCISELLACEAE	32.3	1452	0	0	0	0	0	0	0	0	0	0	0	2	0	0	0	0	0	0	0	0	0	0	0	0	0	0	0	0	0	1	2	690	0.0370482	X	X	X
GCA_001262715.1	SPIROPLASMA TURONICUM	1261374	NZ_CP012328.1:Chromosome:1261374	TERRABACTERIA GROUP:TENERICUTES:MOLLICUTES:ENTOMOPLASMATALES	24.2	1077	0	0	0	0	0	0	0	0	0	0	2	0	0	0	0	0	0	0	0	0	0	0	0	0	0	0	0	0	0	1	2	1125	0.0891885	X	X	X	X
GCA_001278825.1	CAPNOCYTOPHAGA SP. ORAL TAXON 323	2614527	NZ_CP012589.1:Chromosome:2614527	FCB GROUP:BACTEROIDETES/CHLOROBI GROUP:BACTEROIDETES:FLAVOBACTERIIA	39.7	2168	0	0	0	0	0	0	0	0	0	0	2	0	0	0	0	0	0	0	0	0	0	0	0	0	0	0	0	0	0	1	2	2627	0.100477	X			X
GCA_001280305.1	HYMENOBACTER SP. DG25A	3777136	NZ_CP012623.1:Chromosome:3777136	FCB GROUP:BACTEROIDETES/CHLOROBI GROUP:BACTEROIDETES:CYTOPHAGIA	57.3	3181	1	0	0	0	1	0	0	0	0	0	0	0	0	0	0	0	0	0	0	0	0	0	0	0	0	0	0	0	0	2	2	847	0.0224244	X	X	X	X
GCA_001298465.1	CAMPYLOBACTER CONCISUS	1840041	NZ_CP012541.1:Chromosome:1840041	PROTEOBACTERIA:DELTA/EPSILON SUBDIVISIONS:EPSILONPROTEOBACTERIA:CAMPYLOBACTERALES	37.6	1767	0	0	0	0	2	0	0	0	0	0	0	0	0	0	0	0	0	0	0	0	0	0	0	0	0	0	0	0	0	1	2	1289	0.0700528	X			X
GCA_001299565.1	CAMPYLOBACTER JEJUNI SUBSP. JEJUNI	1664565	NZ_CP012689.1:Chromosome:1664565	PROTEOBACTERIA:DELTA/EPSILON SUBDIVISIONS:EPSILONPROTEOBACTERIA:CAMPYLOBACTERALES	30.6	1609	0	0	0	0	0	0	1	0	0	0	0	0	0	0	0	0	0	0	0	0	0	0	0	0	0	0	1	0	0	2	2	2537	0.152412	X	X	X	X
GCA_001299595.1	CAMPYLOBACTER JEJUNI SUBSP. JEJUNI	1664566	NZ_CP012690.1:Chromosome:1664566	PROTEOBACTERIA:DELTA/EPSILON SUBDIVISIONS:EPSILONPROTEOBACTERIA:CAMPYLOBACTERALES	30.6	1611	0	0	0	0	0	0	1	0	0	0	0	0	0	0	0	0	0	0	0	0	0	0	0	0	0	0	1	0	0	2	2	2537	0.152412	X	X	X	X
GCA_001417635.1	CAMPYLOBACTER COLI	1707846	NZ_CP013034.1:Chromosome:1663782; NZ_CP013035.1:Plasmid:44064	PROTEOBACTERIA:DELTA/EPSILON SUBDIVISIONS:EPSILONPROTEOBACTERIA:CAMPYLOBACTERALES	31.3329	1647	0	0	0	0	1	0	1	0	0	0	0	0	0	0	0	0	0	0	0	0	0	0	0	0	0	0	0	0	0	2	2	2291	0.134146	X	X	X
GCA_001457695.1	CAMPYLOBACTER JEJUNI	1766442	NZ_LN831025.1:Chromosome:1766442	PROTEOBACTERIA:DELTA/EPSILON SUBDIVISIONS:EPSILONPROTEOBACTERIA:CAMPYLOBACTERALES	30.2	1669	0	0	0	0	0	0	0	0	0	0	0	0	0	0	0	0	0	0	0	0	0	0	0	0	0	0	2	0	0	1	2	1792	0.101447	X	X	X	X
GCA_001469565.1	CUTIBACTERIUM ACNES	2547961	NZ_CP012355.1:Chromosome:2493976; NZ_CP012356.1:Plasmid:53985	TERRABACTERIA GROUP:ACTINOBACTERIA:ACTINOBACTERIA:PROPIONIBACTERIALES	60.1487	2441	0	0	0	0	0	0	0	0	0	0	0	0	1	0	0	0	0	0	0	0	0	0	0	0	0	0	1	0	0	2	2	1001	0.0392863	X	X	X	X
GCA_001469655.1	CUTIBACTERIUM ACNES	2491961	NZ_CP012354.1:Chromosome:2491961	TERRABACTERIA GROUP:ACTINOBACTERIA:ACTINOBACTERIA:PROPIONIBACTERIALES	60	2370	0	0	0	0	0	0	0	0	0	0	0	0	1	0	0	0	0	0	0	0	0	0	0	0	0	0	1	0	0	2	2	1004	0.0402896	X	X	X	X
GCA_001513715.1	SPIROPLASMA TURONICUM	1261375	NZ_CP013860.1:Chromosome:1261375	TERRABACTERIA GROUP:TENERICUTES:MOLLICUTES:ENTOMOPLASMATALES	24.2	1076	0	0	0	0	0	0	0	0	0	0	2	0	0	0	0	0	0	0	0	0	0	0	0	0	0	0	0	0	0	1	2	1125	0.0891884	X	X	X	X
GCA_001542775.1	MICROTERRICOLA VIRIDARII	3689726	NZ_CP014145.1:Chromosome:3689726	TERRABACTERIA GROUP:ACTINOBACTERIA:ACTINOBACTERIA:MICROCOCCALES	68.7	3206	0	0	0	0	0	0	0	0	0	0	0	1	1	0	0	0	0	0	0	0	0	0	0	0	0	0	0	0	0	2	2	901	0.0244192	X	X	X
GCA_001543145.1	AEROCOCCUS SANGUINICOLA	2033849	NZ_CP014160.1:Chromosome:2033849	TERRABACTERIA GROUP:FIRMICUTES:BACILLI:LACTOBACILLALES	47.6	1745	0	0	0	0	0	1	0	0	0	1	0	0	0	0	0	0	0	0	0	0	0	0	0	0	0	0	0	0	0	2	2	2473	0.121592	X	X	X	X
GCA_001548235.1	ROTHIA MUCILAGINOSA	2292716	NZ_AP014938.1:Chromosome:2292716	TERRABACTERIA GROUP:ACTINOBACTERIA:ACTINOBACTERIA:MICROCOCCALES	59.6	1717	0	0	0	0	0	0	0	0	1	0	0	0	0	0	0	1	0	0	0	0	0	0	0	0	0	0	0	0	0	2	2	2834	0.123609	X	X	X	X
GCA_001587035.1	CAMPYLOBACTER JEJUNI	1801450	NZ_CP014742.1:Chromosome:1681907; NZ_CP014743.1:Plasmid:119543	PROTEOBACTERIA:DELTA/EPSILON SUBDIVISIONS:EPSILONPROTEOBACTERIA:CAMPYLOBACTERALES	30.281	1775	0	0	0	0	0	0	1	0	0	0	0	0	0	0	0	0	0	0	0	0	0	0	0	0	0	0	1	0	0	2	2	2532	0.140553	X	X	X
GCA_001639125.1	CAMPYLOBACTER COLI	1668523	NZ_CP015528.1:Chromosome:1668523	PROTEOBACTERIA:DELTA/EPSILON SUBDIVISIONS:EPSILONPROTEOBACTERIA:CAMPYLOBACTERALES	31.5	1570	0	0	0	0	1	0	1	0	0	0	0	0	0	0	0	0	0	0	0	0	0	0	0	0	0	0	0	0	0	2	2	2261	0.135509	X	X	X	X
GCA_001647695.1	HAEMOPHILUS DUCREYI	1589620	NZ_CP015425.1:Chromosome:1589620	PROTEOBACTERIA:GAMMAPROTEOBACTERIA:PASTEURELLALES:PASTEURELLACEAE	37.9	1382	0	0	0	0	1	0	0	0	0	0	0	0	1	0	0	0	0	0	0	0	0	0	0	0	0	0	0	0	0	2	2	981	0.0617129	X	X	X	X
GCA_001647815.1	HAEMOPHILUS DUCREYI	1622156	NZ_CP015429.1:Chromosome:1622156	PROTEOBACTERIA:GAMMAPROTEOBACTERIA:PASTEURELLALES:PASTEURELLACEAE	37.9	1398	0	0	0	0	1	0	0	0	0	0	0	0	1	0	0	0	0	0	0	0	0	0	0	0	0	0	0	0	0	2	2	981	0.0604751	X	X	X	X
GCA_001647835.1	HAEMOPHILUS DUCREYI	1634243	NZ_CP015430.1:Chromosome:1634243	PROTEOBACTERIA:GAMMAPROTEOBACTERIA:PASTEURELLALES:PASTEURELLACEAE	37.9	1386	0	0	0	0	1	0	0	0	0	0	0	0	1	0	0	0	0	0	0	0	0	0	0	0	0	0	0	0	0	2	2	981	0.0600278	X	X	X	X
GCA_001653475.1	HELICOBACTER PYLORI	1531450	NZ_CP011487.1:Chromosome:1531450	PROTEOBACTERIA:DELTA/EPSILON SUBDIVISIONS:EPSILONPROTEOBACTERIA:CAMPYLOBACTERALES	38.8	1353	0	0	0	0	1	0	1	0	0	0	0	0	0	0	0	0	0	0	0	0	0	0	0	0	0	0	0	0	0	2	2	1704	0.111267	X	X	X	X
GCA_001676785.2	BRACHYSPIRA HYODYSENTERIAE ATCC 27164	3074045	NZ_CP015910.2:Chromosome:3041447; NZ_CP016085.2:Plasmid:32598	SPIROCHAETES:SPIROCHAETIA:BRACHYSPIRALES:BRACHYSPIRACEAE	27.0512	2607	0	0	0	0	1	0	0	0	0	0	0	0	0	0	0	0	0	0	0	1	0	0	0	0	0	0	0	0	0	2	2	1309	0.0425823	X	X	X	X
GCA_001729785.1	ENTEROBACTER XIANGFANGENSIS	4661849	NZ_CP017183.1:Chromosome:4661849	PROTEOBACTERIA:GAMMAPROTEOBACTERIA:ENTEROBACTERALES:ENTEROBACTERIACEAE	55.3	4306	0	1	0	0	0	0	0	0	0	0	1	0	0	0	0	0	0	0	0	0	0	0	0	0	0	0	0	0	0	2	2	2485	0.053305	X	X	X	X
GCA_001746835.1	LACUNISPHAERA LIMNOPHILA	4199284	NZ_CP016094.1:Chromosome:4199284	PVC GROUP:VERRUCOMICROBIA:OPITUTAE:OPITUTALES	66.5	3473	0	0	0	0	0	0	0	0	0	0	0	0	1	0	0	0	0	0	0	0	0	0	0	0	0	0	0	0	1	2	2	970	0.0230992	X	X	X	X
GCA_001806305.1	STENOTROPHOMONAS SP. LM091	4317450	NZ_CP017483.1:Chromosome:4317450	PROTEOBACTERIA:GAMMAPROTEOBACTERIA:XANTHOMONADALES:XANTHOMONADACEAE	66.7	3704	0	0	0	0	0	0	0	1	0	0	1	0	0	0	0	0	0	0	0	0	0	0	0	0	0	0	0	0	0	2	2	1198	0.0277479	X			X
GCA_001865395.1	CAMPYLOBACTER JEJUNI	1694324	NZ_CP017862.1:Chromosome:1694324	PROTEOBACTERIA:DELTA/EPSILON SUBDIVISIONS:EPSILONPROTEOBACTERIA:CAMPYLOBACTERALES	30.6	1654	1	0	0	0	0	0	1	0	0	0	0	0	0	0	0	0	0	0	0	0	0	0	0	0	0	0	0	0	0	2	2	1997	0.117864	X	X	X	X
GCA_001865435.1	CAMPYLOBACTER JEJUNI	1749380	NZ_CP017863.1:Chromosome:1744171; NZ_CP017864.1:Plasmid:5209	PROTEOBACTERIA:DELTA/EPSILON SUBDIVISIONS:EPSILONPROTEOBACTERIA:CAMPYLOBACTERALES	30.1955	1747	0	0	0	0	0	0	1	0	0	0	0	0	0	0	0	0	0	0	0	0	0	0	0	0	0	0	1	0	0	2	2	2492	0.14245	X	X	X	X
GCA_001865515.1	CAMPYLOBACTER COLI	1866609	NZ_CP017873.1:Chromosome:1841551; NZ_CP017874.1:Plasmid:25058	PROTEOBACTERIA:DELTA/EPSILON SUBDIVISIONS:EPSILONPROTEOBACTERIA:CAMPYLOBACTERALES	31.2732	1845	0	0	0	0	1	0	1	0	0	0	0	0	0	0	0	0	0	0	0	0	0	0	0	0	0	0	0	0	0	2	2	2029	0.1087	X	X		X
GCA_001865595.1	CAMPYLOBACTER JEJUNI SUBSP. JEJUNI M129	1801315	NZ_CP007749.1:Chromosome:1754867; NZ_CP007750.1:Plasmid:46448	PROTEOBACTERIA:DELTA/EPSILON SUBDIVISIONS:EPSILONPROTEOBACTERIA:CAMPYLOBACTERALES	30.2691	1763	0	0	0	0	0	0	1	0	0	0	0	0	0	0	0	0	0	0	0	0	0	0	0	0	0	0	1	0	0	2	2	2500	0.138787	X	X	X	X
GCA_001870085.1	CAMPYLOBACTER JEJUNI	1799846	NZ_CP017859.1:Chromosome:1749868; NZ_CP017857.1:Plasmid:44808; NZ_CP017858.1:Plasmid:5170	PROTEOBACTERIA:DELTA/EPSILON SUBDIVISIONS:EPSILONPROTEOBACTERIA:CAMPYLOBACTERALES	30.0538	1736	0	0	0	0	1	0	1	0	0	0	0	0	0	0	0	0	0	0	0	0	0	0	0	0	0	0	0	0	0	2	2	2944	0.16357	X	X	X	X
GCA_001870105.1	CAMPYLOBACTER JEJUNI	1812854	NZ_CP017856.1:Chromosome:1763161; NZ_CP017854.1:Plasmid:44436; NZ_CP017855.1:Plasmid:5257	PROTEOBACTERIA:DELTA/EPSILON SUBDIVISIONS:EPSILONPROTEOBACTERIA:CAMPYLOBACTERALES	30.1516	1744	0	0	0	0	1	0	1	0	0	0	0	0	0	0	0	0	0	0	0	0	0	0	0	0	0	0	0	0	0	2	2	2528	0.139449	X	X	X	X
GCA_001885275.1	FRANCISELLA NOATUNENSIS SUBSP. ORIENTALIS	1854333	NZ_CP018051.1:Chromosome:1854333	PROTEOBACTERIA:GAMMAPROTEOBACTERIA:THIOTRICHALES:FRANCISELLACEAE	32.3	1448	0	0	0	0	0	0	0	0	0	0	0	2	0	0	0	0	0	0	0	0	0	0	0	0	0	0	0	0	0	1	2	690	0.0372101	X	X	X
GCA_001886615.1	HALOMONAS AESTUARII	3543891	NZ_CP018139.1:Chromosome:3543891	PROTEOBACTERIA:GAMMAPROTEOBACTERIA:OCEANOSPIRILLALES:HALOMONADACEAE	67.9	3180	0	0	0	0	0	0	0	0	0	0	0	0	2	0	0	0	0	0	0	0	0	0	0	0	0	0	0	0	0	1	2	1098	0.0309829	X	X	X	X
GCA_001950995.1	RICKETTSIA RICKETTSII	1268220	NZ_CP018913.1:Chromosome:1268220	PROTEOBACTERIA:ALPHAPROTEOBACTERIA:RICKETTSIALES:RICKETTSIACEAE	32.4	1260	0	0	0	0	2	0	0	0	0	0	0	0	0	0	0	0	0	0	0	0	0	0	0	0	0	0	0	0	0	1	2	1218	0.0960401	X	X	X
GCA_001951015.1	RICKETTSIA RICKETTSII	1268242	NZ_CP018914.1:Chromosome:1268242	PROTEOBACTERIA:ALPHAPROTEOBACTERIA:RICKETTSIALES:RICKETTSIACEAE	32.4	1260	0	0	0	0	2	0	0	0	0	0	0	0	0	0	0	0	0	0	0	0	0	0	0	0	0	0	0	0	0	1	2	1218	0.0960385	X	X	X
GCA_001951235.1	CAMPYLOBACTER JEJUNI	1821520	NZ_CP007188.1:Chromosome:1821520	PROTEOBACTERIA:DELTA/EPSILON SUBDIVISIONS:EPSILONPROTEOBACTERIA:CAMPYLOBACTERALES	30.5	1882	1	0	0	0	0	0	1	0	0	0	0	0	0	0	0	0	0	0	0	0	0	0	0	0	0	0	0	0	0	2	2	1992	0.109359	X	X	X	X
GCA_001975225.1	KOSAKONIA COWANII	4857324	NZ_CP019445.1:Chromosome:4646998; NZ_CP019446.1:Plasmid:113443; NZ_CP019447.1:Plasmid:96883	PROTEOBACTERIA:GAMMAPROTEOBACTERIA:ENTEROBACTERALES:ENTEROBACTERIACEAE	56.2326	4332	0	0	0	0	0	0	0	0	0	0	1	0	0	0	0	0	0	0	0	0	0	0	0	0	0	0	1	0	0	2	2	1724	0.0354928	X	X	X
GCA_002021985.1	CAMPYLOBACTER PINNIPEDIORUM SUBSP. CALEDONICUS	1705426	NZ_CP017018.1:Chromosome:1705426	PROTEOBACTERIA:DELTA/EPSILON SUBDIVISIONS:EPSILONPROTEOBACTERIA:CAMPYLOBACTERALES	30.4	1615	0	1	0	0	1	0	0	0	0	0	0	0	0	0	0	0	0	0	0	0	0	0	0	0	0	0	0	0	0	2	2	1366	0.0800973	X		X	X
GCA_002025685.1	ENTEROBACTER CLOACAE	4799256	NZ_CP018785.1:Chromosome:4799256	PROTEOBACTERIA:GAMMAPROTEOBACTERIA:ENTEROBACTERALES:ENTEROBACTERIACEAE	54.6	4409	0	0	0	0	0	0	0	0	0	0	1	0	0	0	0	0	0	0	0	0	0	0	0	0	0	0	1	0	0	2	2	547	0.0113976	X	X	X	X
GCA_002073295.1	PASTEURELLA MULTOCIDA	2295161	NZ_CP020403.1:Chromosome:2295161	PROTEOBACTERIA:GAMMAPROTEOBACTERIA:PASTEURELLALES:PASTEURELLACEAE	0	Missing	0	0	0	0	0	0	0	0	0	0	0	0	1	0	0	0	0	0	0	0	0	0	0	0	0	0	1	0	0	2	2	1348	0.0587323	X	X	X	X
GCA_002139875.1	CAMPYLOBACTER SP. RM12175	1612610	NZ_CP018793.1:Chromosome:1583173; NZ_CP018794.1:Plasmid:25220; NZ_CP018795.1:Plasmid:4217	PROTEOBACTERIA:DELTA/EPSILON SUBDIVISIONS:EPSILONPROTEOBACTERIA:CAMPYLOBACTERALES	32.4338	1620	0	0	0	0	2	0	0	0	0	0	0	0	0	0	0	0	0	0	0	0	0	0	0	0	0	0	0	0	0	1	2	1361	0.0843973	X			X
GCA_002158845.1	ZYMOMONAS MOBILIS SUBSP. MOBILIS	2045798	NZ_CP021053.1:Chromosome:2045798	PROTEOBACTERIA:ALPHAPROTEOBACTERIA:SPHINGOMONADALES:SPHINGOMONADACEAE	46.1	1713	0	0	0	0	0	0	0	0	0	0	0	0	0	2	0	0	0	0	0	0	0	0	0	0	0	0	0	0	0	1	2	1787	0.0873498	X	X	X	X
GCA_002205535.1	UREAPLASMA PARVUM	722452	NZ_CP021988.1:Chromosome:722452	TERRABACTERIA GROUP:TENERICUTES:MOLLICUTES:MYCOPLASMATALES	25.4	553	0	0	0	0	0	0	0	0	0	0	2	0	0	0	0	0	0	0	0	0	0	0	0	0	0	0	0	0	0	1	2	1027	0.142155	X	X	X	X
GCA_002205735.1	UREAPLASMA PARVUM	727176	NZ_CP021991.1:Chromosome:727176	TERRABACTERIA GROUP:TENERICUTES:MOLLICUTES:MYCOPLASMATALES	25.5	546	0	0	0	0	0	0	0	0	0	0	2	0	0	0	0	0	0	0	0	0	0	0	0	0	0	0	0	0	0	1	2	2749	0.378038	X	X	X	X
GCA_002209005.1	CAMPYLOBACTER JEJUNI SUBSP. JEJUNI	1768428	NZ_CP022076.1:Chromosome:1768428	PROTEOBACTERIA:DELTA/EPSILON SUBDIVISIONS:EPSILONPROTEOBACTERIA:CAMPYLOBACTERALES	30.2	1661	0	0	0	0	0	0	0	0	0	0	0	0	0	0	0	0	0	0	0	0	0	0	0	0	0	0	2	0	0	1	2	1792	0.101333	X	X	X	X
GCA_002214585.1	THERMOCOCCUS PROFUNDUS	2043143	NZ_CP014862.1:Chromosome:2005098; NZ_CP014863.1:Plasmid:38045	EURYARCHAEOTA:THERMOCOCCI:THERMOCOCCALES:THERMOCOCCACEAE	53.125	2075	0	0	0	0	0	0	0	0	0	0	0	0	0	0	0	0	0	0	0	1	0	0	0	0	0	0	0	0	1	2	2	925	0.0452734	X	X	X
GCA_002224325.1	CAMPYLOBACTER JEJUNI	1645651	NZ_CP022439.1:Chromosome:1645651	PROTEOBACTERIA:DELTA/EPSILON SUBDIVISIONS:EPSILONPROTEOBACTERIA:CAMPYLOBACTERALES	30.6	1618	0	0	0	0	1	0	1	0	0	0	0	0	0	0	0	0	0	0	0	0	0	0	0	0	0	0	0	0	0	2	2	1343	0.081609	X	X	X	X
GCA_002238375.1	CAMPYLOBACTER JEJUNI	1648502	NZ_CP022559.1:Chromosome:1648502	PROTEOBACTERIA:DELTA/EPSILON SUBDIVISIONS:EPSILONPROTEOBACTERIA:CAMPYLOBACTERALES	30.6	1549	0	0	0	0	1	0	1	0	0	0	0	0	0	0	0	0	0	0	0	0	0	0	0	0	0	0	0	0	0	2	2	1343	0.0814679	X	X	X	X
GCA_002288025.1	TAYLORELLA EQUIGENITALIS	1666291	NZ_CP021060.1:Chromosome:1666291	PROTEOBACTERIA:BETAPROTEOBACTERIA:BURKHOLDERIALES:ALCALIGENACEAE	37.5	1462	0	0	0	0	0	2	0	0	0	0	0	0	0	0	0	0	0	0	0	0	0	0	0	0	0	0	0	0	0	1	2	1743	0.104604	X		X	X
GCA_002288125.1	TAYLORELLA EQUIGENITALIS	1649945	NZ_CP021199.1:Chromosome:1649945	PROTEOBACTERIA:BETAPROTEOBACTERIA:BURKHOLDERIALES:ALCALIGENACEAE	37.6	1450	0	0	0	0	0	2	0	0	0	0	0	0	0	0	0	0	0	0	0	0	0	0	0	0	0	0	0	0	0	1	2	2245	0.136065	X		X	X
GCA_002288205.1	TAYLORELLA EQUIGENITALIS	1635330	NZ_CP021201.1:Chromosome:1635330	PROTEOBACTERIA:BETAPROTEOBACTERIA:BURKHOLDERIALES:ALCALIGENACEAE	37.6	1437	0	0	0	0	0	2	0	0	0	0	0	0	0	0	0	0	0	0	0	0	0	0	0	0	0	0	0	0	0	1	2	1743	0.106584	X		X	X
GCA_002288245.1	TAYLORELLA EQUIGENITALIS	1692042	NZ_CP021246.1:Chromosome:1692042	PROTEOBACTERIA:BETAPROTEOBACTERIA:BURKHOLDERIALES:ALCALIGENACEAE	37.5	1490	0	0	0	0	0	2	0	0	0	0	0	0	0	0	0	0	0	0	0	0	0	0	0	0	0	0	0	0	0	1	2	2398	0.141722	X		X	X
GCA_002288365.1	CANDIDATUS PLANKTOPHILA LIMNETICA	1328793	NZ_CP016782.1:Chromosome:1328793	TERRABACTERIA GROUP:ACTINOBACTERIA:ACTINOBACTERIA:CANDIDATUS NANOPELAGICALES	45	1332	0	0	0	0	0	0	0	0	0	0	0	0	0	0	0	0	0	0	0	2	0	0	0	0	0	0	0	0	0	1	2	1477	0.111154	X	X	X	X
GCA_002302615.1	CAPNOCYTOPHAGA LEADBETTERI	2504023	NZ_CP022384.1:Chromosome:2504023	FCB GROUP:BACTEROIDETES/CHLOROBI GROUP:BACTEROIDETES:FLAVOBACTERIIA	40.2	2132	0	0	0	0	1	0	0	0	0	0	0	1	0	0	0	0	0	0	0	0	0	0	0	0	0	0	0	0	0	2	2	583	0.0232825	X	X	X
GCA_002310495.1	VERRUCOMICROBIA BACTERIUM	4730447	NZ_CP023344.1:Chromosome:4730447	PVC GROUP:VERRUCOMICROBIA:UNCLASSIFIED VERRUCOMICROBIA:UNCLASSIFIED VERRUCOMICROBIA (MISCELLANEOUS)	62.2	3761	0	0	0	0	0	0	0	0	0	0	0	0	1	0	0	0	0	0	0	0	0	0	0	0	0	1	0	0	0	2	2	1204	0.0254521	X	X	X
GCA_002356695.1	RICKETTSIA JAPONICA	1284030	NZ_AP017602.1:Chromosome:1284030	PROTEOBACTERIA:ALPHAPROTEOBACTERIA:RICKETTSIALES:RICKETTSIACEAE	32.4	1204	0	0	0	0	2	0	0	0	0	0	0	0	0	0	0	0	0	0	0	0	0	0	0	0	0	0	0	0	0	1	2	1198	0.0933	X	X	X
GCA_002357115.1	RICKETTSIA JAPONICA	1284030	NZ_AP017581.1:Chromosome:1284030	PROTEOBACTERIA:ALPHAPROTEOBACTERIA:RICKETTSIALES:RICKETTSIACEAE	32.4	1221	0	0	0	0	2	0	0	0	0	0	0	0	0	0	0	0	0	0	0	0	0	0	0	0	0	0	0	0	0	1	2	1198	0.0933	X	X	X
GCA_002357135.1	RICKETTSIA JAPONICA	1283942	NZ_AP017580.1:Chromosome:1283942	PROTEOBACTERIA:ALPHAPROTEOBACTERIA:RICKETTSIALES:RICKETTSIACEAE	32.4	1218	0	0	0	0	2	0	0	0	0	0	0	0	0	0	0	0	0	0	0	0	0	0	0	0	0	0	0	0	0	1	2	1198	0.0933064	X	X	X
GCA_002357155.1	RICKETTSIA JAPONICA	1283227	NZ_AP017579.1:Chromosome:1283227	PROTEOBACTERIA:ALPHAPROTEOBACTERIA:RICKETTSIALES:RICKETTSIACEAE	32.4	1219	0	0	0	0	2	0	0	0	0	0	0	0	0	0	0	0	0	0	0	0	0	0	0	0	0	0	0	0	0	1	2	1198	0.0933584	X	X	X
GCA_002357175.1	RICKETTSIA JAPONICA	1284030	NZ_AP017578.1:Chromosome:1284030	PROTEOBACTERIA:ALPHAPROTEOBACTERIA:RICKETTSIALES:RICKETTSIACEAE	32.4	1221	0	0	0	0	2	0	0	0	0	0	0	0	0	0	0	0	0	0	0	0	0	0	0	0	0	0	0	0	0	1	2	1198	0.0933	X	X	X
GCA_002357195.1	RICKETTSIA JAPONICA	1284037	NZ_AP017577.1:Chromosome:1284037	PROTEOBACTERIA:ALPHAPROTEOBACTERIA:RICKETTSIALES:RICKETTSIACEAE	32.4	1220	0	0	0	0	2	0	0	0	0	0	0	0	0	0	0	0	0	0	0	0	0	0	0	0	0	0	0	0	0	1	2	1198	0.0932995	X	X	X
GCA_002357215.1	RICKETTSIA JAPONICA	1284030	NZ_AP017576.1:Chromosome:1284030	PROTEOBACTERIA:ALPHAPROTEOBACTERIA:RICKETTSIALES:RICKETTSIACEAE	32.4	1220	0	0	0	0	2	0	0	0	0	0	0	0	0	0	0	0	0	0	0	0	0	0	0	0	0	0	0	0	0	1	2	1198	0.0933	X	X	X
GCA_002357235.1	RICKETTSIA JAPONICA	1284009	NZ_AP017575.1:Chromosome:1284009	PROTEOBACTERIA:ALPHAPROTEOBACTERIA:RICKETTSIALES:RICKETTSIACEAE	32.4	1219	0	0	0	0	2	0	0	0	0	0	0	0	0	0	0	0	0	0	0	0	0	0	0	0	0	0	0	0	0	1	2	1198	0.0933015	X	X	X
GCA_002357255.1	RICKETTSIA JAPONICA	1284028	NZ_AP017574.1:Chromosome:1284028	PROTEOBACTERIA:ALPHAPROTEOBACTERIA:RICKETTSIALES:RICKETTSIACEAE	32.4	1219	0	0	0	0	2	0	0	0	0	0	0	0	0	0	0	0	0	0	0	0	0	0	0	0	0	0	0	0	0	1	2	1198	0.0933001	X	X	X
GCA_002357275.1	RICKETTSIA JAPONICA	1283942	NZ_AP017573.1:Chromosome:1283942	PROTEOBACTERIA:ALPHAPROTEOBACTERIA:RICKETTSIALES:RICKETTSIACEAE	32.4	1218	0	0	0	0	2	0	0	0	0	0	0	0	0	0	0	0	0	0	0	0	0	0	0	0	0	0	0	0	0	1	2	1198	0.0933064	X	X	X
GCA_002357295.1	RICKETTSIA JAPONICA	1284030	NZ_AP017572.1:Chromosome:1284030	PROTEOBACTERIA:ALPHAPROTEOBACTERIA:RICKETTSIALES:RICKETTSIACEAE	32.4	1220	0	0	0	0	2	0	0	0	0	0	0	0	0	0	0	0	0	0	0	0	0	0	0	0	0	0	0	0	0	1	2	1198	0.0933	X	X	X
GCA_002442595.1	BORRELIELLA BURGDORFERI	1410009	NZ_CP017201.1:Chromosome:904573; NZ_CP017202.1:Plasmid:26506; NZ_CP017203.1:Plasmid:29892; NZ_CP017204.1:Plasmid:30192; NZ_CP017205.1:Plasmid:30176; NZ_CP017206.1:Plasmid:30617; NZ_CP017207.1:Plasmid:18340; NZ_CP017208.1:Plasmid:30017; NZ_CP017209.1:Plasmid:30054; NZ_CP017210.1:Plasmid:8714; NZ_CP017211.1:Plasmid:15594; NZ_CP017212.1:Plasmid:24723; NZ_CP017213.1:Plasmid:27643; NZ_CP017214.1:Plasm…	SPIROCHAETES:SPIROCHAETIA:SPIROCHAETALES:BORRELIACEAE	28.268	1345	0	0	0	0	0	0	2	0	0	0	0	0	0	0	0	0	0	0	0	0	0	0	0	0	0	0	0	0	0	1	2	1061	0.0752477	X	X	X	X
GCA_002442875.1	HALOBACTERIOVORAX MARINUS	3393238	NZ_CP017414.1:Chromosome:3393238	PROTEOBACTERIA:OLIGOFLEXIA:BACTERIOVORACALES:HALOBACTERIOVORACEAE	36.7	3201	0	0	0	0	0	0	0	0	0	0	0	0	0	0	0	0	0	0	0	0	0	0	0	0	0	0	2	0	0	1	2	2670	0.0786859	X		X	X
GCA_002587105.1	CAMPYLOBACTER JEJUNI	1690358	NZ_CP023867.1:Chromosome:1690358	PROTEOBACTERIA:DELTA/EPSILON SUBDIVISIONS:EPSILONPROTEOBACTERIA:CAMPYLOBACTERALES	30.5	1666	1	0	0	0	0	0	1	0	0	0	0	0	0	0	0	0	0	0	0	0	0	0	0	0	0	0	0	0	0	2	2	1994	0.117963	X	X	X	X
GCA_002741665.1	BORRELIA MIYAMOTOI	1405837	NZ_CP024205.1:Chromosome:906339; NZ_CP024207.1:Plasmid:70133; NZ_CP024218.1:Plasmid:17967; NZ_CP024219.1:Plasmid:16688; NZ_CP024220.1:Plasmid:13278; NZ_CP024221.1:Plasmid:8106; NZ_CP024209.1:Plasmid:37315; NZ_CP024210.1:Plasmid:32998; NZ_CP024211.1:Plasmid:30058; NZ_CP024212.1:Plasmid:29066; NZ_CP024213.1:Plasmid:29028; NZ_CP024214.1:Plasmid:26682; NZ_CP024215.1:Plasmid:23449; NZ_CP024217.1:Plasm…	SPIROCHAETES:SPIROCHAETIA:SPIROCHAETALES:BORRELIACEAE	28.7131	1266	0	0	0	0	0	0	1	0	0	0	0	0	0	0	0	1	0	0	0	0	0	0	0	0	0	0	0	0	0	2	2	2563	0.182311		X	X	X
GCA_002741825.1	BORRELIA MIYAMOTOI	1420615	NZ_CP024371.1:Chromosome:906241; NZ_CP024373.1:Plasmid:70102; NZ_CP024385.1:Plasmid:14430; NZ_CP024386.1:Plasmid:13293; NZ_CP024387.1:Plasmid:12996; NZ_CP024388.1:Plasmid:8772; NZ_CP024375.1:Plasmid:43373; NZ_CP024378.1:Plasmid:29451; NZ_CP024379.1:Plasmid:29360; NZ_CP024380.1:Plasmid:25227; NZ_CP024381.1:Plasmid:19128; NZ_CP024382.1:Plasmid:19062; NZ_CP024383.1:Plasmid:18281; NZ_CP024384.1:Plasm…	SPIROCHAETES:SPIROCHAETIA:SPIROCHAETALES:BORRELIACEAE	28.8373	1256	0	0	0	0	0	0	1	0	0	0	0	0	0	0	0	1	0	0	0	0	0	0	0	0	0	0	0	0	0	2	2	2530	0.178092		X	X	X
GCA_002741845.1	BORRELIA MIYAMOTOI	1362779	NZ_CP024390.1:Chromosome:906129; NZ_CP024392.1:Plasmid:70082; NZ_CP024403.1:Plasmid:13388; NZ_CP024404.1:Plasmid:13410; NZ_CP024405.1:Plasmid:11998; NZ_CP024406.1:Plasmid:11614; NZ_CP024394.1:Plasmid:30567; NZ_CP024395.1:Plasmid:30091; NZ_CP024396.1:Plasmid:28667; NZ_CP024398.1:Plasmid:26599; NZ_CP024399.1:Plasmid:23963; NZ_CP024400.1:Plasmid:18333; NZ_CP024401.1:Plasmid:15544; NZ_CP024402.1:Plas…	SPIROCHAETES:SPIROCHAETIA:SPIROCHAETALES:BORRELIACEAE	28.8752	1188	0	0	0	0	0	0	1	0	0	0	0	0	0	0	0	1	0	0	0	0	0	0	0	0	0	0	0	0	0	2	2	2530	0.18565		X	X	X
GCA_002804245.1	MESOPLASMA COLEOPTERAE	800407	NZ_CP024968.1:Chromosome:800407	TERRABACTERIA GROUP:TENERICUTES:MOLLICUTES:ENTOMOPLASMATALES	27.2	679	0	0	0	0	0	0	0	0	0	2	0	0	0	0	0	0	0	0	0	0	0	0	0	0	0	0	0	0	0	1	2	1741	0.217514	X	X	X
GCA_002813555.1	SPIROPLASMA FLORICOLA	1284130	NZ_CP025057.1:Chromosome:1284130	TERRABACTERIA GROUP:TENERICUTES:MOLLICUTES:ENTOMOPLASMATALES	24.3	1110	0	0	0	0	0	0	0	0	0	0	0	0	0	0	0	0	0	0	0	0	0	0	0	0	0	0	0	2	0	1	2	2146	0.167117	X	X	X	X
GCA_002843985.1	CAMPYLOBACTER COLI	1814258	NZ_CP025281.1:Chromosome:1705805; NZ_CP025282.1:Plasmid:108453	PROTEOBACTERIA:DELTA/EPSILON SUBDIVISIONS:EPSILONPROTEOBACTERIA:CAMPYLOBACTERALES	31.0832	1747	0	0	0	0	0	0	2	0	0	0	0	0	0	0	0	0	0	0	0	0	0	0	0	0	0	0	0	0	0	1	2	2891	0.159349	X	X	X
GCA_002850575.1	ENTEROBACTER CANCEROGENUS	4796512	NZ_CP025225.1:Chromosome:4796512	PROTEOBACTERIA:GAMMAPROTEOBACTERIA:ENTEROBACTERALES:ENTEROBACTERIACEAE	55.8	4371	0	0	0	0	1	0	0	0	0	0	0	0	0	0	0	0	0	0	0	0	0	0	0	0	0	0	1	0	0	2	2	706	0.014719	X	X	X
GCA_002863825.1	ENTEROBACTER SP. CRENSHAW	4630785	NZ_CP020817.1:Chromosome:4630785	PROTEOBACTERIA:GAMMAPROTEOBACTERIA:ENTEROBACTERALES:ENTEROBACTERIACEAE	56	4312	0	0	0	0	2	0	0	0	0	0	0	0	0	0	0	0	0	0	0	0	0	0	0	0	0	0	0	0	0	1	2	1030	0.0222424	X	X	X	X
GCA_002895225.1	LACTOCOCCUS LACTIS SUBSP. LACTIS	2346663	NZ_CP025500.1:Chromosome:2346663	TERRABACTERIA GROUP:FIRMICUTES:BACILLI:LACTOBACILLALES	35	2177	0	0	0	0	1	0	0	0	0	0	1	0	0	0	0	0	0	0	0	0	0	0	0	0	0	0	0	0	0	2	2	736	0.0313637	X	X	X	X
GCA_900187115.1	ARCOBACTER BUTZLERI	2347607	NZ_LT906455.1:Chromosome:2347607	PROTEOBACTERIA:DELTA/EPSILON SUBDIVISIONS:EPSILONPROTEOBACTERIA:CAMPYLOBACTERALES	27.1	2253	0	0	0	0	1	0	0	0	0	0	0	0	0	0	0	0	0	0	0	0	0	0	0	0	0	0	1	0	0	2	2	988	0.0420854	X	X	X	X
GCA_900187135.1	CORYNEBACTERIUM ULCERANS	2453761	NZ_LT906443.1:Chromosome:2453761	TERRABACTERIA GROUP:ACTINOBACTERIA:ACTINOBACTERIA:CORYNEBACTERIALES	53.3	2137	0	0	0	0	1	0	0	0	1	0	0	0	0	0	0	0	0	0	0	0	0	0	0	0	0	0	0	0	0	2	2	1261	0.0513905	X	X	X
GCA_000007245.1	XYLELLA FASTIDIOSA TEMECULA1	2521148	NC_004556.1:Chromosome:2519802; NC_004554.1:Plasmid:1346	PROTEOBACTERIA:GAMMAPROTEOBACTERIA:XANTHOMONADALES:XANTHOMONADACEAE	51.8011	2202	0	0	0	0	1	0	0	0	0	0	0	0	0	0	1	1	0	0	0	0	0	0	0	0	0	0	0	0	0	3	3	3240	0.128513	X	X	X	X
GCA_000008345.1	PROPIONIBACTERIUM ACNES KPA171202	2560265	NC_006085.1:Chromosome:2560265	TERRABACTERIA GROUP:ACTINOBACTERIA:ACTINOBACTERIA:PROPIONIBACTERIALES	60	2416	0	0	0	0	0	0	0	0	0	0	0	0	1	0	0	0	0	0	0	0	0	0	0	0	0	0	2	0	0	2	3	1867	0.0729221	X	X	X	X
GCA_000011585.1	METHANOCOCCUS MARIPALUDIS S2	1661137	NC_005791.1:Chromosome:1661137	EURYARCHAEOTA:METHANOMADA GROUP:METHANOCOCCI:METHANOCOCCALES	33.1	1718	0	0	0	0	0	0	0	0	0	0	0	0	0	0	0	0	0	0	0	0	0	0	0	0	0	1	0	0	2	2	3	927	0.0558052	X	X	X	X
GCA_000012965.1	SULFURIMONAS DENITRIFICANS DSM 1251	2201561	NC_007575.1:Chromosome:2201561	PROTEOBACTERIA:DELTA/EPSILON SUBDIVISIONS:EPSILONPROTEOBACTERIA:CAMPYLOBACTERALES	34.5	2133	0	0	0	0	2	0	0	0	0	0	0	0	0	0	0	0	0	0	0	0	1	0	0	0	0	0	0	0	0	2	3	2944	0.133723	X			X
GCA_000014425.1	LACTOBACILLUS GASSERI ATCC 33323 JCM 1131	1894360	NC_008530.1:Chromosome:1894360	TERRABACTERIA GROUP:FIRMICUTES:BACILLI:LACTOBACILLALES	35.3	1754	0	0	0	0	0	0	0	0	0	0	1	0	0	0	0	0	0	0	0	0	0	0	0	0	0	0	2	0	0	2	3	3218	0.169873	X	X	X	X
GCA_000015025.1	ACIDOTHERMUS CELLULOLYTICUS 11B	2443540	NC_008578.1:Chromosome:2443540	TERRABACTERIA GROUP:ACTINOBACTERIA:ACTINOBACTERIA:ACIDOTHERMALES	66.9	2152	0	1	0	0	0	0	0	0	0	0	0	0	0	0	0	0	0	0	0	2	0	0	0	0	0	0	0	0	0	2	3	2530	0.103538	X	X	X
GCA_000017165.1	METHANOCOCCUS VANNIELII SB	1720048	NC_009634.1:Chromosome:1720048	EURYARCHAEOTA:METHANOMADA GROUP:METHANOCOCCI:METHANOCOCCALES	31.3	1679	0	0	0	0	0	0	0	0	0	0	0	0	0	0	0	0	0	0	0	0	0	0	0	0	0	0	1	0	2	2	3	2961	0.172146	X	X	X	X
GCA_000017225.1	METHANOCOCCUS MARIPALUDIS C7	1772694	NC_009637.1:Chromosome:1772694	EURYARCHAEOTA:METHANOMADA GROUP:METHANOCOCCI:METHANOCOCCALES	33.3	1787	0	0	0	0	0	0	0	0	0	0	0	0	0	0	0	0	0	0	0	0	0	0	0	0	0	3	0	0	0	1	3	1626	0.0917248	X		X	X
GCA_000017245.1	ACTINOBACILLUS SUCCINOGENES 130Z	2319663	NC_009655.1:Chromosome:2319663	PROTEOBACTERIA:GAMMAPROTEOBACTERIA:PASTEURELLALES:PASTEURELLACEAE	44.9	2101	0	0	0	0	1	0	0	0	0	0	0	0	0	0	0	0	0	0	0	0	0	0	0	0	0	0	2	0	0	2	3	1202	0.0518179	X	X	X
GCA_000018365.1	THERMOCOCCUS ONNURINEUS NA1	1847607	NC_011529.1:Chromosome:1847607	EURYARCHAEOTA:THERMOCOCCI:THERMOCOCCALES:THERMOCOCCACEAE	51.3	1934	0	0	0	0	0	0	1	0	0	0	0	0	0	0	0	0	0	0	0	1	0	0	0	0	0	0	0	0	1	3	3	2286	0.123728	X	X	X
GCA_000020225.1	AKKERMANSIA MUCINIPHILA ATCC BAA-835	2664102	NC_010655.1:Chromosome:2664102	PVC GROUP:VERRUCOMICROBIA:VERRUCOMICROBIAE:VERRUCOMICROBIALES	55.8	2246	0	0	0	0	1	0	0	0	0	0	0	0	0	0	0	0	0	0	0	2	0	0	0	0	0	0	0	0	0	2	3	3679	0.138095	X		X	X
GCA_000020945.1	COPROTHERMOBACTER PROTEOLYTICUS DSM 5265	1424912	NC_011295.1:Chromosome:1424912	TERRABACTERIA GROUP:COPROTHERMOBACTEROTA:COPROTHERMOBACTERIA:COPROTHERMOBACTERALES	44.8	1409	1	2	0	0	0	0	0	0	0	0	0	0	0	0	0	0	0	0	0	0	0	0	0	0	0	0	0	0	0	2	3	3740	0.262472	X			X
GCA_000021465.1	HELICOBACTER PYLORI P12	1684038	NC_011498.1:Chromosome:1673813; NC_011499.1:Plasmid:10225	PROTEOBACTERIA:DELTA/EPSILON SUBDIVISIONS:EPSILONPROTEOBACTERIA:CAMPYLOBACTERALES	38.7775	1471	0	0	0	0	0	0	3	0	0	0	0	0	0	0	0	0	0	0	0	0	0	0	0	0	0	0	0	0	0	1	3	413	0.0245244	X	X	X	X
GCA_000023765.2	CANDIDATUS LIBERIBACTER ASIATICUS STR. PSY62	1227328	NC_012985.3:Chromosome:1227328	PROTEOBACTERIA:ALPHAPROTEOBACTERIA:RHIZOBIALES:RHIZOBIACEAE	36.5	1027	0	0	0	0	0	0	0	0	0	0	0	0	0	0	0	0	0	0	0	1	0	0	0	0	0	0	2	0	0	2	3	3675	0.299431	X	X	X	X
GCA_000024665.1	FIBROBACTER SUCCINOGENES SUBSP. SUCCINOGENES S85	3842635	NC_013410.1:Chromosome:3842635	FCB GROUP:FIBROBACTERES:FIBROBACTERIA:FIBROBACTERALES	48.1	3069	0	0	0	0	3	0	0	0	0	0	0	0	0	0	0	0	0	0	0	0	0	0	0	0	0	0	0	0	0	1	3	1914	0.0498096	X		X	X
GCA_000025385.1	MYCOPLASMA GALLISEPTICUM STR. F	977612	NC_017503.1:Chromosome:977612	TERRABACTERIA GROUP:TENERICUTES:MOLLICUTES:MYCOPLASMATALES	31.4	722	0	0	0	0	0	3	0	0	0	0	0	0	0	0	0	0	0	0	0	0	0	0	0	0	0	0	0	0	0	1	3	2161	0.221049	X	X	X	X
GCA_000027145.1	LISTERIA SEELIGERI SEROVAR 1/2B STR. SLCC3954	2797636	NC_013891.1:Chromosome:2797636	TERRABACTERIA GROUP:FIRMICUTES:BACILLI:BACILLALES	37.4	2663	0	0	0	0	0	0	0	0	1	0	0	1	0	1	0	0	0	0	0	0	0	0	0	0	0	0	0	0	0	3	3	1658	0.0592643	X	X	X	X
GCA_000060285.1	LISTERIA WELSHIMERI SEROVAR 6B STR. SLCC5334	2814130	NC_008555.1:Chromosome:2814130	TERRABACTERIA GROUP:FIRMICUTES:BACILLI:BACILLALES	36.4	2737	0	0	0	0	0	0	0	0	0	0	3	0	0	0	0	0	0	0	0	0	0	0	0	0	0	0	0	0	0	1	3	3143	0.111686	X	X	X
GCA_000092185.1	THERMOSPHAERA AGGREGANS DSM 11486	1316595	NC_014160.1:Chromosome:1316595	TACK GROUP:CRENARCHAEOTA:THERMOPROTEI:DESULFUROCOCCALES	46.7	Missing	0	0	0	0	0	0	0	0	0	0	0	0	0	0	0	3	0	0	0	0	0	0	0	0	0	0	0	0	0	1	3	2826	0.214645	X	X	X	X
GCA_000092845.1	BRACHYSPIRA MURDOCHII DSM 12563	3241804	NC_014150.1:Chromosome:3241804	SPIROCHAETES:SPIROCHAETIA:BRACHYSPIRALES:BRACHYSPIRACEAE	27.8	2762	0	0	0	0	1	0	0	0	0	0	0	0	0	0	0	0	0	0	0	2	0	0	0	0	0	0	0	0	0	2	3	1992	0.0614473	X	X	X	X
GCA_000143725.1	BRACHYSPIRA PILOSICOLI 95/1000	2586443	NC_014330.1:Chromosome:2586443	SPIROCHAETES:SPIROCHAETIA:BRACHYSPIRALES:BRACHYSPIRACEAE	27.9	2260	0	0	0	0	1	0	0	0	0	0	0	2	0	0	0	0	0	0	0	0	0	0	0	0	0	0	0	0	0	2	3	2649	0.102419	X	X	X	X
GCA_000143845.1	OLSENELLA ULI DSM 7084	2051896	NC_014363.1:Chromosome:2051896	TERRABACTERIA GROUP:ACTINOBACTERIA:CORIOBACTERIIA:CORIOBACTERIALES	64.7	1737	0	0	0	0	0	0	0	1	0	0	0	0	0	0	0	0	0	0	0	2	0	0	0	0	0	0	0	0	0	2	3	2953	0.143916	X	X	X	X
GCA_000146505.1	FIBROBACTER SUCCINOGENES SUBSP. SUCCINOGENES S85	3843004	NC_017448.1:Chromosome:3843004	FCB GROUP:FIBROBACTERES:FIBROBACTERIA:FIBROBACTERALES	48	3085	0	0	0	0	3	0	0	0	0	0	0	0	0	0	0	0	0	0	0	0	0	0	0	0	0	0	0	0	0	1	3	1914	0.0498048	X		X	X
GCA_000147075.1	SPIROCHAETA THERMOPHILA DSM 6192	2472645	NC_014484.1:Chromosome:2472645	SPIROCHAETES:SPIROCHAETIA:SPIROCHAETALES:SPIROCHAETACEAE	61.9	2193	0	0	2	0	0	0	0	0	0	0	0	0	1	0	0	0	0	0	0	0	0	0	0	0	0	0	0	0	0	2	3	3583	0.144906	X		X	X
GCA_000148385.1	VULCANISAETA DISTRIBUTA DSM 14429	2374137	NC_014537.1:Chromosome:2374137	TACK GROUP:CRENARCHAEOTA:THERMOPROTEI:THERMOPROTEALES	45.4	Missing	0	0	0	0	0	0	2	0	0	0	0	0	0	0	0	1	0	0	0	0	0	0	0	0	0	0	0	0	0	2	3	600	0.0252723	X	X	X	X
GCA_000148405.1	XYLELLA FASTIDIOSA SUBSP. FASTIDIOSA GB514	2517383	NC_017562.1:Chromosome:2491203; NC_017561.1:Plasmid:26180	PROTEOBACTERIA:GAMMAPROTEOBACTERIA:XANTHOMONADALES:XANTHOMONADACEAE	51.774	2074	0	0	0	0	1	0	0	0	0	0	0	0	0	0	1	1	0	0	0	0	0	0	0	0	0	0	0	0	0	3	3	3240	0.128705	X	X	X	X
GCA_000166635.2	BORRELIA BURGDORFERI N40	1339539	NC_017418.1:Chromosome:902191; NC_017401.1:Plasmid:26498; NC_017424.1:Plasmid:30154; NC_017423.1:Plasmid:27767; NC_017400.1:Plasmid:15915; NC_017398.1:Plasmid:29615; NC_017422.1:Plasmid:17483; NC_017402.1:Plasmid:30658; NC_017399.1:Plasmid:8722; NC_017417.1:Plasmid:20672; NC_017420.1:Plasmid:23394; NC_017419.1:Plasmid:29521; NC_017416.1:Plasmid:29424; NC_017415.1:Plasmid:26642; NC_017414.1:Plasmi…	SPIROCHAETES:SPIROCHAETIA:SPIROCHAETALES:BORRELIACEAE	28.2424	Missing	0	0	0	0	0	0	3	0	0	0	0	0	0	0	0	0	0	0	0	0	0	0	0	0	0	0	0	0	0	1	3	3852	0.287562	X	X	X	X
GCA_000166655.2	BORRELIA BURGDORFERI JD1	1531091	NC_017403.1:Chromosome:922801; NC_017395.1:Plasmid:26525; NC_017394.1:Plasmid:60739; NC_017428.1:Plasmid:30314; NC_017393.1:Plasmid:29902; NC_017396.1:Plasmid:30019; NC_017427.1:Plasmid:29707; NC_017425.1:Plasmid:30804; NC_017426.1:Plasmid:31085; NC_017397.1:Plasmid:30697; NC_017410.1:Plasmid:17522; NC_017409.1:Plasmid:22827; NC_017404.1:Plasmid:24354; NC_017405.1:Plasmid:28797; NC_017407.1:Plasm…	SPIROCHAETES:SPIROCHAETIA:SPIROCHAETALES:BORRELIACEAE	28.3017	Missing	0	0	0	0	0	0	3	0	0	0	0	0	0	0	0	0	0	0	0	0	0	0	0	0	0	0	0	0	0	1	3	4113	0.268632	X	X	X	X
GCA_000168635.2	LISTERIA MONOCYTOGENES J0161	3000464	NC_017545.1:Chromosome:3000464	TERRABACTERIA GROUP:FIRMICUTES:BACILLI:BACILLALES	37.9	2978	0	0	0	0	1	0	0	0	0	0	2	0	0	0	0	0	0	0	0	0	0	0	0	0	0	0	0	0	0	2	3	2976	0.0991847	X	X	X	X
GCA_000172575.2	ENTEROCOCCUS FAECALIS OG1RF	2739625	NC_017316.1:Chromosome:2739625	TERRABACTERIA GROUP:FIRMICUTES:BACILLI:LACTOBACILLALES	37.8	2602	0	0	0	0	1	0	1	0	0	0	0	0	0	0	0	0	0	0	0	0	0	0	0	0	0	0	1	0	0	3	3	1899	0.0693161	X	X	X	X
GCA_000191145.1	ACINETOBACTER PITTII PHEA-2	3862530	NC_016603.1:Chromosome:3862530	PROTEOBACTERIA:GAMMAPROTEOBACTERIA:PSEUDOMONADALES:MORAXELLACEAE	38.8	Missing	0	0	0	0	0	0	0	0	0	0	0	1	0	0	0	0	0	0	0	0	0	0	0	0	0	0	2	0	0	2	3	1776	0.0459802	X	X	X
GCA_000192315.1	HELICOBACTER PYLORI 2017	1548238	NC_017374.1:Chromosome:1548238	PROTEOBACTERIA:DELTA/EPSILON SUBDIVISIONS:EPSILONPROTEOBACTERIA:CAMPYLOBACTERALES	39.3	1377	0	0	0	0	0	0	3	0	0	0	0	0	0	0	0	0	0	0	0	0	0	0	0	0	0	0	0	0	0	1	3	2315	0.149525	X	X	X	X
GCA_000192335.1	HELICOBACTER PYLORI 2018	1562832	NC_017381.1:Chromosome:1562832	PROTEOBACTERIA:DELTA/EPSILON SUBDIVISIONS:EPSILONPROTEOBACTERIA:CAMPYLOBACTERALES	39.3	1387	0	0	0	0	0	0	3	0	0	0	0	0	0	0	0	0	0	0	0	0	0	0	0	0	0	0	0	0	0	1	3	2250	0.143969	X	X	X	X
GCA_000196795.1	ACINETOBACTER OLEIVORANS DR1	4152543	NC_014259.1:Chromosome:4152543	PROTEOBACTERIA:GAMMAPROTEOBACTERIA:PSEUDOMONADALES:MORAXELLACEAE	38.7	3832	0	0	0	0	0	0	0	0	0	0	0	1	0	0	0	0	0	0	0	0	0	0	0	0	0	0	2	0	0	2	3	1875	0.0451531	X	X	X
GCA_000215645.1	CORYNEBACTERIUM ULCERANS 809	2502095	NC_017317.1:Chromosome:2502095	TERRABACTERIA GROUP:ACTINOBACTERIA:ACTINOBACTERIA:CORYNEBACTERIALES	53.3	2176	0	0	0	0	1	0	0	0	2	0	0	0	0	0	0	0	0	0	0	0	0	0	0	0	0	0	0	0	0	2	3	2185	0.0873268	X	X	X	X
GCA_000217615.1	PROPIONIBACTERIUM ACNES 6609	2560282	NC_017535.1:Chromosome:2560282	TERRABACTERIA GROUP:ACTINOBACTERIA:ACTINOBACTERIA:PROPIONIBACTERIALES	60	2411	0	0	0	0	0	0	0	0	0	0	0	0	1	0	0	0	0	0	0	0	0	0	0	0	0	0	2	0	0	2	3	1867	0.0729217	X	X	X	X
GCA_000222305.1	BORRELIELLA BISSETTII DN127	1403443	NC_015921.1:Chromosome:900755; NC_015907.1:Plasmid:26473; NC_015903.1:Plasmid:30294; NC_015908.1:Plasmid:30547; NC_015904.1:Plasmid:30529; NC_015909.1:Plasmid:29936; NC_015905.1:Plasmid:30092; NC_015910.1:Plasmid:30767; NC_015906.1:Plasmid:66242; NC_015911.1:Plasmid:10209; NC_015915.1:Plasmid:27137; NC_015922.1:Plasmid:23029; NC_015916.1:Plasmid:24945; NC_015917.1:Plasmid:27319; NC_015918.1:Plasm…	SPIROCHAETES:SPIROCHAETIA:SPIROCHAETALES:BORRELIACEAE	28.33	1326	0	0	0	0	0	0	2	0	0	0	0	0	0	0	0	1	0	0	0	0	0	0	0	0	0	0	0	0	0	2	3	2581	0.183905	X	X	X	X
GCA_000223215.1	BRACHYSPIRA INTERMEDIA PWS/A	3308048	NC_017243.1:Chromosome:3304788; NC_017242.1:Plasmid:3260	SPIROCHAETES:SPIROCHAETIA:BRACHYSPIRALES:BRACHYSPIRACEAE	27.1939	2689	0	0	0	0	0	0	0	0	0	0	0	2	1	0	0	0	0	0	0	0	0	0	0	0	0	0	0	0	0	2	3	1833	0.0554103	X	X	X	X
GCA_000276685.1	TAYLORELLA EQUIGENITALIS ATCC 35865	1732123	NC_018108.1:Chromosome:1732123	PROTEOBACTERIA:BETAPROTEOBACTERIA:BURKHOLDERIALES:ALCALIGENACEAE	37.3	1536	0	0	0	0	0	2	0	0	0	0	0	0	0	0	0	0	0	0	0	1	0	0	0	0	0	0	0	0	0	2	3	2654	0.153222	X	X	X	X
GCA_000277425.1	HELICOBACTER PYLORI PECAN18	1660685	NC_017742.1:Chromosome:1660685	PROTEOBACTERIA:DELTA/EPSILON SUBDIVISIONS:EPSILONPROTEOBACTERIA:CAMPYLOBACTERALES	39	1467	0	0	0	0	1	0	2	0	0	0	0	0	0	0	0	0	0	0	0	0	0	0	0	0	0	0	0	0	0	2	3	5003	0.301261	X	X	X	X
GCA_000284635.1	HELICOBACTER CINAEDI PAGU611	2101402	NC_017761.1:Chromosome:2078348; NC_017762.1:Plasmid:23054	PROTEOBACTERIA:DELTA/EPSILON SUBDIVISIONS:EPSILONPROTEOBACTERIA:CAMPYLOBACTERALES	38.5221	1989	2	0	0	0	1	0	0	0	0	0	0	0	0	0	0	0	0	0	0	0	0	0	0	0	0	0	0	0	0	2	3	2874	0.136766	X			X
GCA_000307065.1	LISTERIA MONOCYTOGENES SLCC2376	2840185	NC_018590.1:Chromosome:2840185	TERRABACTERIA GROUP:FIRMICUTES:BACILLI:BACILLALES	38.3	2741	0	0	0	0	1	0	0	0	0	0	2	0	0	0	0	0	0	0	0	0	0	0	0	0	0	0	0	0	0	2	3	1011	0.0355963	X	X	X	X
GCA_000325745.1	LIBERIBACTER CRESCENS BT-1	1504659	NC_019907.1:Chromosome:1504659	PROTEOBACTERIA:ALPHAPROTEOBACTERIA:RHIZOBIALES:RHIZOBIACEAE	35.4	1245	0	0	0	0	1	0	0	0	0	0	0	0	0	0	0	0	0	0	0	0	0	0	0	0	0	0	2	0	0	2	3	7337	0.487619	X	X	X	X
GCA_000327505.1	ACIDULIPROFUNDUM SP. MAR08-339	1437090	NC_019942.1:Chromosome:1437090	EURYARCHAEOTA:DIAFORARCHAEA GROUP:DHVE2 GROUP:ACIDULIPROFUNDUM	44.1	1491	1	0	0	0	0	0	0	0	0	0	0	0	0	0	0	0	0	0	0	2	0	0	0	0	0	0	0	0	0	2	3	2178	0.151556	X	X	X	X
GCA_000346595.1	CANDIDATUS LIBERIBACTER ASIATICUS STR. GXPSY	1268237	NC_020549.1:Chromosome:1268237	PROTEOBACTERIA:ALPHAPROTEOBACTERIA:RHIZOBIALES:RHIZOBIACEAE	36.6	1082	0	0	0	0	0	0	0	0	0	0	0	0	0	0	0	0	0	0	0	1	0	0	0	0	0	0	2	0	0	2	3	3675	0.289772	X	X	X	X
GCA_000348725.1	BDELLOVIBRIO EXOVORUS JSS	2657893	NC_020813.1:Chromosome:2657893	PROTEOBACTERIA:OLIGOFLEXIA:BDELLOVIBRIONALES:BDELLOVIBRIONACEAE	41.9	2597	0	0	0	0	0	0	0	0	0	0	1	0	1	0	0	0	0	0	0	0	0	0	0	0	0	0	1	0	0	3	3	2259	0.0849921	X			X
GCA_000404225.1	CANDIDATUS METHANOMASSILIICOCCUS INTESTINALIS ISSOIRE-MX1	1931651	NC_021353.1:Chromosome:1931651	EURYARCHAEOTA:DIAFORARCHAEA GROUP:THERMOPLASMATA:METHANOMASSILIICOCCALES	41.3	1815	0	0	0	0	1	1	0	0	0	0	0	0	0	0	0	0	0	0	0	0	0	0	0	0	0	1	0	0	0	3	3	1887	0.0976885	X			X
GCA_000438605.1	LISTERIA MONOCYTOGENES	2988947	NC_021823.1:Chromosome:2988947	TERRABACTERIA GROUP:FIRMICUTES:BACILLI:BACILLALES	38	2941	0	0	0	0	1	0	0	0	0	0	2	0	0	0	0	0	0	0	0	0	0	0	0	0	0	0	0	0	0	2	3	2991	0.100069	X	X	X	X
GCA_000466075.2	CAMPYLOBACTER JEJUNI SUBSP. JEJUNI 00-2544	1766434	NC_022353.2:Chromosome:1719532; NC_022354.1:Plasmid:46902	PROTEOBACTERIA:DELTA/EPSILON SUBDIVISIONS:EPSILONPROTEOBACTERIA:CAMPYLOBACTERALES	30.4708	1781	0	0	0	0	1	0	1	0	0	0	0	0	0	0	0	1	0	0	0	0	0	0	0	0	0	0	0	0	0	3	3	4515	0.2556	X	X	X	X
GCA_000485905.1	SPIRIBACTER CURVATUS	1926631	NC_022664.1:Chromosome:1926631	PROTEOBACTERIA:GAMMAPROTEOBACTERIA:CHROMATIALES:ECTOTHIORHODOSPIRACEAE	63.9	1827	0	0	0	0	0	0	0	0	0	0	1	0	1	0	0	0	0	0	0	0	0	0	0	0	0	1	0	0	0	3	3	2408	0.124985	X	X	X	X
GCA_000498655.1	ZYMOMONAS MOBILIS SUBSP. MOBILIS STR. CP4 NRRL B-14023	2163236	NC_022900.1:Chromosome:1998637; NC_022901.1:Plasmid:36892; NC_022913.1:Plasmid:33915; NC_022902.1:Plasmid:32400; NC_022903.1:Plasmid:30952; NC_022910.1:Plasmid:30440	PROTEOBACTERIA:ALPHAPROTEOBACTERIA:SPHINGOMONADALES:SPHINGOMONADACEAE	45.9516	1860	0	0	0	0	0	0	0	0	0	0	0	0	0	2	0	0	0	0	1	0	0	0	0	0	0	0	0	0	0	2	3	2736	0.126477	X	X	X	X
GCA_000568475.1	LISTERIA MONOCYTOGENES WSLC1001	2951235	NZ_CP007160.1:Chromosome:2951235	TERRABACTERIA GROUP:FIRMICUTES:BACILLI:BACILLALES	38	2894	0	0	0	0	1	0	0	0	0	0	2	0	0	0	0	0	0	0	0	0	0	0	0	0	0	0	0	0	0	2	3	2996	0.101517	X	X	X	X
GCA_000576125.1	ZYMOMONAS MOBILIS SUBSP. MOBILIS NRRL B-12526	2178998	NZ_CP003709.1:Chromosome:2011869; NZ_CP003710.1:Plasmid:33915; NZ_CP003711.1:Plasmid:30952; NZ_CP003712.1:Plasmid:37061; NZ_CP003713.1:Plasmid:32400; NZ_CP003714.1:Plasmid:32801	PROTEOBACTERIA:ALPHAPROTEOBACTERIA:SPHINGOMONADALES:SPHINGOMONADACEAE	45.9583	1859	0	0	0	0	0	0	0	0	0	0	0	0	0	2	0	0	0	0	1	0	0	0	0	0	0	0	0	0	0	2	3	2736	0.125562	X	X	X	X
GCA_000583755.1	CAMPYLOBACTER COLI RM1875	1858716	NZ_CP007183.1:Chromosome:1814252; NZ_CP007185.1:Plasmid:2429; NZ_CP007186.1:Plasmid:3324; NZ_CP007187.1:Plasmid:3347; NZ_CP007184.1:Plasmid:35364	PROTEOBACTERIA:DELTA/EPSILON SUBDIVISIONS:EPSILONPROTEOBACTERIA:CAMPYLOBACTERALES	31.0956	1835	0	0	0	0	1	0	2	0	0	0	0	0	0	0	0	0	0	0	0	0	0	0	0	0	0	0	0	0	0	2	3	3373	0.181469	X	X	X	X
GCA_000583795.1	CAMPYLOBACTER COLI RM5611	1733165	NZ_CP007179.1:Chromosome:1684743; NZ_CP007180.1:Plasmid:48422	PROTEOBACTERIA:DELTA/EPSILON SUBDIVISIONS:EPSILONPROTEOBACTERIA:CAMPYLOBACTERALES	31.3357	1645	0	0	0	0	1	0	2	0	0	0	0	0	0	0	0	0	0	0	0	0	0	0	0	0	0	0	0	0	0	2	3	3346	0.193057	X	X	X	X
GCA_000590865.2	CANDIDATUS LIBERIBACTER ASIATICUS	1233514	NZ_CP010804.1:Chromosome:1233514	PROTEOBACTERIA:ALPHAPROTEOBACTERIA:RHIZOBIALES:RHIZOBIACEAE	36.4	1030	0	0	0	0	0	0	0	0	0	0	0	0	0	0	0	0	0	0	0	1	0	0	0	0	0	0	2	0	0	2	3	3675	0.297929	X	X	X	X
GCA_000725365.1	TERRIBACILLUS AIDINGENSIS	3577082	NZ_CP008876.1:Chromosome:3488643; NZ_CP008877.1:Plasmid:88439	TERRABACTERIA GROUP:FIRMICUTES:BACILLI:BACILLALES	42.7615	3482	0	0	0	1	0	0	0	0	0	0	0	1	1	0	0	0	0	0	0	0	0	0	0	0	0	0	0	0	0	3	3	1590	0.0444496	X	X	X	X
GCA_000725425.1	PALAEOCOCCUS PACIFICUS DY20341	1859370	NZ_CP006019.1:Chromosome:1859370	EURYARCHAEOTA:THERMOCOCCI:THERMOCOCCALES:THERMOCOCCACEAE	43	1950	0	0	0	0	0	0	0	0	0	0	0	0	0	0	0	0	0	0	0	1	0	0	0	0	0	0	0	0	2	2	3	1149	0.0617951	X	X	X	X
GCA_000761115.1	LACTOCOCCUS LACTIS	2398091	NZ_CP009472.1:Chromosome:2398091	TERRABACTERIA GROUP:FIRMICUTES:BACILLI:LACTOBACILLALES	35	2162	0	0	0	0	1	0	0	0	0	0	1	0	0	1	0	0	0	0	0	0	0	0	0	0	0	0	0	0	0	3	3	1504	0.0627166	X	X	X	X
GCA_000767685.1	CORYNEBACTERIUM ULCERANS FRC11	2442826	NZ_CP009622.1:Chromosome:2442826	TERRABACTERIA GROUP:ACTINOBACTERIA:ACTINOBACTERIA:CORYNEBACTERIALES	53.3	2112	0	0	0	0	1	0	0	0	1	0	1	0	0	0	0	0	0	0	0	0	0	0	0	0	0	0	0	0	0	3	3	1958	0.0801531	X	X	X	X
GCA_000767725.1	MYCOPLASMA HOMINIS ATCC 27545	715165	NZ_CP009652.1:Chromosome:715165	TERRABACTERIA GROUP:TENERICUTES:MOLLICUTES:MYCOPLASMATALES	26.9	570	0	0	0	0	0	0	0	0	0	0	3	0	0	0	0	0	0	0	0	0	0	0	0	0	0	0	0	0	0	1	3	3095	0.432767	X		X	X
GCA_000775955.1	KLEBSIELLA PNEUMONIAE	5118878	NZ_CP009461.1:Chromosome:5118878	PROTEOBACTERIA:GAMMAPROTEOBACTERIA:ENTEROBACTERALES:ENTEROBACTERIACEAE	57.6	4845	0	0	0	0	0	0	0	0	0	0	1	0	0	0	0	0	0	0	0	0	0	0	0	0	0	2	0	0	0	2	3	3270	0.0638812	X	X	X	X
GCA_000775995.1	TREPONEMA SP. OMZ 838	2708067	NZ_CP009227.1:Chromosome:2708067	SPIROCHAETES:SPIROCHAETIA:SPIROCHAETALES:SPIROCHAETACEAE	44.6	2343	0	0	0	0	0	0	0	0	0	0	0	2	0	0	0	0	0	0	0	0	0	0	0	0	0	0	0	0	1	2	3	2049	0.0756628	X			X
GCA_000828675.1	THERMOTOGA PROFUNDA AZM34C06	2187612	NZ_AP014510.1:Chromosome:2187612	THERMOTOGAE:THERMOTOGAE:THERMOTOGALES:THERMOTOGACEAE	38.8	2072	0	0	0	0	0	0	1	0	0	0	0	0	0	0	0	0	0	0	0	2	0	0	0	0	0	0	0	0	0	2	3	1548	0.0707621	X	X	X
GCA_000829235.1	CYANOBACTERIUM ENDOSYMBIONT OF EPITHEMIA TURGIDA ISOLATE ETSB LAKE YUNOKO	2794318	NZ_AP012549.1:Chromosome:2794318	TERRABACTERIA GROUP:CYANOBACTERIA/MELAINABACTERIA GROUP:CYANOBACTERIA:UNCLASSIFIED CYANOBACTERIA	33.4	1603	0	0	0	0	0	0	0	0	0	0	0	0	0	0	0	0	0	0	0	0	3	0	0	0	0	0	0	0	0	1	3	1156	0.0413697	X	X	X
GCA_000829355.1	CANDIDATUS LIBERIBACTER ASIATICUS STR. ISHI-1	1190853	NZ_AP014595.1:Chromosome:1190853	PROTEOBACTERIA:ALPHAPROTEOBACTERIA:RHIZOBIALES:RHIZOBIACEAE	36.3	1004	0	0	0	0	0	0	0	0	0	0	0	0	0	0	0	0	0	0	0	1	0	0	0	0	0	0	2	0	0	2	3	3675	0.308602	X	X	X	X
GCA_000832145.1	THERMOTOGA SP. RQ7	1851618	NZ_CP007633.1:Chromosome:1851618	THERMOTOGAE:THERMOTOGAE:THERMOTOGALES:THERMOTOGACEAE	47.1	1817	0	0	0	0	0	0	2	0	0	0	0	1	0	0	0	0	0	0	0	0	0	0	0	0	0	0	0	0	0	2	3	2997	0.161858	X	X	X	X
GCA_000968945.1	CORYNEBACTERIUM ULCERANS	2434569	NZ_CP011095.1:Chromosome:2434569	TERRABACTERIA GROUP:ACTINOBACTERIA:ACTINOBACTERIA:CORYNEBACTERIALES	53.4	2105	0	0	0	0	1	0	0	0	1	0	1	0	0	0	0	0	0	0	0	0	0	0	0	0	0	0	0	0	0	3	3	2018	0.0828894	X	X	X	X
GCA_000981765.1	KANGIELLA GEOJEDONENSIS	2495242	NZ_CP010975.1:Chromosome:2495242	PROTEOBACTERIA:GAMMAPROTEOBACTERIA:OCEANOSPIRILLALES:KANGIELLACEAE	43.8	2253	0	0	0	0	0	0	0	0	0	0	0	2	1	0	0	0	0	0	0	0	0	0	0	0	0	0	0	0	0	2	3	1683	0.0674484	X	X	X
GCA_001010485.1	DEHALOCOCCOIDES SP. UCH007	1473548	NZ_AP014722.1:Chromosome:1473548	TERRABACTERIA GROUP:CHLOROFLEXI:DEHALOCOCCOIDIA:DEHALOCOCCOIDALES	46.9	1505	0	0	0	0	0	0	0	0	0	0	0	1	0	0	0	0	0	0	0	0	0	0	0	0	0	0	0	0	2	2	3	852	0.0578196	X	X	X
GCA_001017595.1	MYCOPLASMA HOMINIS	695214	NZ_CP011538.1:Chromosome:695214	TERRABACTERIA GROUP:TENERICUTES:MOLLICUTES:MYCOPLASMATALES	27.4	558	0	0	0	0	0	0	0	0	0	0	3	0	0	0	0	0	0	0	0	0	0	0	0	0	0	0	0	0	0	1	3	3328	0.478702	X		X	X
GCA_001078275.1	BORDETELLA HINZII	4912977	NZ_CP012076.1:Chromosome:4912977	PROTEOBACTERIA:BETAPROTEOBACTERIA:BURKHOLDERIALES:ALCALIGENACEAE	67.1	4502	0	0	0	0	0	0	0	0	0	0	0	1	0	0	0	0	2	0	0	0	0	0	0	0	0	0	0	0	0	2	3	2627	0.0534706	X	X	X	X
GCA_001078295.1	BORDETELLA HINZII	4859884	NZ_CP012077.1:Chromosome:4859884	PROTEOBACTERIA:BETAPROTEOBACTERIA:BURKHOLDERIALES:ALCALIGENACEAE	67.1	4422	0	0	0	0	1	0	0	0	0	0	1	1	0	0	0	0	0	0	0	0	0	0	0	0	0	0	0	0	0	3	3	985	0.020268	X	X	X
GCA_001433515.1	HELICOBACTER PYLORI	1631276	NZ_CP012905.1:Chromosome:1624441; NZ_CP012906.1:Plasmid:6835	PROTEOBACTERIA:DELTA/EPSILON SUBDIVISIONS:EPSILONPROTEOBACTERIA:CAMPYLOBACTERALES	38.9895	1427	0	0	0	0	2	0	1	0	0	0	0	0	0	0	0	0	0	0	0	0	0	0	0	0	0	0	0	0	0	2	3	3994	0.244839	X	X	X	X
GCA_001444425.1	PSEUDOHONGIELLA SPIRULINAE	3345119	NZ_CP013189.1:Chromosome:3345119	PROTEOBACTERIA:GAMMAPROTEOBACTERIA:UNCLASSIFIED GAMMAPROTEOBACTERIA:PSEUDOHONGIELLA	54	3027	0	0	0	0	2	0	0	0	0	0	0	0	0	0	0	0	0	0	0	1	0	0	0	0	0	0	0	0	0	2	3	1425	0.0425994				X
GCA_001454865.1	LISTERIA MONOCYTOGENES	2839870	NZ_CP013286.1:Chromosome:2839870	TERRABACTERIA GROUP:FIRMICUTES:BACILLI:BACILLALES	38.2	2749	0	0	0	0	1	0	0	0	0	0	2	0	0	0	0	0	0	0	0	0	0	0	0	0	0	0	0	0	0	2	3	1011	0.0356002	X	X	X	X
GCA_001454885.1	LISTERIA MONOCYTOGENES	2842039	NZ_CP013287.1:Chromosome:2842039	TERRABACTERIA GROUP:FIRMICUTES:BACILLI:BACILLALES	38.3	2743	0	0	0	0	1	0	0	0	0	0	2	0	0	0	0	0	0	0	0	0	0	0	0	0	0	0	0	0	0	2	3	1011	0.0355731	X	X	X	X
GCA_001469595.1	CUTIBACTERIUM ACNES	2560354	NZ_CP012351.1:Chromosome:2560354	TERRABACTERIA GROUP:ACTINOBACTERIA:ACTINOBACTERIA:PROPIONIBACTERIALES	60	2397	0	0	0	0	0	0	0	0	0	0	0	0	1	0	0	0	0	0	0	0	0	0	0	0	0	0	2	0	0	2	3	2036	0.0795203	X	X	X	X
GCA_001483985.1	CAMPYLOBACTER IGUANIORUM	1809624	NZ_CP010995.1:Chromosome:1809624	PROTEOBACTERIA:DELTA/EPSILON SUBDIVISIONS:EPSILONPROTEOBACTERIA:CAMPYLOBACTERALES	35.7	1830	0	0	0	0	0	0	2	0	0	0	0	0	0	0	0	1	0	0	0	0	0	0	0	0	0	0	0	0	0	2	3	1677	0.0926712	X			X
GCA_001506365.1	CAMPYLOBACTER JEJUNI	1668335	NZ_CP010480.1:Chromosome:1668335	PROTEOBACTERIA:DELTA/EPSILON SUBDIVISIONS:EPSILONPROTEOBACTERIA:CAMPYLOBACTERALES	30.7	1579	0	0	0	0	0	0	0	0	2	0	1	0	0	0	0	0	0	0	0	0	0	0	0	0	0	0	0	0	0	2	3	1957	0.117303	X			X
GCA_001543305.1	LIBERIBACTER CRESCENS	1522119	NZ_CP010522.1:Chromosome:1522119	PROTEOBACTERIA:ALPHAPROTEOBACTERIA:RHIZOBIALES:RHIZOBIACEAE	35.4	1299	0	0	0	0	1	0	0	0	0	0	0	0	0	0	0	0	0	0	0	0	0	0	0	0	0	0	2	0	0	2	3	7337	0.482025	X	X	X	X
GCA_001592435.1	THERMOCOCCUS PEPTONOPHILUS	1896106	NZ_CP014750.1:Chromosome:1847000; NZ_CP014751.1:Plasmid:49106	EURYARCHAEOTA:THERMOCOCCI:THERMOCOCCALES:THERMOCOCCACEAE	51.7078	1974	0	0	0	0	0	0	0	0	0	0	0	0	0	0	0	1	0	0	0	1	0	0	0	0	0	0	0	0	1	3	3	2797	0.147513	X	X	X
GCA_001618505.2	ELIZABETHKINGIA ANOPHELIS	3853453	NZ_CP015067.2:Chromosome:3853453	FCB GROUP:BACTEROIDETES/CHLOROBI GROUP:BACTEROIDETES:FLAVOBACTERIIA	35.7	3400	0	0	0	1	0	0	1	0	0	0	0	1	0	0	0	0	0	0	0	0	0	0	0	0	0	0	0	0	0	3	3	1347	0.0349557	X	X	X
GCA_001693335.1	HELICOBACTER SP. MIT 01-6242	1594790	NZ_CP016503.1:Chromosome:1594790	PROTEOBACTERIA:DELTA/EPSILON SUBDIVISIONS:EPSILONPROTEOBACTERIA:CAMPYLOBACTERALES	40.8	1492	0	0	0	0	3	0	0	0	0	0	0	0	0	0	0	0	0	0	0	0	0	0	0	0	0	0	0	0	0	1	3	2167	0.13588	X	X	X	X
GCA_001735715.1	FORMOSA SP. HEL3_A1_48	2016454	NZ_CP017259.1:Chromosome:2016454	FCB GROUP:BACTEROIDETES/CHLOROBI GROUP:BACTEROIDETES:FLAVOBACTERIIA	36.4	1786	0	0	0	0	0	0	0	0	0	0	0	0	0	0	0	0	0	0	0	3	0	0	0	0	0	0	0	0	0	1	3	2520	0.124972	X	X	X	X
GCA_001750725.1	ENTEROBACTER LUDWIGII	4952770	NZ_CP017279.1:Chromosome:4857439; NZ_CP017280.1:Plasmid:95331	PROTEOBACTERIA:GAMMAPROTEOBACTERIA:ENTEROBACTERALES:ENTEROBACTERIACEAE	54.6038	4530	0	0	0	0	0	0	0	0	0	0	2	0	0	0	0	0	0	1	0	0	0	0	0	0	0	0	0	0	0	2	3	2827	0.0570792	X	X	X
GCA_001886695.1	ERYTHROBACTER GANGJINENSIS	2724951	NZ_CP018097.1:Chromosome:2495029; NZ_CP018098.1:Chromosome:229922	PROTEOBACTERIA:ALPHAPROTEOBACTERIA:SPHINGOMONADALES:ERYTHROBACTERACEAE	62.7169	2598	0	0	0	0	2	0	0	0	0	0	0	1	0	0	0	0	0	0	0	0	0	0	0	0	0	0	0	0	0	2	3	1650	0.0605515	X	X	X
GCA_001889445.1	GRANULIBACTER BETHESDENSIS	2708311	NZ_CP018193.1:Chromosome:2708311	PROTEOBACTERIA:ALPHAPROTEOBACTERIA:RHODOSPIRILLALES:ACETOBACTERACEAE	58.8	2358	0	0	0	0	3	0	0	0	0	0	0	0	0	0	0	0	0	0	0	0	0	0	0	0	0	0	0	0	0	1	3	1356	0.0500681	X		X	X
GCA_001889525.1	GRANULIBACTER BETHESDENSIS	2690741	NZ_CP018192.1:Chromosome:2690741	PROTEOBACTERIA:ALPHAPROTEOBACTERIA:RHODOSPIRILLALES:ACETOBACTERACEAE	58.5	2338	0	0	0	0	3	0	0	0	0	0	0	0	0	0	0	0	0	0	0	0	0	0	0	0	0	0	0	0	0	1	3	1407	0.0522904	X		X	X
GCA_001902315.1	STAPHYLOCOCCUS SUCCINUS	2745675	NZ_CP018199.1:Chromosome:2745675	TERRABACTERIA GROUP:FIRMICUTES:BACILLI:BACILLALES	33.1	2519	0	0	0	0	0	0	0	0	0	0	0	3	0	0	0	0	0	0	0	0	0	0	0	0	0	0	0	0	0	1	3	1404	0.051135	X	X	X	X
GCA_001956795.1	PASTEURELLA MULTOCIDA SUBSP. MULTOCIDA STR. HN07	2325026	NZ_CP007040.1:Chromosome:2325026	PROTEOBACTERIA:GAMMAPROTEOBACTERIA:PASTEURELLALES:PASTEURELLACEAE	40.3	2098	1	0	0	0	0	0	0	0	0	0	0	2	0	0	0	0	0	0	0	0	0	0	0	0	0	0	0	0	0	2	3	3164	0.136084	X	X	X	X
GCA_001991075.1	CLOSTRIDIUM BARATII	3211717	NZ_CP014204.1:Chromosome:3091050; NZ_CP014203.1:Plasmid:120667	TERRABACTERIA GROUP:FIRMICUTES:CLOSTRIDIA:CLOSTRIDIALES	0	Missing	0	0	0	0	2	0	1	0	0	0	0	0	0	0	0	0	0	0	0	0	0	0	0	0	0	0	0	0	0	2	3	2588	0.08058	X	X	X	X
GCA_001998915.1	LISTERIA MONOCYTOGENES	2972553	NZ_CP019614.1:Chromosome:2972553	TERRABACTERIA GROUP:FIRMICUTES:BACILLI:BACILLALES	37.9	2954	0	0	0	0	1	0	0	0	0	0	2	0	0	0	0	0	0	0	0	0	0	0	0	0	0	0	0	0	0	2	3	2992	0.100654	X	X	X	X
GCA_001999005.1	LISTERIA MONOCYTOGENES	2989685	NZ_CP019617.1:Chromosome:2989685	TERRABACTERIA GROUP:FIRMICUTES:BACILLI:BACILLALES	37.9	2949	0	0	0	0	1	0	0	0	0	0	2	0	0	0	0	0	0	0	0	0	0	0	0	0	0	0	0	0	0	2	3	2976	0.0995423	X	X	X	X
GCA_002022005.1	CAMPYLOBACTER PINNIPEDIORUM SUBSP. CALEDONICUS	1758337	NZ_CP017258.1:Chromosome:1758337	PROTEOBACTERIA:DELTA/EPSILON SUBDIVISIONS:EPSILONPROTEOBACTERIA:CAMPYLOBACTERALES	30.5	1671	0	1	0	0	2	0	0	0	0	0	0	0	0	0	0	0	0	0	0	0	0	0	0	0	0	0	0	0	0	2	3	3393	0.192966	X		X	X
GCA_002073255.1	PASTEURELLA MULTOCIDA	2335483	NZ_CP020405.1:Chromosome:2331741; NZ_CP020404.1:Plasmid:3742	PROTEOBACTERIA:GAMMAPROTEOBACTERIA:PASTEURELLALES:PASTEURELLACEAE	0	Missing	0	0	0	0	1	0	1	0	0	0	0	0	0	0	0	0	0	0	0	0	0	0	0	0	0	0	1	0	0	3	3	2578	0.110384	X	X	X	X
GCA_002117875.1	XYLELLA FASTIDIOSA SUBSP. PAUCA	2543738	NZ_CP020870.1:Chromosome:2508465; NZ_CP020871.1:Plasmid:35273	PROTEOBACTERIA:GAMMAPROTEOBACTERIA:XANTHOMONADALES:XANTHOMONADACEAE	51.9667	2142	0	0	0	0	0	0	1	0	0	0	0	0	0	0	0	2	0	0	0	0	0	0	0	0	0	0	0	0	0	2	3	3005	0.118133	X		X	X
GCA_002119805.1	MACROCOCCUS CANIS	2363414	NZ_CP021059.1:Chromosome:2363414	TERRABACTERIA GROUP:FIRMICUTES:BACILLI:BACILLALES	37.1	2365	0	0	0	0	0	0	0	0	0	0	3	0	0	0	0	0	0	0	0	0	0	0	0	0	0	0	0	0	0	1	3	4296	0.181771	X	X	X
GCA_002128345.1	OXALOBACTER FORMIGENES OXCC13	2433653	NZ_CP019430.1:Chromosome:2433653	PROTEOBACTERIA:BETAPROTEOBACTERIA:BURKHOLDERIALES:OXALOBACTERACEAE	49.6	2177	1	0	0	0	1	0	0	0	0	0	0	0	0	0	0	0	0	0	0	0	0	0	0	0	0	0	1	0	0	3	3	2046	0.0840711	X		X	X
GCA_002162315.1	SULFUROSPIRILLUM SP. SL2-1	2876536	NZ_CP021416.1:Chromosome:2876536	PROTEOBACTERIA:DELTA/EPSILON SUBDIVISIONS:EPSILONPROTEOBACTERIA:CAMPYLOBACTERALES	38.7	2709	0	0	0	0	1	0	0	1	0	0	0	0	0	1	0	0	0	0	0	0	0	0	0	0	0	0	0	0	0	3	3	1960	0.0681375	X	X		X
GCA_002197185.1	THERMOCOCCUS SP. 5-4	1854909	NZ_CP021848.1:Chromosome:1854909	EURYARCHAEOTA:THERMOCOCCI:THERMOCOCCALES:THERMOCOCCACEAE	55.7	1961	0	0	0	0	0	0	1	0	0	0	0	0	0	0	0	0	0	0	0	1	0	0	0	0	0	0	0	0	1	3	3	2262	0.121947	X	X	X
GCA_002211765.1	IDIOMARINA PISCISALSI	2587498	NZ_CP022133.1:Chromosome:2587498	PROTEOBACTERIA:GAMMAPROTEOBACTERIA:ALTEROMONADALES:IDIOMARINACEAE	47.4	2346	0	1	0	0	0	0	0	0	0	0	0	0	1	0	0	0	0	0	0	0	0	0	0	0	0	0	1	0	0	3	3	2190	0.0846377	X	X	X	X
GCA_002214465.1	THERMOCOCCUS BAROSSII	1922421	NZ_CP015101.1:Chromosome:1922421	EURYARCHAEOTA:THERMOCOCCI:THERMOCOCCALES:THERMOCOCCACEAE	54.7	1996	0	0	0	0	0	0	1	0	0	0	0	0	0	0	0	0	0	0	0	1	0	0	0	0	0	0	0	0	1	3	3	2163	0.112514	X	X	X
GCA_002214565.1	THERMOCOCCUS RADIOTOLERANS	1868990	NZ_CP015106.1:Chromosome:1868990	EURYARCHAEOTA:THERMOCOCCI:THERMOCOCCALES:THERMOCOCCACEAE	55.6	1984	0	0	0	0	0	0	1	0	0	0	0	0	0	0	0	0	0	0	0	1	0	0	0	0	0	0	0	0	1	3	3	2171	0.116159	X	X	X	X
GCA_002216855.1	PARAPHOTOBACTERIUM MARINUM	2593992	NZ_CP022355.1:Chromosome:1426504; NZ_CP022356.1:Chromosome:1161949; NZ_CP022357.1:Plasmid:5539	PROTEOBACTERIA:GAMMAPROTEOBACTERIA:VIBRIONALES:VIBRIONACEAE	31.2493	2309	0	0	0	0	0	0	0	0	0	0	0	0	0	0	0	0	0	0	0	0	0	0	0	0	0	0	3	0	0	1	3	6267	0.241597	X			X
GCA_002220755.1	CAMPYLOBACTER SPUTORUM BV. PARAUREOLYTICUS LMG 11764	1725016	NZ_CP019684.1:Chromosome:1725016	PROTEOBACTERIA:DELTA/EPSILON SUBDIVISIONS:EPSILONPROTEOBACTERIA:CAMPYLOBACTERALES	29.6	1677	0	1	0	0	1	0	0	0	0	0	0	0	0	0	0	0	0	0	0	0	0	0	0	0	0	0	1	0	0	3	3	1957	0.113448	X	X	X	X
GCA_002238335.1	CAMPYLOBACTER AVIUM LMG 24591	1738633	NZ_CP022347.1:Chromosome:1738633	PROTEOBACTERIA:DELTA/EPSILON SUBDIVISIONS:EPSILONPROTEOBACTERIA:CAMPYLOBACTERALES	34.2	1693	0	0	0	0	1	0	0	0	0	0	0	0	0	0	0	0	0	0	0	0	0	0	0	0	0	0	2	0	0	2	3	2220	0.127687	X			X
GCA_002284895.1	ACTINOBACTERIA BACTERIUM IMCC19121	1506415	NZ_CP015605.1:Chromosome:1506415	TERRABACTERIA GROUP:ACTINOBACTERIA:UNCLASSIFIED ACTINOBACTERIA:ACTINOBACTERIA BACTERIUM IMCC19121	45.4	1476	0	0	0	0	0	0	0	0	0	0	0	0	1	0	0	0	0	0	0	2	0	0	0	0	0	0	0	0	0	2	3	1971	0.13084	X	X	X
GCA_002288155.1	TAYLORELLA EQUIGENITALIS	1739054	NZ_CP021200.1:Chromosome:1739054	PROTEOBACTERIA:BETAPROTEOBACTERIA:BURKHOLDERIALES:ALCALIGENACEAE	37.3	1547	0	0	0	0	0	2	0	0	0	0	0	0	0	0	0	0	0	0	0	1	0	0	0	0	0	0	0	0	0	2	3	2654	0.152612	X	X	X	X
GCA_002288185.1	CANDIDATUS PLANKTOPHILA VERNALIS	1364004	NZ_CP016776.1:Chromosome:1364004	TERRABACTERIA GROUP:ACTINOBACTERIA:ACTINOBACTERIA:CANDIDATUS NANOPELAGICALES	45.7	1358	0	0	0	0	0	0	0	0	0	0	0	0	1	0	0	0	0	0	0	2	0	0	0	0	0	0	0	0	0	2	3	2010	0.14736	X	X	X	X
GCA_002355835.1	CANDIDATUS ENDOMICROBIUM TRICHONYMPHAE	1130840	NZ_AP017459.1:Chromosome:1114532; NZ_AP017460.1:Plasmid:5518; NZ_AP017461.1:Plasmid:5752; NZ_AP017462.1:Plasmid:5038	ELUSIMICROBIA:ENDOMICROBIA:ENDOMICROBIALES:ENDOMICROBIACEAE	35.2657	1073	0	0	0	0	0	0	0	0	0	0	0	0	0	0	0	0	0	0	0	0	0	0	0	0	0	0	3	0	0	1	3	5163	0.456563	X			X
GCA_002741805.1	BORRELIA MIYAMOTOI	1428106	NZ_CP024351.1:Chromosome:906135; NZ_CP024353.1:Plasmid:70099; NZ_CP024365.1:Plasmid:13264; NZ_CP024366.1:Plasmid:13071; NZ_CP024367.1:Plasmid:12997; NZ_CP024368.1:Plasmid:11853; NZ_CP024369.1:Plasmid:9535; NZ_CP024356.1:Plasmid:33522; NZ_CP024357.1:Plasmid:30045; NZ_CP024358.1:Plasmid:30026; NZ_CP024359.1:Plasmid:29118; NZ_CP024360.1:Plasmid:26601; NZ_CP024361.1:Plasmid:24137; NZ_CP024363.1:Plasm…	SPIROCHAETES:SPIROCHAETIA:SPIROCHAETALES:BORRELIACEAE	28.726	1251	0	0	0	0	0	0	1	0	0	0	0	0	0	0	0	2	0	0	0	0	0	0	0	0	0	0	0	0	0	2	3	3690	0.258384		X	X	X
GCA_002804185.1	LACTOCOCCUS LACTIS SUBSP. LACTIS	2432058	NZ_CP024954.1:Chromosome:2432058	TERRABACTERIA GROUP:FIRMICUTES:BACILLI:LACTOBACILLALES	35.1	2224	0	0	0	0	1	0	0	0	0	0	1	0	0	0	0	0	0	0	0	0	1	0	0	0	0	0	0	0	0	3	3	1588	0.0652945	X	X	X	X
GCA_002804285.1	LACTOCOCCUS LACTIS SUBSP. LACTIS	2414663	NZ_CP024958.1:Chromosome:2414663	TERRABACTERIA GROUP:FIRMICUTES:BACILLI:LACTOBACILLALES	35.1	2221	0	0	0	0	1	0	0	0	0	0	2	0	0	0	0	0	0	0	0	0	0	0	0	0	0	0	0	0	0	2	3	649	0.0268775	X	X	X	X
GCA_900130075.1	HERMINIIMONAS ARSENITOXIDANS	3784322	NZ_LT671418.1:Chromosome:3784322	PROTEOBACTERIA:BETAPROTEOBACTERIA:BURKHOLDERIALES:OXALOBACTERACEAE	51.3	3481	0	0	0	0	0	0	0	0	1	0	0	0	1	0	0	0	0	1	0	0	0	0	0	0	0	0	0	0	0	3	3	1950	0.0515284	X	X	X	X
GCA_900155415.1	CHRISTENSENELLA MASSILIENSIS	2560186	NZ_LT700187.1:Chromosome:2560186	TERRABACTERIA GROUP:FIRMICUTES:CLOSTRIDIA:CLOSTRIDIALES	50.4	2428	1	0	0	0	1	0	0	0	0	1	0	0	0	0	0	0	0	0	0	0	0	0	0	0	0	0	0	0	0	3	3	2661	0.103938	X	X	X	X
GCA_900186835.1	PASTEURELLA DAGMATIS	2287213	NZ_LT906448.1:Chromosome:2287213	PROTEOBACTERIA:GAMMAPROTEOBACTERIA:PASTEURELLALES:PASTEURELLACEAE	37.5	2000	0	0	0	0	3	0	0	0	0	0	0	0	0	0	0	0	0	0	0	0	0	0	0	0	0	0	0	0	0	1	3	5087	0.22241	X	X	X
GCA_900186895.1	BORDETELLA HINZII	4913806	NZ_LT906461.1:Chromosome:4913806	PROTEOBACTERIA:BETAPROTEOBACTERIA:BURKHOLDERIALES:ALCALIGENACEAE	67.1	4513	0	0	0	0	0	0	0	0	0	0	0	1	0	0	0	0	2	0	0	0	0	0	0	0	0	0	0	0	0	2	3	2703	0.0550083	X	X	X	X
GCA_900187315.1	LISTERIA WELSHIMERI	2814137	NZ_LT906444.1:Chromosome:2814137	TERRABACTERIA GROUP:FIRMICUTES:BACILLI:BACILLALES	36.4	2741	0	0	0	0	0	0	0	0	0	0	3	0	0	0	0	0	0	0	0	0	0	0	0	0	0	0	0	0	0	1	3	3143	0.111686	X	X	X
GCA_000007105.1	ZYMOMONAS MOBILIS SUBSP. MOBILIS ZM4 ATCC 31821	2056363	NC_006526.2:Chromosome:2056363	PROTEOBACTERIA:ALPHAPROTEOBACTERIA:SPHINGOMONADALES:SPHINGOMONADACEAE	46.3	1748	0	0	0	0	0	0	0	0	0	0	0	0	0	4	0	0	0	0	0	0	0	0	0	0	0	0	0	0	0	1	4	2861	0.139129	X	X	X	X
GCA_000009545.1	STREPTOCOCCUS UBERIS 0140J	1852352	NC_012004.1:Chromosome:1852352	TERRABACTERIA GROUP:FIRMICUTES:BACILLI:LACTOBACILLALES	36.6	1762	0	0	0	0	0	0	0	0	0	0	2	0	0	0	0	0	0	0	0	0	0	0	0	0	0	0	1	0	1	3	4	1603	0.0865386	X	X	X	X
GCA_000013285.1	CLOSTRIDIUM PERFRINGENS ATCC 13124	3256683	NC_008261.1:Chromosome:3256683	TERRABACTERIA GROUP:FIRMICUTES:CLOSTRIDIA:CLOSTRIDIALES	28.4	2801	0	0	0	0	0	0	2	0	0	0	0	0	0	0	0	2	0	0	0	0	0	0	0	0	0	0	0	0	0	2	4	5613	0.172353	X	X	X	X
GCA_000015345.1	DICHELOBACTER NODOSUS VCS1703A	1389350	NC_009446.1:Chromosome:1389350	PROTEOBACTERIA:GAMMAPROTEOBACTERIA:CARDIOBACTERIALES:CARDIOBACTERIACEAE	44.4	1277	0	0	0	0	0	0	4	0	0	0	0	0	0	0	0	0	0	0	0	0	0	0	0	0	0	0	0	0	0	1	4	3859	0.277756	X	X	X	X
GCA_000016905.1	THERMOSIPHO MELANESIENSIS BI429	1915238	NC_009616.1:Chromosome:1915238	THERMOTOGAE:THERMOTOGAE:THERMOTOGALES:FERVIDOBACTERIACEAE	31.4	1877	1	1	0	0	0	0	0	0	0	0	0	0	0	0	0	1	0	0	0	1	0	0	0	0	0	0	0	0	0	4	4	3010	0.157161	X	X	X	X
GCA_000019765.1	XYLELLA FASTIDIOSA M23	2573987	NC_010577.1:Chromosome:2535690; NC_010579.1:Plasmid:38297	PROTEOBACTERIA:GAMMAPROTEOBACTERIA:XANTHOMONADALES:XANTHOMONADACEAE	51.7613	2254	0	0	0	0	1	0	0	0	0	0	0	0	0	0	1	2	0	0	0	0	0	0	0	0	0	0	0	0	0	3	4	4716	0.183218	X	X	X	X
GCA_000021385.1	DESULFOVIBRIO VULGARIS STR. MIYAZAKI F	4040304	NC_011769.1:Chromosome:4040304	PROTEOBACTERIA:DELTA/EPSILON SUBDIVISIONS:DELTAPROTEOBACTERIA:DESULFOVIBRIONALES	67.1	3144	0	0	0	0	2	0	0	0	0	0	0	0	2	0	0	0	0	0	0	0	0	0	0	0	0	0	0	0	0	2	4	2254	0.0557879	X	X	X	X
GCA_000021565.1	PERSEPHONELLA MARINA EX-H1	1983966	NC_012440.1:Chromosome:1930284; NC_012439.1:Plasmid:53682	AQUIFICAE:AQUIFICAE:AQUIFICALES:HYDROGENOTHERMACEAE	37.1242	2033	1	0	0	0	0	0	0	0	0	0	0	0	3	0	0	0	0	0	0	0	0	0	0	0	0	0	0	0	0	2	4	2495	0.125758	X			X
GCA_000021645.1	DICTYOGLOMUS TURGIDUM DSM 6724	1855560	NC_011661.1:Chromosome:1855560	DICTYOGLOMI:DICTYOGLOMIA:DICTYOGLOMALES:DICTYOGLOMACEAE	34	Missing	0	0	0	0	1	0	0	0	0	0	0	0	1	0	0	0	0	0	0	0	0	0	0	0	0	0	0	0	2	3	4	1548	0.0834249	X	X		X
GCA_000022985.1	AGGREGATIBACTER APHROPHILUS NJ8700	2313035	NC_012913.1:Chromosome:2313035	PROTEOBACTERIA:GAMMAPROTEOBACTERIA:PASTEURELLALES:PASTEURELLACEAE	42.2	2068	0	0	0	0	2	0	1	0	0	0	0	0	0	0	0	0	0	0	0	0	0	0	0	0	0	0	1	0	0	3	4	2249	0.0972316	X	X	X	X
GCA_000023145.1	CORYNEBACTERIUM KROPPENSTEDTII DSM 44385	2446804	NC_012704.1:Chromosome:2446804	TERRABACTERIA GROUP:ACTINOBACTERIA:ACTINOBACTERIA:CORYNEBACTERIALES	57.5	1999	0	0	0	1	0	0	0	0	2	0	0	0	0	0	1	0	0	0	0	0	0	0	0	0	0	0	0	0	0	3	4	1533	0.0626532	X	X	X	X
GCA_000023805.1	HELICOBACTER PYLORI 52	1568826	NC_017354.1:Chromosome:1568826	PROTEOBACTERIA:DELTA/EPSILON SUBDIVISIONS:EPSILONPROTEOBACTERIA:CAMPYLOBACTERALES	38.9	1390	0	0	0	0	0	0	4	0	0	0	0	0	0	0	0	0	0	0	0	0	0	0	0	0	0	0	0	0	0	1	4	397	0.0253055	X	X	X	X
GCA_000023825.1	PEDOBACTER HEPARINUS DSM 2366	5167383	NC_013061.1:Chromosome:5167383	FCB GROUP:BACTEROIDETES/CHLOROBI GROUP:BACTEROIDETES:SPHINGOBACTERIIA	42	4201	0	0	0	0	0	0	0	0	0	0	0	0	0	1	0	0	0	0	0	3	0	0	0	0	0	0	0	0	0	2	4	2546	0.0492706	X	X	X	X
GCA_000023985.1	METHANOCALDOCOCCUS FERVENS AG86	1507251	NC_013156.1:Chromosome:1485061; NC_013157.1:Plasmid:22190	EURYARCHAEOTA:METHANOMADA GROUP:METHANOCOCCI:METHANOCOCCALES	32.2088	1554	0	0	0	0	1	0	0	0	0	0	0	0	0	0	1	1	0	0	0	0	0	0	0	0	0	0	0	0	1	4	4	3534	0.234467	X	X	X	X
GCA_000024065.1	JONESIA DENITRIFICANS DSM 20603	2749646	NC_013174.1:Chromosome:2749646	TERRABACTERIA GROUP:ACTINOBACTERIA:ACTINOBACTERIA:MICROCOCCALES	58.4	2469	0	0	0	0	0	0	0	0	0	0	0	0	0	0	0	0	0	0	0	2	0	0	0	0	0	0	2	0	0	2	4	4210	0.153111	X	X	X	X
GCA_000025005.1	THERMOBACULUM TERRENUM ATCC BAA-798	3101581	NC_013525.1:Chromosome:2026947; NC_013526.1:Chromosome:1074634	TERRABACTERIA GROUP:UNCLASSIFIED TERRABACTERIA GROUP:THERMOBACULUM:THERMOBACULUM TERRENUM	53.5397	2826	2	0	0	1	0	0	0	0	0	0	0	0	0	0	0	0	0	0	0	0	0	0	0	0	0	0	1	0	0	3	4	3385	0.109138	X			X
GCA_000025205.1	GARDNERELLA VAGINALIS 409-05	1617545	NC_013721.1:Chromosome:1617545	TERRABACTERIA GROUP:ACTINOBACTERIA:ACTINOBACTERIA:BIFIDOBACTERIALES	42	1252	0	0	0	0	0	0	0	0	3	0	1	0	0	0	0	0	0	0	0	0	0	0	0	0	0	0	0	0	0	2	4	2855	0.176502	X	X	X	X
GCA_000025365.1	MYCOPLASMA GALLISEPTICUM STR. R(HIGH)	1012027	NC_017502.1:Chromosome:1012027	TERRABACTERIA GROUP:TENERICUTES:MOLLICUTES:MYCOPLASMATALES	31.5	729	0	0	0	0	0	4	0	0	0	0	0	0	0	0	0	0	0	0	0	0	0	0	0	0	0	0	0	0	0	1	4	4193	0.414317	X	X	X	X
GCA_000063605.1	MYCOPLASMA AGALACTIAE PG2	877438	NC_009497.1:Chromosome:877438	TERRABACTERIA GROUP:TENERICUTES:MOLLICUTES:MYCOPLASMATALES	29.7	660	0	0	0	0	0	3	0	0	0	1	0	0	0	0	0	0	0	0	0	0	0	0	0	0	0	0	0	0	0	2	4	3780	0.4308	X	X	X
GCA_000092305.1	METHANOCALDOCOCCUS INFERNUS ME	1328194	NC_014122.1:Chromosome:1328194	EURYARCHAEOTA:METHANOMADA GROUP:METHANOCOCCI:METHANOCOCCALES	33.6	1437	3	0	0	0	1	0	0	0	0	0	0	0	0	0	0	0	0	0	0	0	0	0	0	0	0	0	0	0	0	2	4	2847	0.214351	X			X
GCA_000092585.1	MYCOPLASMA GALLISEPTICUM STR. R(LOW)	1012800	NC_004829.2:Chromosome:1012800	TERRABACTERIA GROUP:TENERICUTES:MOLLICUTES:MYCOPLASMATALES	31.5	733	0	0	0	0	0	4	0	0	0	0	0	0	0	0	0	0	0	0	0	0	0	0	0	0	0	0	0	0	0	1	4	4193	0.414001	X	X	X	X
GCA_000144605.1	BREVUNDIMONAS SUBVIBRIOIDES ATCC 15264	3445263	NC_014375.1:Chromosome:3445263	PROTEOBACTERIA:ALPHAPROTEOBACTERIA:CAULOBACTERALES:CAULOBACTERACEAE	68.4	3277	0	0	0	0	0	0	0	0	0	0	0	0	0	0	0	0	0	0	0	0	0	0	0	0	0	0	0	0	4	1	4	703	0.0204048	X	X	X	X
GCA_000152945.2	POLARIBACTER SP. MED152	2961474	NC_020830.1:Chromosome:2961474	FCB GROUP:BACTEROIDETES/CHLOROBI GROUP:BACTEROIDETES:FLAVOBACTERIIA	30.6	2615	0	0	0	0	0	0	0	0	0	0	0	0	0	0	0	0	0	0	0	3	0	0	0	0	0	0	0	0	1	2	4	2627	0.0887058	X	X	X	X
GCA_000159155.2	GARDNERELLA VAGINALIS ATCC 14019	1667350	NC_014644.1:Chromosome:1667350	TERRABACTERIA GROUP:ACTINOBACTERIA:ACTINOBACTERIA:BIFIDOBACTERIALES	41.4	Missing	0	0	0	0	0	0	0	0	2	0	0	0	0	0	0	0	0	0	0	0	0	0	0	0	0	0	0	0	2	2	4	1959	0.117492	X	X	X	X
GCA_000183725.1	SULFURICURVUM KUJIENSE DSM 16994	2819357	NC_014762.1:Chromosome:2574824; NC_014754.1:Plasmid:118585; NC_014755.1:Plasmid:71513; NC_014756.1:Plasmid:51014; NC_014763.1:Plasmid:3421	PROTEOBACTERIA:DELTA/EPSILON SUBDIVISIONS:EPSILONPROTEOBACTERIA:CAMPYLOBACTERALES	44.5704	2772	0	0	0	0	3	0	0	1	0	0	0	0	0	0	0	0	0	0	0	0	0	0	0	0	0	0	0	0	0	2	4	2591	0.0919004	X			X
GCA_000196435.1	BARTONELLA TRIBOCORUM CIP 105476	2642404	NC_010161.1:Chromosome:2619061; NC_010160.1:Plasmid:23343	PROTEOBACTERIA:ALPHAPROTEOBACTERIA:RHIZOBIALES:BARTONELLACEAE	38.8655	2208	3	0	0	0	1	0	0	0	0	0	0	0	0	0	0	0	0	0	0	0	0	0	0	0	0	0	0	0	0	2	4	2625	0.0993414	X	X	X	X
GCA_000215665.1	CORYNEBACTERIUM ULCERANS BR-AD22	2606374	NC_015683.1:Chromosome:2606374	TERRABACTERIA GROUP:ACTINOBACTERIA:ACTINOBACTERIA:CORYNEBACTERIALES	53.4	2291	0	0	0	0	2	0	0	0	2	0	0	0	0	0	0	0	0	0	0	0	0	0	0	0	0	0	0	0	0	2	4	2463	0.0944991	X	X	X
GCA_000219045.1	FRANCISELLA SP. TX077308	2035931	NC_015696.1:Chromosome:2035931	PROTEOBACTERIA:GAMMAPROTEOBACTERIA:THIOTRICHALES:FRANCISELLACEAE	32.9	1884	0	0	0	0	2	0	0	0	0	0	0	0	0	2	0	0	0	0	0	0	0	0	0	0	0	0	0	0	0	2	4	5068	0.248928	X	X	X	X
GCA_000219915.3	ADVENELLA KASHMIRENSIS WT001	4423879	NC_017964.1:Chromosome:4365995; NC_017965.1:Plasmid:57884	PROTEOBACTERIA:BETAPROTEOBACTERIA:BURKHOLDERIALES:ALCALIGENACEAE	54.7927	Missing	0	0	0	0	1	0	0	0	0	0	0	0	1	0	0	0	0	0	0	0	0	0	0	0	0	0	2	0	0	3	4	2107	0.0476279	X	X	X	X
GCA_000221185.1	THERMOCOCCUS SP. 4557	2011320	NC_015865.1:Chromosome:2011320	EURYARCHAEOTA:THERMOCOCCI:THERMOCOCCALES:THERMOCOCCACEAE	56.1	2085	0	0	0	0	0	0	0	0	0	0	0	0	0	0	0	2	0	0	0	1	0	0	0	0	0	0	0	0	1	3	4	2275	0.11311	X	X	X	X
GCA_000224575.1	HELICOBACTER PYLORI SNT49	1610830	NC_017376.1:Chromosome:1607577; NC_017380.1:Plasmid:3253	PROTEOBACTERIA:DELTA/EPSILON SUBDIVISIONS:EPSILONPROTEOBACTERIA:CAMPYLOBACTERALES	38.9968	1427	0	0	0	0	1	0	3	0	0	0	0	0	0	0	0	0	0	0	0	0	0	0	0	0	0	0	0	0	0	2	4	1713	0.106343	X	X	X	X
GCA_000226315.1	MICAVIBRIO AERUGINOSAVORUS ARL-13	2481983	NC_016026.1:Chromosome:2481983	PROTEOBACTERIA:ALPHAPROTEOBACTERIA:UNCLASSIFIED ALPHAPROTEOBACTERIA:MICAVIBRIO	54.7	2314	0	0	0	0	4	0	0	0	0	0	0	0	0	0	0	0	0	0	0	0	0	0	0	0	0	0	0	0	0	1	4	770	0.0310236	X		X	X
GCA_000235765.3	ENTEROBACTER CLOACAE SUBSP. DISSOLVENS SDM	4968248	NC_018079.1:Chromosome:4968248	PROTEOBACTERIA:GAMMAPROTEOBACTERIA:ENTEROBACTERALES:ENTEROBACTERIACEAE	55.1	Missing	0	0	0	0	0	0	0	0	0	0	1	1	1	0	0	0	0	0	0	0	0	0	0	0	0	0	1	0	0	4	4	2148	0.0432346	X	X	X	X
GCA_000263215.1	CRONOBACTER SAKAZAKII ES15	4268675	NC_017933.1:Chromosome:4268675	PROTEOBACTERIA:GAMMAPROTEOBACTERIA:ENTEROBACTERALES:ENTEROBACTERIACEAE	57.1	3902	0	0	0	0	0	0	1	0	0	0	3	0	0	0	0	0	0	0	0	0	0	0	0	0	0	0	0	0	0	2	4	4176	0.097829	X	X	X
GCA_000265545.2	CORYNEBACTERIUM PSEUDOTUBERCULOSIS CP162	2365874	NC_018019.2:Chromosome:2365874	TERRABACTERIA GROUP:ACTINOBACTERIA:ACTINOBACTERIA:CORYNEBACTERIALES	52	2032	0	0	0	0	1	0	0	0	1	0	0	1	1	0	0	0	0	0	0	0	0	0	0	0	0	0	0	0	0	4	4	2551	0.107825	X	X	X	X
GCA_000283915.1	RICKETTSIA CANADENSIS STR. CA410	1150228	NC_016929.1:Chromosome:1150228	PROTEOBACTERIA:ALPHAPROTEOBACTERIA:RICKETTSIALES:RICKETTSIACEAE	31	900	0	0	0	0	0	0	3	0	0	0	0	0	1	0	0	0	0	0	0	0	0	0	0	0	0	0	0	0	0	2	4	2172	0.188832	X	X	X	X
GCA_000284195.1	RICKETTSIA PARKERI STR. PORTSMOUTH	1300386	NC_017044.1:Chromosome:1300386	PROTEOBACTERIA:ALPHAPROTEOBACTERIA:RICKETTSIALES:RICKETTSIACEAE	32.4	1273	0	0	0	1	2	0	0	0	1	0	0	0	0	0	0	0	0	0	0	0	0	0	0	0	0	0	0	0	0	3	4	3844	0.295605	X	X	X
GCA_000299965.1	CYCLOCLASTICUS SP. P1	2363215	NC_018697.1:Chromosome:2363215	PROTEOBACTERIA:GAMMAPROTEOBACTERIA:THIOTRICHALES:PISCIRICKETTSIACEAE	42	2233	0	0	0	0	0	0	0	0	0	0	0	0	0	0	0	0	0	1	0	1	0	0	0	0	0	0	2	0	0	3	4	4816	0.20379	X	X	X
GCA_000307005.1	LISTERIA MONOCYTOGENES SLCC2479	2972172	NC_018589.1:Chromosome:2972172	TERRABACTERIA GROUP:FIRMICUTES:BACILLI:BACILLALES	38	2932	0	0	0	0	1	0	0	0	0	0	2	0	0	0	0	0	0	0	0	0	0	0	0	0	0	0	1	0	0	3	4	3438	0.115673	X	X	X	X
GCA_000317875.1	HELICOBACTER PYLORI AKLAVIK86	1507930	NC_019563.1:Chromosome:1494183; NC_019564.1:Plasmid:12113; NC_019565.1:Plasmid:1634	PROTEOBACTERIA:DELTA/EPSILON SUBDIVISIONS:EPSILONPROTEOBACTERIA:CAMPYLOBACTERALES	39.253	1366	0	0	0	0	2	0	2	0	0	0	0	0	0	0	0	0	0	0	0	0	0	0	0	0	0	0	0	0	0	2	4	3246	0.215262	X	X	X	X
GCA_000318015.1	BORDETELLA BRONCHISEPTICA 253	5264383	NC_019382.1:Chromosome:5264383	PROTEOBACTERIA:BETAPROTEOBACTERIA:BURKHOLDERIALES:ALCALIGENACEAE	68.1	Missing	0	1	1	0	1	0	0	0	0	0	0	0	0	0	0	0	0	0	0	0	0	0	0	0	0	0	1	0	0	4	4	617	0.0117203	X	X	X	X
GCA_000336425.1	SERRATIA MARCESCENS WW4	5244703	NC_020211.1:Chromosome:5241455; NC_020212.1:Plasmid:3248	PROTEOBACTERIA:GAMMAPROTEOBACTERIA:ENTEROBACTERALES:YERSINIACEAE	59.5927	4830	0	0	0	0	2	0	0	0	0	0	0	0	1	0	0	0	0	0	0	0	0	0	0	0	0	1	0	0	0	3	4	1901	0.0362461	X	X	X
GCA_000422085.1	SERRATIA LIQUEFACIENS ATCC 27592	5282719	NC_021741.1:Chromosome:5238612; NC_021742.1:Plasmid:44107	PROTEOBACTERIA:GAMMAPROTEOBACTERIA:ENTEROBACTERALES:YERSINIACEAE	55.3766	4811	0	0	0	0	1	0	0	0	0	0	3	0	0	0	0	0	0	0	0	0	0	0	0	0	0	0	0	0	0	2	4	3301	0.0624868	X	X	X	X
GCA_000504085.1	PSEUDOTHERMOTOGA ELFII DSM 9442 NBRC 107921	2169860	NC_022792.1:Chromosome:2169860	THERMOTOGAE:THERMOTOGAE:THERMOTOGALES:THERMOTOGACEAE	38.7	2067	0	0	0	0	0	0	2	0	0	0	0	0	0	0	0	0	0	0	0	2	0	0	0	0	0	0	0	0	0	2	4	4272	0.196879	X	X	X
GCA_000513675.1	LISTERIA MONOCYTOGENES SEROTYPE 1/2A STR. 10-1047	2998206	NZ_CP006861.1:Chromosome:2998206	TERRABACTERIA GROUP:FIRMICUTES:BACILLI:BACILLALES	38	2967	0	0	0	0	1	0	0	0	0	0	3	0	0	0	0	0	0	0	0	0	0	0	0	0	0	0	0	0	0	2	4	4234	0.141218	X	X	X	X
GCA_000513695.1	LISTERIA MONOCYTOGENES SEROTYPE 1/2A STR. 88-0478	2994351	NZ_CP006862.1:Chromosome:2994351	TERRABACTERIA GROUP:FIRMICUTES:BACILLI:BACILLALES	38	2966	0	0	0	0	1	0	0	0	0	0	3	0	0	0	0	0	0	0	0	0	0	0	0	0	0	0	0	0	0	2	4	4234	0.1414	X	X	X	X
GCA_000517365.1	SPIROPLASMA MIRUM ATCC 29335	1132591	NZ_CP002082.1:Chromosome:1132591	TERRABACTERIA GROUP:TENERICUTES:MOLLICUTES:ENTOMOPLASMATALES	29.4	1099	0	0	0	0	1	0	0	0	0	3	0	0	0	0	0	0	0	0	0	0	0	0	0	0	0	0	0	0	0	2	4	3344	0.295252	X	X	X	X
GCA_000521695.1	MANNHEIMIA VARIGENA USDA-ARS-USMARC-1312	2131927	NZ_CP006944.1:Chromosome:2131927	PROTEOBACTERIA:GAMMAPROTEOBACTERIA:PASTEURELLALES:PASTEURELLACEAE	40.5	1914	1	0	0	0	2	0	1	0	0	0	0	0	0	0	0	0	0	0	0	0	0	0	0	0	0	0	0	0	0	3	4	3203	0.15024	X	X	X
GCA_000565195.1	SPIROPLASMA MIRUM ATCC 29335	1132608	NZ_CP006720.1:Chromosome:1132608	TERRABACTERIA GROUP:TENERICUTES:MOLLICUTES:ENTOMOPLASMATALES	29.4	1086	0	0	0	0	1	0	0	0	0	3	0	0	0	0	0	0	0	0	0	0	0	0	0	0	0	0	0	0	0	2	4	3345	0.295336	X	X	X	X
GCA_000576145.2	GRANULIBACTER BETHESDENSIS CGDNIH4	2729888	NZ_CP003182.2:Chromosome:2729888	PROTEOBACTERIA:ALPHAPROTEOBACTERIA:RHODOSPIRILLALES:ACETOBACTERACEAE	58.7	2391	0	0	0	0	3	0	0	0	0	0	0	0	0	0	0	0	0	0	0	0	0	0	0	0	0	0	1	0	0	2	4	1853	0.0678782	X	X	X	X
GCA_000689355.1	BARTONELLA TRIBOCORUM	2631180	NZ_HG969192.1:Chromosome:2609404; NZ_HG969193.1:Plasmid:21776	PROTEOBACTERIA:ALPHAPROTEOBACTERIA:RHIZOBIALES:BARTONELLACEAE	38.7661	2159	3	0	0	0	1	0	0	0	0	0	0	0	0	0	0	0	0	0	0	0	0	0	0	0	0	0	0	0	0	2	4	2625	0.0997651	X	X	X	X
GCA_000746625.1	LISTERIA MONOCYTOGENES	2989591	NZ_CP009258.1:Chromosome:2989591	TERRABACTERIA GROUP:FIRMICUTES:BACILLI:BACILLALES	38	2953	0	0	0	0	1	0	0	0	0	0	3	0	0	0	0	0	0	0	0	0	0	0	0	0	0	0	0	0	0	2	4	4234	0.141625	X	X	X	X
GCA_000801145.1	ACTINOBACILLUS EQUULI SUBSP. EQUULI	2431533	NZ_CP007715.1:Chromosome:2431533	PROTEOBACTERIA:GAMMAPROTEOBACTERIA:PASTEURELLALES:PASTEURELLACEAE	40.3	2180	0	0	0	0	2	0	1	0	0	0	0	0	0	0	0	0	0	0	0	0	0	0	0	0	0	0	1	0	0	3	4	2810	0.115565	X	X	X
GCA_000835285.1	CAMPYLOBACTER JEJUNI SUBSP. JEJUNI	1742047	NZ_CP010306.1:Chromosome:1742047	PROTEOBACTERIA:DELTA/EPSILON SUBDIVISIONS:EPSILONPROTEOBACTERIA:CAMPYLOBACTERALES	30.4	1696	0	0	0	0	2	0	1	0	0	0	0	0	0	0	0	0	0	0	0	0	0	0	0	0	0	0	1	0	0	3	4	6337	0.363767	X	X	X	X
GCA_000835345.1	CAMPYLOBACTER JEJUNI SUBSP. JEJUNI	1827840	NZ_CP010072.1:Chromosome:1742364; NZ_CP010073.1:Plasmid:48872; NZ_CP010074.1:Plasmid:36604	PROTEOBACTERIA:DELTA/EPSILON SUBDIVISIONS:EPSILONPROTEOBACTERIA:CAMPYLOBACTERALES	30.3698	1878	1	0	0	0	2	0	1	0	0	0	0	0	0	0	0	0	0	0	0	0	0	0	0	0	0	0	0	0	0	3	4	2630	0.143886	X	X	X	X
GCA_000835365.1	CAMPYLOBACTER JEJUNI SUBSP. JEJUNI	1831013	NZ_CP010301.1:Chromosome:1745537; NZ_CP010302.1:Plasmid:48872; NZ_CP010303.1:Plasmid:36604	PROTEOBACTERIA:DELTA/EPSILON SUBDIVISIONS:EPSILONPROTEOBACTERIA:CAMPYLOBACTERALES	30.37	1876	1	0	0	0	2	0	1	0	0	0	0	0	0	0	0	0	0	0	0	0	0	0	0	0	0	0	0	0	0	3	4	2630	0.143636	X	X	X	X
GCA_000962775.1	BORRELIA AFZELII K78	1309078	NZ_CP009058.1:Chromosome:905949; NZ_CP009060.1:Plasmid:26571; NZ_CP009070.1:Plasmid:30797; NZ_CP009069.1:Plasmid:30468; NZ_CP009071.1:Plasmid:30397; NZ_CP009068.1:Plasmid:31266; NZ_CP009061.1:Plasmid:25221; NZ_CP009062.1:Plasmid:28272; NZ_CP009063.1:Plasmid:28738; NZ_CP009064.1:Plasmid:24282; NZ_CP009065.1:Plasmid:25184; NZ_CP009066.1:Plasmid:28638; NZ_CP009067.1:Plasmid:36114; NZ_CP009059.1:Plas…	SPIROCHAETES:SPIROCHAETIA:SPIROCHAETALES:BORRELIACEAE	27.9451	1227	0	0	0	0	0	0	4	0	0	0	0	0	0	0	0	0	0	0	0	0	0	0	0	0	0	0	0	0	0	1	4	4610	0.352156		X	X	X
GCA_000980835.1	CORYNEBACTERIUM KUTSCHERI	2354065	NZ_CP011312.1:Chromosome:2354065	TERRABACTERIA GROUP:ACTINOBACTERIA:ACTINOBACTERIA:CORYNEBACTERIALES	46.5	1997	0	0	0	0	0	0	0	0	2	0	2	0	0	0	0	0	0	0	0	0	0	0	0	0	0	0	0	0	0	2	4	3042	0.129223	X	X	X
GCA_001042655.1	GARDNERELLA VAGINALIS ATCC 14018 JCM 11026	1667406	NZ_AP012332.1:Chromosome:1667406	TERRABACTERIA GROUP:ACTINOBACTERIA:ACTINOBACTERIA:BIFIDOBACTERIALES	41.4	1319	0	0	0	0	0	0	0	0	2	0	0	0	0	0	0	0	0	0	0	0	0	0	0	0	0	0	0	0	2	2	4	1959	0.117488	X	X	X	X
GCA_001187845.1	OCTADECABACTER TEMPERATUS	3264628	NZ_CP012160.1:Chromosome:3233068; NZ_CP012161.1:Plasmid:31560	PROTEOBACTERIA:ALPHAPROTEOBACTERIA:RHODOBACTERALES:RHODOBACTERACEAE	54.6662	3218	0	1	0	0	0	0	0	0	0	0	2	0	1	0	0	0	0	0	0	0	0	0	0	0	0	0	0	0	0	3	4	1942	0.0594861	X	X	X	X
GCA_001188835.1	AGGREGATIBACTER APHROPHILUS NJ8700	2313256	NZ_CP009230.1:Chromosome:2313256	PROTEOBACTERIA:GAMMAPROTEOBACTERIA:PASTEURELLALES:PASTEURELLACEAE	42.2	2110	0	0	0	0	2	0	1	0	0	0	0	0	0	0	0	0	0	0	0	0	0	0	0	0	0	0	1	0	0	3	4	2249	0.0972223	X	X	X	X
GCA_001281505.1	LAWSONELLA CLEVELANDENSIS	1915154	NZ_CP012390.1:Chromosome:1915154	TERRABACTERIA GROUP:ACTINOBACTERIA:ACTINOBACTERIA:CORYNEBACTERIALES	58.6	1583	0	0	0	0	0	0	0	0	0	3	1	0	0	0	0	0	0	0	0	0	0	0	0	0	0	0	0	0	0	2	4	4748	0.247917	X	X	X	X
GCA_001412575.1	LIMNOHABITANS SP. 103DPR2	2948795	NZ_CP011834.1:Chromosome:2948795	PROTEOBACTERIA:BETAPROTEOBACTERIA:BURKHOLDERIALES:COMAMONADACEAE	53.3	2778	1	0	0	0	0	0	0	1	0	0	1	0	0	0	0	0	0	0	0	0	0	0	0	0	0	0	1	0	0	4	4	4682	0.158777	X	X	X	X
GCA_001587175.1	STREPTOCOCCUS SP. A12	1874337	NZ_CP013651.1:Chromosome:1874337	TERRABACTERIA GROUP:FIRMICUTES:BACILLI:LACTOBACILLALES	42.2	1739	0	0	0	0	0	0	0	0	1	1	0	2	0	0	0	0	0	0	0	0	0	0	0	0	0	0	0	0	0	3	4	1209	0.0645028	X	X	X	X
GCA_001596175.2	ELIZABETHKINGIA ANOPHELIS	3931222	NZ_CP014805.2:Chromosome:3931222	FCB GROUP:BACTEROIDETES/CHLOROBI GROUP:BACTEROIDETES:FLAVOBACTERIIA	35.8	3473	0	0	0	1	0	0	1	0	0	0	0	2	0	0	0	0	0	0	0	0	0	0	0	0	0	0	0	0	0	3	4	1862	0.0473644	X	X	X
GCA_001618465.2	ELIZABETHKINGIA ANOPHELIS	3931222	NZ_CP015066.2:Chromosome:3931222	FCB GROUP:BACTEROIDETES/CHLOROBI GROUP:BACTEROIDETES:FLAVOBACTERIIA	35.8	3472	0	0	0	1	0	0	1	0	0	0	0	2	0	0	0	0	0	0	0	0	0	0	0	0	0	0	0	0	0	3	4	1862	0.0473644	X	X	X
GCA_001618545.2	ELIZABETHKINGIA ANOPHELIS	3931222	NZ_CP015068.2:Chromosome:3931222	FCB GROUP:BACTEROIDETES/CHLOROBI GROUP:BACTEROIDETES:FLAVOBACTERIIA	35.8	3471	0	0	0	1	0	0	1	0	0	0	0	2	0	0	0	0	0	0	0	0	0	0	0	0	0	0	0	0	0	3	4	1862	0.0473644	X	X	X
GCA_001644625.1	LISTERIA MONOCYTOGENES	3018390	NZ_CP011345.1:Chromosome:3018390	TERRABACTERIA GROUP:FIRMICUTES:BACILLI:BACILLALES	38	2995	0	0	0	0	1	0	0	0	0	0	2	0	0	0	0	0	0	0	0	0	0	0	0	0	0	0	1	0	0	3	4	3458	0.114564	X	X	X	X
GCA_001653435.1	HELICOBACTER PYLORI	1510564	NZ_CP011485.1:Chromosome:1510564	PROTEOBACTERIA:DELTA/EPSILON SUBDIVISIONS:EPSILONPROTEOBACTERIA:CAMPYLOBACTERALES	39	1365	4	0	0	0	0	0	0	0	0	0	0	0	0	0	0	0	0	0	0	0	0	0	0	0	0	0	0	0	0	1	4	2264	0.149878	X	X	X	X
GCA_001687545.1	ALTERERYTHROBACTER NAMHICOLA	2591679	NZ_CP016545.1:Chromosome:2591679	PROTEOBACTERIA:ALPHAPROTEOBACTERIA:SPHINGOMONADALES:ERYTHROBACTERACEAE	65	2472	0	0	0	0	0	0	0	0	0	0	0	1	0	0	0	0	0	0	0	0	0	0	0	0	0	0	0	0	3	2	4	1055	0.0407072	X	X	X
GCA_001688765.2	AKKERMANSIA MUCINIPHILA	2745278	NZ_CP015409.2:Chromosome:2745278	PVC GROUP:VERRUCOMICROBIA:VERRUCOMICROBIAE:VERRUCOMICROBIALES	55.7	2333	0	0	0	0	1	0	0	0	0	0	0	0	0	0	0	0	0	0	0	2	0	0	0	0	0	0	1	0	0	3	4	2641	0.0962016	X		X	X
GCA_001712875.1	MAIZE BUSHY STUNT PHYTOPLASMA	576118	NZ_CP015149.1:Chromosome:576118	TERRABACTERIA GROUP:TENERICUTES:MOLLICUTES:ACHOLEPLASMATALES	28.5	498	0	0	0	0	0	0	0	0	0	0	4	0	0	0	0	0	0	0	0	0	0	0	0	0	0	0	0	0	0	1	4	3281	0.569501	X	X	X	X
GCA_001717625.1	CAMPYLOBACTER JEJUNI SUBSP. JEJUNI	1759887	NZ_CP017029.1:Chromosome:1709198; NZ_CP017030.1:Plasmid:50689	PROTEOBACTERIA:DELTA/EPSILON SUBDIVISIONS:EPSILONPROTEOBACTERIA:CAMPYLOBACTERALES	30.1453	1681	0	0	0	0	2	0	1	0	0	0	0	0	0	0	0	0	0	0	0	0	0	0	0	0	0	0	1	0	0	3	4	7191	0.408606	X	X	X	X
GCA_001792815.1	MICROBACTERIUM SP. BH-3-3-3	3508491	NZ_CP017674.1:Chromosome:3508491	TERRABACTERIA GROUP:ACTINOBACTERIA:ACTINOBACTERIA:MICROCOCCALES	70.5	3130	0	0	0	0	0	0	0	0	0	0	2	0	2	0	0	0	0	0	0	0	0	0	0	0	0	0	0	0	0	2	4	4167	0.118769	X	X	X	X
GCA_001858005.1	BUTYRIVIBRIO HUNGATEI	3386314	NZ_CP017831.1:Chromosome:3143784; NZ_CP017830.1:Chromosome:91776; NZ_CP017832.1:Plasmid:144470; NZ_CP017833.1:Plasmid:6284	TERRABACTERIA GROUP:FIRMICUTES:CLOSTRIDIA:CLOSTRIDIALES	39.7046	2989	0	0	0	1	1	0	0	0	0	0	1	0	0	0	0	0	0	0	0	0	0	0	0	0	0	0	1	0	0	4	4	3123	0.0922242	X	X	X	X
GCA_001865535.1	CAMPYLOBACTER COLI	1924810	NZ_CP017875.1:Chromosome:1837306; NZ_CP017877.1:Plasmid:55234; NZ_CP017876.1:Plasmid:32270	PROTEOBACTERIA:DELTA/EPSILON SUBDIVISIONS:EPSILONPROTEOBACTERIA:CAMPYLOBACTERALES	31.1787	1863	0	0	0	0	1	0	2	0	0	0	0	0	0	0	0	1	0	0	0	0	0	0	0	0	0	0	0	0	0	3	4	6349	0.329851	X	X	X	X
GCA_001889005.1	GRAMELLA SP. LPB0144	2978889	NZ_CP018153.1:Chromosome:2978889	FCB GROUP:BACTEROIDETES/CHLOROBI GROUP:BACTEROIDETES:FLAVOBACTERIIA	38.2	2612	0	0	0	0	0	0	0	0	0	0	0	0	0	0	0	0	0	0	0	3	0	0	0	0	0	0	1	0	0	2	4	3233	0.10853	X	X	X	X
GCA_001889025.1	SPHINGOPYXIS SP. LPB0140	2533041	NZ_CP018154.1:Chromosome:2533041	PROTEOBACTERIA:ALPHAPROTEOBACTERIA:SPHINGOMONADALES:SPHINGOMONADACEAE	46.1	2371	0	0	0	0	1	0	0	0	0	0	0	0	0	1	0	0	0	0	0	0	0	0	0	0	0	0	0	0	2	3	4	2722	0.10746	X	X	X	X
GCA_001889305.1	DEHALOCOCCOIDES MCCARTYI	1521287	NZ_CP013074.1:Chromosome:1521287	TERRABACTERIA GROUP:CHLOROFLEXI:DEHALOCOCCOIDIA:DEHALOCOCCOIDALES	46.9	1589	0	0	0	0	1	0	0	0	0	0	0	1	0	0	0	0	0	0	0	0	0	0	0	0	0	0	0	0	2	3	4	1706	0.112142	X	X	X	X
GCA_001941385.1	THERMOSIPHO MELANESIENSIS	1915344	NZ_CP007389.1:Chromosome:1915344	THERMOTOGAE:THERMOTOGAE:THERMOTOGALES:FERVIDOBACTERIACEAE	31.4	1877	1	1	0	0	0	0	0	0	0	0	0	0	0	0	0	1	0	0	0	1	0	0	0	0	0	0	0	0	0	4	4	3010	0.157152	X	X	X	X
GCA_001952735.1	LISTERIA MONOCYTOGENES	3003994	NZ_CP019164.1:Chromosome:3003994	TERRABACTERIA GROUP:FIRMICUTES:BACILLI:BACILLALES	38	2968	0	0	0	0	1	0	0	0	0	0	3	0	0	0	0	0	0	0	0	0	0	0	0	0	0	0	0	0	0	2	4	4234	0.140946	X	X	X	X
GCA_002005185.1	VEILLONELLA PARVULA	2178518	NZ_CP019721.1:Chromosome:2178518	TERRABACTERIA GROUP:FIRMICUTES:NEGATIVICUTES:VEILLONELLALES	38.8	1923	0	0	0	0	0	0	2	0	0	0	0	0	0	0	0	0	0	0	0	0	0	0	0	0	0	0	2	0	0	2	4	4019	0.184483	X	X	X	X
GCA_002007485.1	BARTONELLA APIS	2601172	NZ_CP015820.1:Chromosome:2601172	PROTEOBACTERIA:ALPHAPROTEOBACTERIA:RHIZOBIALES:BARTONELLACEAE	45.3	2201	0	0	0	0	1	0	0	0	0	0	0	0	0	0	0	0	0	0	0	0	0	1	0	0	0	1	1	0	0	4	4	1646	0.0632792	X	X	X	X
GCA_002007565.1	BARTONELLA APIS	2907212	NZ_CP015625.1:Chromosome:2907212	PROTEOBACTERIA:ALPHAPROTEOBACTERIA:RHIZOBIALES:BARTONELLACEAE	45.7	2445	0	0	0	1	1	0	0	0	0	0	0	0	0	0	0	0	0	0	0	0	0	1	0	0	0	0	1	0	0	4	4	2824	0.0971377	X	X	X	X
GCA_002007825.1	DEHALOCOCCOIDES MCCARTYI	1329198	NZ_CP019865.1:Chromosome:1329198	TERRABACTERIA GROUP:CHLOROFLEXI:DEHALOCOCCOIDIA:DEHALOCOCCOIDALES	49.1	1364	0	0	0	0	0	0	0	0	0	0	1	1	0	0	0	0	0	0	0	0	0	0	0	0	0	0	0	0	2	3	4	1914	0.143997	X	X	X	X
GCA_002007905.1	DEHALOCOCCOIDES MCCARTYI	1271604	NZ_CP019866.1:Chromosome:1271604	TERRABACTERIA GROUP:CHLOROFLEXI:DEHALOCOCCOIDIA:DEHALOCOCCOIDALES	49.3	1295	0	0	0	0	0	0	0	0	0	0	1	1	0	0	0	0	0	0	0	0	0	0	0	0	0	0	0	0	2	3	4	1914	0.150519	X	X	X	X
GCA_002021775.1	DEHALOCOCCOIDES MCCARTYI	1337486	NZ_CP019946.1:Chromosome:1337486	TERRABACTERIA GROUP:CHLOROFLEXI:DEHALOCOCCOIDIA:DEHALOCOCCOIDALES	47.6	1372	0	0	0	0	0	0	0	0	0	0	1	1	0	0	0	0	0	0	0	0	0	0	0	0	0	0	0	0	2	3	4	2058	0.153871	X	X	X	X
GCA_002076915.1	ACTINOMYCES GAOSHOUYII	2359360	NZ_CP020468.1:Chromosome:2359360	TERRABACTERIA GROUP:ACTINOBACTERIA:ACTINOBACTERIA:ACTINOMYCETALES	71.1	1887	0	0	0	0	0	0	0	0	0	0	0	0	0	1	0	0	0	0	0	0	0	0	0	0	0	0	3	0	0	2	4	1718	0.0728164	X	X	X
GCA_002076935.1	ACINETOBACTER LACTUCAE	3981712	NZ_CP020015.1:Chromosome:3981712	PROTEOBACTERIA:GAMMAPROTEOBACTERIA:PSEUDOMONADALES:MORAXELLACEAE	38.8	3586	0	0	0	0	0	0	0	0	0	0	0	1	0	0	0	0	0	0	0	0	0	0	0	0	0	0	2	0	1	3	4	2036	0.0511338	X	X	X
GCA_002080395.1	CAMPYLOBACTER HELVETICUS	1871495	NZ_CP020478.1:Chromosome:1758726; NZ_CP020479.1:Plasmid:72019; NZ_CP020480.1:Plasmid:34012; NZ_CP020481.1:Plasmid:3279; NZ_CP020482.1:Plasmid:1698; NZ_CP020483.1:Plasmid:1761	PROTEOBACTERIA:DELTA/EPSILON SUBDIVISIONS:EPSILONPROTEOBACTERIA:CAMPYLOBACTERALES	34.3399	1870	0	0	0	0	2	0	0	0	0	0	0	1	0	0	0	0	0	0	0	0	0	0	0	0	0	0	1	0	0	3	4	3965	0.211863	X	X	X	X
GCA_002105615.1	LISTERIA MONOCYTOGENES	2966603	NZ_CP020827.1:Chromosome:2966603	TERRABACTERIA GROUP:FIRMICUTES:BACILLI:BACILLALES	38	2917	0	0	0	0	2	0	0	0	0	0	2	0	0	0	0	0	0	0	0	0	0	0	0	0	0	0	0	0	0	2	4	4343	0.146396	X	X	X	X
GCA_002105655.1	LISTERIA MONOCYTOGENES	2905907	NZ_CP020830.1:Chromosome:2905907	TERRABACTERIA GROUP:FIRMICUTES:BACILLI:BACILLALES	38.1	2857	0	0	0	0	1	0	0	0	0	0	2	0	0	0	0	0	0	0	0	0	0	0	0	0	0	0	1	0	0	3	4	3462	0.119137	X	X	X	X
GCA_002127965.1	OXALOBACTER FORMIGENES	2468871	NZ_CP018787.1:Chromosome:2468871	PROTEOBACTERIA:BETAPROTEOBACTERIA:BURKHOLDERIALES:OXALOBACTERACEAE	49.6	2232	1	0	0	0	1	0	0	0	0	0	0	0	0	0	0	0	0	0	0	0	0	0	0	0	0	0	2	0	0	3	4	2486	0.100694	X		X	X
GCA_002139855.1	CAMPYLOBACTER SP. RM6137	1640613	NZ_CP018789.1:Chromosome:1634523; NZ_CP018790.1:Plasmid:6090	PROTEOBACTERIA:DELTA/EPSILON SUBDIVISIONS:EPSILONPROTEOBACTERIA:CAMPYLOBACTERALES	34.1981	1601	1	0	0	0	3	0	0	0	0	0	0	0	0	0	0	0	0	0	0	0	0	0	0	0	0	0	0	0	0	2	4	2804	0.170912	X	X	X	X
GCA_002139915.1	CAMPYLOBACTER SP. NCTC 13003	1593985	NZ_CP018788.1:Chromosome:1593985	PROTEOBACTERIA:DELTA/EPSILON SUBDIVISIONS:EPSILONPROTEOBACTERIA:CAMPYLOBACTERALES	33.6	1543	0	0	0	0	4	0	0	0	0	0	0	0	0	0	0	0	0	0	0	0	0	0	0	0	0	0	0	0	0	1	4	3285	0.206087	X	X	X	X
GCA_002209145.1	JONESIA DENITRIFICANS	2788696	NZ_CP022038.1:Chromosome:2788696	TERRABACTERIA GROUP:ACTINOBACTERIA:ACTINOBACTERIA:MICROCOCCALES	0	Missing	0	0	0	0	0	0	0	0	0	0	0	0	0	0	0	0	0	0	0	2	0	0	0	0	0	0	2	0	0	2	4	4182	0.149963	X	X	X	X
GCA_002213625.1	LISTERIA MONOCYTOGENES SEROTYPE 1/2A STR. 08-7669	2954577	NZ_CP007011.1:Chromosome:2954577	TERRABACTERIA GROUP:FIRMICUTES:BACILLI:BACILLALES	38	2913	0	0	0	0	1	0	0	0	0	0	3	0	0	0	0	0	0	0	0	0	0	0	0	0	0	0	0	0	0	2	4	4234	0.143303	X	X	X	X
GCA_002213645.1	LISTERIA MONOCYTOGENES SEROTYPE 1/2A STR. 10-1046	2998206	NZ_CP007017.1:Chromosome:2998206	TERRABACTERIA GROUP:FIRMICUTES:BACILLI:BACILLALES	38	2969	0	0	0	0	1	0	0	0	0	0	3	0	0	0	0	0	0	0	0	0	0	0	0	0	0	0	0	0	0	2	4	4234	0.141218	X	X	X	X
GCA_002214485.1	THERMOCOCCUS PACIFICUS	1785673	NZ_CP015102.1:Chromosome:1785673	EURYARCHAEOTA:THERMOCOCCI:THERMOCOCCALES:THERMOCOCCACEAE	54.2	1868	0	0	0	0	0	0	0	0	0	0	0	0	0	0	1	0	0	0	0	1	1	0	0	0	0	0	0	0	1	4	4	2005	0.112283	X	X	X	X
GCA_002214525.1	THERMOCOCCUS SP. P6	1522818	NZ_CP015104.1:Chromosome:1522818	EURYARCHAEOTA:THERMOCOCCI:THERMOCOCCALES:THERMOCOCCACEAE	54.9	1568	0	0	0	0	0	0	1	0	0	0	0	0	0	0	2	0	0	0	0	1	0	0	0	0	0	0	0	0	0	3	4	2183	0.143353	X	X	X	X
GCA_002220775.1	CAMPYLOBACTER SPUTORUM	1681311	NZ_CP019685.1:Chromosome:1681311	PROTEOBACTERIA:DELTA/EPSILON SUBDIVISIONS:EPSILONPROTEOBACTERIA:CAMPYLOBACTERALES	29.3	1610	0	0	0	0	3	0	0	0	0	0	0	0	0	0	0	0	0	0	0	0	0	0	0	0	0	0	1	0	0	2	4	1977	0.117587	X	X	X	X
GCA_002240205.1	PROSTHECOCHLORIS SP. GSB1	2468479	NZ_CP022571.1:Chromosome:2468479	FCB GROUP:BACTEROIDETES/CHLOROBI GROUP:CHLOROBI:CHLOROBIA	56	2269	0	0	0	0	0	0	0	0	0	0	4	0	0	0	0	0	0	0	0	0	0	0	0	0	0	0	0	0	0	1	4	3387	0.13721	X	X	X	X
GCA_002257585.1	MUCILAGINIBACTER SP. BJC16-A31	5301339	NZ_CP022743.1:Chromosome:5301339	FCB GROUP:BACTEROIDETES/CHLOROBI GROUP:BACTEROIDETES:SPHINGOBACTERIIA	42.2	4517	1	0	0	0	0	0	0	0	0	0	1	2	0	0	0	0	0	0	0	0	0	0	0	0	0	0	0	0	0	3	4	2416	0.0455734	X	X	X	X
GCA_002269345.1	ALTERERYTHROBACTER MANGROVI	2702851	NZ_CP022889.1:Chromosome:2702851	PROTEOBACTERIA:ALPHAPROTEOBACTERIA:SPHINGOMONADALES:ERYTHROBACTERACEAE	63.5	2561	0	0	0	0	1	0	0	0	0	0	0	0	0	1	0	0	0	0	0	0	0	0	0	0	0	0	1	0	1	4	4	1931	0.0714431	X	X	X	X
GCA_002285855.1	CANDIDATUS HAMILTONELLA DEFENSA (BEMISIA TABACI)	1739504	NZ_CP016303.1:Chromosome:1739504	PROTEOBACTERIA:GAMMAPROTEOBACTERIA:ENTEROBACTERALES:ENTEROBACTERIACEAE	40.3	1466	0	0	0	0	0	0	0	0	0	0	0	0	0	3	0	0	0	0	1	0	0	0	0	0	0	0	0	0	0	2	4	1965	0.112963	X	X	X	X
GCA_002302475.1	CAPNOCYTOPHAGA CYNODEGMI	2640475	NZ_CP022378.1:Chromosome:2640475	FCB GROUP:BACTEROIDETES/CHLOROBI GROUP:BACTEROIDETES:FLAVOBACTERIIA	34.3	2240	0	0	0	0	1	0	0	0	0	0	0	0	0	0	0	0	0	0	0	0	1	1	0	0	0	0	1	0	0	4	4	2732	0.103466	X	X	X	X
GCA_002355555.1	HAFNIA SP. CBA7124	4585298	NZ_AP017469.1:Chromosome:4585298	PROTEOBACTERIA:GAMMAPROTEOBACTERIA:ENTEROBACTERALES:HAFNIACEAE	48.8	3983	0	0	0	0	0	0	2	0	0	0	1	0	1	0	0	0	0	0	0	0	0	0	0	0	0	0	0	0	0	3	4	2929	0.0638781	X	X	X
GCA_002355955.1	CANDIDATUS DESULFOVIBRIO TRICHONYMPHAE	1410056	NZ_AP017368.1:Chromosome:1410056	PROTEOBACTERIA:DELTA/EPSILON SUBDIVISIONS:DELTAPROTEOBACTERIA:DESULFOVIBRIONALES	54.8	1216	0	0	0	0	2	0	0	0	0	0	0	1	0	1	0	0	0	0	0	0	0	0	0	0	0	0	0	0	0	3	4	1678	0.119002	X	X	X	X
GCA_002787055.1	CANDIDATUS NITROSOTENUIS SP. AQ6F	1697207	NZ_CP024808.1:Chromosome:1697207	TACK GROUP:THAUMARCHAEOTA:UNCLASSIFIED THAUMARCHAEOTA:CANDIDATUS NITROSOTENUIS	42.2	1916	1	0	0	0	0	0	0	0	0	0	0	0	0	0	2	0	0	0	0	0	0	0	0	0	0	0	0	0	1	3	4	2674	0.157553	X	X	X	X
GCA_002803985.1	ENTOMOPLASMA LUMINOSUM	1031560	NZ_CP024963.1:Chromosome:1031560	TERRABACTERIA GROUP:TENERICUTES:MOLLICUTES:ENTOMOPLASMATALES	29.8	860	0	0	0	0	0	0	0	0	0	0	4	0	0	0	0	0	0	0	0	0	0	0	0	0	0	0	0	0	0	1	4	3180	0.308271	X	X	X	X
GCA_002814135.1	STREPTOCOCCUS UBERIS	1863842	NZ_CP022435.1:Chromosome:1863842	TERRABACTERIA GROUP:FIRMICUTES:BACILLI:LACTOBACILLALES	36.7	1777	0	0	0	0	0	0	0	0	0	0	1	0	0	0	0	0	0	0	0	0	0	0	0	0	0	0	2	0	1	3	4	2761	0.148135	X	X	X	X
GCA_900070355.1	DEVRIESEA AGAMARUM	2958880	NZ_LN849456.1:Chromosome:2958880	TERRABACTERIA GROUP:ACTINOBACTERIA:ACTINOBACTERIA:MICROCOCCALES	60.1	2409	0	0	0	0	1	0	0	1	0	0	0	0	0	0	0	0	0	0	0	0	0	0	0	0	0	0	2	0	0	3	4	3906	0.132009	X			X
GCA_900088695.1	MYCOPLASMA BOVIS	869926	NZ_LT578418.1:Chromosome:869926	TERRABACTERIA GROUP:TENERICUTES:MOLLICUTES:MYCOPLASMATALES	29.7	641	0	0	0	0	0	3	0	0	0	1	0	0	0	0	0	0	0	0	0	0	0	0	0	0	0	0	0	0	0	2	4	3851	0.442681	X	X	X	X
GCA_900095815.1	METHANOTHERMOBACTER WOLFEII	1686891	NZ_LT608329.1:Chromosome:1686891	EURYARCHAEOTA:METHANOMADA GROUP:METHANOBACTERIA:METHANOBACTERIALES	48.9	1655	0	0	0	0	0	0	0	0	0	0	0	0	0	0	0	0	0	0	0	1	0	0	0	0	0	0	3	0	0	2	4	6920	0.410222	X	X	X	X
GCA_900120245.1	ACTINOMYCES SP. MARSEILLE-P2985	1892549	NZ_LT635457.1:Chromosome:1892549	TERRABACTERIA GROUP:ACTINOBACTERIA:ACTINOBACTERIA:ACTINOMYCETALES	57	1580	0	0	0	1	0	0	0	0	1	0	0	0	0	0	0	0	0	0	0	2	0	0	0	0	0	0	0	0	0	3	4	2634	0.139177	X	X	X	X
GCA_000006175.2	METHANOCOCCUS VOLTAE A3	1936387	NC_014222.1:Chromosome:1936387	EURYARCHAEOTA:METHANOMADA GROUP:METHANOCOCCI:METHANOCOCCALES	28.6	Missing	0	0	0	0	0	0	0	0	0	0	0	0	0	0	0	0	0	0	0	0	0	0	0	0	0	0	4	0	1	2	5	7651	0.395117	X	X	X	X
GCA_000008405.1	MYCOPLASMA HYOPNEUMONIAE 232	892758	NC_006360.1:Chromosome:892758	TERRABACTERIA GROUP:TENERICUTES:MOLLICUTES:MYCOPLASMATALES	28.6	662	0	0	0	0	1	4	0	0	0	0	0	0	0	0	0	0	0	0	0	0	0	0	0	0	0	0	0	0	0	2	5	5336	0.597698	X	X	X	X
GCA_000008785.1	HELICOBACTER PYLORI J99	1643831	NC_000921.1:Chromosome:1643831	PROTEOBACTERIA:DELTA/EPSILON SUBDIVISIONS:EPSILONPROTEOBACTERIA:CAMPYLOBACTERALES	39.2	1469	2	0	0	0	0	0	3	0	0	0	0	0	0	0	0	0	0	0	0	0	0	0	0	0	0	0	0	0	0	2	5	3897	0.237068	X	X	X	X
GCA_000011105.1	PYROCOCCUS HORIKOSHII OT3	1738505	NC_000961.1:Chromosome:1738505	EURYARCHAEOTA:THERMOCOCCI:THERMOCOCCALES:THERMOCOCCACEAE	41.9	1801	1	0	0	0	0	0	2	0	0	0	0	0	0	0	1	0	0	0	0	1	0	0	0	0	0	0	0	0	0	4	5	4196	0.241357	X	X	X	X
GCA_000012405.1	THERMOBIFIDA FUSCA YX	3642249	NC_007333.1:Chromosome:3642249	TERRABACTERIA GROUP:ACTINOBACTERIA:ACTINOBACTERIA:STREPTOSPORANGIALES	67.5	3064	0	0	0	0	0	0	3	0	0	0	0	0	0	1	0	0	0	0	1	0	0	0	0	0	0	0	0	0	0	3	5	6183	0.169758	X	X	X	X
GCA_000016125.1	METHANOCOCCUS MARIPALUDIS C5	1789046	NC_009135.1:Chromosome:1780761; NC_009136.1:Plasmid:8285	EURYARCHAEOTA:METHANOMADA GROUP:METHANOCOCCI:METHANOCOCCALES	32.9731	1820	0	0	0	0	2	0	0	0	0	0	0	0	0	0	0	0	0	0	0	0	0	0	0	0	0	0	3	0	0	2	5	7132	0.398648	X	X	X	X
GCA_000017185.1	METHANOCOCCUS AEOLICUS NANKAI-3	1569500	NC_009635.1:Chromosome:1569500	EURYARCHAEOTA:METHANOMADA GROUP:METHANOCOCCI:METHANOCOCCALES	30	1489	0	0	0	0	0	0	5	0	0	0	0	0	0	0	0	0	0	0	0	0	0	0	0	0	0	0	0	0	0	1	5	6751	0.430137	X	X	X	X
GCA_000017625.1	METHANOREGULA BOONEI 6A8	2542943	NC_009712.1:Chromosome:2542943	EURYARCHAEOTA:STENOSARCHAEA GROUP:METHANOMICROBIA:METHANOMICROBIALES	54.5	2513	0	0	0	0	0	0	1	0	0	0	0	0	0	0	0	0	0	0	0	0	0	0	0	2	0	0	0	0	2	3	5	3169	0.124619	X	X	X	X
GCA_000017665.1	CRONOBACTER SAKAZAKII ATCC BAA-894	4530777	NC_009778.1:Chromosome:4368373; NC_009779.1:Plasmid:31208; NC_009780.1:Plasmid:131196	PROTEOBACTERIA:GAMMAPROTEOBACTERIA:ENTEROBACTERALES:ENTEROBACTERIACEAE	56.7642	4174	0	0	0	0	0	0	0	0	0	0	1	1	0	0	0	0	0	1	0	0	0	1	0	0	0	0	1	0	0	5	5	3360	0.0741595	X	X	X
GCA_000017865.1	PSEUDOTHERMOTOGA LETTINGAE TMO	2135342	NC_009828.1:Chromosome:2135342	THERMOTOGAE:THERMOTOGAE:THERMOTOGALES:THERMOTOGACEAE	38.7	2052	0	0	0	0	0	0	3	0	0	0	0	0	0	0	0	0	0	0	0	2	0	0	0	0	0	0	0	0	0	2	5	5355	0.25078	X	X	X
GCA_000019685.1	BORRELIA DUTTONII LY	1574881	NC_011229.1:Chromosome:931674; NC_011224.1:Plasmid:11226; NC_011226.1:Plasmid:15049; NC_011247.1:Plasmid:163884; NC_011257.1:Plasmid:23303; NC_011259.1:Plasmid:23036; NC_011261.1:Plasmid:26917; NC_011265.1:Plasmid:27476; NC_011245.1:Plasmid:28343; NC_011262.1:Plasmid:31021; NC_011264.1:Plasmid:31663; NC_011248.1:Plasmid:35286; NC_011249.1:Plasmid:35831; NC_011250.1:Plasmid:40353; NC_011251.1:Plas…	SPIROCHAETES:SPIROCHAETIA:SPIROCHAETALES:BORRELIACEAE	28.0227	1350	0	0	0	0	0	0	5	0	0	0	0	0	0	0	0	0	0	0	0	0	0	0	0	0	0	0	0	0	0	1	5	7124	0.452352		X		X
GCA_000020285.1	CLOSTRIDIUM BOTULINUM E3 STR. ALASKA E43	3659644	NC_010723.1:Chromosome:3659644	TERRABACTERIA GROUP:FIRMICUTES:CLOSTRIDIA:CLOSTRIDIALES	27.4	3132	0	0	0	0	1	0	1	0	0	0	0	0	0	0	0	1	0	0	1	0	0	0	0	0	0	0	0	0	1	5	5	2544	0.069515	X	X	X	X
GCA_000021145.1	ACINETOBACTER BAUMANNII AB307-0294	3760981	NC_011595.1:Chromosome:3760981	PROTEOBACTERIA:GAMMAPROTEOBACTERIA:PSEUDOMONADALES:MORAXELLACEAE	39	3360	0	0	0	0	1	0	0	0	0	0	0	2	0	0	0	0	0	0	0	0	0	0	0	0	0	0	2	0	0	3	5	2563	0.0681471	X	X	X	X
GCA_000021185.1	LISTERIA MONOCYTOGENES HCC23	2976212	NC_011660.1:Chromosome:2976212	TERRABACTERIA GROUP:FIRMICUTES:BACILLI:BACILLALES	38.2	2941	0	0	0	0	1	0	0	0	0	0	3	0	0	0	1	0	0	0	0	0	0	0	0	0	0	0	0	0	0	3	5	1417	0.0476109	X	X	X	X
GCA_000022925.1	LISTERIA MONOCYTOGENES 08-5923	2999054	NC_013768.1:Chromosome:2999054	TERRABACTERIA GROUP:FIRMICUTES:BACILLI:BACILLALES	38	2969	0	0	0	0	1	0	0	0	0	0	3	0	0	0	0	0	0	0	0	0	0	0	0	0	0	0	1	0	0	3	5	4680	0.156049	X	X	X	X
GCA_000025605.1	THERMOCRINIS ALBUS DSM 14484	1500577	NC_013894.1:Chromosome:1500577	AQUIFICAE:AQUIFICAE:AQUIFICALES:AQUIFICACEAE	46.9	1580	0	0	0	0	0	0	5	0	0	0	0	0	0	0	0	0	0	0	0	0	0	0	0	0	0	0	0	0	0	1	5	7240	0.482481	X			X
GCA_000026205.1	CANDIDATUS PHYTOPLASMA MALI	601943	NC_011047.1:Chromosome:601943	TERRABACTERIA GROUP:TENERICUTES:MOLLICUTES:ACHOLEPLASMATALES	21.4	493	0	0	0	0	4	0	0	0	0	0	1	0	0	0	0	0	0	0	0	0	0	0	0	0	0	0	0	0	0	2	5	7053	1.17171	X		X	X
GCA_000027065.2	CRONOBACTER TURICENSIS Z3032	4599092	NC_013282.2:Chromosome:4384463; NC_013283.1:Plasmid:138339; NC_013284.1:Plasmid:22448; NC_013285.1:Plasmid:53842	PROTEOBACTERIA:GAMMAPROTEOBACTERIA:ENTEROBACTERALES:ENTEROBACTERIACEAE	57.2342	4211	0	0	0	0	0	0	0	0	0	0	4	0	0	0	0	0	0	0	0	0	0	1	0	0	0	0	0	0	0	2	5	3163	0.0687744	X	X	X
GCA_000093185.1	HELICOBACTER PYLORI V225D	1595604	NC_017355.1:Chromosome:1588278; NC_017383.1:Plasmid:7326	PROTEOBACTERIA:DELTA/EPSILON SUBDIVISIONS:EPSILONPROTEOBACTERIA:CAMPYLOBACTERALES	38.972	1430	0	0	0	0	1	0	4	0	0	0	0	0	0	0	0	0	0	0	0	0	0	0	0	0	0	0	0	0	0	2	5	5094	0.319252	X	X	X	X
GCA_000146025.1	UNCULTURED TERMITE GROUP 1 BACTERIUM PHYLOTYPE RS-D17	1148570	NC_020419.1:Chromosome:1125857; NC_020420.1:Plasmid:11650; NC_020421.1:Plasmid:5701; NC_020422.1:Plasmid:5362	ELUSIMICROBIA:ENVIRONMENTAL SAMPLES:UNCULTURED TERMITE GROUP 1 BACTERIUM:UNCULTURED TERMITE GROUP 1 BACTERIUM PHYLOTYPE RS-D17	35.1773	Missing	2	0	0	0	0	0	0	0	0	0	0	0	0	0	0	0	0	0	0	0	0	0	0	0	0	0	3	0	0	2	5	6877	0.598745	X			X
GCA_000151205.2	THERMOCOCCUS SP. AM4	2086428	NC_016051.1:Chromosome:2086428	EURYARCHAEOTA:THERMOCOCCI:THERMOCOCCALES:THERMOCOCCACEAE	54.8	2231	0	0	0	0	0	0	1	0	0	0	0	0	0	0	0	2	0	0	0	1	0	0	0	0	0	0	0	0	1	4	5	5377	0.257713	X	X	X	X
GCA_000153165.2	MARIBACTER SP. HTCC2170	3868304	NC_014472.1:Chromosome:3868304	FCB GROUP:BACTEROIDETES/CHLOROBI GROUP:BACTEROIDETES:FLAVOBACTERIIA	37	3327	0	0	0	0	0	0	0	0	0	0	0	2	0	0	0	0	0	0	0	3	0	0	0	0	0	0	0	0	0	2	5	3250	0.0840161	X	X	X
GCA_000168595.2	LISTERIA MONOCYTOGENES FINLAND 1998	2874431	NC_017547.1:Chromosome:2874431	TERRABACTERIA GROUP:FIRMICUTES:BACILLI:BACILLALES	38.1	2765	0	0	0	0	1	0	0	0	0	0	4	0	0	0	0	0	0	0	0	0	0	0	0	0	0	0	0	0	0	2	5	3493	0.12152	X	X	X	X
GCA_000168695.2	LISTERIA MONOCYTOGENES 10403S	2903106	NC_017544.1:Chromosome:2903106	TERRABACTERIA GROUP:FIRMICUTES:BACILLI:BACILLALES	38	2839	0	0	0	0	1	0	0	0	0	0	4	0	0	0	0	0	0	0	0	0	0	0	0	0	0	0	0	0	0	2	5	3498	0.120492	X	X	X	X
GCA_000178935.2	HELICOBACTER PYLORI 35A	1566655	NC_017360.1:Chromosome:1566655	PROTEOBACTERIA:DELTA/EPSILON SUBDIVISIONS:EPSILONPROTEOBACTERIA:CAMPYLOBACTERALES	38.9	1411	0	0	0	0	0	0	5	0	0	0	0	0	0	0	0	0	0	0	0	0	0	0	0	0	0	0	0	0	0	1	5	736	0.0469791	X	X	X	X
GCA_000185225.1	HELICOBACTER PYLORI LITHUANIA75	1640673	NC_017362.1:Chromosome:1624644; NC_017363.1:Plasmid:16029	PROTEOBACTERIA:DELTA/EPSILON SUBDIVISIONS:EPSILONPROTEOBACTERIA:CAMPYLOBACTERALES	38.8492	1445	0	0	0	0	0	0	5	0	0	0	0	0	0	0	0	0	0	0	0	0	0	0	0	0	0	0	0	0	0	1	5	796	0.0485167	X	X	X	X
GCA_000189295.2	DESULFOVIBRIO DESULFURICANS ND132	3858580	NC_016803.1:Chromosome:3858580	PROTEOBACTERIA:DELTA/EPSILON SUBDIVISIONS:DELTAPROTEOBACTERIA:DESULFOVIBRIONALES	65.2	3423	0	0	0	0	3	0	0	0	0	0	1	0	1	0	0	0	0	0	0	0	0	0	0	0	0	0	0	0	0	3	5	3819	0.0989742	X	X	X	X
GCA_000190595.1	CELLULOPHAGA LYTICA DSM 7489	3765936	NC_015167.1:Chromosome:3765936	FCB GROUP:BACTEROIDETES/CHLOROBI GROUP:BACTEROIDETES:FLAVOBACTERIIA	32.1	3248	0	0	0	0	0	0	0	0	0	0	0	2	0	0	0	0	0	0	0	3	0	0	0	0	0	0	0	0	0	2	5	3313	0.0879728	X	X	X	X
GCA_000196695.1	RHODOCOCCUS HOAGII 103S	5043170	NC_014659.1:Chromosome:5043170	TERRABACTERIA GROUP:ACTINOBACTERIA:ACTINOBACTERIA:CORYNEBACTERIALES	68.8	4540	0	0	0	1	1	0	0	0	0	0	0	0	2	1	0	0	0	0	0	0	0	0	0	0	0	0	0	0	0	4	5	3015	0.0597838	X	X	X	X
GCA_000209755.1	LISTERIA MONOCYTOGENES L99	2979198	NC_017529.1:Chromosome:2979198	TERRABACTERIA GROUP:FIRMICUTES:BACILLI:BACILLALES	38.2	2963	0	0	0	0	1	0	0	0	0	0	3	0	0	0	1	0	0	0	0	0	0	0	0	0	0	0	0	0	0	3	5	1417	0.0475631	X	X	X	X
GCA_000210895.1	HAEMOPHILUS PARAINFLUENZAE T3T1	2086875	NC_015964.1:Chromosome:2086875	PROTEOBACTERIA:GAMMAPROTEOBACTERIA:PASTEURELLALES:PASTEURELLACEAE	39.6	1948	0	0	0	0	1	0	0	0	0	0	1	2	0	0	0	0	0	0	0	0	0	1	0	0	0	0	0	0	0	4	5	3898	0.186786	X			X
GCA_000212355.1	DOKDONIA SP. 4H-3-7-5	3389993	NC_015496.1:Chromosome:3389993	FCB GROUP:BACTEROIDETES/CHLOROBI GROUP:BACTEROIDETES:FLAVOBACTERIIA	37.3	2948	0	0	0	1	1	0	0	0	0	0	0	0	0	0	0	0	0	0	0	3	0	0	0	0	0	0	0	0	0	3	5	3667	0.108171	X	X	X	X
GCA_000214215.1	MARINOMONAS POSIDONICA IVIA-PO-181	3899940	NC_015559.1:Chromosome:3899940	PROTEOBACTERIA:GAMMAPROTEOBACTERIA:OCEANOSPIRILLALES:OCEANOSPIRILLACEAE	44.3	3483	0	1	0	1	0	0	0	0	0	0	0	0	2	0	0	0	0	0	0	0	0	0	0	0	0	0	1	0	0	4	5	3442	0.0882578	X	X	X	X
GCA_000218305.1	LISTERIA MONOCYTOGENES M7	2976163	NC_017537.1:Chromosome:2976163	TERRABACTERIA GROUP:FIRMICUTES:BACILLI:BACILLALES	38.2	2952	0	0	0	0	1	0	0	0	0	0	3	0	0	0	1	0	0	0	0	0	0	0	0	0	0	0	0	0	0	3	5	1417	0.0476116	X	X	X	X
GCA_000219785.1	LEUCONOSTOC SP. C2	1877273	NC_015734.1:Chromosome:1877273	TERRABACTERIA GROUP:FIRMICUTES:BACILLI:LACTOBACILLALES	37.9	1787	1	0	0	0	0	0	1	0	0	0	2	0	0	0	0	0	0	0	0	0	0	0	0	0	0	0	1	0	0	4	5	4381	0.23337	X	X	X
GCA_000220645.1	METHANOCOCCUS MARIPALUDIS X1	1746697	NC_015847.1:Chromosome:1746697	EURYARCHAEOTA:METHANOMADA GROUP:METHANOCOCCI:METHANOCOCCALES	32.9	1797	0	0	0	0	0	0	0	0	0	0	0	0	0	0	0	0	0	0	0	0	0	0	0	0	0	0	3	0	2	2	5	4870	0.278812	X	X	X	X
GCA_000222835.1	BORRELIA AFZELII PKO	1404288	NC_017238.1:Chromosome:903609; NC_017229.1:Plasmid:26539; NC_017230.1:Plasmid:30000; NC_017224.1:Plasmid:30718; NC_017225.1:Plasmid:30065; NC_017226.1:Plasmid:31118; NC_017227.1:Plasmid:30949; NC_017231.1:Plasmid:25262; NC_017228.1:Plasmid:29421; NC_017232.1:Plasmid:24675; NC_017239.1:Plasmid:26626; NC_017233.1:Plasmid:22901; NC_017234.1:Plasmid:22449; NC_017235.1:Plasmid:27239; NC_017236.1:Plasm…	SPIROCHAETES:SPIROCHAETIA:SPIROCHAETALES:BORRELIACEAE	27.8982	1365	0	0	0	0	0	0	4	0	0	0	0	0	0	0	0	1	0	0	0	0	0	0	0	0	0	0	0	0	0	2	5	2766	0.196968			X	X
GCA_000260715.1	BIFIDOBACTERIUM ANIMALIS SUBSP. ANIMALIS ATCC 25527	1932693	NC_017834.1:Chromosome:1932693	TERRABACTERIA GROUP:ACTINOBACTERIA:ACTINOBACTERIA:BIFIDOBACTERIALES	60.5	1483	0	0	0	0	0	0	0	0	1	0	4	0	0	0	0	0	0	0	0	0	0	0	0	0	0	0	0	0	0	2	5	6200	0.320796	X	X	X	X
GCA_000265525.1	THERMOCOCCUS CLEFTENSIS	1950313	NC_018015.1:Chromosome:1950313	EURYARCHAEOTA:THERMOCOCCI:THERMOCOCCALES:THERMOCOCCACEAE	55.8	2033	0	0	0	0	0	0	1	0	0	0	0	0	0	0	0	2	0	0	0	1	0	0	0	0	0	0	0	0	1	4	5	4454	0.228374	X	X	X	X
GCA_000270285.1	EGGERTHELLA SP. YY7918	3123671	NC_015738.1:Chromosome:3123671	TERRABACTERIA GROUP:ACTINOBACTERIA:CORIOBACTERIIA:EGGERTHELLALES	56.2	2573	0	1	0	0	1	0	0	0	2	0	1	0	0	0	0	0	0	0	0	0	0	0	0	0	0	0	0	0	0	4	5	4534	0.14515	X	X	X	X
GCA_000306825.1	CORYNEBACTERIUM ULCERANS 0102	2579188	NC_018101.1:Chromosome:2579188	TERRABACTERIA GROUP:ACTINOBACTERIA:ACTINOBACTERIA:CORYNEBACTERIALES	53.4	2261	0	0	0	0	1	0	0	0	3	0	0	0	0	0	0	0	0	0	0	0	0	0	0	0	0	0	1	0	0	3	5	3719	0.144193	X	X	X	X
GCA_000307045.1	LISTERIA MONOCYTOGENES SLCC5850	2907142	NC_018592.1:Chromosome:2907142	TERRABACTERIA GROUP:FIRMICUTES:BACILLI:BACILLALES	38	2836	0	0	0	0	1	0	0	0	0	0	4	0	0	0	0	0	0	0	0	0	0	0	0	0	0	0	0	0	0	2	5	3498	0.120324	X	X	X	X
GCA_000317795.1	CALDISPHAERA LAGUNENSIS DSM 15908	1546846	NC_019791.1:Chromosome:1546846	TACK GROUP:CRENARCHAEOTA:THERMOPROTEI:ACIDILOBALES	30	1491	0	0	0	0	0	0	4	0	0	0	0	0	0	0	0	0	0	0	0	0	0	0	0	1	0	0	0	0	0	2	5	4437	0.286842	X	X	X	X
GCA_000350305.1	THERMOPLASMATALES ARCHAEON BRNA1	1461105	NC_020892.1:Chromosome:1461105	EURYARCHAEOTA:DIAFORARCHAEA GROUP:THERMOPLASMATA:THERMOPLASMATALES	58.3	1465	1	0	0	0	1	2	0	0	0	0	0	0	0	0	0	0	0	0	0	0	0	0	0	0	0	0	1	0	0	4	5	3568	0.244199	X	X	X	X
GCA_000403645.1	SALINARCHAEUM SP. HARCHT-BSK1	3255260	NC_021313.1:Chromosome:3255260	EURYARCHAEOTA:STENOSARCHAEA GROUP:HALOBACTERIA:NATRIALBALES	66.6	2978	0	0	0	0	0	0	1	0	0	0	0	0	0	2	0	0	0	0	0	0	0	0	0	0	0	0	0	0	2	3	5	2390	0.0734196	X	X	X	X
GCA_000438645.1	LISTERIA MONOCYTOGENES	2958908	NC_021837.1:Chromosome:2958908	TERRABACTERIA GROUP:FIRMICUTES:BACILLI:BACILLALES	38	2909	0	0	0	0	1	0	0	0	0	0	4	0	0	0	0	0	0	0	0	0	0	0	0	0	0	0	0	0	0	2	5	5471	0.184899	X	X	X	X
GCA_000465235.1	CAMPYLOBACTER COLI CVM N29710	1732055	NC_022347.1:Chromosome:1673221; NC_022355.1:Plasmid:55127; NC_022348.1:Plasmid:3707	PROTEOBACTERIA:DELTA/EPSILON SUBDIVISIONS:EPSILONPROTEOBACTERIA:CAMPYLOBACTERALES	31.4057	1655	0	0	0	0	4	0	1	0	0	0	0	0	0	0	0	0	0	0	0	0	0	0	0	0	0	0	0	0	0	2	5	6564	0.378972	X	X	X
GCA_000512185.1	AEROMONAS HYDROPHILA 4AK4	4527993	NZ_CP006579.1:Chromosome:4527993	PROTEOBACTERIA:GAMMAPROTEOBACTERIA:AEROMONADALES:AEROMONADACEAE	62	3990	0	0	0	0	1	0	0	0	0	0	0	0	3	0	0	0	0	0	0	0	0	0	0	0	0	0	1	0	0	3	5	3302	0.0729241	X	X	X
GCA_000582845.1	LISTERIA MONOCYTOGENES EGD	2907193	NC_022568.1:Chromosome:2907193	TERRABACTERIA GROUP:FIRMICUTES:BACILLI:BACILLALES	38	2841	0	0	0	0	1	0	0	0	0	0	4	0	0	0	0	0	0	0	0	0	0	0	0	0	0	0	0	0	0	2	5	3498	0.120322	X	X	X	X
GCA_000597785.2	HAFNIA ALVEI FB1	4712721	NZ_CP009706.1:Chromosome:4712721	PROTEOBACTERIA:GAMMAPROTEOBACTERIA:ENTEROBACTERALES:HAFNIACEAE	49	4170	0	0	0	0	0	0	0	0	0	0	2	0	1	1	0	0	0	0	0	0	0	0	0	0	0	0	1	0	0	4	5	3845	0.0815877	X	X	X	X
GCA_000635915.2	BREVUNDIMONAS NAEJANGSANENSIS	2971535	NZ_CP015614.1:Chromosome:2971535	PROTEOBACTERIA:ALPHAPROTEOBACTERIA:CAULOBACTERALES:CAULOBACTERACEAE	67.5	2772	0	0	0	0	1	0	0	0	0	0	0	0	0	0	0	0	0	0	0	0	0	0	0	0	0	0	0	0	4	2	5	1039	0.0349651	X	X	X	X
GCA_000827935.1	CLOSTRIDIUM BOTULINUM	3611897	NZ_CP010520.1:Chromosome:3611897	TERRABACTERIA GROUP:FIRMICUTES:CLOSTRIDIA:CLOSTRIDIALES	27.4	3072	0	0	0	0	1	0	1	0	0	0	0	0	0	0	0	1	0	0	1	0	0	0	0	0	0	0	0	0	1	5	5	2544	0.0704339	X	X	X	X
GCA_000827955.1	CLOSTRIDIUM BOTULINUM	3611898	NZ_CP010521.1:Chromosome:3611898	TERRABACTERIA GROUP:FIRMICUTES:CLOSTRIDIA:CLOSTRIDIALES	27.4	3072	0	0	0	0	1	0	1	0	0	0	0	0	0	0	0	1	0	0	1	0	0	0	0	0	0	0	0	0	1	5	5	2544	0.0704339	X	X	X	X
GCA_000829175.1	BORDETELLA BRONCHISEPTICA	5191712	NZ_AP014582.1:Chromosome:5191712	PROTEOBACTERIA:BETAPROTEOBACTERIA:BURKHOLDERIALES:ALCALIGENACEAE	68.2	4796	0	2	1	0	1	0	0	0	0	0	0	0	0	0	0	0	0	0	0	0	0	0	0	0	0	0	1	0	0	4	5	720	0.0138683	X	X	X	X
GCA_000830905.1	DEHALOCOCCOIDES MCCARTYI CG4	1382308	NZ_CP006950.1:Chromosome:1382308	TERRABACTERIA GROUP:CHLOROFLEXI:DEHALOCOCCOIDIA:DEHALOCOCCOIDALES	48.7	1401	0	0	0	0	1	0	0	0	0	0	0	1	0	0	0	0	0	0	0	0	0	0	0	0	0	0	0	0	3	3	5	1225	0.0886199	X	X	X	X
GCA_000953215.1	CLOSTRIDIUM CELLULOSI	2229578	NZ_LM995447.1:Chromosome:2229578	TERRABACTERIA GROUP:FIRMICUTES:CLOSTRIDIA:CLOSTRIDIALES	44.1	1962	0	0	0	0	2	0	0	1	2	0	0	0	0	0	0	0	0	0	0	0	0	0	0	0	0	0	0	0	0	3	5	5017	0.22502	X	X	X	X
GCA_000953575.1	STAPHYLOCOCCUS XYLOSUS	2786686	NZ_LN554884.1:Chromosome:2786686	TERRABACTERIA GROUP:FIRMICUTES:BACILLI:BACILLALES	32.9	2519	0	0	0	0	0	0	0	0	0	0	2	3	0	0	0	0	0	0	0	0	0	0	0	0	0	0	0	0	0	2	5	4261	0.152906	X	X	X	X
GCA_000953715.1	DEFLUVIITOGA TUNISIENSIS	2053097	NZ_LN824141.1:Chromosome:2053097	THERMOTOGAE:THERMOTOGAE:PETROTOGALES:PETROTOGACEAE	31.4	1794	0	0	0	0	0	0	0	1	1	0	2	0	0	0	0	0	0	0	0	0	0	0	0	0	0	0	0	0	1	4	5	4295	0.209196	X			X
GCA_000967115.1	CLOSTRIDIUM TETANI 12124569	2865850	NC_022777.1:Chromosome:2807481; NC_022778.1:Plasmid:58369	TERRABACTERIA GROUP:FIRMICUTES:CLOSTRIDIA:CLOSTRIDIALES	28.7022	Missing	0	0	0	0	1	0	0	0	0	0	3	1	0	0	0	0	0	0	0	0	0	0	0	0	0	0	0	0	0	3	5	3578	0.12485	X	X	X	X
GCA_000982695.1	HELICOBACTER PYLORI J99	1698366	NZ_CP011330.1:Chromosome:1698366	PROTEOBACTERIA:DELTA/EPSILON SUBDIVISIONS:EPSILONPROTEOBACTERIA:CAMPYLOBACTERALES	39	1488	2	0	0	0	0	0	3	0	0	0	0	0	0	0	0	0	0	0	0	0	0	0	0	0	0	0	0	0	0	2	5	3859	0.227218	X	X	X	X
GCA_001025155.1	BIFIDOBACTERIUM ANGULATUM DSM 20098 JCM 7096	2021974	NZ_AP012322.1:Chromosome:2021974	TERRABACTERIA GROUP:ACTINOBACTERIA:ACTINOBACTERIA:BIFIDOBACTERIALES	59.4	1520	0	0	0	0	0	0	0	0	0	0	5	0	0	0	0	0	0	0	0	0	0	0	0	0	0	0	0	0	0	1	5	3184	0.15747	X	X	X	X
GCA_001027065.1	LISTERIA MONOCYTOGENES	2897190	NZ_CP007689.1:Chromosome:2897190	TERRABACTERIA GROUP:FIRMICUTES:BACILLI:BACILLALES	38	2837	0	0	0	0	1	0	0	0	0	0	4	0	0	0	0	0	0	0	0	0	0	0	0	0	0	0	0	0	0	2	5	3496	0.120669	X	X	X	X
GCA_001027125.1	LISTERIA MONOCYTOGENES	2896586	NZ_CP007687.1:Chromosome:2896586	TERRABACTERIA GROUP:FIRMICUTES:BACILLI:BACILLALES	38.1	2840	0	0	0	0	1	0	0	0	0	0	4	0	0	0	0	0	0	0	0	0	0	0	0	0	0	0	0	0	0	2	5	2460	0.0849276	X	X	X	X
GCA_001027205.1	LISTERIA MONOCYTOGENES	2947293	NZ_CP007685.1:Chromosome:2947293	TERRABACTERIA GROUP:FIRMICUTES:BACILLI:BACILLALES	38	2899	0	0	0	0	1	0	0	0	0	0	4	0	0	0	0	0	0	0	0	0	0	0	0	0	0	0	0	0	0	2	5	3498	0.118685	X	X	X	X
GCA_001027245.1	LISTERIA MONOCYTOGENES	2907486	NZ_CP007684.1:Chromosome:2907486	TERRABACTERIA GROUP:FIRMICUTES:BACILLI:BACILLALES	38	2845	0	0	0	0	1	0	0	0	0	0	4	0	0	0	0	0	0	0	0	0	0	0	0	0	0	0	0	0	0	2	5	3498	0.12031	X	X	X	X
GCA_001029245.1	SPIROPLASMA ATRICHOPOGONIS	1160484	NZ_CP011855.1:Chromosome:1160484	TERRABACTERIA GROUP:TENERICUTES:MOLLICUTES:ENTOMOPLASMATALES	29.3	1137	0	0	0	0	1	0	0	0	0	3	0	0	0	0	0	0	0	0	0	0	0	0	0	0	0	0	0	1	0	3	5	4450	0.383461	X	X	X	X
GCA_001183865.1	METHYLOPHILUS SP. TWE2	3079044	NZ_CP012020.1:Chromosome:3079044	PROTEOBACTERIA:BETAPROTEOBACTERIA:NITROSOMONADALES:METHYLOPHILACEAE	49.5	2859	0	0	0	0	3	0	0	0	0	0	0	0	0	0	0	0	0	0	0	2	0	0	0	0	0	0	0	0	0	2	5	2869	0.0931783	X	X	X	X
GCA_001188655.1	LISTERIA MONOCYTOGENES	2918502	NZ_CP009242.1:Chromosome:2918502	TERRABACTERIA GROUP:FIRMICUTES:BACILLI:BACILLALES	38.1	2867	0	0	0	0	1	0	0	0	0	0	3	0	0	0	1	0	0	0	0	0	0	0	0	0	0	0	0	0	0	3	5	1417	0.0485523	X	X	X	X
GCA_001262035.1	AGGREGATIBACTER APHROPHILUS	2414427	NZ_CP012067.1:Chromosome:2414427	PROTEOBACTERIA:GAMMAPROTEOBACTERIA:PASTEURELLALES:PASTEURELLACEAE	42.3	2130	0	0	0	0	3	0	1	0	0	0	0	0	0	0	0	0	0	0	0	0	0	0	0	0	0	0	1	0	0	3	5	5870	0.243122	X	X	X	X
GCA_001262055.1	ACTINOMYCES MEYERI	2049088	NZ_CP012072.1:Chromosome:2049088	TERRABACTERIA GROUP:ACTINOBACTERIA:ACTINOBACTERIA:ACTINOMYCETALES	65.5	1700	0	1	0	0	0	0	0	0	0	2	0	1	0	0	0	0	0	0	0	0	0	0	0	0	0	0	1	0	0	4	5	5409	0.263971	X	X	X	X
GCA_001281485.1	ALTERERYTHROBACTER EPOXIDIVORANS	2786256	NZ_CP012669.1:Chromosome:2786256	PROTEOBACTERIA:ALPHAPROTEOBACTERIA:SPHINGOMONADALES:ERYTHROBACTERACEAE	61.5	2690	0	0	0	0	0	0	0	0	0	0	0	0	0	3	0	0	0	0	0	0	0	0	0	0	0	0	0	0	2	2	5	2461	0.0883264	X	X	X
GCA_001456195.1	XYLELLA FASTIDIOSA	2748594	NZ_CP009829.1:Chromosome:2748594	PROTEOBACTERIA:GAMMAPROTEOBACTERIA:XANTHOMONADALES:XANTHOMONADACEAE	52.6	2354	0	0	0	1	0	0	0	0	0	0	0	0	0	0	1	2	0	0	0	0	0	0	0	0	0	0	1	0	0	4	5	6289	0.228808	X		X	X
GCA_001456315.1	XYLELLA FASTIDIOSA	2877548	NZ_CP009885.1:Chromosome:2813297; NZ_CP009886.1:Plasmid:64251	PROTEOBACTERIA:GAMMAPROTEOBACTERIA:XANTHOMONADALES:XANTHOMONADACEAE	52.6911	2507	0	0	0	0	0	0	1	0	0	0	0	0	0	0	1	2	0	0	0	0	0	0	0	0	0	0	1	0	0	4	5	5057	0.17574	X		X	X
GCA_001456335.2	XYLELLA FASTIDIOSA	2773374	NZ_CP010051.1:Chromosome:2733974; NZ_CP014330.1:Plasmid:39400	PROTEOBACTERIA:GAMMAPROTEOBACTERIA:XANTHOMONADALES:XANTHOMONADACEAE	0	2213	0	0	0	1	0	0	0	0	0	0	0	0	0	0	1	2	0	0	0	0	0	0	0	0	0	0	1	0	0	4	5	6220	0.224276	X		X	X
GCA_001460635.1	HELICOBACTER TYPHLONIUS	1920832	NZ_LN907858.1:Chromosome:1920832	PROTEOBACTERIA:DELTA/EPSILON SUBDIVISIONS:EPSILONPROTEOBACTERIA:CAMPYLOBACTERALES	38.9	1792	3	0	0	0	0	0	0	0	0	0	0	1	0	0	0	0	0	0	0	0	0	0	0	0	0	0	1	0	0	3	5	3772	0.196373	X	X		X
GCA_001481755.1	CORYNEBACTERIUM PSEUDOTUBERCULOSIS	2335773	NZ_CP013699.1:Chromosome:2335773	TERRABACTERIA GROUP:ACTINOBACTERIA:ACTINOBACTERIA:CORYNEBACTERIALES	52.2	1994	0	0	0	0	1	0	0	0	2	0	0	2	0	0	0	0	0	0	0	0	0	0	0	0	0	0	0	0	0	3	5	3361	0.143892	X	X	X	X
GCA_001483405.1	LISTERIA MONOCYTOGENES	2927751	NZ_CP013722.1:Chromosome:2927751	TERRABACTERIA GROUP:FIRMICUTES:BACILLI:BACILLALES	38	2867	0	0	0	0	1	0	0	0	0	0	4	0	0	0	0	0	0	0	0	0	0	0	0	0	0	0	0	0	0	2	5	3478	0.118794	X	X	X	X
GCA_001548675.1	METHANOBREVIBACTER SP. YE315	2273296	NZ_CP010834.1:Chromosome:2273296	EURYARCHAEOTA:METHANOMADA GROUP:METHANOBACTERIA:METHANOBACTERIALES	34.2	2029	2	0	0	0	3	0	0	0	0	0	0	0	0	0	0	0	0	0	0	0	0	0	0	0	0	0	0	0	0	2	5	3058	0.134518	X	X	X	X
GCA_001551855.1	LISTERIA MONOCYTOGENES	2864291	NZ_CP014261.1:Chromosome:2864291	TERRABACTERIA GROUP:FIRMICUTES:BACILLI:BACILLALES	38	2791	0	0	0	0	1	0	0	0	0	0	4	0	0	0	0	0	0	0	0	0	0	0	0	0	0	0	0	0	0	2	5	3498	0.122124	X	X	X	X
GCA_001559255.1	HAFNIA ALVEI	4513426	NZ_CP014031.1:Chromosome:4513426	PROTEOBACTERIA:GAMMAPROTEOBACTERIA:ENTEROBACTERALES:HAFNIACEAE	0	Missing	0	0	0	0	0	0	0	0	0	0	1	0	1	0	0	0	0	0	0	0	0	3	0	0	0	0	0	0	0	3	5	3835	0.0849687	X	X	X
GCA_001593785.1	BACILLUS AMYLOLIQUEFACIENS UMAF6614	4005145	NZ_CP006960.1:Chromosome:4005145	TERRABACTERIA GROUP:FIRMICUTES:BACILLI:BACILLALES	46.5	3754	0	0	0	1	2	0	0	0	0	0	0	2	0	0	0	0	0	0	0	0	0	0	0	0	0	0	0	0	0	3	5	2137	0.0533564	X	X	X
GCA_001653295.1	CORYNEBACTERIUM PSEUDOTUBERCULOSIS	2335383	NZ_CP014341.1:Chromosome:2335383	TERRABACTERIA GROUP:ACTINOBACTERIA:ACTINOBACTERIA:CORYNEBACTERIALES	52.2	1994	0	0	0	0	1	0	0	0	2	0	0	2	0	0	0	0	0	0	0	0	0	0	0	0	0	0	0	0	0	3	5	3361	0.143916	X	X	X	X
GCA_001676805.1	LACTOBACILLUS BREVIS	2552671	NZ_CP015398.1:Chromosome:2552671	TERRABACTERIA GROUP:FIRMICUTES:BACILLI:LACTOBACILLALES	45.8	2391	0	0	0	0	0	0	0	0	0	3	0	0	0	0	0	0	0	0	0	2	0	0	0	0	0	0	0	0	0	2	5	3731	0.146161	X	X	X	X
GCA_001708405.1	KANGIELLA SEDIMINILITORIS	2496140	NZ_CP012418.1:Chromosome:2496140	PROTEOBACTERIA:GAMMAPROTEOBACTERIA:OCEANOSPIRILLALES:KANGIELLACEAE	43.4	2305	1	0	0	0	0	0	0	0	0	0	0	2	1	0	0	0	0	0	0	0	0	0	0	0	0	0	1	0	0	4	5	3286	0.131643	X	X	X	X
GCA_001750105.1	MICROBULBIFER AGGREGANS	3864326	NZ_CP014143.1:Chromosome:3864326	PROTEOBACTERIA:GAMMAPROTEOBACTERIA:CELLVIBRIONALES:MICROBULBIFERACEAE	58.9	3298	0	0	0	0	0	0	0	0	0	0	0	0	0	0	0	0	0	0	0	4	0	0	0	0	0	0	1	0	0	2	5	3556	0.0920212	X	X	X	X
GCA_001880285.1	FLAVOBACTERIACEAE BACTERIUM UJ101	3074209	NZ_CP016269.1:Chromosome:3074209	FCB GROUP:BACTEROIDETES/CHLOROBI GROUP:BACTEROIDETES:FLAVOBACTERIIA	30.7	2641	1	0	0	1	1	0	0	0	0	0	0	0	0	0	0	0	0	0	0	2	0	0	0	0	0	0	0	0	0	4	5	2674	0.0869817	X	X	X
GCA_001913195.1	LISTERIA MONOCYTOGENES	3005352	NZ_CP018685.1:Chromosome:3005352	TERRABACTERIA GROUP:FIRMICUTES:BACILLI:BACILLALES	38	2970	0	0	0	0	1	0	0	0	0	0	3	0	0	0	0	0	0	0	0	0	0	0	0	0	0	0	1	0	0	3	5	4680	0.155722	X	X	X	X
GCA_001942005.2	CORYNEBACTERIUM PSEUDOTUBERCULOSIS	2337352	NZ_CP024457.1:Chromosome:2337352	TERRABACTERIA GROUP:ACTINOBACTERIA:ACTINOBACTERIA:CORYNEBACTERIALES	52.2	2009	0	0	0	0	1	0	0	0	2	0	0	2	0	0	0	0	0	0	0	0	0	0	0	0	0	0	0	0	0	3	5	3367	0.144052	X	X	X	X
GCA_001952795.1	LISTERIA MONOCYTOGENES	3005348	NZ_CP019170.1:Chromosome:3005348	TERRABACTERIA GROUP:FIRMICUTES:BACILLI:BACILLALES	38	2970	0	0	0	0	1	0	0	0	0	0	3	0	0	0	0	0	0	0	0	0	0	0	0	0	0	0	1	0	0	3	5	4680	0.155722	X	X	X	X
GCA_001989595.1	CORYNEBACTERIUM PSEUDOTUBERCULOSIS	2338093	NZ_CP019587.1:Chromosome:2338093	TERRABACTERIA GROUP:ACTINOBACTERIA:ACTINOBACTERIA:CORYNEBACTERIALES	52.2	1987	0	0	0	0	1	0	0	0	2	0	0	2	0	0	0	0	0	0	0	0	0	0	0	0	0	0	0	0	0	3	5	3367	0.144006	X	X	X	X
GCA_001999025.1	LISTERIA MONOCYTOGENES	2996793	NZ_CP019618.1:Chromosome:2996793	TERRABACTERIA GROUP:FIRMICUTES:BACILLI:BACILLALES	38	2962	0	0	0	0	1	0	0	0	0	0	3	0	0	0	0	0	0	0	0	0	0	0	0	0	0	0	1	0	0	3	5	4856	0.16204	X	X	X	X
GCA_001999085.1	LISTERIA MONOCYTOGENES	2966818	NZ_CP019621.1:Chromosome:2966818	TERRABACTERIA GROUP:FIRMICUTES:BACILLI:BACILLALES	37.8	2907	0	0	0	0	1	0	0	0	0	0	3	0	0	0	0	0	0	0	0	0	0	0	0	0	0	0	1	0	0	3	5	4703	0.15852	X	X	X	X
GCA_001999985.1	HELICOBACTER BILIS	2620399	NZ_CP019645.1:Chromosome:2620399	PROTEOBACTERIA:DELTA/EPSILON SUBDIVISIONS:EPSILONPROTEOBACTERIA:CAMPYLOBACTERALES	34.8	2102	1	0	0	0	3	0	0	0	0	0	0	0	0	0	0	0	0	0	0	0	0	0	0	0	0	0	1	0	0	3	5	4969	0.189628	X	X	X	X
GCA_002002865.1	BREVUNDIMONAS SP. LM2	3564519	NZ_CP019508.1:Chromosome:3564519	PROTEOBACTERIA:ALPHAPROTEOBACTERIA:CAULOBACTERALES:CAULOBACTERACEAE	68.4	3403	0	0	1	0	0	0	0	0	0	0	0	0	0	1	0	0	0	0	0	0	0	0	0	0	0	0	0	0	3	3	5	2479	0.0695466	X	X	X
GCA_002005365.1	PAENALCALIGENES HOMINIS	2688496	NZ_CP019697.1:Chromosome:2688496	PROTEOBACTERIA:BETAPROTEOBACTERIA:BURKHOLDERIALES:ALCALIGENACEAE	48.4	2115	0	0	0	0	0	0	1	0	0	0	1	0	1	0	0	0	0	0	0	0	0	0	0	0	0	0	2	0	0	4	5	2923	0.108722	X	X	X	X
GCA_002007845.1	DEHALOCOCCOIDES MCCARTYI	1428463	NZ_CP019867.1:Chromosome:1428463	TERRABACTERIA GROUP:CHLOROFLEXI:DEHALOCOCCOIDIA:DEHALOCOCCOIDALES	47.4	1483	0	0	0	0	1	0	0	0	0	0	1	1	0	0	0	0	0	0	0	0	0	0	0	0	0	0	0	0	2	4	5	2237	0.156602	X	X	X	X
GCA_002007865.1	DEHALOCOCCOIDES MCCARTYI	1394319	NZ_CP019868.1:Chromosome:1394319	TERRABACTERIA GROUP:CHLOROFLEXI:DEHALOCOCCOIDIA:DEHALOCOCCOIDALES	47.5	1443	0	0	0	0	1	0	0	0	0	0	1	1	0	0	0	0	0	0	0	0	0	0	0	0	0	0	0	0	2	4	5	2237	0.160437	X	X	X	X
GCA_002012285.1	ACINETOBACTER PITTII	4045824	NZ_CP017938.1:Chromosome:4017183; NZ_CP017939.1:Plasmid:28641	PROTEOBACTERIA:GAMMAPROTEOBACTERIA:PSEUDOMONADALES:MORAXELLACEAE	38.8894	3691	0	0	0	0	0	0	0	0	0	0	0	3	0	0	0	0	0	0	0	0	0	0	0	0	0	0	2	0	0	2	5	2896	0.07158	X	X	X
GCA_002024205.1	DEHALOCOCCOIDES MCCARTYI	1337731	NZ_CP019969.1:Chromosome:1337731	TERRABACTERIA GROUP:CHLOROFLEXI:DEHALOCOCCOIDIA:DEHALOCOCCOIDALES	47.2	1378	0	0	0	0	0	0	0	0	0	0	2	1	0	0	0	0	0	0	0	0	0	0	0	0	0	0	0	0	2	3	5	3247	0.242724	X	X	X	X
GCA_002024225.1	DEHALOCOCCOIDES MCCARTYI	1359904	NZ_CP019968.1:Chromosome:1359904	TERRABACTERIA GROUP:CHLOROFLEXI:DEHALOCOCCOIDIA:DEHALOCOCCOIDALES	47.3	1393	0	0	0	0	0	0	0	0	0	0	2	1	0	0	0	0	0	0	0	0	0	0	0	0	0	0	0	0	2	3	5	2517	0.185087	X	X	X	X
GCA_002028285.1	DEHALOCOCCOIDES MCCARTYI	1388914	NZ_CP019999.1:Chromosome:1388914	TERRABACTERIA GROUP:CHLOROFLEXI:DEHALOCOCCOIDIA:DEHALOCOCCOIDALES	47.3	1441	0	0	0	0	0	0	0	0	0	0	2	1	0	0	0	0	0	0	0	0	0	0	0	0	0	0	0	0	2	3	5	3247	0.23378	X	X	X	X
GCA_002079945.1	PARASACCHARIBACTER APIUM	2011634	NZ_CP020554.1:Chromosome:2011634	PROTEOBACTERIA:ALPHAPROTEOBACTERIA:RHODOSPIRILLALES:ACETOBACTERACEAE	59.4	1753	0	0	0	0	0	0	0	0	0	0	0	0	0	5	0	0	0	0	0	0	0	0	0	0	0	0	0	0	0	1	5	2324	0.115528	X	X	X
GCA_002101355.1	CAMPYLOBACTER JEJUNI	1820488	NZ_CP020776.1:Chromosome:1774584; NZ_CP020775.1:Plasmid:45904	PROTEOBACTERIA:DELTA/EPSILON SUBDIVISIONS:EPSILONPROTEOBACTERIA:CAMPYLOBACTERALES	30.3697	1831	0	0	0	0	1	0	2	0	0	0	0	0	0	0	0	2	0	0	0	0	0	0	0	0	0	0	0	0	0	3	5	8222	0.451637	X	X	X	X
GCA_002105695.1	LISTERIA MONOCYTOGENES	2897335	NZ_CP020832.1:Chromosome:2897335	TERRABACTERIA GROUP:FIRMICUTES:BACILLI:BACILLALES	38	2840	0	0	0	0	1	0	0	0	0	0	4	0	0	0	0	0	0	0	0	0	0	0	0	0	0	0	0	0	0	2	5	2460	0.0849056	X	X	X	X
GCA_002105775.1	CELLULOSIMICROBIUM SP. TH-20	4265546	NZ_CP020857.1:Chromosome:4265546	TERRABACTERIA GROUP:ACTINOBACTERIA:ACTINOBACTERIA:MICROCOCCALES	74.6	3687	0	0	0	0	0	0	0	0	0	0	1	0	3	1	0	0	0	0	0	0	0	0	0	0	0	0	0	0	0	3	5	3373	0.0790755	X	X	X	X
GCA_002139935.1	CAMPYLOBACTER LANIENAE NCTC 13004	1594554	NZ_CP015578.1:Chromosome:1594554	PROTEOBACTERIA:DELTA/EPSILON SUBDIVISIONS:EPSILONPROTEOBACTERIA:CAMPYLOBACTERALES	34.6	1570	0	0	0	0	2	0	0	0	0	0	0	0	0	0	0	3	0	0	0	0	0	0	0	0	0	0	0	0	0	2	5	7810	0.489792	X	X	X	X
GCA_002213545.1	LISTERIA MONOCYTOGENES SEROTYPE 1/2A STR. 02-5993	2999248	NZ_CP007007.1:Chromosome:2999248	TERRABACTERIA GROUP:FIRMICUTES:BACILLI:BACILLALES	38	2973	0	0	0	0	1	0	0	0	0	0	3	0	0	0	0	0	0	0	0	0	0	0	0	0	0	0	1	0	0	3	5	4680	0.156039	X	X	X	X
GCA_002213565.1	LISTERIA MONOCYTOGENES SEROTYPE 1/2A STR. 04-5457	2999326	NZ_CP007008.1:Chromosome:2999326	TERRABACTERIA GROUP:FIRMICUTES:BACILLI:BACILLALES	38	2973	0	0	0	0	1	0	0	0	0	0	3	0	0	0	0	0	0	0	0	0	0	0	0	0	0	0	1	0	0	3	5	4680	0.156035	X	X	X	X
GCA_002213605.1	LISTERIA MONOCYTOGENES SEROTYPE 1/2A STR. 08-7374	2999326	NZ_CP007010.1:Chromosome:2999326	TERRABACTERIA GROUP:FIRMICUTES:BACILLI:BACILLALES	38	2972	0	0	0	0	1	0	0	0	0	0	3	0	0	0	0	0	0	0	0	0	0	0	0	0	0	0	1	0	0	3	5	4680	0.156035	X	X	X	X
GCA_002213665.1	LISTERIA MONOCYTOGENES SEROTYPE 1/2A STR. 10-1321	2999326	NZ_CP007018.1:Chromosome:2999326	TERRABACTERIA GROUP:FIRMICUTES:BACILLI:BACILLALES	38	2973	0	0	0	0	1	0	0	0	0	0	3	0	0	0	0	0	0	0	0	0	0	0	0	0	0	0	1	0	0	3	5	4680	0.156035	X	X	X	X
GCA_002213685.1	LISTERIA MONOCYTOGENES SEROTYPE 1/2A STR. 95-0093	3000273	NZ_CP007019.1:Chromosome:3000273	TERRABACTERIA GROUP:FIRMICUTES:BACILLI:BACILLALES	38	2976	0	0	0	0	1	0	0	0	0	0	3	0	0	0	0	0	0	0	0	0	0	0	0	0	0	0	1	0	0	3	5	4680	0.155986	X	X	X	X
GCA_002213705.1	LISTERIA MONOCYTOGENES SEROTYPE 1/2A STR. 98-2035	3032209	NZ_CP007020.1:Chromosome:3032209	TERRABACTERIA GROUP:FIRMICUTES:BACILLI:BACILLALES	38	3017	0	0	0	0	1	0	0	0	0	0	3	0	0	0	0	0	0	0	0	0	0	0	0	0	0	0	1	0	0	3	5	4680	0.154343	X	X	X	X
GCA_002213725.1	LISTERIA MONOCYTOGENES SEROTYPE 1/2A STR. 99-6370	3032209	NZ_CP007021.1:Chromosome:3032209	TERRABACTERIA GROUP:FIRMICUTES:BACILLI:BACILLALES	38	3017	0	0	0	0	1	0	0	0	0	0	3	0	0	0	0	0	0	0	0	0	0	0	0	0	0	0	1	0	0	3	5	4680	0.154343	X	X	X	X
GCA_002213905.1	LISTERIA MONOCYTOGENES SEROTYPE 1/2A STR. 10-5024	2999326	NZ_CP008837.1:Chromosome:2999326	TERRABACTERIA GROUP:FIRMICUTES:BACILLI:BACILLALES	38	2973	0	0	0	0	1	0	0	0	0	0	3	0	0	0	0	0	0	0	0	0	0	0	0	0	0	0	1	0	0	3	5	4680	0.156035	X	X	X	X
GCA_002214045.1	LISTERIA MONOCYTOGENES SEROTYPE 1/2A STR. 10-0814	2999305	NZ_CP008836.1:Chromosome:2999305	TERRABACTERIA GROUP:FIRMICUTES:BACILLI:BACILLALES	38	2972	0	0	0	0	1	0	0	0	0	0	3	0	0	0	0	0	0	0	0	0	0	0	0	0	0	0	1	0	0	3	5	4680	0.156036	X	X	X	X
GCA_002214125.1	LISTERIA MONOCYTOGENES SEROTYPE 1/2A STR. 10-0812	2942234	NZ_CP007170.1:Chromosome:2942234	TERRABACTERIA GROUP:FIRMICUTES:BACILLI:BACILLALES	38	2909	0	0	0	0	1	0	0	0	0	0	4	0	0	0	0	0	0	0	0	0	0	0	0	0	0	0	0	0	0	2	5	3498	0.118889	X	X	X	X
GCA_002214145.1	LISTERIA MONOCYTOGENES SEROTYPE 1/2A STR. 10-0813	2942234	NZ_CP007171.1:Chromosome:2942234	TERRABACTERIA GROUP:FIRMICUTES:BACILLI:BACILLALES	38	2909	0	0	0	0	1	0	0	0	0	0	4	0	0	0	0	0	0	0	0	0	0	0	0	0	0	0	0	0	0	2	5	3498	0.118889	X	X	X	X
GCA_002214385.1	THERMOCOCCUS GORGONARIUS	1674122	NZ_CP014855.1:Chromosome:1674122	EURYARCHAEOTA:THERMOCOCCI:THERMOCOCCALES:THERMOCOCCACEAE	51.7	1774	1	0	0	0	0	0	1	0	0	0	0	0	0	0	1	0	0	0	0	1	0	0	0	0	0	0	0	0	1	5	5	3385	0.202196	X	X	X	X
GCA_002214505.1	THERMOCOCCUS SICULI	2029167	NZ_CP015103.1:Chromosome:2029167	EURYARCHAEOTA:THERMOCOCCI:THERMOCOCCALES:THERMOCOCCACEAE	55	2099	0	0	0	0	0	0	2	0	0	0	0	0	0	0	0	1	0	0	0	1	0	0	0	0	0	0	0	0	1	4	5	4741	0.233643	X	X	X
GCA_002216815.1	CANDIDATUS LIBERIBACTER ASIATICUS	1225162	NZ_CP019958.1:Chromosome:1225162	PROTEOBACTERIA:ALPHAPROTEOBACTERIA:RHIZOBIALES:RHIZOBIACEAE	36.4	1040	0	0	0	0	0	0	0	0	0	0	0	0	0	0	0	0	0	0	0	1	0	0	0	0	0	0	4	0	0	2	5	6061	0.49471	X	X	X	X
GCA_002222575.1	HELICOBACTER PYLORI	1584869	NZ_CP022409.1:Chromosome:1576133; NZ_CP022410.1:Plasmid:8736	PROTEOBACTERIA:DELTA/EPSILON SUBDIVISIONS:EPSILONPROTEOBACTERIA:CAMPYLOBACTERALES	38.8746	1401	0	0	0	0	2	0	3	0	0	0	0	0	0	0	0	0	0	0	0	0	0	0	0	0	0	0	0	0	0	2	5	2437	0.153767	X	X	X	X
GCA_002356215.1	SYNECHOCOCCUS SP. NIES-970	3123859	NZ_AP017959.1:Chromosome:2836539; NZ_AP017960.1:Plasmid:138469; NZ_AP017961.1:Plasmid:65838; NZ_AP017962.1:Plasmid:65624; NZ_AP017963.1:Plasmid:17389	TERRABACTERIA GROUP:CYANOBACTERIA/MELAINABACTERIA GROUP:CYANOBACTERIA:SYNECHOCOCCALES	49.4284	2864	0	0	0	0	0	0	2	0	0	0	0	0	0	0	0	0	2	0	0	1	0	0	0	0	0	0	0	0	0	3	5	3704	0.118571	X	X	X	X
GCA_002386285.1	STREPTOCOCCUS GORDONII	2121309	NZ_CP023511.1:Chromosome:2121309	TERRABACTERIA GROUP:FIRMICUTES:BACILLI:LACTOBACILLALES	40.7	1970	0	0	1	0	0	0	1	0	0	0	1	1	0	0	1	0	0	0	0	0	0	0	0	0	0	0	0	0	0	5	5	2904	0.136897	X	X	X	X
GCA_002393385.1	PASTEURELLA MULTOCIDA	2346722	NZ_CP023516.1:Chromosome:2346722	PROTEOBACTERIA:GAMMAPROTEOBACTERIA:PASTEURELLALES:PASTEURELLACEAE	40.5	2146	0	0	0	0	2	0	2	0	0	0	0	0	0	0	0	0	0	0	0	0	0	0	0	0	0	0	1	0	0	3	5	3077	0.131119	X	X	X	X
GCA_002407125.1	CAMPYLOBACTER JEJUNI	1782911	NZ_CP023543.1:Chromosome:1727779; NZ_CP023544.1:Plasmid:55132	PROTEOBACTERIA:DELTA/EPSILON SUBDIVISIONS:EPSILONPROTEOBACTERIA:CAMPYLOBACTERALES	30.534	1743	0	0	0	0	4	0	1	0	0	0	0	0	0	0	0	0	0	0	0	0	0	0	0	0	0	0	0	0	0	2	5	6552	0.367489	X	X	X	X
GCA_002407145.1	CAMPYLOBACTER COLI	1750173	NZ_CP023545.1:Chromosome:1670005; NZ_CP023546.1:Plasmid:55122; NZ_CP023547.1:Plasmid:25046	PROTEOBACTERIA:DELTA/EPSILON SUBDIVISIONS:EPSILONPROTEOBACTERIA:CAMPYLOBACTERALES	31.3777	1707	0	0	0	0	4	0	1	0	0	0	0	0	0	0	0	0	0	0	0	0	0	0	0	0	0	0	0	0	0	2	5	6551	0.374306	X	X	X	X
GCA_002557815.1	LISTERIA MONOCYTOGENES	3027995	NZ_CP023754.1:Chromosome:3027995	TERRABACTERIA GROUP:FIRMICUTES:BACILLI:BACILLALES	38	2986	0	0	0	0	1	0	0	0	0	0	2	0	0	0	0	0	0	0	0	0	0	0	0	0	0	0	2	0	0	3	5	3896	0.128666	X	X	X	X
GCA_002591095.1	YERSINIA FREDERIKSENII	5000678	NZ_CP023962.1:Chromosome:5000678	PROTEOBACTERIA:GAMMAPROTEOBACTERIA:ENTEROBACTERALES:YERSINIACEAE	47.6	4420	0	0	0	0	2	0	0	0	0	0	2	0	1	0	0	0	0	0	0	0	0	0	0	0	0	0	0	0	0	3	5	3722	0.0744299	X	X	X	X
GCA_002591295.1	PASTEURELLA MULTOCIDA	2346712	NZ_CP023972.1:Chromosome:2346712	PROTEOBACTERIA:GAMMAPROTEOBACTERIA:PASTEURELLALES:PASTEURELLACEAE	40.5	2146	0	0	0	0	2	0	2	0	0	0	0	0	0	0	0	0	0	0	0	0	0	0	0	0	0	0	1	0	0	3	5	3077	0.13112	X	X	X	X
GCA_002803025.1	ACINETOBACTER BAUMANNII	3759495	NZ_CP024911.1:Chromosome:3759495	PROTEOBACTERIA:GAMMAPROTEOBACTERIA:PSEUDOMONADALES:MORAXELLACEAE	39	3425	0	0	0	0	1	0	0	0	0	0	0	2	0	0	0	0	0	0	0	0	0	0	0	0	0	0	2	0	0	3	5	2563	0.068174	X	X	X	X
GCA_900187225.1	LISTERIA MONOCYTOGENES	2864663	NZ_LT906436.1:Chromosome:2864663	TERRABACTERIA GROUP:FIRMICUTES:BACILLI:BACILLALES	38.1	2785	0	0	0	0	1	0	0	0	0	0	4	0	0	0	0	0	0	0	0	0	0	0	0	0	0	0	0	0	0	2	5	3498	0.122109	X	X	X	X
GCA_000006725.1	XYLELLA FASTIDIOSA 9A5C	2731750	NC_002488.3:Chromosome:2679306; NC_002489.3:Plasmid:1286; NC_002490.1:Plasmid:51158	PROTEOBACTERIA:GAMMAPROTEOBACTERIA:XANTHOMONADALES:XANTHOMONADACEAE	52.6433	2379	0	0	0	1	0	0	0	0	0	0	0	0	0	0	1	2	0	0	0	0	0	0	0	0	0	0	2	0	0	4	6	6786	0.248412	X	X	X	X
GCA_000009305.1	HELICOBACTER ACINONYCHIS STR. SHEEBA	1557588	NC_008229.1:Chromosome:1553927; NC_008230.1:Plasmid:3661	PROTEOBACTERIA:DELTA/EPSILON SUBDIVISIONS:EPSILONPROTEOBACTERIA:CAMPYLOBACTERALES	38.1915	1362	0	0	0	0	1	0	5	0	0	0	0	0	0	0	0	0	0	0	0	0	0	0	0	0	0	0	0	0	0	2	6	7565	0.485687	X	X	X	X
GCA_000009405.1	STAPHYLOCOCCUS CARNOSUS SUBSP. CARNOSUS TM300	2566424	NC_012121.1:Chromosome:2566424	TERRABACTERIA GROUP:FIRMICUTES:BACILLI:BACILLALES	34.6	2359	0	0	0	0	0	0	0	0	0	0	0	1	1	0	0	1	0	0	0	2	0	0	0	0	0	0	1	0	0	5	6	5324	0.207448	X	X	X	X
GCA_000014345.1	RICKETTSIA CANADENSIS STR. MCKIEL	1159772	NC_009879.1:Chromosome:1159772	PROTEOBACTERIA:ALPHAPROTEOBACTERIA:RICKETTSIALES:RICKETTSIACEAE	31.1	909	0	0	0	0	0	0	5	0	0	0	0	0	1	0	0	0	0	0	0	0	0	0	0	0	0	0	0	0	0	2	6	3199	0.27583	X	X	X	X
GCA_000014505.1	PEDIOCOCCUS PENTOSACEUS ATCC 25745	1832387	NC_008525.1:Chromosome:1832387	TERRABACTERIA GROUP:FIRMICUTES:BACILLI:LACTOBACILLALES	37.4	1718	0	0	0	0	0	0	0	0	0	5	1	0	0	0	0	0	0	0	0	0	0	0	0	0	0	0	0	0	0	2	6	5392	0.294261	X	X	X	X
GCA_000018045.1	CITROBACTER KOSERI ATCC BAA-895	4735357	NC_009792.1:Chromosome:4720462; NC_009794.1:Plasmid:5601; NC_009793.1:Plasmid:9294	PROTEOBACTERIA:GAMMAPROTEOBACTERIA:ENTEROBACTERALES:ENTEROBACTERIACEAE	53.7998	4321	0	0	0	0	1	0	0	0	0	0	1	0	1	0	0	0	0	0	0	0	0	0	0	0	0	0	1	0	2	5	6	4393	0.0927702	X	X	X	X
GCA_000018785.1	ACHOLEPLASMA LAIDLAWII PG-8A	1496992	NC_010163.1:Chromosome:1496992	TERRABACTERIA GROUP:TENERICUTES:MOLLICUTES:ACHOLEPLASMATALES	31.9	1374	0	0	0	0	0	0	0	0	2	0	1	1	0	0	0	0	0	0	0	2	0	0	0	0	0	0	0	0	0	4	6	3349	0.223715	X	X	X	X
GCA_000018945.1	THERMOTOGA NEAPOLITANA DSM 4359	1884562	NC_011978.1:Chromosome:1884562	THERMOTOGAE:THERMOTOGAE:THERMOTOGALES:THERMOTOGACEAE	46.9	1833	0	0	0	0	0	0	5	0	0	0	0	1	0	0	0	0	0	0	0	0	0	0	0	0	0	0	0	0	0	2	6	5797	0.307605	X	X	X
GCA_000019705.1	BORRELIA RECURRENTIS A1	1242163	NC_011244.1:Chromosome:930981; NC_011246.1:Plasmid:123937; NC_011252.1:Plasmid:22945; NC_011253.1:Plasmid:33213; NC_011255.1:Plasmid:35315; NC_011258.1:Plasmid:36869; NC_011260.1:Plasmid:52772; NC_011263.1:Plasmid:6131	SPIROCHAETES:SPIROCHAETIA:SPIROCHAETALES:BORRELIACEAE	27.5118	1029	0	0	0	0	0	0	5	0	0	0	0	0	0	0	0	1	0	0	0	0	0	0	0	0	0	0	0	0	0	2	6	5068	0.407998		X		X
GCA_000020245.1	HELICOBACTER PYLORI SHI470	1608548	NC_010698.2:Chromosome:1608548	PROTEOBACTERIA:DELTA/EPSILON SUBDIVISIONS:EPSILONPROTEOBACTERIA:CAMPYLOBACTERALES	38.9	1442	0	0	0	0	2	0	4	0	0	0	0	0	0	0	0	0	0	0	0	0	0	0	0	0	0	0	0	0	0	2	6	3129	0.194523	X	X	X	X
GCA_000020785.1	HYDROGENOBACULUM SP. Y04AAS1	1559514	NC_011126.1:Chromosome:1559514	AQUIFICAE:AQUIFICAE:AQUIFICALES:AQUIFICACEAE	34.8	1597	0	0	0	0	0	0	1	0	0	0	0	0	1	0	0	4	0	0	0	0	0	0	0	0	0	0	0	0	0	3	6	7011	0.449563	X	X	X	X
GCA_000023605.1	PECTOBACTERIUM CAROTOVORUM SUBSP. CAROTOVORUM PC1	4862913	NC_012917.1:Chromosome:4862913	PROTEOBACTERIA:GAMMAPROTEOBACTERIA:ENTEROBACTERALES:PECTOBACTERIACEAE	51.9	4232	0	0	0	0	0	0	0	0	0	0	3	1	0	0	0	0	0	0	0	0	0	1	0	0	0	0	1	0	0	4	6	3518	0.0723435	X	X	X	X
GCA_000024465.1	CANDIDATUS PUNICEISPIRILLUM MARINUM IMCC1322	2753527	NC_014010.1:Chromosome:2753527	PROTEOBACTERIA:ALPHAPROTEOBACTERIA:UNCLASSIFIED ALPHAPROTEOBACTERIA:SAR116 CLUSTER	48.9	2568	2	0	0	0	1	0	0	0	0	0	0	0	0	0	0	0	0	0	0	0	0	0	0	0	0	2	0	0	1	4	6	4893	0.177699	X	X	X	X
GCA_000024925.1	SANGUIBACTER KEDDIEII DSM 10542	4253413	NC_013521.1:Chromosome:4253413	TERRABACTERIA GROUP:ACTINOBACTERIA:ACTINOBACTERIA:MICROCOCCALES	71.9	3641	0	0	0	0	0	0	0	0	0	0	0	1	4	0	0	0	0	0	0	0	0	0	0	0	0	0	1	0	0	3	6	3227	0.0758685	X	X	X	X
GCA_000025585.1	DEHALOCOCCOIDES MCCARTYI GT	1360154	NC_013890.1:Chromosome:1360154	TERRABACTERIA GROUP:CHLOROFLEXI:DEHALOCOCCOIDIA:DEHALOCOCCOIDALES	47.3	1399	0	0	0	0	0	0	0	0	0	0	3	1	0	0	0	0	0	0	0	0	0	0	0	0	0	0	0	0	2	3	6	3727	0.274013	X	X	X	X
GCA_000026685.1	MYCOBACTERIUM LEPRAE BR4923	3268071	NC_011896.1:Chromosome:3268071	TERRABACTERIA GROUP:ACTINOBACTERIA:ACTINOBACTERIA:CORYNEBACTERIALES	57.8	2131	0	0	0	0	0	2	0	1	1	0	0	0	0	0	0	1	0	0	1	0	0	0	0	0	0	0	0	0	0	5	6	7699	0.235582	X	X	X	X
GCA_000055785.1	CHROMOHALOBACTER SALEXIGENS DSM 3043	3696649	NC_007963.1:Chromosome:3696649	PROTEOBACTERIA:GAMMAPROTEOBACTERIA:OCEANOSPIRILLALES:HALOMONADACEAE	63.9	3282	0	0	0	0	0	0	1	0	0	0	0	0	1	0	0	0	0	0	0	0	0	0	0	0	0	0	4	0	0	3	6	3605	0.0975208	X	X	X	X
GCA_000143705.1	CORYNEBACTERIUM PSEUDOTUBERCULOSIS FRC41	2337913	NC_014329.1:Chromosome:2337913	TERRABACTERIA GROUP:ACTINOBACTERIA:ACTINOBACTERIA:CORYNEBACTERIALES	52.2	2021	0	0	0	0	1	0	0	0	2	0	0	3	0	0	0	0	0	0	0	0	0	0	0	0	0	0	0	0	0	3	6	3912	0.167329	X	X	X	X
GCA_000144675.1	CORYNEBACTERIUM PSEUDOTUBERCULOSIS C231	2328208	NC_017301.1:Chromosome:2328208	TERRABACTERIA GROUP:ACTINOBACTERIA:ACTINOBACTERIA:CORYNEBACTERIALES	52.2	1996	0	0	0	0	1	0	0	0	2	0	0	3	0	0	0	0	0	0	0	0	0	0	0	0	0	0	0	0	0	3	6	3912	0.168026	X	X	X	X
GCA_000144935.2	CORYNEBACTERIUM PSEUDOTUBERCULOSIS 1002	2335113	NC_017300.1:Chromosome:2335113	TERRABACTERIA GROUP:ACTINOBACTERIA:ACTINOBACTERIA:CORYNEBACTERIALES	52.2	Missing	0	0	0	0	1	0	0	0	2	0	0	3	0	0	0	0	0	0	0	0	0	0	0	0	0	0	0	0	0	3	6	3912	0.167529	X	X	X	X
GCA_000148645.1	FERRIMONAS BALEARICA DSM 9799	4279159	NC_014541.1:Chromosome:4279159	PROTEOBACTERIA:GAMMAPROTEOBACTERIA:ALTEROMONADALES:FERRIMONADACEAE	60.2	3746	0	1	0	0	0	0	0	0	0	0	2	0	2	1	0	0	0	0	0	0	0	0	0	0	0	0	0	0	0	4	6	4404	0.102917	X	X	X
GCA_000152065.2	CORYNEBACTERIUM PSEUDOTUBERCULOSIS I19	2337594	NC_017303.2:Chromosome:2337594	TERRABACTERIA GROUP:ACTINOBACTERIA:ACTINOBACTERIA:CORYNEBACTERIALES	52.2	2024	0	0	0	0	1	0	0	0	2	0	0	3	0	0	0	0	0	0	0	0	0	0	0	0	0	0	0	0	0	3	6	3912	0.167352	X	X	X	X
GCA_000152925.3	DOKDONIA SP. MED134	3302548	NZ_CP009301.1:Chromosome:3302548	FCB GROUP:BACTEROIDETES/CHLOROBI GROUP:BACTEROIDETES:FLAVOBACTERIIA	38.2	Missing	1	0	0	1	1	0	0	0	0	0	0	0	0	0	0	0	0	0	0	0	0	0	0	0	0	0	2	0	1	5	6	4452	0.134805	X	X	X	X
GCA_000168575.2	LISTERIA MONOCYTOGENES FSL R2-561	2973801	NC_017546.1:Chromosome:2973801	TERRABACTERIA GROUP:FIRMICUTES:BACILLI:BACILLALES	38	2897	0	0	0	0	1	0	0	0	0	0	2	0	0	0	0	0	0	0	0	0	0	0	0	0	0	0	3	0	0	3	6	4599	0.154651	X	X	X	X
GCA_000186225.1	BACTEROIDES HELCOGENES P 36-108	3998906	NC_014933.1:Chromosome:3998906	FCB GROUP:BACTEROIDETES/CHLOROBI GROUP:BACTEROIDETES:BACTEROIDIA	44.7	3187	0	0	0	0	0	0	0	1	0	0	0	0	0	1	0	0	0	0	0	4	0	0	0	0	0	0	0	0	0	3	6	4479	0.112006	X	X	X	X
GCA_000191585.1	METHANOBACTERIUM LACUS	2583753	NC_015216.1:Chromosome:2583753	EURYARCHAEOTA:METHANOMADA GROUP:METHANOBACTERIA:METHANOBACTERIALES	35.8	2451	0	0	0	0	3	0	0	0	0	0	0	1	0	1	0	0	0	0	0	0	0	0	0	0	0	0	0	0	1	4	6	2776	0.107441	X	X	X	X
GCA_000195855.1	MYCOBACTERIUM LEPRAE TN	3268203	NC_002677.1:Chromosome:3268203	TERRABACTERIA GROUP:ACTINOBACTERIA:ACTINOBACTERIA:CORYNEBACTERIALES	57.8	Missing	0	0	0	0	0	2	0	1	1	0	0	0	0	0	0	1	0	0	1	0	0	0	0	0	0	0	0	0	0	5	6	7699	0.235573	X	X	X	X
GCA_000196315.1	CROCEIBACTER ATLANTICUS HTCC2559	2952962	NC_014230.1:Chromosome:2952962	FCB GROUP:BACTEROIDETES/CHLOROBI GROUP:BACTEROIDETES:FLAVOBACTERIIA	33.9	2646	0	0	0	1	0	0	0	0	0	0	1	1	0	0	0	0	0	0	0	3	0	0	0	0	0	0	0	0	0	4	6	4657	0.157706	X	X	X
GCA_000221625.1	CORYNEBACTERIUM PSEUDOTUBERCULOSIS PAT10	2335323	NC_017305.1:Chromosome:2335323	TERRABACTERIA GROUP:ACTINOBACTERIA:ACTINOBACTERIA:CORYNEBACTERIALES	52.2	1986	0	0	0	0	1	0	0	0	2	0	0	3	0	0	0	0	0	0	0	0	0	0	0	0	0	0	0	0	0	3	6	3912	0.167514	X	X	X	X
GCA_000224535.1	HELICOBACTER PYLORI PUNO120	1637762	NC_017378.1:Chromosome:1624979; NC_017377.1:Plasmid:12783	PROTEOBACTERIA:DELTA/EPSILON SUBDIVISIONS:EPSILONPROTEOBACTERIA:CAMPYLOBACTERALES	38.8758	1444	0	0	0	0	1	0	5	0	0	0	0	0	0	0	0	0	0	0	0	0	0	0	0	0	0	0	0	0	0	2	6	1236	0.0754688	X	X	X	X
GCA_000227175.1	CORYNEBACTERIUM PSEUDOTUBERCULOSIS 42/02-A	2337606	NC_017306.1:Chromosome:2337606	TERRABACTERIA GROUP:ACTINOBACTERIA:ACTINOBACTERIA:CORYNEBACTERIALES	52.2	2018	0	0	0	0	1	0	0	0	2	0	0	3	0	0	0	0	0	0	0	0	0	0	0	0	0	0	0	0	0	3	6	3912	0.167351	X	X	X	X
GCA_000233735.1	CORYNEBACTERIUM PSEUDOTUBERCULOSIS 1/06-A	2279118	NC_017308.1:Chromosome:2279118	TERRABACTERIA GROUP:ACTINOBACTERIA:ACTINOBACTERIA:CORYNEBACTERIALES	52.2	1860	0	0	0	0	1	0	0	0	1	0	1	3	0	0	0	0	0	0	0	0	0	0	0	0	0	0	0	0	0	4	6	2973	0.130445	X	X	X	X
GCA_000241855.1	CORYNEBACTERIUM PSEUDOTUBERCULOSIS 3/99-5	2337938	NC_016781.1:Chromosome:2337938	TERRABACTERIA GROUP:ACTINOBACTERIA:ACTINOBACTERIA:CORYNEBACTERIALES	52.2	2020	0	0	0	0	1	0	0	0	2	0	0	3	0	0	0	0	0	0	0	0	0	0	0	0	0	0	0	0	0	3	6	3912	0.167327	X	X	X	X
GCA_000248375.1	CORYNEBACTERIUM PSEUDOTUBERCULOSIS 316	2310415	NC_016932.1:Chromosome:2310415	TERRABACTERIA GROUP:ACTINOBACTERIA:ACTINOBACTERIA:CORYNEBACTERIALES	52.1	1919	0	0	0	0	1	0	0	0	1	0	0	3	0	0	0	0	0	0	0	0	0	0	0	0	0	1	0	0	0	4	6	3303	0.142961	X	X	X	X
GCA_000252975.1	LISTERIA IVANOVII SUBSP. IVANOVII PAM 55	2928879	NC_016011.1:Chromosome:2928879	TERRABACTERIA GROUP:FIRMICUTES:BACILLI:BACILLALES	37.1	2723	0	0	2	0	0	0	0	0	1	0	3	0	0	0	0	0	0	0	0	0	0	0	0	0	0	0	0	0	0	3	6	5699	0.19458	X	X	X	X
GCA_000253055.1	THERMOPROTEUS TENAX KRA 1	1841542	NC_016070.1:Chromosome:1841542	TACK GROUP:CRENARCHAEOTA:THERMOPROTEI:THERMOPROTEALES	55.1	Missing	0	0	0	0	0	0	2	0	0	0	0	0	0	0	0	4	0	0	0	0	0	0	0	0	0	0	0	0	0	2	6	2846	0.154544	X	X	X	X
GCA_000253155.1	STREPTOCOCCUS ORALIS UO5	1958690	NC_015291.1:Chromosome:1958690	TERRABACTERIA GROUP:FIRMICUTES:BACILLI:LACTOBACILLALES	41.1	1835	0	0	0	0	1	0	0	0	0	3	0	0	0	0	1	0	1	0	0	0	0	0	0	0	0	0	0	0	0	4	6	4503	0.229899	X	X	X
GCA_000255915.1	PASTEURELLA MULTOCIDA SUBSP. MULTOCIDA STR. HN06	2407578	NC_017027.1:Chromosome:2402218; NC_017035.1:Plasmid:5360	PROTEOBACTERIA:GAMMAPROTEOBACTERIA:PASTEURELLALES:PASTEURELLACEAE	40.2163	2208	0	0	0	0	3	0	2	0	0	0	0	0	0	0	0	0	0	0	0	0	0	0	0	0	0	0	1	0	0	3	6	4043	0.167928	X	X	X	X
GCA_000255935.1	CORYNEBACTERIUM PSEUDOTUBERCULOSIS P54B96	2337657	NC_017031.1:Chromosome:2337657	TERRABACTERIA GROUP:ACTINOBACTERIA:ACTINOBACTERIA:CORYNEBACTERIALES	52.2	1953	0	0	0	0	1	0	0	0	2	0	0	3	0	0	0	0	0	0	0	0	0	0	0	0	0	0	0	0	0	3	6	3912	0.167347	X	X	X	X
GCA_000258385.1	CORYNEBACTERIUM PSEUDOTUBERCULOSIS 267	2337628	NC_017462.1:Chromosome:2337628	TERRABACTERIA GROUP:ACTINOBACTERIA:ACTINOBACTERIA:CORYNEBACTERIALES	52.2	2034	0	0	0	0	1	0	0	0	2	0	0	3	0	0	0	0	0	0	0	0	0	0	0	0	0	0	0	0	0	3	6	3912	0.167349	X	X	X	X
GCA_000259545.1	PASTEURELLA MULTOCIDA SUBSP. MULTOCIDA STR. 3480	2378127	NC_017764.1:Chromosome:2378127	PROTEOBACTERIA:GAMMAPROTEOBACTERIA:PASTEURELLALES:PASTEURELLACEAE	40.3	2127	0	0	0	0	2	0	2	0	0	0	0	0	1	0	0	0	0	0	0	0	0	0	0	0	0	0	1	0	0	4	6	4483	0.18851	X	X	X	X
GCA_000283535.1	PSEUDOGULBENKIANIA SP. NH8B	4332995	NC_016002.1:Chromosome:4332995	PROTEOBACTERIA:BETAPROTEOBACTERIA:NEISSERIALES:CHROMOBACTERIACEAE	64.4	3916	0	0	0	0	1	0	0	1	0	0	3	0	1	0	0	0	0	0	0	0	0	0	0	0	0	0	0	0	0	4	6	6696	0.154535	X	X	X	X
GCA_000298875.1	LEUCONOSTOC GELIDUM JB7	1893499	NC_018631.1:Chromosome:1893499	TERRABACTERIA GROUP:FIRMICUTES:BACILLI:LACTOBACILLALES	36.7	1769	0	0	0	0	0	0	0	0	0	4	2	0	0	0	0	0	0	0	0	0	0	0	0	0	0	0	0	0	0	2	6	4542	0.239873	X	X	X	X
GCA_000306985.1	LISTERIA MONOCYTOGENES SLCC7179	2882234	NC_018593.1:Chromosome:2882234	TERRABACTERIA GROUP:FIRMICUTES:BACILLI:BACILLALES	38	2819	0	0	0	0	1	0	0	0	0	0	5	0	0	0	0	0	0	0	0	0	0	0	0	0	0	0	0	0	0	2	6	3703	0.128477	X	X	X	X
GCA_000317895.1	BDELLOVIBRIO BACTERIOVORUS STR. TIBERIUS	3988594	NC_019567.1:Chromosome:3988594	PROTEOBACTERIA:OLIGOFLEXIA:BDELLOVIBRIONALES:BDELLOVIBRIONACEAE	49.9	3740	0	0	0	0	0	0	0	0	0	0	6	0	0	0	0	0	0	0	0	0	0	0	0	0	0	0	0	0	0	1	6	6105	0.153061	X			X
GCA_000342265.1	BETA PROTEOBACTERIUM CB	2045720	NC_020417.1:Chromosome:2045720	PROTEOBACTERIA:BETAPROTEOBACTERIA:UNCLASSIFIED BETAPROTEOBACTERIA:UNCLASSIFIED BETAPROTEOBACTERIA (MISCELLANEOUS)	46.1	2030	1	0	0	0	0	0	0	0	0	2	3	0	0	0	0	0	0	0	0	0	0	0	0	0	0	0	0	0	0	3	6	5913	0.289042	X	X	X	X
GCA_000355695.1	CLAVIBACTER MICHIGANENSIS SUBSP. NEBRASKENSIS NCPPB 2581	3063596	NC_020891.1:Chromosome:3063596	TERRABACTERIA GROUP:ACTINOBACTERIA:ACTINOBACTERIA:MICROCOCCALES	73	2801	0	0	0	0	0	0	0	0	0	0	0	1	1	4	0	0	0	0	0	0	0	0	0	0	0	0	0	0	0	3	6	3453	0.112711	X	X	X	X
GCA_000400935.1	SPIROPLASMA CHRYSOPICOLA DF-1	1123322	NC_021280.1:Chromosome:1123322	TERRABACTERIA GROUP:TENERICUTES:MOLLICUTES:ENTOMOPLASMATALES	28.8	991	0	0	0	0	0	0	0	0	0	0	0	0	5	0	0	0	0	0	0	0	0	0	0	0	0	0	0	1	0	2	6	6078	0.541074	X	X	X	X
GCA_000438665.1	LISTERIA MONOCYTOGENES	2981886	NC_021825.1:Chromosome:2981886	TERRABACTERIA GROUP:FIRMICUTES:BACILLI:BACILLALES	38	2911	0	0	0	0	0	0	0	0	0	0	4	0	0	0	0	0	0	0	0	2	0	0	0	0	0	0	0	0	0	2	6	2616	0.0877297	X	X	X	X
GCA_000493375.1	BACILLUS VELEZENSIS NAU-B3	4204608	NC_022530.1:Chromosome:4196170; NC_022531.1:Plasmid:8438	TERRABACTERIA GROUP:FIRMICUTES:BACILLI:BACILLALES	45.9886	3955	0	0	0	1	3	0	0	0	0	0	0	2	0	0	0	0	0	0	0	0	0	0	0	0	0	0	0	0	0	3	6	2664	0.0633591	X	X	X
GCA_000499365.1	DEHALOCOCCOIDES MCCARTYI GY50	1407418	NC_022964.1:Chromosome:1407418	TERRABACTERIA GROUP:CHLOROFLEXI:DEHALOCOCCOIDIA:DEHALOCOCCOIDALES	47	1427	0	0	0	0	2	0	0	0	0	0	0	1	0	0	1	0	0	0	0	0	0	0	0	0	0	0	0	0	2	4	6	2473	0.175712	X	X	X	X
GCA_000499805.2	CORYNEBACTERIUM ULCERANS FRC58	2542597	NZ_CP011913.1:Chromosome:2542597	TERRABACTERIA GROUP:ACTINOBACTERIA:ACTINOBACTERIA:CORYNEBACTERIALES	53.3	2227	0	0	0	0	1	0	0	0	3	0	1	0	0	0	0	0	0	0	0	0	0	0	0	0	0	0	1	0	0	4	6	4955	0.194879	X	X	X	X
GCA_000513595.1	LISTERIA MONOCYTOGENES SEROTYPE 1/2A STR. 08-6569	3032624	NZ_CP006858.1:Chromosome:3032624	TERRABACTERIA GROUP:FIRMICUTES:BACILLI:BACILLALES	38	3014	0	0	0	0	1	0	0	0	0	0	3	0	0	0	0	0	0	0	0	0	0	0	0	0	0	0	2	0	0	3	6	5147	0.169721	X	X	X	X
GCA_000513615.1	LISTERIA MONOCYTOGENES SEROTYPE 4B STR. 81-0861	2974403	NZ_CP006874.1:Chromosome:2974403	TERRABACTERIA GROUP:FIRMICUTES:BACILLI:BACILLALES	38	2904	0	0	0	0	0	0	0	0	0	0	4	0	0	0	0	0	0	0	0	2	0	0	0	0	0	0	0	0	0	2	6	2616	0.0879504	X	X	X	X
GCA_000513635.1	LISTERIA MONOCYTOGENES SEROTYPE 1/2A STR. 08-6997	3032624	NZ_CP006859.1:Chromosome:3032624	TERRABACTERIA GROUP:FIRMICUTES:BACILLI:BACILLALES	38	3015	0	0	0	0	1	0	0	0	0	0	3	0	0	0	0	0	0	0	0	0	0	0	0	0	0	0	2	0	0	3	6	5147	0.169721	X	X	X	X
GCA_000513655.1	LISTERIA MONOCYTOGENES SEROTYPE 1/2A STR. 10-0815	3032624	NZ_CP006860.1:Chromosome:3032624	TERRABACTERIA GROUP:FIRMICUTES:BACILLI:BACILLALES	38	3015	0	0	0	0	1	0	0	0	0	0	3	0	0	0	0	0	0	0	0	0	0	0	0	0	0	0	2	0	0	3	6	5147	0.169721	X	X	X	X
GCA_000521685.1	MANNHEIMIA VARIGENA USDA-ARS-USMARC-1388	2228291	NZ_CP006953.1:Chromosome:2228291	PROTEOBACTERIA:GAMMAPROTEOBACTERIA:PASTEURELLALES:PASTEURELLACEAE	40.4	2007	1	0	0	0	2	0	1	0	0	0	1	0	0	0	0	0	0	0	0	0	0	1	0	0	0	0	0	0	0	5	6	3378	0.151596	X	X	X
GCA_000565155.1	LISTERIA IVANOVII WSLC3009	2919538	NZ_CP007172.1:Chromosome:2919538	TERRABACTERIA GROUP:FIRMICUTES:BACILLI:BACILLALES	37.2	2722	0	0	2	0	0	0	0	0	1	0	3	0	0	0	0	0	0	0	0	0	0	0	0	0	0	0	0	0	0	3	6	5699	0.195202	X	X	X	X
GCA_000577745.1	LISTERIA MONOCYTOGENES 6179	3072826	NZ_HG813249.1:Chromosome:3010620; NZ_HG813250.1:Plasmid:62206	TERRABACTERIA GROUP:FIRMICUTES:BACILLI:BACILLALES	37.8717	3057	0	0	0	0	1	0	0	0	0	0	5	0	0	0	0	0	0	0	0	0	0	0	0	0	0	0	0	0	0	2	6	6813	0.221718	X	X	X	X
GCA_000730365.1	CORYNEBACTERIUM PSEUDOTUBERCULOSIS	2338139	NZ_CP008922.1:Chromosome:2338139	TERRABACTERIA GROUP:ACTINOBACTERIA:ACTINOBACTERIA:CORYNEBACTERIALES	52.2	2011	0	0	0	0	1	0	0	0	2	0	0	3	0	0	0	0	0	0	0	0	0	0	0	0	0	0	0	0	0	3	6	3912	0.167313	X	X	X	X
GCA_000730405.1	CORYNEBACTERIUM PSEUDOTUBERCULOSIS	2338144	NZ_CP008923.1:Chromosome:2338144	TERRABACTERIA GROUP:ACTINOBACTERIA:ACTINOBACTERIA:CORYNEBACTERIALES	52.2	2012	0	0	0	0	1	0	0	0	2	0	0	3	0	0	0	0	0	0	0	0	0	0	0	0	0	0	0	0	0	3	6	3910	0.167227	X	X	X	X
GCA_000730445.1	CORYNEBACTERIUM PSEUDOTUBERCULOSIS	2338300	NZ_CP008924.1:Chromosome:2338300	TERRABACTERIA GROUP:ACTINOBACTERIA:ACTINOBACTERIA:CORYNEBACTERIALES	52.2	2020	0	0	0	0	1	0	0	0	2	0	0	3	0	0	0	0	0	0	0	0	0	0	0	0	0	0	0	0	0	3	6	3910	0.167215	X	X	X	X
GCA_000743945.1	BASILEA PSITTACIPULMONIS DSM 24701	1959069	NZ_CP009238.1:Chromosome:1959069	PROTEOBACTERIA:BETAPROTEOBACTERIA:BURKHOLDERIALES:ALCALIGENACEAE	40.3	1637	0	0	0	0	1	5	0	0	0	0	0	0	0	0	0	0	0	0	0	0	0	0	0	0	0	0	0	0	0	2	6	7333	0.37431	X	X	X	X
GCA_000758265.1	ACHROMOBACTER XYLOSOXIDANS C54	6131060	NZ_CP009448.1:Chromosome:6131060	PROTEOBACTERIA:BETAPROTEOBACTERIA:BURKHOLDERIALES:ALCALIGENACEAE	0	Missing	0	0	0	0	1	0	0	0	1	0	0	1	1	1	0	0	0	0	0	1	0	0	0	0	0	0	0	0	0	6	6	3565	0.0581466	X	X	X	X
GCA_000761135.1	LACTOBACILLUS SP. WKB8	1932531	NZ_CP009531.1:Chromosome:1926135; NZ_CP009532.1:Plasmid:6396	TERRABACTERIA GROUP:FIRMICUTES:BACILLI:LACTOBACILLALES	36.7076	1715	0	0	0	1	0	0	0	0	0	0	5	0	0	0	0	0	0	0	0	0	0	0	0	0	0	0	0	0	0	2	6	5967	0.308766	X	X	X	X
GCA_000763515.1	LISTERIA IVANOVII SUBSP. IVANOVII	2919548	NZ_CP009577.1:Chromosome:2919548	TERRABACTERIA GROUP:FIRMICUTES:BACILLI:BACILLALES	37.2	2728	0	0	2	0	0	0	0	0	1	0	3	0	0	0	0	0	0	0	0	0	0	0	0	0	0	0	0	0	0	3	6	5699	0.195201	X	X	X	X
GCA_000763535.2	VIBRIO CORALLIILYTICUS	5732794	NZ_CP009264.1:Chromosome:3463115; NZ_CP009265.1:Chromosome:1888898; NZ_CP009266.1:Plasmid:380781	PROTEOBACTERIA:GAMMAPROTEOBACTERIA:VIBRIONALES:VIBRIONACEAE	45.8007	Missing	0	0	0	0	0	0	0	0	0	0	0	0	3	0	0	0	0	0	0	0	0	0	0	0	0	0	3	0	0	2	6	3675	0.0641049	X	X	X	X
GCA_000769555.1	BACILLUS VELEZENSIS	4014440	NZ_CP009679.1:Chromosome:4006002; NZ_CP009680.1:Plasmid:8438	TERRABACTERIA GROUP:FIRMICUTES:BACILLI:BACILLALES	46.3872	3776	0	0	0	1	3	0	0	0	0	0	0	2	0	0	0	0	0	0	0	0	0	0	0	0	0	0	0	0	0	3	6	2664	0.0663604	X	X	X
GCA_000769635.1	CORYNEBACTERIUM ULCERANS	2466435	NZ_CP009716.1:Chromosome:2466435	TERRABACTERIA GROUP:ACTINOBACTERIA:ACTINOBACTERIA:CORYNEBACTERIALES	53.3	2130	0	0	0	0	1	0	0	0	3	0	1	0	0	0	0	0	0	0	0	0	0	0	0	0	0	0	1	0	0	4	6	4984	0.202073	X	X	X	X
GCA_000788395.1	PSEUDOALTEROMONAS PIRATICA	4815987	NZ_CP009888.1:Chromosome:3197498; NZ_CP009889.1:Chromosome:1618489	PROTEOBACTERIA:GAMMAPROTEOBACTERIA:ALTEROMONADALES:PSEUDOALTEROMONADACEAE	39.9648	4237	0	0	0	0	0	0	0	0	0	0	0	0	3	0	0	0	0	0	0	3	0	0	0	0	0	0	0	0	0	2	6	5005	0.103925	X	X	X	X
GCA_000789395.1	CLOSTRIDIUM BARATII STR. SULLIVAN	3338630	NZ_CP006905.1:Chromosome:3153266; NZ_CP006906.1:Plasmid:185364	TERRABACTERIA GROUP:FIRMICUTES:CLOSTRIDIA:CLOSTRIDIALES	28.2611	3082	0	0	2	0	2	0	2	0	0	0	0	0	0	0	0	0	0	0	0	0	0	0	0	0	0	0	0	0	0	3	6	5430	0.162642	X	X	X	X
GCA_000814865.1	CORYNEBACTERIUM PSEUDOTUBERCULOSIS	2337177	NZ_CP009927.1:Chromosome:2337177	TERRABACTERIA GROUP:ACTINOBACTERIA:ACTINOBACTERIA:CORYNEBACTERIALES	52.2	2015	0	0	0	0	1	0	0	0	2	0	0	3	0	0	0	0	0	0	0	0	0	0	0	0	0	0	0	0	0	3	6	3912	0.167381	X	X	X	X
GCA_000829015.1	CLOSTRIDIUM BOTULINUM	3901300	NZ_AP014696.1:Chromosome:3901300	TERRABACTERIA GROUP:FIRMICUTES:CLOSTRIDIA:CLOSTRIDIALES	28.3	3544	0	0	0	0	0	0	0	0	0	0	2	2	0	0	0	0	0	0	0	0	1	0	0	0	0	0	0	0	1	4	6	4336	0.111142	X	X	X	X
GCA_000833255.1	FRANCISELLA PHILOMIRAGIA	2152054	NZ_CP009440.1:Chromosome:2148038; NZ_CP009441.1:Plasmid:4016	PROTEOBACTERIA:GAMMAPROTEOBACTERIA:THIOTRICHALES:FRANCISELLACEAE	32.3925	2008	0	0	0	0	3	0	0	0	0	0	0	2	0	0	0	0	0	0	1	0	0	0	0	0	0	0	0	0	0	3	6	2923	0.135824	X	X	X	X
GCA_000833455.1	FRANCISELLA PHILOMIRAGIA SUBSP. PHILOMIRAGIA ATCC 25015	2017400	NZ_CP010019.1:Chromosome:2017400	PROTEOBACTERIA:GAMMAPROTEOBACTERIA:THIOTRICHALES:FRANCISELLACEAE	32.6	1817	0	0	0	0	3	0	0	0	1	0	0	0	0	1	0	0	0	0	1	0	0	0	0	0	0	0	0	0	0	4	6	4172	0.206801	X	X	X	X
GCA_000952975.1	PEPTONIPHILUS SP. ING2-D1G	1601846	NZ_LM997412.1:Chromosome:1601846	TERRABACTERIA GROUP:FIRMICUTES:TISSIERELLIA:TISSIERELLALES	34.8	1493	0	0	0	0	0	4	0	0	1	0	0	0	0	0	0	0	0	0	0	0	0	0	0	0	0	0	0	1	0	3	6	10174	0.635142	X	X	X	X
GCA_000966445.2	BIFIDOBACTERIUM ANGULATUM	2064639	NZ_CP014241.1:Chromosome:2064639	TERRABACTERIA GROUP:ACTINOBACTERIA:ACTINOBACTERIA:BIFIDOBACTERIALES	59.3	1574	0	0	0	0	0	0	1	0	0	0	4	0	0	0	0	1	0	0	0	0	0	0	0	0	0	0	0	0	0	3	6	3511	0.170054	X	X	X	X
GCA_000972805.1	CORYNEBACTERIUM PSEUDOTUBERCULOSIS	2337820	NZ_CP010889.1:Chromosome:2337820	TERRABACTERIA GROUP:ACTINOBACTERIA:ACTINOBACTERIA:CORYNEBACTERIALES	52.2	1961	0	0	0	0	1	0	0	0	2	0	0	3	0	0	0	0	0	0	0	0	0	0	0	0	0	0	0	0	0	3	6	3912	0.167335	X	X	X	X
GCA_000973525.1	PASTEURELLA MULTOCIDA SUBSP. MULTOCIDA OH4807	2079121	NZ_CP004391.1:Chromosome:2079121	PROTEOBACTERIA:GAMMAPROTEOBACTERIA:PASTEURELLALES:PASTEURELLACEAE	39.7	1885	1	0	0	0	4	0	0	0	1	0	0	0	0	0	0	0	0	0	0	0	0	0	0	0	0	0	0	0	0	3	6	5575	0.268142	X	X	X	X
GCA_000987835.1	SULFUROVUM LITHOTROPHICUM	2217891	NZ_CP011308.1:Chromosome:2217891	PROTEOBACTERIA:DELTA/EPSILON SUBDIVISIONS:EPSILONPROTEOBACTERIA:UNCLASSIFIED EPSILONPROTEOBACTERIA	44.3	2144	0	0	0	2	0	0	0	1	0	0	2	0	0	1	0	0	0	0	0	0	0	0	0	0	0	0	0	0	0	4	6	6369	0.287165	X	X	X	X
GCA_001005985.1	LISTERIA MONOCYTOGENES	2918170	NZ_CP011397.1:Chromosome:2918170	TERRABACTERIA GROUP:FIRMICUTES:BACILLI:BACILLALES	38	2871	0	0	0	0	1	0	0	0	0	0	5	0	0	0	0	0	0	0	0	0	0	0	0	0	0	0	0	0	0	2	6	3721	0.127511	X	X	X	X
GCA_001017615.1	CORYNEBACTERIUM PSEUDOTUBERCULOSIS	2337451	NZ_CP011474.1:Chromosome:2337451	TERRABACTERIA GROUP:ACTINOBACTERIA:ACTINOBACTERIA:CORYNEBACTERIALES	52.2	2012	0	0	0	0	1	0	0	0	2	0	0	3	0	0	0	0	0	0	0	0	0	0	0	0	0	0	0	0	0	3	6	3913	0.167405	X	X	X	X
GCA_001026945.1	CORYNEBACTERIUM PSEUDOTUBERCULOSIS	2338645	NZ_CP010795.1:Chromosome:2338645	TERRABACTERIA GROUP:ACTINOBACTERIA:ACTINOBACTERIA:CORYNEBACTERIALES	52.2	2026	0	0	0	0	1	0	0	0	2	0	0	3	0	0	0	0	0	0	0	0	0	0	0	0	0	0	0	0	0	3	6	3912	0.167276	X	X	X	X
GCA_001027085.1	LISTERIA MONOCYTOGENES	2947477	NZ_CP007688.1:Chromosome:2947477	TERRABACTERIA GROUP:FIRMICUTES:BACILLI:BACILLALES	38	2908	0	0	0	0	1	0	0	0	0	0	4	0	0	0	0	0	0	0	0	0	0	0	0	0	0	0	1	0	0	3	6	3956	0.134216	X	X	X	X
GCA_001029645.1	ENTEROBACTER CLOACAE	4904981	NZ_CP011798.1:Chromosome:4904981	PROTEOBACTERIA:GAMMAPROTEOBACTERIA:ENTEROBACTERALES:ENTEROBACTERIACEAE	54.5	4528	0	1	0	0	0	0	0	0	0	1	2	0	0	0	0	0	0	0	0	0	0	0	0	0	0	0	2	0	0	4	6	3444	0.0702143	X	X	X	X
GCA_001042675.1	PARASCARDOVIA DENTICOLENS DSM 10105 JCM 12538	1890857	NZ_AP012333.1:Chromosome:1890857	TERRABACTERIA GROUP:ACTINOBACTERIA:ACTINOBACTERIA:BIFIDOBACTERIALES	58.3	1508	0	0	0	0	2	0	0	0	1	0	0	0	0	0	0	0	0	0	0	2	0	0	0	0	0	0	1	0	0	4	6	4428	0.23418	X	X	X	X
GCA_001263395.1	BIFIDOBACTERIUM ACTINOCOLONIIFORME DSM 22766	1830060	NZ_CP011786.1:Chromosome:1830060	TERRABACTERIA GROUP:ACTINOBACTERIA:ACTINOBACTERIA:BIFIDOBACTERIALES	62.7	1422	0	0	0	1	2	0	0	0	3	0	0	0	0	0	0	0	0	0	0	0	0	0	0	0	0	0	0	0	0	3	6	5876	0.321082	X	X	X	X
GCA_001266635.1	STREPTOCOCCUS AGALACTIAE	1996151	NZ_CP010319.1:Chromosome:1996151	TERRABACTERIA GROUP:FIRMICUTES:BACILLI:LACTOBACILLALES	35.5	1912	0	0	0	0	0	0	1	0	0	0	0	4	0	0	0	0	0	0	0	0	0	0	0	0	0	0	1	0	0	3	6	1766	0.0884703	X	X	X	X
GCA_001281105.1	STREPTOCOCCUS GORDONII	2283306	NZ_CP012648.1:Chromosome:2283306	TERRABACTERIA GROUP:FIRMICUTES:BACILLI:LACTOBACILLALES	40.6	2129	0	0	0	0	0	0	0	0	0	0	2	1	0	0	0	0	0	0	0	0	0	0	0	0	0	0	2	1	0	4	6	3525	0.154381	X	X	X	X
GCA_001298505.1	CORYNEBACTERIUM PSEUDOTUBERCULOSIS	2337124	NZ_CP012695.1:Chromosome:2337124	TERRABACTERIA GROUP:ACTINOBACTERIA:ACTINOBACTERIA:CORYNEBACTERIALES	52.2	2017	0	0	0	0	1	0	0	0	2	0	0	3	0	0	0	0	0	0	0	0	0	0	0	0	0	0	0	0	0	3	6	3911	0.167342	X	X	X	X
GCA_001433475.1	CORYNEBACTERIUM PSEUDOTUBERCULOSIS	2335107	NZ_CP012837.1:Chromosome:2335107	TERRABACTERIA GROUP:ACTINOBACTERIA:ACTINOBACTERIA:CORYNEBACTERIALES	52.2	2019	0	0	0	0	1	0	0	0	2	0	0	3	0	0	0	0	0	0	0	0	0	0	0	0	0	0	0	0	0	3	6	3912	0.16753	X	X	X	X
GCA_001444405.1	PSEUDOALTEROMONAS PHENOLICA	4868993	NZ_CP013187.1:Chromosome:3845520; NZ_CP013188.1:Chromosome:1023473	PROTEOBACTERIA:GAMMAPROTEOBACTERIA:ALTEROMONADALES:PSEUDOALTEROMONADACEAE	40.5898	4176	0	2	0	1	0	0	0	1	0	0	0	0	1	0	0	0	0	0	0	0	0	0	0	0	0	0	1	0	0	5	6	4718	0.0968989	X	X	X	X
GCA_001447295.1	CORYNEBACTERIUM PSEUDOTUBERCULOSIS	2337845	NZ_CP013146.1:Chromosome:2337845	TERRABACTERIA GROUP:ACTINOBACTERIA:ACTINOBACTERIA:CORYNEBACTERIALES	52.2	2018	0	0	0	0	1	0	0	0	2	0	0	3	0	0	0	0	0	0	0	0	0	0	0	0	0	0	0	0	0	3	6	3912	0.167334	X	X	X	X
GCA_001456175.1	CORYNEBACTERIUM PSEUDOTUBERCULOSIS	2337920	NZ_CP013327.1:Chromosome:2337920	TERRABACTERIA GROUP:ACTINOBACTERIA:ACTINOBACTERIA:CORYNEBACTERIALES	52.2	2032	0	0	0	0	1	0	0	0	2	0	0	3	0	0	0	0	0	0	0	0	0	0	0	0	0	0	0	0	0	3	6	3912	0.167328	X	X	X	X
GCA_001456275.1	XYLELLA FASTIDIOSA	2732490	NZ_CP009790.1:Chromosome:2681334; NZ_CP009791.1:Plasmid:51156	PROTEOBACTERIA:GAMMAPROTEOBACTERIA:XANTHOMONADALES:XANTHOMONADACEAE	52.642	2345	0	0	0	1	0	0	0	0	0	0	0	0	0	0	1	2	0	0	0	0	0	0	0	0	0	0	2	0	0	4	6	6786	0.248345	X		X	X
GCA_001469615.1	CUTIBACTERIUM ACNES	2540008	NZ_CP012352.1:Chromosome:2540008	TERRABACTERIA GROUP:ACTINOBACTERIA:ACTINOBACTERIA:PROPIONIBACTERIALES	60.1	2411	0	0	0	0	0	0	0	1	0	0	0	0	1	2	0	0	0	0	0	0	0	0	0	0	0	0	2	0	0	4	6	4396	0.17307	X	X	X	X
GCA_001481675.1	CORYNEBACTERIUM PSEUDOTUBERCULOSIS	2337529	NZ_CP013697.1:Chromosome:2337529	TERRABACTERIA GROUP:ACTINOBACTERIA:ACTINOBACTERIA:CORYNEBACTERIALES	52.2	2016	0	0	0	0	1	0	0	0	2	0	0	3	0	0	0	0	0	0	0	0	0	0	0	0	0	0	0	0	0	3	6	3911	0.167313	X	X	X	X
GCA_001481715.1	CORYNEBACTERIUM PSEUDOTUBERCULOSIS	2337508	NZ_CP013698.1:Chromosome:2337508	TERRABACTERIA GROUP:ACTINOBACTERIA:ACTINOBACTERIA:CORYNEBACTERIALES	52.2	2026	0	0	0	0	1	0	0	0	2	0	0	3	0	0	0	0	0	0	0	0	0	0	0	0	0	0	0	0	0	3	6	3912	0.167358	X	X	X	X
GCA_001513695.1	LISTERIA MONOCYTOGENES	2905533	NZ_CP013919.1:Chromosome:2905533	TERRABACTERIA GROUP:FIRMICUTES:BACILLI:BACILLALES	38	2855	0	0	0	0	1	0	0	0	0	0	5	0	0	0	0	0	0	0	0	0	0	0	0	0	0	0	0	0	0	2	6	4736	0.162999	X	X	X	X
GCA_001577775.1	PYROCOCCUS KUKULKANII	1977126	NZ_CP010835.1:Chromosome:1977126	EURYARCHAEOTA:THERMOCOCCI:THERMOCOCCALES:THERMOCOCCACEAE	44.6	2064	1	0	0	0	0	0	0	0	0	0	0	0	0	0	0	3	0	0	0	1	0	0	0	0	0	0	0	0	1	4	6	6047	0.305848	X	X	X
GCA_001586275.1	SPHINGORHABDUS SP. M41	3339521	NZ_CP014545.1:Chromosome:3339521	PROTEOBACTERIA:ALPHAPROTEOBACTERIA:SPHINGOMONADALES:SPHINGOMONADACEAE	56.7	3116	0	0	0	0	1	0	0	0	0	0	0	0	1	3	0	0	0	0	0	0	0	0	0	0	0	0	0	0	1	4	6	3206	0.0960018	X	X	X	X
GCA_001610775.1	DEHALOCOCCOIDES MCCARTYI	1467912	NZ_CP011127.1:Chromosome:1461973; NZ_CP011128.1:Plasmid:5939	TERRABACTERIA GROUP:CHLOROFLEXI:DEHALOCOCCOIDIA:DEHALOCOCCOIDALES	46.8737	1521	0	0	0	0	1	0	0	0	0	0	2	1	0	0	0	0	0	0	0	0	0	0	0	0	0	0	0	0	2	4	6	2555	0.174057	X	X	X	X
GCA_001643975.1	CAMPYLOBACTER HYOINTESTINALIS SUBSP. LAWSONII	1753277	NZ_CP015576.1:Chromosome:1753277	PROTEOBACTERIA:DELTA/EPSILON SUBDIVISIONS:EPSILONPROTEOBACTERIA:CAMPYLOBACTERALES	33.5	1742	2	0	0	0	2	0	2	0	0	0	0	0	0	0	0	0	0	0	0	0	0	0	0	0	0	0	0	0	0	3	6	4621	0.263564	X	X	X	X
GCA_001643995.1	CAMPYLOBACTER IGUANIORUM	1544095	NZ_CP015577.1:Chromosome:1544095	PROTEOBACTERIA:DELTA/EPSILON SUBDIVISIONS:EPSILONPROTEOBACTERIA:CAMPYLOBACTERALES	35.8	1540	3	0	0	0	3	0	0	0	0	0	0	0	0	0	0	0	0	0	0	0	0	0	0	0	0	0	0	0	0	2	6	5678	0.367723	X	X	X	X
GCA_001647635.1	LEIFSONIA XYLI	3596761	NZ_CP014761.1:Chromosome:3596761	TERRABACTERIA GROUP:ACTINOBACTERIA:ACTINOBACTERIA:MICROCOCCALES	70.2	3261	0	1	0	1	0	0	0	2	0	0	0	0	2	0	0	0	0	0	0	0	0	0	0	0	0	0	0	0	0	4	6	3781	0.105122	X	X	X	X
GCA_001653315.1	CORYNEBACTERIUM PSEUDOTUBERCULOSIS	2337578	NZ_CP014543.1:Chromosome:2337578	TERRABACTERIA GROUP:ACTINOBACTERIA:ACTINOBACTERIA:CORYNEBACTERIALES	52.2	2025	0	0	0	0	1	0	0	0	2	0	0	3	0	0	0	0	0	0	0	0	0	0	0	0	0	0	0	0	0	3	6	3912	0.167353	X	X	X	X
GCA_001653395.1	HELICOBACTER PYLORI	1614411	NZ_CP011483.1:Chromosome:1614411	PROTEOBACTERIA:DELTA/EPSILON SUBDIVISIONS:EPSILONPROTEOBACTERIA:CAMPYLOBACTERALES	38.7	1449	0	0	0	0	1	0	5	0	0	0	0	0	0	0	0	0	0	0	0	0	0	0	0	0	0	0	0	0	0	2	6	1456	0.0901877	X	X	X	X
GCA_001663155.1	ALTERERYTHROBACTER ISHIGAKIENSIS	2673978	NZ_CP015963.1:Chromosome:2673978	PROTEOBACTERIA:ALPHAPROTEOBACTERIA:SPHINGOMONADALES:ERYTHROBACTERACEAE	56.9	2533	0	0	0	0	0	0	0	0	0	0	0	0	0	4	0	0	0	0	0	0	0	0	0	0	0	0	0	0	2	2	6	3306	0.123636	X	X	X	X
GCA_001663495.1	CORYNEBACTERIUM PSEUDOTUBERCULOSIS	2328435	NZ_CP015309.1:Chromosome:2328435	TERRABACTERIA GROUP:ACTINOBACTERIA:ACTINOBACTERIA:CORYNEBACTERIALES	52.2	2027	0	0	0	0	1	0	0	0	2	0	0	3	0	0	0	0	0	0	0	0	0	0	0	0	0	0	0	0	0	3	6	3912	0.16801	X	X	X	X
GCA_001682255.1	CORYNEBACTERIUM PSEUDOTUBERCULOSIS	2337201	NZ_CP015100.1:Chromosome:2337201	TERRABACTERIA GROUP:ACTINOBACTERIA:ACTINOBACTERIA:CORYNEBACTERIALES	52.2	2019	0	0	0	0	1	0	0	0	2	0	0	3	0	0	0	0	0	0	0	0	0	0	0	0	0	0	0	0	0	3	6	3912	0.16738	X	X	X	X
GCA_001688645.2	BIFIDOBACTERIUM ANIMALIS SUBSP. ANIMALIS	2027369	NZ_CP015407.2:Chromosome:2027369	TERRABACTERIA GROUP:ACTINOBACTERIA:ACTINOBACTERIA:BIFIDOBACTERIALES	60.2	1566	0	0	0	0	0	0	0	0	2	2	1	0	0	0	0	1	0	0	0	0	0	0	0	0	0	0	0	0	0	4	6	7911	0.39021	X	X	X	X
GCA_001698205.1	ALTERERYTHROBACTER DONGTANENSIS	3009495	NZ_CP016591.1:Chromosome:3009495	PROTEOBACTERIA:ALPHAPROTEOBACTERIA:SPHINGOMONADALES:ERYTHROBACTERACEAE	65.8	2855	1	0	0	0	3	0	0	0	0	0	0	0	0	2	0	0	0	0	0	0	0	0	0	0	0	0	0	0	0	3	6	3237	0.10756	X	X	X	X
GCA_001701005.1	STAPHYLOCOCCUS CARNOSUS	2645106	NZ_CP016760.1:Chromosome:2645106	TERRABACTERIA GROUP:FIRMICUTES:BACILLI:BACILLALES	34.6	2370	0	0	0	0	0	0	0	0	0	0	0	1	0	0	1	1	0	0	0	2	0	0	0	0	0	0	1	0	0	5	6	5233	0.197837	X	X	X	X
GCA_001720485.1	COBETIA MARINA	4176400	NZ_CP017114.1:Chromosome:4176400	PROTEOBACTERIA:GAMMAPROTEOBACTERIA:OCEANOSPIRILLALES:HALOMONADACEAE	62.4	3353	0	0	0	0	0	0	0	0	0	0	0	0	0	0	0	0	1	0	0	0	0	0	0	0	0	0	5	0	0	2	6	8232	0.197108	X	X	X	X
GCA_001856685.1	ACTINOMYCES SP. VUL4_3	2207832	NZ_CP017812.1:Chromosome:2207832	TERRABACTERIA GROUP:ACTINOBACTERIA:ACTINOBACTERIA:ACTINOMYCETALES	51.9	1740	0	0	0	0	0	0	0	0	5	0	0	1	0	0	0	0	0	0	0	0	0	0	0	0	0	0	0	0	0	2	6	6638	0.300657	X	X	X	X
GCA_001865495.1	CAMPYLOBACTER COLI	1750482	NZ_CP017871.1:Chromosome:1695360; NZ_CP017872.1:Plasmid:55122	PROTEOBACTERIA:DELTA/EPSILON SUBDIVISIONS:EPSILONPROTEOBACTERIA:CAMPYLOBACTERALES	31.3094	1723	0	0	0	0	4	0	1	0	0	0	0	0	0	0	0	0	0	0	0	0	0	0	0	0	0	0	1	0	0	3	6	7826	0.447077	X	X	X
GCA_001865765.1	CORYNEBACTERIUM PSEUDOTUBERCULOSIS	2337866	NZ_CP016826.1:Chromosome:2337866	TERRABACTERIA GROUP:ACTINOBACTERIA:ACTINOBACTERIA:CORYNEBACTERIALES	52.2	2032	0	0	0	0	1	0	0	0	2	0	0	3	0	0	0	0	0	0	0	0	0	0	0	0	0	0	0	0	0	3	6	3912	0.167332	X	X	X	X
GCA_001887675.1	KOSAKONIA RADICINCITANS	5687681	NZ_CP015113.1:Chromosome:5687681	PROTEOBACTERIA:GAMMAPROTEOBACTERIA:ENTEROBACTERALES:ENTEROBACTERIACEAE	54	5174	0	0	0	0	1	0	0	0	0	0	5	0	0	0	0	0	0	0	0	0	0	0	0	0	0	0	0	0	0	2	6	2938	0.0516555	X	X	X	X
GCA_001908335.1	LISTERIA MONOCYTOGENES	3030827	NZ_CP016213.1:Chromosome:3030827	TERRABACTERIA GROUP:FIRMICUTES:BACILLI:BACILLALES	38	2973	0	0	0	0	0	0	0	0	0	0	4	0	0	0	0	0	0	0	0	2	0	0	0	0	0	0	0	0	0	2	6	2794	0.0921861	X	X	X	X
GCA_001975165.1	CORYNEBACTERIUM PSEUDOTUBERCULOSIS	2337090	NZ_CP017711.1:Chromosome:2337090	TERRABACTERIA GROUP:ACTINOBACTERIA:ACTINOBACTERIA:CORYNEBACTERIALES	52.2	2021	0	0	0	0	1	0	0	0	2	0	0	3	0	0	0	0	0	0	0	0	0	0	0	0	0	0	0	0	0	3	6	3912	0.167388	X	X	X	X
GCA_001998945.1	LISTERIA MONOCYTOGENES	3072093	NZ_CP019615.1:Chromosome:3072093	TERRABACTERIA GROUP:FIRMICUTES:BACILLI:BACILLALES	37.9	3059	0	0	0	0	0	0	0	0	0	0	4	0	0	0	0	0	0	0	0	2	0	0	0	0	0	0	0	0	0	2	6	2850	0.0927706	X	X	X	X
GCA_001999105.1	LISTERIA MONOCYTOGENES	3070031	NZ_CP019622.1:Chromosome:3070031	TERRABACTERIA GROUP:FIRMICUTES:BACILLI:BACILLALES	38	3018	0	0	0	0	0	0	0	0	0	0	4	0	0	0	0	0	0	0	0	2	0	0	0	0	0	0	0	0	0	2	6	2598	0.0846246	X	X	X	X
GCA_001999125.1	LISTERIA MONOCYTOGENES	2940913	NZ_CP019623.1:Chromosome:2940913	TERRABACTERIA GROUP:FIRMICUTES:BACILLI:BACILLALES	37.9	2869	0	0	0	0	1	0	0	0	0	0	5	0	0	0	0	0	0	0	0	0	0	0	0	0	0	0	0	0	0	2	6	3713	0.126253	X	X	X	X
GCA_001999145.1	LISTERIA MONOCYTOGENES	2965658	NZ_CP019624.1:Chromosome:2965658	TERRABACTERIA GROUP:FIRMICUTES:BACILLI:BACILLALES	38	2890	0	0	0	0	0	0	0	0	0	0	4	0	0	0	0	0	0	0	0	2	0	0	0	0	0	0	0	0	0	2	6	2598	0.0876028	X	X	X	X
GCA_002005425.1	POLARIBACTER SP. BM10	3254403	NZ_CP019704.1:Chromosome:3254403	FCB GROUP:BACTEROIDETES/CHLOROBI GROUP:BACTEROIDETES:FLAVOBACTERIIA	29.9	2765	0	0	0	0	0	0	0	0	0	0	2	0	0	0	0	0	0	0	0	3	1	0	0	0	0	0	0	0	0	3	6	6018	0.184919	X	X	X	X
GCA_002009415.1	CORYNEBACTERIUM PSEUDOTUBERCULOSIS	2337147	NZ_CP019769.1:Chromosome:2337147	TERRABACTERIA GROUP:ACTINOBACTERIA:ACTINOBACTERIA:CORYNEBACTERIALES	52.2	2026	0	0	0	0	1	0	0	0	2	0	0	3	0	0	0	0	0	0	0	0	0	0	0	0	0	0	0	0	0	3	6	3912	0.167384	X	X	X	X
GCA_002022105.1	ELIZABETHKINGIA MENINGOSEPTICA	3873125	NZ_CP016376.1:Chromosome:3873125	FCB GROUP:BACTEROIDETES/CHLOROBI GROUP:BACTEROIDETES:FLAVOBACTERIIA	36.5	3406	0	0	0	1	0	0	1	0	1	0	0	2	0	0	0	0	0	0	0	0	0	0	0	0	0	0	1	0	0	5	6	3528	0.0910892	X	X	X	X
GCA_002043045.1	LISTERIA MONOCYTOGENES	2982685	NZ_CP015593.1:Chromosome:2982685	TERRABACTERIA GROUP:FIRMICUTES:BACILLI:BACILLALES	38	2919	0	0	0	0	0	0	0	0	0	0	4	0	0	0	0	0	0	0	0	2	0	0	0	0	0	0	0	0	0	2	6	2708	0.0907907	X	X	X	X
GCA_002055515.1	ACINETOBACTER CALCOACETICUS	4115994	NZ_CP020000.1:Chromosome:4110074; NZ_CP020001.1:Plasmid:5920	PROTEOBACTERIA:GAMMAPROTEOBACTERIA:PSEUDOMONADALES:MORAXELLACEAE	38.6886	3798	0	0	0	0	0	0	0	0	0	0	0	4	0	0	0	0	0	0	0	0	0	0	0	0	0	0	2	0	0	2	6	3321	0.0806852	X	X	X
GCA_002097535.1	HALOBACILLUS MANGROVI	4142697	NZ_CP020772.1:Chromosome:4142697	TERRABACTERIA GROUP:FIRMICUTES:BACILLI:BACILLALES	41.6	3962	0	0	0	0	0	0	0	0	0	0	0	6	0	0	0	0	0	0	0	0	0	0	0	0	0	0	0	0	0	1	6	2589	0.0624955	X	X	X	X
GCA_002105635.1	LISTERIA MONOCYTOGENES	3020953	NZ_CP020828.1:Chromosome:2953920; NZ_CP020829.1:Plasmid:67033	TERRABACTERIA GROUP:FIRMICUTES:BACILLI:BACILLALES	37.8667	2883	0	0	0	0	1	0	0	0	0	0	3	0	0	0	2	0	0	0	0	0	0	0	0	0	0	0	0	0	0	3	6	5958	0.197223	X	X	X	X
GCA_002155265.1	CORYNEBACTERIUM PSEUDOTUBERCULOSIS	2337763	NZ_CP021251.1:Chromosome:2337763	TERRABACTERIA GROUP:ACTINOBACTERIA:ACTINOBACTERIA:CORYNEBACTERIALES	52.2	2026	0	0	0	0	1	0	0	0	2	0	0	3	0	0	0	0	0	0	0	0	0	0	0	0	0	0	0	0	0	3	6	3912	0.167339	X	X	X	X
GCA_002213585.1	LISTERIA MONOCYTOGENES SEROTYPE 1/2A STR. 08-6056	3032624	NZ_CP007009.1:Chromosome:3032624	TERRABACTERIA GROUP:FIRMICUTES:BACILLI:BACILLALES	38	3017	0	0	0	0	1	0	0	0	0	0	3	0	0	0	0	0	0	0	0	0	0	0	0	0	0	0	2	0	0	3	6	5147	0.169721	X	X	X	X
GCA_002213745.1	LISTERIA MONOCYTOGENES SEROTYPE 1/2C STR. 10-5025	2967523	NZ_CP007194.1:Chromosome:2967523	TERRABACTERIA GROUP:FIRMICUTES:BACILLI:BACILLALES	37.9	2941	0	0	0	0	1	0	0	0	0	0	2	0	0	0	0	0	0	0	0	0	0	0	0	0	0	0	3	0	0	3	6	4461	0.150327	X	X	X	X
GCA_002213765.1	LISTERIA MONOCYTOGENES SEROTYPE 1/2C STR. 10-5026	2967496	NZ_CP007195.1:Chromosome:2967496	TERRABACTERIA GROUP:FIRMICUTES:BACILLI:BACILLALES	37.9	2941	0	0	0	0	1	0	0	0	0	0	2	0	0	0	0	0	0	0	0	0	0	0	0	0	0	0	3	0	0	3	6	4461	0.150329	X	X	X	X
GCA_002213785.1	LISTERIA MONOCYTOGENES SEROTYPE 3C STR. 10-5027	2965327	NZ_CP007196.1:Chromosome:2965327	TERRABACTERIA GROUP:FIRMICUTES:BACILLI:BACILLALES	37.9	2943	0	0	0	0	1	0	0	0	0	0	2	0	0	0	0	0	0	0	0	0	0	0	0	0	0	0	3	0	0	3	6	4550	0.15344	X	X	X	X
GCA_002213805.1	LISTERIA MONOCYTOGENES SEROTYPE 1/2A STR. 10-4754	2910922	NZ_CP007197.1:Chromosome:2910922	TERRABACTERIA GROUP:FIRMICUTES:BACILLI:BACILLALES	38	2869	0	0	0	0	1	0	0	0	0	0	5	0	0	0	0	0	0	0	0	0	0	0	0	0	0	0	0	0	0	2	6	3721	0.127829	X	X	X	X
GCA_002213825.1	LISTERIA MONOCYTOGENES SEROTYPE 1/2A STR. 10-4758	2910921	NZ_CP007198.1:Chromosome:2910921	TERRABACTERIA GROUP:FIRMICUTES:BACILLI:BACILLALES	38	2869	0	0	0	0	1	0	0	0	0	0	5	0	0	0	0	0	0	0	0	0	0	0	0	0	0	0	0	0	0	2	6	3721	0.127829	X	X	X	X
GCA_002213885.1	LISTERIA MONOCYTOGENES SEROTYPE 4B STR. 02-1103	2979105	NZ_CP007459.1:Chromosome:2979105	TERRABACTERIA GROUP:FIRMICUTES:BACILLI:BACILLALES	37.9	2928	0	0	0	0	0	0	0	0	0	0	4	0	0	0	0	0	0	0	0	2	0	0	0	0	0	0	0	0	0	2	6	2616	0.0878116	X	X	X	X
GCA_002213925.1	LISTERIA MONOCYTOGENES SEROTYPE 4B STR. 02-1289	2979105	NZ_CP007460.1:Chromosome:2979105	TERRABACTERIA GROUP:FIRMICUTES:BACILLI:BACILLALES	37.9	2928	0	0	0	0	0	0	0	0	0	0	4	0	0	0	0	0	0	0	0	2	0	0	0	0	0	0	0	0	0	2	6	2616	0.0878116	X	X	X	X
GCA_002213945.1	LISTERIA MONOCYTOGENES SEROTYPE 4B STR. 02-1792	2979105	NZ_CP007461.1:Chromosome:2979105	TERRABACTERIA GROUP:FIRMICUTES:BACILLI:BACILLALES	37.9	2928	0	0	0	0	0	0	0	0	0	0	4	0	0	0	0	0	0	0	0	2	0	0	0	0	0	0	0	0	0	2	6	2616	0.0878116	X	X	X	X
GCA_002213985.1	LISTERIA MONOCYTOGENES SEROTYPE 4B STR. 81-0558	2971543	NZ_CP007525.1:Chromosome:2971543	TERRABACTERIA GROUP:FIRMICUTES:BACILLI:BACILLALES	38	2915	0	0	0	0	0	0	0	0	0	0	4	0	0	0	0	0	0	0	0	2	0	0	0	0	0	0	0	0	0	2	6	2616	0.0880351	X	X	X	X
GCA_002214005.1	LISTERIA MONOCYTOGENES SEROTYPE 4B STR. 81-0592	2975864	NZ_CP007526.1:Chromosome:2975864	TERRABACTERIA GROUP:FIRMICUTES:BACILLI:BACILLALES	38	2922	0	0	0	0	0	0	0	0	0	0	4	0	0	0	0	0	0	0	0	2	0	0	0	0	0	0	0	0	0	2	6	2616	0.0879072	X	X	X	X
GCA_002214065.1	LISTERIA MONOCYTOGENES SEROTYPE 4B STR. 10-0809	2975853	NZ_CP007167.1:Chromosome:2975853	TERRABACTERIA GROUP:FIRMICUTES:BACILLI:BACILLALES	38	2923	0	0	0	0	0	0	0	0	0	0	4	0	0	0	0	0	0	0	0	2	0	0	0	0	0	0	0	0	0	2	6	2616	0.0879076	X	X	X	X
GCA_002216755.1	BACILLUS VELEZENSIS	4020691	NZ_CP022341.1:Chromosome:4013317; NZ_CP022342.1:Plasmid:2894; NZ_CP022343.1:Plasmid:4480	TERRABACTERIA GROUP:FIRMICUTES:BACILLI:BACILLALES	46.3886	3790	0	0	0	1	3	0	0	0	0	0	0	2	0	0	0	0	0	0	0	0	0	0	0	0	0	0	0	0	0	3	6	2664	0.0662573	X	X	X
GCA_002224285.1	ARTHROBACTER SP. YN	5063552	NZ_CP022436.1:Chromosome:5063552	TERRABACTERIA GROUP:ACTINOBACTERIA:ACTINOBACTERIA:MICROCOCCALES	62.7	4387	0	1	0	1	0	0	0	0	0	0	0	1	3	0	0	0	0	0	0	0	0	0	0	0	0	0	0	0	0	4	6	3750	0.0740587	X	X	X	X
GCA_002237595.1	LABRENZIA SP. VG12	5977548	NZ_CP022529.1:Chromosome:5977548	PROTEOBACTERIA:ALPHAPROTEOBACTERIA:RHODOBACTERALES:RHODOBACTERACEAE	59.9	5345	0	0	0	0	0	0	0	0	0	0	2	0	2	1	0	0	0	0	0	0	0	0	0	0	0	1	0	0	0	4	6	4579	0.0766033	X	X	X	X
GCA_002302495.1	CAPNOCYTOPHAGA SPUTIGENA	2855148	NZ_CP022379.1:Chromosome:2855148	FCB GROUP:BACTEROIDETES/CHLOROBI GROUP:BACTEROIDETES:FLAVOBACTERIIA	38.8	2459	0	0	0	0	1	0	0	0	0	0	0	0	0	1	0	0	1	0	0	0	2	0	0	0	0	1	0	0	0	5	6	4796	0.167977	X	X	X	X
GCA_002309535.1	SULFUROSPIRILLUM SP. JPD-1	2814086	NZ_CP023275.1:Chromosome:2814086	PROTEOBACTERIA:DELTA/EPSILON SUBDIVISIONS:EPSILONPROTEOBACTERIA:CAMPYLOBACTERALES	38.8	2793	0	0	0	0	0	0	0	0	0	0	0	0	0	6	0	0	0	0	0	0	0	0	0	0	0	0	0	0	0	1	6	5209	0.185105	X	X	X	X
GCA_002327165.1	BACILLUS VELEZENSIS	3989154	NZ_CP023431.1:Chromosome:3989154	TERRABACTERIA GROUP:FIRMICUTES:BACILLI:BACILLALES	46.5	3765	0	0	0	1	3	0	0	0	0	0	0	2	0	0	0	0	0	0	0	0	0	0	0	0	0	0	0	0	0	3	6	2664	0.0667811	X	X	X
GCA_002386345.1	STREPTOCOCCUS ORALIS	2053209	NZ_CP023507.1:Chromosome:2053209	TERRABACTERIA GROUP:FIRMICUTES:BACILLI:LACTOBACILLALES	40.9	1912	0	0	0	0	0	0	1	0	0	0	2	0	0	0	0	0	0	0	0	0	0	0	0	0	0	0	3	0	0	3	6	2656	0.129358	X	X	X	X
GCA_002443175.1	CYCLOCLASTICUS SP. PY97N	2430152	NZ_CP023664.1:Chromosome:2430152	PROTEOBACTERIA:GAMMAPROTEOBACTERIA:THIOTRICHALES:PISCIRICKETTSIACEAE	42.1	2287	0	0	0	0	0	0	0	0	0	0	1	0	0	0	0	0	0	0	0	0	0	0	0	0	0	0	5	0	0	2	6	4304	0.177108	X	X	X	X
GCA_002591155.1	PROTEUS VULGARIS	3961988	NZ_CP023965.1:Chromosome:3961988	PROTEOBACTERIA:GAMMAPROTEOBACTERIA:ENTEROBACTERALES:MORGANELLACEAE	37.9	3459	0	0	0	0	0	0	1	0	0	0	1	0	0	0	0	0	0	0	0	0	0	1	0	0	0	0	3	0	0	4	6	2295	0.0579255	X	X	X	X
GCA_002688685.1	MYCOPLASMA BOVIRHINIS	847985	NZ_CP024049.1:Chromosome:847985	TERRABACTERIA GROUP:TENERICUTES:MOLLICUTES:MYCOPLASMATALES	27.6	645	0	0	0	0	0	0	0	0	0	0	6	0	0	0	0	0	0	0	0	0	0	0	0	0	0	0	0	0	0	1	6	3365	0.396823	X	X	X	X
GCA_002763675.1	BACILLUS SP. LZH-5	4024750	NZ_CP024647.1:Chromosome:4015817; NZ_CP024648.1:Plasmid:8933	TERRABACTERIA GROUP:FIRMICUTES:BACILLI:BACILLALES	46.3869	3802	0	0	0	1	3	0	0	0	0	0	0	2	0	0	0	0	0	0	0	0	0	0	0	0	0	0	0	0	0	3	6	2664	0.0661904	X	X	X
GCA_002794435.1	CORYNEBACTERIUM PSEUDOTUBERCULOSIS	2337756	NZ_CP024602.1:Chromosome:2337756	TERRABACTERIA GROUP:ACTINOBACTERIA:ACTINOBACTERIA:CORYNEBACTERIALES	52.2	2012	0	0	0	0	1	0	0	0	2	0	0	3	0	0	0	0	0	0	0	0	0	0	0	0	0	0	0	0	0	3	6	3912	0.16734	X	X	X	X
GCA_002850235.1	BRACHYSPIRA HYODYSENTERIAE	3034648	NZ_CP019600.1:Chromosome:2998332; NZ_CP019601.1:Plasmid:36316	SPIROCHAETES:SPIROCHAETIA:BRACHYSPIRALES:BRACHYSPIRACEAE	27.0438	2543	0	0	0	0	2	0	0	0	0	0	0	2	0	0	0	0	1	0	0	1	0	0	0	0	0	0	0	0	0	4	6	4977	0.164006	X	X	X	X
GCA_002869805.1	CORYNEBACTERIUM PSEUDOTUBERCULOSIS	2337666	NZ_CP024995.1:Chromosome:2337666	TERRABACTERIA GROUP:ACTINOBACTERIA:ACTINOBACTERIA:CORYNEBACTERIALES	52.2	2025	0	0	0	0	1	0	0	0	2	0	0	3	0	0	0	0	0	0	0	0	0	0	0	0	0	0	0	0	0	3	6	3912	0.167346	X	X	X	X
GCA_002887275.1	ELIZABETHKINGIA MENINGOSEPTICA	3873114	NZ_CP014338.1:Chromosome:3873114	FCB GROUP:BACTEROIDETES/CHLOROBI GROUP:BACTEROIDETES:FLAVOBACTERIIA	36.5	3393	0	0	0	1	0	0	1	0	1	0	0	2	0	0	0	0	0	0	0	0	0	0	0	0	0	0	1	0	0	5	6	3528	0.0910895	X	X	X	X
GCA_900186995.1	HAEMOPHILUS PITTMANIAE	2181355	NZ_LT906463.1:Chromosome:2181355	PROTEOBACTERIA:GAMMAPROTEOBACTERIA:PASTEURELLALES:PASTEURELLACEAE	42.5	1943	1	0	0	0	1	0	0	0	0	0	2	0	0	0	0	0	0	0	0	0	0	1	0	0	0	0	1	0	0	5	6	3226	0.14789	X	X	X	X
GCA_900187025.1	LISTERIA IVANOVII SUBSP. IVANOVII	2919550	NZ_LT906478.1:Chromosome:2919550	TERRABACTERIA GROUP:FIRMICUTES:BACILLI:BACILLALES	37.2	2739	0	0	2	0	0	0	0	0	1	0	3	0	0	0	0	0	0	0	0	0	0	0	0	0	0	0	0	0	0	3	6	5699	0.195201	X	X	X	X
GCA_900187195.1	LISTERIA IVANOVII SUBSP. IVANOVII	2919553	NZ_LT906466.1:Chromosome:2919553	TERRABACTERIA GROUP:FIRMICUTES:BACILLI:BACILLALES	37.2	2738	0	0	2	0	0	0	0	0	1	0	3	0	0	0	0	0	0	0	0	0	0	0	0	0	0	0	0	0	0	3	6	5699	0.195201	X	X	X	X
GCA_000008285.1	LISTERIA MONOCYTOGENES SEROTYPE 4B STR. F2365	2905187	NC_002973.6:Chromosome:2905187	TERRABACTERIA GROUP:FIRMICUTES:BACILLI:BACILLALES	38	2819	0	0	0	0	1	0	0	0	0	0	4	0	0	0	0	0	0	0	0	2	0	0	0	0	0	0	0	0	0	3	7	3122	0.107463	X	X	X	X
GCA_000009025.1	DEHALOCOCCOIDES MCCARTYI CBDB1	1395502	NC_007356.1:Chromosome:1395502	TERRABACTERIA GROUP:CHLOROFLEXI:DEHALOCOCCOIDIA:DEHALOCOCCOIDALES	47	1412	0	0	0	0	0	0	0	0	0	0	3	1	0	0	0	1	0	0	0	0	0	0	0	0	0	0	0	0	2	4	7	3196	0.229022	X	X	X	X
GCA_000012605.1	HYDROGENOVIBRIO CRUNOGENUS XCL-2	2427734	NC_007520.2:Chromosome:2427734	PROTEOBACTERIA:GAMMAPROTEOBACTERIA:THIOTRICHALES:PISCIRICKETTSIACEAE	43.1	2244	0	0	0	0	0	0	0	0	0	0	4	1	1	0	0	0	0	0	0	0	0	0	0	0	0	0	1	0	0	4	7	6958	0.286605	X	X	X	X
GCA_000016345.1	POLYNUCLEOBACTER ASYMBIOTICUS QLW-P1DMWA-1	2159490	NC_009379.1:Chromosome:2159490	PROTEOBACTERIA:BETAPROTEOBACTERIA:BURKHOLDERIALES:BURKHOLDERIACEAE	44.8	2113	0	1	0	0	1	0	0	0	0	3	2	0	0	0	0	0	0	0	0	0	0	0	0	0	0	0	0	0	0	4	7	6917	0.320307	X	X	X	X
GCA_000016785.1	THERMOTOGA PETROPHILA RKU-1	1823511	NC_009486.1:Chromosome:1823511	THERMOTOGAE:THERMOTOGAE:THERMOTOGALES:THERMOTOGACEAE	46.1	1782	0	0	0	0	0	0	7	0	0	0	0	0	0	0	0	0	0	0	0	0	0	0	0	0	0	0	0	0	0	1	7	10025	0.549764	X	X	X
GCA_000023745.1	METHYLOVORUS GLUCOSETROPHUS SIP3-4	3082007	NC_012969.1:Chromosome:2995511; NC_012970.1:Plasmid:76680; NC_012972.1:Plasmid:9816	PROTEOBACTERIA:BETAPROTEOBACTERIA:NITROSOMONADALES:METHYLOPHILACEAE	54.6472	2884	0	0	0	0	4	0	0	0	0	0	2	0	1	0	0	0	0	0	0	0	0	0	0	0	0	0	0	0	0	3	7	4634	0.150357	X	X	X	X
GCA_000023785.1	HIRSCHIA BALTICA ATCC 49814	3540114	NC_012982.1:Chromosome:3455622; NC_012983.1:Plasmid:84492	PROTEOBACTERIA:ALPHAPROTEOBACTERIA:RHODOBACTERALES:HYPHOMONADACEAE	45.1594	3197	0	0	0	0	0	0	0	0	0	0	0	0	1	0	4	0	0	0	0	0	0	0	0	0	0	0	0	0	2	3	7	4554	0.12864	X	X	X	X
GCA_000024125.1	ROBIGINITALEA BIFORMATA HTCC2501	3530383	NC_013222.1:Chromosome:3530383	FCB GROUP:BACTEROIDETES/CHLOROBI GROUP:BACTEROIDETES:FLAVOBACTERIIA	55.3	3076	0	0	0	0	0	0	0	0	0	0	1	1	0	0	0	0	0	0	0	3	0	0	0	0	0	0	2	0	0	4	7	5815	0.164713	X	X	X	X
GCA_000025465.1	KLEBSIELLA VARIICOLA AT-22	5458505	NC_013850.1:Chromosome:5458505	PROTEOBACTERIA:GAMMAPROTEOBACTERIA:ENTEROBACTERALES:ENTEROBACTERIACEAE	57.6	5176	0	0	0	0	1	0	0	0	0	2	2	0	0	0	0	0	0	0	0	0	0	0	0	0	0	1	1	0	0	5	7	3998	0.0732435	X	X	X	X
GCA_000092465.1	STAPHYLOTHERMUS HELLENICUS DSM 12710	1580347	NC_014205.1:Chromosome:1580347	TACK GROUP:CRENARCHAEOTA:THERMOPROTEI:DESULFUROCOCCALES	36.8	Missing	0	0	0	0	0	0	1	0	0	0	0	0	0	0	0	6	0	0	0	0	0	0	0	0	0	0	0	0	0	2	7	10122	0.640492	X	X	X	X
GCA_000145295.1	METHANOTHERMOBACTER MARBURGENSIS STR. MARBURG	1639135	NC_014408.1:Chromosome:1634695; NC_014409.1:Plasmid:4440	EURYARCHAEOTA:METHANOMADA GROUP:METHANOBACTERIA:METHANOBACTERIALES	48.5913	1701	0	0	0	0	0	0	0	0	0	0	0	0	0	0	0	0	1	0	0	1	0	0	0	0	0	0	5	0	0	3	7	11221	0.684568	X	X	X	X
GCA_000186745.1	BACILLUS SUBTILIS BSN5	4093599	NC_014976.1:Chromosome:4093599	TERRABACTERIA GROUP:FIRMICUTES:BACILLI:BACILLALES	43.8	4016	0	0	0	1	3	0	0	0	0	0	0	3	0	0	0	0	0	0	0	0	0	0	0	0	0	0	0	0	0	3	7	3958	0.0966875	X	X	X	X
GCA_000195435.4	LISTERIA MONOCYTOGENES J1816	2947460	NC_021830.2:Chromosome:2947460	TERRABACTERIA GROUP:FIRMICUTES:BACILLI:BACILLALES	38	Missing	0	0	0	0	1	0	0	0	0	0	4	0	0	0	0	0	0	0	0	2	0	0	0	0	0	0	0	0	0	3	7	3083	0.104599	X	X	X	X
GCA_000195515.1	BACILLUS AMYLOLIQUEFACIENS TA208	3937511	NC_017188.1:Chromosome:3937511	TERRABACTERIA GROUP:FIRMICUTES:BACILLI:BACILLALES	45.8	3891	0	0	0	1	3	0	0	0	0	0	0	3	0	0	0	0	0	0	0	0	0	0	0	0	0	0	0	0	0	3	7	2864	0.0727363	X	X	X
GCA_000196035.1	LISTERIA MONOCYTOGENES EGD-E	2944528	NC_003210.1:Chromosome:2944528	TERRABACTERIA GROUP:FIRMICUTES:BACILLI:BACILLALES	38	Missing	0	0	0	0	1	0	0	0	0	0	6	0	0	0	0	0	0	0	0	0	0	0	0	0	0	0	0	0	0	2	7	4964	0.168584	X	X	X	X
GCA_000196755.1	HELICOBACTER PYLORI B8	1680029	NC_014256.1:Chromosome:1673997; NC_014257.1:Plasmid:6032	PROTEOBACTERIA:DELTA/EPSILON SUBDIVISIONS:EPSILONPROTEOBACTERIA:CAMPYLOBACTERALES	38.7896	1488	2	0	0	0	2	0	3	0	0	0	0	0	0	0	0	0	0	0	0	0	0	0	0	0	0	0	0	0	0	3	7	5855	0.348506	X	X	X	X
GCA_000211475.1	PYROCOCCUS SP. NA2	1861320	NC_015474.1:Chromosome:1861320	EURYARCHAEOTA:THERMOCOCCI:THERMOCOCCALES:THERMOCOCCACEAE	42.7	1924	0	0	0	0	0	0	2	0	0	0	0	0	0	0	0	3	0	0	0	1	0	0	0	0	0	0	0	0	1	4	7	6489	0.348624	X	X	X	X
GCA_000213785.1	HYDROGENOBACULUM SP. 3684	1552775	NC_015557.1:Chromosome:1552775	AQUIFICAE:AQUIFICAE:AQUIFICALES:AQUIFICACEAE	34.8	1578	0	0	0	0	0	0	1	0	2	0	0	0	0	0	0	4	0	0	0	0	0	0	0	0	0	0	0	0	0	3	7	9808	0.631643	X	X	X	X
GCA_000214195.1	SERRATIA SP. AS12	5443009	NC_015566.1:Chromosome:5443009	PROTEOBACTERIA:GAMMAPROTEOBACTERIA:ENTEROBACTERALES:YERSINIACEAE	56	4974	0	0	0	0	0	0	0	0	0	0	5	0	0	0	0	0	0	0	0	0	0	0	0	0	0	0	0	0	2	2	7	5783	0.106246	X	X	X
GCA_000214235.1	SERRATIA PLYMUTHICA AS9	5442880	NC_015567.1:Chromosome:5442880	PROTEOBACTERIA:GAMMAPROTEOBACTERIA:ENTEROBACTERALES:YERSINIACEAE	56	4973	0	0	0	0	0	0	0	0	0	0	5	0	0	0	0	0	0	0	0	0	0	0	0	0	0	0	0	0	2	2	7	5703	0.104779	X	X	X
GCA_000214805.1	SERRATIA SP. AS13	5442549	NC_017573.1:Chromosome:5442549	PROTEOBACTERIA:GAMMAPROTEOBACTERIA:ENTEROBACTERALES:YERSINIACEAE	56	4973	0	0	0	0	0	0	0	0	0	0	5	0	0	0	0	0	0	0	0	0	0	0	0	0	0	0	0	0	2	2	7	5703	0.104785	X	X	X
GCA_000215065.1	HYDROGENOBACULUM SP. SHO	1552607	NC_015587.1:Chromosome:1552607	AQUIFICAE:AQUIFICAE:AQUIFICALES:AQUIFICACEAE	34.8	1579	0	0	0	0	0	0	1	0	2	0	0	0	0	0	0	4	0	0	0	0	0	0	0	0	0	0	0	0	0	3	7	9810	0.631841	X	X	X	X
GCA_000221645.1	BACILLUS AMYLOLIQUEFACIENS XH7	3939203	NC_017191.1:Chromosome:3939203	TERRABACTERIA GROUP:FIRMICUTES:BACILLI:BACILLALES	45.8	3889	0	0	0	1	3	0	0	0	0	0	0	3	0	0	0	0	0	0	0	0	0	0	0	0	0	0	0	0	0	3	7	2864	0.0727051	X	X	X
GCA_000262385.1	BACILLUS AMYLOLIQUEFACIENS Y2	4238624	NC_017912.1:Chromosome:4238624	TERRABACTERIA GROUP:FIRMICUTES:BACILLI:BACILLALES	45.9	4038	0	0	0	1	3	0	0	0	0	0	0	3	0	0	0	0	0	0	0	0	0	0	0	0	0	0	0	0	0	3	7	2855	0.0673568	X	X	X
GCA_000264495.1	THERMOGLADIUS CALDERAE 1633	1356318	NC_017954.1:Chromosome:1356318	TACK GROUP:CRENARCHAEOTA:THERMOPROTEI:DESULFUROCOCCALES	55.6	1400	0	0	0	0	0	0	1	0	0	0	0	0	0	0	0	6	0	0	0	0	0	0	0	0	0	0	0	0	0	2	7	5986	0.441342	X	X	X	X
GCA_000270065.1	HELICOBACTER PYLORI F57	1609006	NC_017367.1:Chromosome:1609006	PROTEOBACTERIA:DELTA/EPSILON SUBDIVISIONS:EPSILONPROTEOBACTERIA:CAMPYLOBACTERALES	38.7	1439	0	0	0	0	2	0	5	0	0	0	0	0	0	0	0	0	0	0	0	0	0	0	0	0	0	0	0	0	0	2	7	2870	0.178371	X	X	X	X
GCA_000284235.1	ARCOBACTER SP. L	2947662	NC_017192.1:Chromosome:2945673; NC_017193.1:Plasmid:1989	PROTEOBACTERIA:DELTA/EPSILON SUBDIVISIONS:EPSILONPROTEOBACTERIA:CAMPYLOBACTERALES	26.6135	2825	0	0	0	0	1	0	0	0	0	4	2	0	0	0	0	0	0	0	0	0	0	0	0	0	0	0	0	0	0	3	7	5708	0.193645	X	X	X	X
GCA_000284395.1	BACILLUS VELEZENSIS YAU B9601-Y2	4242774	NC_017061.1:Chromosome:4242774	TERRABACTERIA GROUP:FIRMICUTES:BACILLI:BACILLALES	45.9	4042	0	0	0	1	3	0	0	0	0	0	0	3	0	0	0	0	0	0	0	0	0	0	0	0	0	0	0	0	0	3	7	2855	0.0672909	X	X	X
GCA_000294535.1	PECTOBACTERIUM CAROTOVORUM SUBSP. CAROTOVORUM PCC21	4842771	NC_018525.1:Chromosome:4842771	PROTEOBACTERIA:GAMMAPROTEOBACTERIA:ENTEROBACTERALES:PECTOBACTERIACEAE	52.2	4115	0	0	0	0	0	0	0	0	0	1	3	0	0	0	0	0	0	0	0	0	0	1	0	0	0	0	2	0	0	4	7	3398	0.0701664	X	X	X	X
GCA_000307615.1	LISTERIA MONOCYTOGENES SLCC2378	2941360	NC_018585.1:Chromosome:2941360	TERRABACTERIA GROUP:FIRMICUTES:BACILLI:BACILLALES	38	2847	0	0	0	0	1	0	0	0	0	0	4	0	0	0	0	0	0	0	0	2	0	0	0	0	0	0	0	0	0	3	7	3122	0.106141	X	X	X	X
GCA_000318055.1	LISTERIA MONOCYTOGENES SEROTYPE 4B STR. LL195	2904662	NC_019556.1:Chromosome:2904662	TERRABACTERIA GROUP:FIRMICUTES:BACILLI:BACILLALES	38	2825	0	0	0	0	1	0	0	0	0	0	4	0	0	0	0	0	0	0	0	2	0	0	0	0	0	0	0	0	0	3	7	3122	0.107482	X	X	X	X
GCA_000341855.1	HYDROGENOBACULUM SP. HO	1552931	NC_020411.1:Chromosome:1552931	AQUIFICAE:AQUIFICAE:AQUIFICALES:AQUIFICACEAE	34.8	1570	0	0	0	0	0	0	1	0	2	0	0	0	0	0	0	4	0	0	0	0	0	0	0	0	0	0	0	0	0	3	7	9810	0.631709	X	X	X	X
GCA_000348765.2	HYDROGENOBACULUM SP. SN	1552931	NC_020814.1:Chromosome:1552931	AQUIFICAE:AQUIFICAE:AQUIFICALES:AQUIFICACEAE	34.8	1578	0	0	0	0	0	0	1	0	2	0	0	0	0	0	0	4	0	0	0	0	0	0	0	0	0	0	0	0	0	3	7	9800	0.631065	X	X	X	X
GCA_000427215.1	MYCOPLASMA HYOPNEUMONIAE 7422	898495	NC_021831.1:Chromosome:898495	TERRABACTERIA GROUP:TENERICUTES:MOLLICUTES:MYCOPLASMATALES	28.5	653	0	0	0	0	2	2	0	0	0	0	3	0	0	0	0	0	0	0	0	0	0	0	0	0	0	0	0	0	0	3	7	5399	0.600894	X	X	X	X
GCA_000438625.1	LISTERIA MONOCYTOGENES	2943218	NC_021824.1:Chromosome:2943218	TERRABACTERIA GROUP:FIRMICUTES:BACILLI:BACILLALES	38	2859	0	0	0	0	1	0	0	0	0	0	4	0	0	0	0	0	0	0	0	2	0	0	0	0	0	0	0	0	0	3	7	3104	0.105463	X	X	X	X
GCA_000478885.1	ADLERCREUTZIA EQUOLIFACIENS DSM 19450	2862526	NC_022567.1:Chromosome:2862526	TERRABACTERIA GROUP:ACTINOBACTERIA:CORIOBACTERIIA:EGGERTHELLALES	63.5	2242	0	0	0	0	1	0	1	0	4	0	1	0	0	0	0	0	0	0	0	0	0	0	0	0	0	0	0	0	0	4	7	6175	0.215719	X	X	X	X
GCA_000496635.1	EXIGUOBACTERIUM SP. MH3	3164195	NC_022794.1:Chromosome:3164195	TERRABACTERIA GROUP:FIRMICUTES:BACILLI:BACILLALES	47.2	3177	0	0	0	0	1	0	0	0	0	2	2	2	0	0	0	0	0	0	0	0	0	0	0	0	0	0	0	0	0	4	7	5377	0.169933	X	X	X	X
GCA_000517445.1	THERMOCOCCUS PARALVINELLAE	1957742	NZ_CP006965.1:Chromosome:1957742	EURYARCHAEOTA:THERMOCOCCI:THERMOCOCCALES:THERMOCOCCACEAE	40.3	2054	0	0	0	0	0	0	2	0	0	0	0	0	0	0	1	2	0	0	0	1	0	0	0	0	0	0	0	0	1	5	7	7191	0.367311	X	X	X	X
GCA_000568935.1	LISTERIA MONOCYTOGENES WSLC1042	2942168	NZ_CP007210.1:Chromosome:2942168	TERRABACTERIA GROUP:FIRMICUTES:BACILLI:BACILLALES	38	2843	0	0	0	0	1	0	0	0	0	0	4	0	0	0	0	0	0	0	0	2	0	0	0	0	0	0	0	0	0	3	7	3122	0.106112	X	X	X	X
GCA_000600015.1	LISTERIA MONOCYTOGENES	2904662	NZ_CP007492.1:Chromosome:2904662	TERRABACTERIA GROUP:FIRMICUTES:BACILLI:BACILLALES	38	2825	0	0	0	0	1	0	0	0	0	0	4	0	0	0	0	0	0	0	0	2	0	0	0	0	0	0	0	0	0	3	7	3122	0.107482	X	X	X	X
GCA_000685625.1	HELICOBACTER PYLORI J166	1650561	NZ_CP007603.1:Chromosome:1650561	PROTEOBACTERIA:DELTA/EPSILON SUBDIVISIONS:EPSILONPROTEOBACTERIA:CAMPYLOBACTERALES	38.9	1459	3	0	0	0	2	0	2	0	0	0	0	0	0	0	0	0	0	0	0	0	0	0	0	0	0	0	0	0	0	3	7	4885	0.29596	X	X	X	X
GCA_000685725.1	BACILLUS VELEZENSIS SQR9	4117023	NZ_CP006890.1:Chromosome:4117023	TERRABACTERIA GROUP:FIRMICUTES:BACILLI:BACILLALES	46.1	3902	0	0	0	1	3	0	0	0	0	0	0	3	0	0	0	0	0	0	0	0	0	0	0	0	0	0	0	0	0	3	7	2876	0.0698563	X	X	X
GCA_000755145.1	TREPONEMA PUTIDUM	2800562	NZ_CP009228.1:Chromosome:2796913; NZ_CP009229.1:Plasmid:3649	SPIROCHAETES:SPIROCHAETIA:SPIROCHAETALES:SPIROCHAETACEAE	37.296	2272	2	0	0	0	1	0	0	0	0	0	0	0	0	1	0	0	0	0	0	0	0	3	0	0	0	0	0	0	0	4	7	4650	0.166038	X	X	X	X
GCA_000766665.1	MORAXELLA CATARRHALIS	1887974	NZ_CP007669.1:Chromosome:1887974	PROTEOBACTERIA:GAMMAPROTEOBACTERIA:PSEUDOMONADALES:MORAXELLACEAE	41.6	1640	3	0	0	0	1	0	1	0	0	0	0	0	0	0	0	0	0	0	0	0	0	1	0	0	0	0	1	0	0	5	7	3607	0.191051	X	X	X	X
GCA_000767415.1	CORYNEBACTERIUM ULCERANS	2484335	NZ_CP009500.1:Chromosome:2484335	TERRABACTERIA GROUP:ACTINOBACTERIA:ACTINOBACTERIA:CORYNEBACTERIALES	53.3	2149	0	0	0	0	1	0	0	0	3	1	1	0	0	0	0	0	0	0	0	0	0	0	0	0	0	0	1	0	0	5	7	4807	0.193492	X	X	X	X
GCA_000772125.1	BACILLUS SUBTILIS	3876276	NZ_CP009748.1:Chromosome:3876276	TERRABACTERIA GROUP:FIRMICUTES:BACILLI:BACILLALES	45.8	3838	0	0	0	1	3	0	0	0	0	0	0	3	0	0	0	0	0	0	0	0	0	0	0	0	0	0	0	0	0	3	7	2864	0.0738853	X	X	X
GCA_000772165.1	BACILLUS SUBTILIS	3959897	NZ_CP009749.1:Chromosome:3959897	TERRABACTERIA GROUP:FIRMICUTES:BACILLI:BACILLALES	46.4	3686	0	0	0	1	3	0	0	0	0	0	0	3	0	0	0	0	0	0	0	0	0	0	0	0	0	0	0	0	0	3	7	2876	0.0726282	X	X	X
GCA_000782855.1	STREPTOCOCCUS AGALACTIAE CNCTC 10/84	2013842	NZ_CP006910.1:Chromosome:2013842	TERRABACTERIA GROUP:FIRMICUTES:BACILLI:LACTOBACILLALES	35.4	1947	0	0	0	0	0	0	0	0	0	0	3	3	0	0	0	0	0	0	0	0	0	0	0	0	0	0	0	1	0	3	7	5062	0.25136	X	X	X	X
GCA_000800335.1	LISTERIA MONOCYTOGENES	2904500	NZ_CP009897.1:Chromosome:2904500	TERRABACTERIA GROUP:FIRMICUTES:BACILLI:BACILLALES	38	2824	0	0	0	0	1	0	0	0	0	0	4	0	0	0	0	0	0	0	0	2	0	0	0	0	0	0	0	0	0	3	7	3122	0.107488	X	X	X	X
GCA_000807275.1	FRISCHELLA PERRARA	2692351	NZ_CP009056.1:Chromosome:2692351	PROTEOBACTERIA:GAMMAPROTEOBACTERIA:ORBALES:ORBACEAE	34.1	2246	0	0	0	0	2	0	0	0	0	0	1	2	0	0	0	0	0	0	0	0	0	1	0	0	0	0	1	0	0	5	7	4344	0.161346	X	X	X	X
GCA_000817025.1	HELICOBACTER PYLORI	1586473	NZ_CP010013.1:Chromosome:1586473	PROTEOBACTERIA:DELTA/EPSILON SUBDIVISIONS:EPSILONPROTEOBACTERIA:CAMPYLOBACTERALES	38.7	1410	3	0	0	0	0	0	4	0	0	0	0	0	0	0	0	0	0	0	0	0	0	0	0	0	0	0	0	0	0	2	7	2642	0.166533	X	X	X	X
GCA_000827045.1	BACILLUS SP. BH072	4069641	NZ_CP009938.1:Chromosome:4069641	TERRABACTERIA GROUP:FIRMICUTES:BACILLI:BACILLALES	46.4	3838	0	0	0	1	3	0	0	0	0	0	0	3	0	0	0	0	0	0	0	0	0	0	0	0	0	0	0	0	0	3	7	2855	0.0701536	X	X	X
GCA_000828855.1	MYCOPLASMA CANADENSE	693241	NZ_AP014631.1:Chromosome:693241	TERRABACTERIA GROUP:TENERICUTES:MOLLICUTES:MYCOPLASMATALES	24.3	538	0	0	0	0	0	0	0	0	0	7	0	0	0	0	0	0	0	0	0	0	0	0	0	0	0	0	0	0	0	1	7	7842	1.13121	X	X	X	X
GCA_000830925.1	DEHALOCOCCOIDES MCCARTYI CG1	1486678	NZ_CP006949.1:Chromosome:1486678	TERRABACTERIA GROUP:CHLOROFLEXI:DEHALOCOCCOIDIA:DEHALOCOCCOIDALES	46.9	1527	0	0	0	0	2	0	0	0	0	0	2	1	0	0	0	0	0	0	0	0	0	0	0	0	0	0	0	0	2	4	7	3490	0.234752	X	X	X	X
GCA_000833295.1	FRANCISELLA PHILOMIRAGIA	1924061	NZ_CP009442.1:Chromosome:1919185; NZ_CP009443.1:Plasmid:4876	PROTEOBACTERIA:GAMMAPROTEOBACTERIA:THIOTRICHALES:FRANCISELLACEAE	32.7977	1789	0	0	0	0	3	0	0	0	0	2	0	0	0	1	0	0	0	0	1	0	0	0	0	0	0	0	0	0	0	4	7	6171	0.320728	X	X	X	X
GCA_000973085.1	SNEATHIA AMNII	1330224	NZ_CP011280.1:Chromosome:1330224	FUSOBACTERIA:FUSOBACTERIIA:FUSOBACTERIALES:LEPTOTRICHIACEAE	28.4	1234	0	0	1	0	0	0	4	0	0	0	0	0	0	0	0	0	0	0	0	0	0	0	0	0	0	0	0	0	2	3	7	7249	0.544946	X	X	X	X
GCA_000975245.1	SERRATIA LIQUEFACIENS	5326657	NZ_CP011303.1:Chromosome:5326657	PROTEOBACTERIA:GAMMAPROTEOBACTERIA:ENTEROBACTERALES:YERSINIACEAE	55.2	4863	1	1	0	0	1	0	0	0	0	0	2	0	1	0	0	0	0	0	0	0	0	0	0	0	0	0	1	0	0	6	7	3502	0.0657448	X	X	X	X
GCA_000988345.1	BACILLUS VELEZENSIS	4006637	NZ_CP011347.1:Chromosome:4006637	TERRABACTERIA GROUP:FIRMICUTES:BACILLI:BACILLALES	46.4	3639	0	0	0	1	3	0	0	0	0	0	0	3	0	0	0	0	0	0	0	0	0	0	0	0	0	0	0	0	0	3	7	2876	0.0717809	X	X	X
GCA_000993805.1	THERMOFILUM UZONENSE	1611988	NZ_CP009961.1:Chromosome:1611988	TACK GROUP:CRENARCHAEOTA:THERMOPROTEI:THERMOPROTEALES	47.9	Missing	0	0	0	0	0	0	6	0	0	0	0	0	0	0	0	0	0	0	0	1	0	0	0	0	0	0	0	0	0	2	7	6464	0.400996	X	X	X	X
GCA_001027545.1	ENDOMICROBIUM PROAVITUM	1588979	NZ_CP009498.1:Chromosome:1588979	ELUSIMICROBIA:ENDOMICROBIA:ENDOMICROBIALES:ENDOMICROBIACEAE	39.3	1337	0	0	0	0	1	0	0	0	5	0	0	0	0	0	0	0	0	0	0	1	0	0	0	0	0	0	0	0	0	3	7	6600	0.415361	X			X
GCA_001078055.1	RUFIBACTER SP. DG31D	4820793	NZ_CP010777.1:Chromosome:4820793	FCB GROUP:BACTEROIDETES/CHLOROBI GROUP:BACTEROIDETES:CYTOPHAGIA	51.3	3875	0	0	0	1	0	0	0	0	0	0	0	0	0	0	0	0	0	0	0	5	0	0	0	0	0	0	1	0	0	3	7	5030	0.10434	X	X	X	X
GCA_001185205.1	DEVOSIA SP. H5989	4594249	NZ_CP011300.1:Chromosome:4594249	PROTEOBACTERIA:ALPHAPROTEOBACTERIA:RHIZOBIALES:HYPHOMICROBIACEAE	64.8	4418	0	0	0	2	1	0	0	0	0	0	0	0	2	1	0	0	0	0	0	0	0	1	0	0	0	0	0	0	0	5	7	3024	0.0658214	X	X	X	X
GCA_001274655.1	STENOTROPHOMONAS MALTOPHILIA	4509724	NZ_CP011305.1:Chromosome:4509724	PROTEOBACTERIA:GAMMAPROTEOBACTERIA:XANTHOMONADALES:XANTHOMONADACEAE	66.4	4010	0	2	0	0	1	0	0	0	0	0	3	0	0	0	0	0	0	0	0	0	0	0	0	0	0	0	1	0	0	4	7	4415	0.0978996	X	X	X	X
GCA_001274675.1	STENOTROPHOMONAS MALTOPHILIA	4509724	NZ_CP011306.1:Chromosome:4509724	PROTEOBACTERIA:GAMMAPROTEOBACTERIA:XANTHOMONADALES:XANTHOMONADACEAE	66.4	4010	0	2	0	0	1	0	0	0	0	0	3	0	0	0	0	0	0	0	0	0	0	0	0	0	0	0	1	0	0	4	7	4415	0.0978996	X	X	X	X
GCA_001277235.1	CRONOBACTER DUBLINENSIS SUBSP. DUBLINENSIS LMG 23823	4628405	NZ_CP012266.1:Chromosome:4431067; NZ_CP012267.1:Plasmid:197338	PROTEOBACTERIA:GAMMAPROTEOBACTERIA:ENTEROBACTERALES:ENTEROBACTERIACEAE	57.7574	4225	0	0	0	0	1	0	0	0	0	0	6	0	0	0	0	0	0	0	0	0	0	0	0	0	0	0	0	0	0	2	7	7646	0.165197	X	X	X	X
GCA_001277255.1	CRONOBACTER CONDIMENTI 1330	4499482	NZ_CP012264.1:Chromosome:4347991; NZ_CP012265.1:Plasmid:151491	PROTEOBACTERIA:GAMMAPROTEOBACTERIA:ENTEROBACTERALES:ENTEROBACTERIACEAE	55.7394	4052	0	0	0	0	0	0	0	0	0	0	3	0	0	4	0	0	0	0	0	0	0	0	0	0	0	0	0	0	0	2	7	4932	0.109613	X	X	X	X
GCA_001280365.1	SERRATIA MARCESCENS	5127030	NZ_CP012639.1:Chromosome:5127030	PROTEOBACTERIA:GAMMAPROTEOBACTERIA:ENTEROBACTERALES:YERSINIACEAE	59.6	4673	1	0	0	0	2	0	1	0	0	0	0	0	0	3	0	0	0	0	0	0	0	0	0	0	0	0	0	0	0	4	7	4684	0.0913589	X	X	X	X
GCA_001281445.1	CORYNEBACTERIUM ULCERANS	2483321	NZ_CP010818.1:Chromosome:2483321	TERRABACTERIA GROUP:ACTINOBACTERIA:ACTINOBACTERIA:CORYNEBACTERIALES	53.3	2151	0	0	0	0	1	0	0	0	3	1	1	0	0	0	0	0	0	0	0	0	0	0	0	0	0	0	1	0	0	5	7	4807	0.193571	X	X	X	X
GCA_001454845.1	LISTERIA MONOCYTOGENES	2942510	NZ_CP013285.1:Chromosome:2942510	TERRABACTERIA GROUP:FIRMICUTES:BACILLI:BACILLALES	38	2851	0	0	0	0	1	0	0	0	0	0	4	0	0	0	0	0	0	0	0	2	0	0	0	0	0	0	0	0	0	3	7	3122	0.1061	X	X	X	X
GCA_001456155.1	CHRYSEOBACTERIUM SP. IHB B 17019	4077766	NZ_CP013293.1:Chromosome:4072208; NZ_CP013294.1:Plasmid:5558	FCB GROUP:BACTEROIDETES/CHLOROBI GROUP:BACTEROIDETES:FLAVOBACTERIIA	35.596	3656	0	0	0	1	0	0	1	0	0	0	0	2	0	1	0	0	0	0	0	2	0	0	0	0	0	0	0	0	0	5	7	4472	0.109668	X	X	X
GCA_001456235.1	XYLELLA FASTIDIOSA	2867237	NZ_CP009823.1:Chromosome:2788789; NZ_CP009824.1:Plasmid:27268; NZ_CP009825.1:Plasmid:51180	PROTEOBACTERIA:GAMMAPROTEOBACTERIA:XANTHOMONADALES:XANTHOMONADACEAE	52.8078	2465	0	0	0	1	0	0	1	0	0	0	0	0	0	0	1	2	0	0	0	0	0	0	0	0	0	0	2	0	0	5	7	8576	0.299103	X		X	X
GCA_001456295.1	XYLELLA FASTIDIOSA	2705822	NZ_CP009826.1:Chromosome:2666242; NZ_CP009827.1:Plasmid:39580	PROTEOBACTERIA:GAMMAPROTEOBACTERIA:XANTHOMONADALES:XANTHOMONADACEAE	52.5547	2328	0	0	0	1	0	0	1	0	0	0	0	0	0	0	1	2	0	0	0	0	0	0	0	0	0	0	2	0	0	5	7	7599	0.280839	X		X	X
GCA_001456355.1	MYCOBACTERIUM SAOPAULENSE	4649175	NZ_CP010271.1:Chromosome:4649175	TERRABACTERIA GROUP:ACTINOBACTERIA:ACTINOBACTERIA:CORYNEBACTERIALES	64.8	4470	0	0	0	0	0	0	0	0	0	0	0	3	3	0	0	0	0	0	1	0	0	0	0	0	0	0	0	0	0	3	7	4714	0.101394	X	X	X
GCA_001483425.1	LISTERIA MONOCYTOGENES	2905347	NZ_CP013723.1:Chromosome:2905347	TERRABACTERIA GROUP:FIRMICUTES:BACILLI:BACILLALES	38	2845	0	0	0	0	1	0	0	0	0	0	5	0	0	0	0	0	0	0	0	0	0	0	0	0	0	0	1	0	0	3	7	4384	0.150894	X	X	X	X
GCA_001517405.1	ERWINIA GERUNDENSIS	4481256	NZ_LN907827.1:Chromosome:3775020; NZ_LN907828.1:Plasmid:571293; NZ_LN907829.1:Plasmid:134943	PROTEOBACTERIA:GAMMAPROTEOBACTERIA:ENTEROBACTERALES:ERWINIACEAE	55.2684	3983	0	0	0	0	0	0	0	0	0	0	4	0	0	1	0	0	0	0	0	0	0	1	0	0	0	0	1	0	0	4	7	6119	0.136547	X	X	X	X
GCA_001543175.1	AEROCOCCUS URINAE	1974262	NZ_CP014161.1:Chromosome:1974262	TERRABACTERIA GROUP:FIRMICUTES:BACILLI:LACTOBACILLALES	42.6	1715	0	0	0	0	0	0	0	0	0	0	5	0	0	0	0	0	0	2	0	0	0	0	0	0	0	0	0	0	0	2	7	12761	0.646368	X	X	X	X
GCA_001543205.1	AEROCOCCUS URINAEEQUI	2013339	NZ_CP014162.1:Chromosome:2013339	TERRABACTERIA GROUP:FIRMICUTES:BACILLI:LACTOBACILLALES	39.4	1766	0	0	1	0	0	0	0	0	0	1	1	0	0	0	3	0	0	0	0	0	0	0	0	0	0	0	1	0	0	5	7	5551	0.275711	X	X	X	X
GCA_001558875.1	ENTEROCOCCUS SP. FDAARGOS_163	3821349	NZ_CP014067.1:Chromosome:3733228; NZ_CP014068.1:Plasmid:88121	TERRABACTERIA GROUP:FIRMICUTES:BACILLI:LACTOBACILLALES	0	Missing	0	0	1	0	0	0	0	0	0	0	0	1	0	0	0	0	0	0	0	0	0	0	0	0	0	1	4	0	0	4	7	4509	0.117995	X	X	X	X
GCA_001577755.1	RUFIBACTER SP. DG15C	4143738	NZ_CP010776.1:Chromosome:4143738	FCB GROUP:BACTEROIDETES/CHLOROBI GROUP:BACTEROIDETES:CYTOPHAGIA	49.2	3483	0	0	0	1	1	0	0	0	0	0	0	2	0	0	0	0	0	0	0	3	0	0	0	0	0	0	0	0	0	4	7	5784	0.139584	X	X	X	X
GCA_001643955.1	CAMPYLOBACTER HYOINTESTINALIS SUBSP. HYOINTESTINALIS LMG 9260	1753385	NZ_CP015575.1:Chromosome:1753385	PROTEOBACTERIA:DELTA/EPSILON SUBDIVISIONS:EPSILONPROTEOBACTERIA:CAMPYLOBACTERALES	34	1704	0	0	0	0	1	0	0	0	0	0	0	0	0	0	0	6	0	0	0	0	0	0	0	0	0	0	0	0	0	2	7	9973	0.568786	X	X	X	X
GCA_001647765.1	HAEMOPHILUS DUCREYI	1673048	NZ_CP015427.1:Chromosome:1673048	PROTEOBACTERIA:GAMMAPROTEOBACTERIA:PASTEURELLALES:PASTEURELLACEAE	38.1	1486	0	0	0	0	5	0	0	0	0	0	0	0	0	1	0	0	0	0	0	0	0	0	0	0	0	0	1	0	0	3	7	10264	0.613491	X	X	X	X
GCA_001647795.1	HAEMOPHILUS DUCREYI	1667484	NZ_CP015428.1:Chromosome:1667484	PROTEOBACTERIA:GAMMAPROTEOBACTERIA:PASTEURELLALES:PASTEURELLACEAE	38.1	1481	0	0	0	0	5	0	0	0	0	0	0	0	0	1	0	0	0	0	0	0	0	0	0	0	0	0	1	0	0	3	7	10264	0.615538	X	X	X	X
GCA_001660525.1	BACILLUS SUBTILIS SUBSP. SUBTILIS	3876919	NZ_CP015975.1:Chromosome:3876919	TERRABACTERIA GROUP:FIRMICUTES:BACILLI:BACILLALES	43.9	3881	0	0	0	0	3	0	0	0	0	0	1	3	0	0	0	0	0	0	0	0	0	0	0	0	0	0	0	0	0	3	7	4001	0.103201	X	X	X
GCA_001682135.1	THERMOSIPHO SP. 1070	1781851	NZ_CP007121.1:Chromosome:1781851	THERMOTOGAE:THERMOTOGAE:THERMOTOGALES:FERVIDOBACTERIACEAE	31.5	1735	0	0	0	0	0	0	0	1	1	0	0	2	0	1	0	0	0	0	0	1	0	0	0	0	0	0	0	0	1	6	7	3680	0.206527	X	X	X	X
GCA_001682215.1	BACTEROIDES FRAGILIS	4902215	NZ_CP012706.1:Chromosome:4902215	FCB GROUP:BACTEROIDETES/CHLOROBI GROUP:BACTEROIDETES:BACTEROIDIA	43.2	4068	0	0	2	0	1	0	0	0	0	4	0	0	0	0	0	0	0	0	0	0	0	0	0	0	0	0	0	0	0	3	7	6325	0.129023	X	X	X	X
GCA_001685645.1	BACILLUS VELEZENSIS	3929772	NZ_CP016371.1:Chromosome:3929772	TERRABACTERIA GROUP:FIRMICUTES:BACILLI:BACILLALES	46.5	3677	0	0	0	1	3	0	0	0	0	0	0	3	0	0	0	0	0	0	0	0	0	0	0	0	0	0	0	0	0	3	7	2855	0.0726505	X	X	X
GCA_001686885.1	CAMPYLOBACTER FETUS SUBSP. VENEREALIS	1930368	NZ_CP014568.1:Chromosome:1858186; NZ_CP014569.1:Plasmid:44765; NZ_CP014570.1:Plasmid:27417	PROTEOBACTERIA:DELTA/EPSILON SUBDIVISIONS:EPSILONPROTEOBACTERIA:CAMPYLOBACTERALES	33.0836	1860	0	0	0	0	0	0	3	0	0	0	0	0	0	0	0	4	0	0	0	0	0	0	0	0	0	0	0	0	0	2	7	13320	0.690024	X		X	X
GCA_001687605.2	PLANOCOCCUS PLAKORTIDIS	3261818	NZ_CP016539.2:Chromosome:3261818	TERRABACTERIA GROUP:FIRMICUTES:BACILLI:BACILLALES	50	3081	0	0	0	0	1	0	1	0	1	0	0	3	1	0	0	0	0	0	0	0	0	0	0	0	0	0	0	0	0	5	7	6621	0.202985	X	X	X	X
GCA_001687745.1	BACILLUS VELEZENSIS	3917761	NZ_CP015911.1:Chromosome:3917761	TERRABACTERIA GROUP:FIRMICUTES:BACILLI:BACILLALES	46.5	3678	0	0	0	1	3	0	0	0	0	0	0	3	0	0	0	0	0	0	0	0	0	0	0	0	0	0	0	0	0	3	7	2855	0.0728733	X	X	X
GCA_001688625.2	FLAVONIFRACTOR PLAUTII	3818478	NZ_CP015406.2:Chromosome:3818478	TERRABACTERIA GROUP:FIRMICUTES:CLOSTRIDIA:CLOSTRIDIALES	60.9	3592	0	0	1	0	0	0	0	1	2	0	0	0	0	1	0	1	0	0	0	0	0	0	0	0	0	0	1	0	0	6	7	5583	0.14621	X	X	X	X
GCA_001705195.1	BACILLUS AMYLOLIQUEFACIENS	3688209	NZ_CP016913.1:Chromosome:3688209	TERRABACTERIA GROUP:FIRMICUTES:BACILLI:BACILLALES	46.3	3501	0	0	0	1	3	0	0	0	0	0	0	3	0	0	0	0	0	0	0	0	0	0	0	0	0	0	0	0	0	3	7	2864	0.0776529	X	X	X
GCA_001721725.1	KLEBSIELLA PNEUMONIAE	5312744	NZ_CP012560.1:Chromosome:5312744	PROTEOBACTERIA:GAMMAPROTEOBACTERIA:ENTEROBACTERALES:ENTEROBACTERIACEAE	57.5	5051	2	0	0	0	0	0	0	0	0	0	0	0	0	0	0	0	1	0	0	0	0	0	0	0	0	2	0	0	2	4	7	6728	0.126639	X	X	X	X
GCA_001808235.1	BACILLUS SUBTILIS	4013819	NZ_CP017676.1:Chromosome:4013819	TERRABACTERIA GROUP:FIRMICUTES:BACILLI:BACILLALES	43.9	3877	0	0	0	1	2	0	0	0	0	0	1	3	0	0	0	0	0	0	0	0	0	0	0	0	0	0	0	0	0	4	7	2364	0.0588965	X	X	X
GCA_001854405.1	HYPHOMONAS SP. MOR2	3628091	NZ_CP017718.1:Chromosome:3628091	PROTEOBACTERIA:ALPHAPROTEOBACTERIA:RHODOBACTERALES:HYPHOMONADACEAE	58.1	3439	0	0	0	0	1	0	0	0	0	0	2	0	0	4	0	0	0	0	0	0	0	0	0	0	0	0	0	0	0	3	7	5638	0.155399	X	X	X	X
GCA_001922005.1	BACILLUS AMYLOLIQUEFACIENS	3929787	NZ_CP018200.1:Chromosome:3929787	TERRABACTERIA GROUP:FIRMICUTES:BACILLI:BACILLALES	46.5	3670	0	0	0	1	3	0	0	0	0	0	0	3	0	0	0	0	0	0	0	0	0	0	0	0	0	0	0	0	0	3	7	2855	0.0726502	X	X	X
GCA_001936355.1	CAMPYLOBACTER COLI	1844938	NZ_CP018900.1:Chromosome:1718974; NZ_CP018901.1:Plasmid:125964	PROTEOBACTERIA:DELTA/EPSILON SUBDIVISIONS:EPSILONPROTEOBACTERIA:CAMPYLOBACTERALES	31.1747	1805	0	0	0	0	2	0	5	0	0	0	0	0	0	0	0	0	0	0	0	0	0	0	0	0	0	0	0	0	0	2	7	12435	0.674006	X	X	X	X
GCA_001953175.1	DEHALOGENIMONAS FORMICEXEDENS	2092789	NZ_CP018258.1:Chromosome:2092789	TERRABACTERIA GROUP:CHLOROFLEXI:DEHALOCOCCOIDIA:DEHALOGENIMONAS	54	2091	0	0	1	0	1	0	0	0	0	0	3	0	0	0	1	0	0	0	0	0	0	0	0	0	0	0	0	0	1	5	7	6509	0.31102	X	X		X
GCA_001956695.1	ARCOBACTER SP. LPB0137	2866429	NZ_CP019070.1:Chromosome:2866429	PROTEOBACTERIA:DELTA/EPSILON SUBDIVISIONS:EPSILONPROTEOBACTERIA:CAMPYLOBACTERALES	27.7	2698	0	0	0	0	0	0	0	2	0	1	4	0	0	0	0	0	0	0	0	0	0	0	0	0	0	0	0	0	0	3	7	9295	0.324271	X	X	X	X
GCA_001999065.1	LISTERIA MONOCYTOGENES	2922011	NZ_CP019620.1:Chromosome:2922011	TERRABACTERIA GROUP:FIRMICUTES:BACILLI:BACILLALES	38	2837	0	0	0	0	1	0	0	0	0	0	4	0	0	0	0	0	0	0	0	2	0	0	0	0	0	0	0	0	0	3	7	3068	0.104996	X	X	X	X
GCA_002002925.1	SPHINGOMONAS SP. LM7	4155514	NZ_CP019511.1:Chromosome:4155514	PROTEOBACTERIA:ALPHAPROTEOBACTERIA:SPHINGOMONADALES:SPHINGOMONADACEAE	66.2	3764	1	2	0	0	3	0	0	0	0	0	1	0	0	0	0	0	0	0	0	0	0	0	0	0	0	0	0	0	0	4	7	7055	0.169774	X	X	X	X
GCA_002005345.1	BACILLUS VELEZENSIS	4143608	NZ_CP019040.1:Chromosome:4071980; NZ_CP019039.1:Plasmid:71628	TERRABACTERIA GROUP:FIRMICUTES:BACILLI:BACILLALES	45.9493	3943	0	0	0	1	3	0	0	0	0	0	0	3	0	0	0	0	0	0	0	0	0	0	0	0	0	0	0	0	0	3	7	2861	0.0690461	X	X	X
GCA_002057535.1	BACILLUS VELEZENSIS	3926520	NZ_CP018007.1:Chromosome:3926520	TERRABACTERIA GROUP:FIRMICUTES:BACILLI:BACILLALES	46.5	3667	0	0	0	1	3	0	0	0	0	0	0	3	0	0	0	0	0	0	0	0	0	0	0	0	0	0	0	0	0	3	7	2855	0.0727107	X	X	X
GCA_002072695.1	BACILLUS VELEZENSIS	3929789	NZ_CP020375.1:Chromosome:3929789	TERRABACTERIA GROUP:FIRMICUTES:BACILLI:BACILLALES	46.5	3656	0	0	0	1	3	0	0	0	0	0	0	3	0	0	0	0	0	0	0	0	0	0	0	0	0	0	0	0	0	3	7	2855	0.0726502	X	X	X
GCA_002073755.1	CITROBACTER BRAAKII	5244065	NZ_CP020448.1:Chromosome:5244065	PROTEOBACTERIA:GAMMAPROTEOBACTERIA:ENTEROBACTERALES:ENTEROBACTERIACEAE	0	Missing	0	4	0	0	0	0	0	0	0	0	2	0	1	0	0	0	0	0	0	0	0	0	0	0	0	0	0	0	0	3	7	840	0.0160181	X	X	X
GCA_002096055.1	CNUIBACTER PHYSCOMITRELLAE	4351649	NZ_CP020715.1:Chromosome:4061502; NZ_CP020716.1:Plasmid:214750; NZ_CP020717.1:Plasmid:75397	TERRABACTERIA GROUP:ACTINOBACTERIA:ACTINOBACTERIA:MICROCOCCALES	70.8046	4012	0	0	0	1	0	0	0	1	0	0	3	0	2	0	0	0	0	0	0	0	0	0	0	0	0	0	0	0	0	4	7	6525	0.149943	X	X	X	X
GCA_002101275.1	LISTERIA MONOCYTOGENES	2892474	NZ_CP020774.1:Chromosome:2892474	TERRABACTERIA GROUP:FIRMICUTES:BACILLI:BACILLALES	38	2782	0	0	0	0	1	0	0	0	0	0	4	0	0	0	0	0	0	0	0	2	0	0	0	0	0	0	0	0	0	3	7	3318	0.114711	X	X	X	X
GCA_002105675.1	LISTERIA MONOCYTOGENES	2912199	NZ_CP020831.1:Chromosome:2912199	TERRABACTERIA GROUP:FIRMICUTES:BACILLI:BACILLALES	38	2799	0	0	0	0	1	0	0	0	0	0	6	0	0	0	0	0	0	0	0	0	0	0	0	0	0	0	0	0	0	2	7	4962	0.170387	X	X	X	X
GCA_002113805.1	BACILLUS VALLISMORTIS	3929787	NZ_CP020893.1:Chromosome:3929787	TERRABACTERIA GROUP:FIRMICUTES:BACILLI:BACILLALES	46.5	3678	0	0	0	1	3	0	0	0	0	0	0	3	0	0	0	0	0	0	0	0	0	0	0	0	0	0	0	0	0	3	7	2855	0.0726502	X	X	X
GCA_002117085.1	NONLABENS SEDIMINIS	2835711	NZ_CP019342.1:Chromosome:2835711	FCB GROUP:BACTEROIDETES/CHLOROBI GROUP:BACTEROIDETES:FLAVOBACTERIIA	35.5	2486	1	0	0	1	0	0	0	0	0	0	0	1	0	0	0	0	0	0	0	3	0	0	0	0	0	0	1	0	0	5	7	4865	0.171562	X	X	X
GCA_002117165.1	BACILLUS VELEZENSIS	3929792	NZ_CP011937.1:Chromosome:3929792	TERRABACTERIA GROUP:FIRMICUTES:BACILLI:BACILLALES	46.5	3695	0	0	0	1	3	0	0	0	0	0	0	3	0	0	0	0	0	0	0	0	0	0	0	0	0	0	0	0	0	3	7	2855	0.0726502	X	X	X
GCA_002142595.1	BACILLUS SUBTILIS	3923177	NZ_CP021169.1:Chromosome:3923177	TERRABACTERIA GROUP:FIRMICUTES:BACILLI:BACILLALES	44.1	3842	0	0	0	1	3	0	0	0	0	0	0	3	0	0	0	0	0	0	0	0	0	0	0	0	0	0	0	0	0	3	7	4314	0.109962	X	X	X	X
GCA_002157875.1	OCEANISPHAERA SP. AMAC2203	2902896	NZ_CP021376.1:Chromosome:2902896	PROTEOBACTERIA:GAMMAPROTEOBACTERIA:AEROMONADALES:AEROMONADACEAE	47.1	2486	0	0	0	0	0	0	0	0	0	0	5	0	0	0	0	0	0	0	0	2	0	0	0	0	0	0	0	0	0	2	7	8146	0.280616	X	X	X
GCA_002192235.1	BACILLUS VELEZENSIS	3929760	NZ_CP021495.1:Chromosome:3929760	TERRABACTERIA GROUP:FIRMICUTES:BACILLI:BACILLALES	46.5	3677	0	0	0	1	3	0	0	0	0	0	0	3	0	0	0	0	0	0	0	0	0	0	0	0	0	0	0	0	0	3	7	2855	0.0726507	X	X	X
GCA_002209165.1	STAPHYLOCOCCUS SCIURI	2853798	NZ_CP022046.1:Chromosome:2764027; NZ_CP022047.1:Plasmid:89771	TERRABACTERIA GROUP:FIRMICUTES:BACILLI:BACILLALES	0	Missing	0	0	0	0	1	0	1	0	0	0	1	1	0	0	0	0	0	0	0	2	0	0	0	0	0	1	0	0	0	6	7	4443	0.155687	X	X	X
GCA_002213845.1	LISTERIA MONOCYTOGENES SEROTYPE 1/2A STR. 10-0933	2870277	NZ_CP007199.1:Chromosome:2870277	TERRABACTERIA GROUP:FIRMICUTES:BACILLI:BACILLALES	38	2808	0	0	0	0	1	0	0	0	0	0	6	0	0	0	0	0	0	0	0	0	0	0	0	0	0	0	0	0	0	2	7	5998	0.208969	X	X	X	X
GCA_002213865.1	LISTERIA MONOCYTOGENES SEROTYPE 1/2A STR. 10-0934	2870277	NZ_CP007200.1:Chromosome:2870277	TERRABACTERIA GROUP:FIRMICUTES:BACILLI:BACILLALES	38	2808	0	0	0	0	1	0	0	0	0	0	6	0	0	0	0	0	0	0	0	0	0	0	0	0	0	0	0	0	0	2	7	5998	0.208969	X	X	X	X
GCA_002214085.1	LISTERIA MONOCYTOGENES SEROTYPE 1/2B STR. 10-0810	3017944	NZ_CP007168.1:Chromosome:3017944	TERRABACTERIA GROUP:FIRMICUTES:BACILLI:BACILLALES	38	2973	0	0	0	0	0	0	0	0	0	0	4	0	0	0	0	0	0	0	0	2	0	0	0	0	0	0	1	0	0	3	7	3137	0.103945	X	X	X	X
GCA_002214105.1	LISTERIA MONOCYTOGENES SEROTYPE 1/2B STR. 10-0811	3017944	NZ_CP007169.1:Chromosome:3017944	TERRABACTERIA GROUP:FIRMICUTES:BACILLI:BACILLALES	38	2973	0	0	0	0	0	0	0	0	0	0	4	0	0	0	0	0	0	0	0	2	0	0	0	0	0	0	1	0	0	3	7	3137	0.103945	X	X	X	X
GCA_002290025.1	ENTEROCOCCUS THAILANDICUS	2646250	NZ_CP023074.1:Chromosome:2646250	TERRABACTERIA GROUP:FIRMICUTES:BACILLI:LACTOBACILLALES	36.8	2370	0	0	1	0	0	0	1	0	0	0	5	0	0	0	0	0	0	0	0	0	0	0	0	0	0	0	0	0	0	3	7	8885	0.335758	X	X	X	X
GCA_002355295.1	LYSOBACTER CAPSICI	6270417	NZ_CP023465.1:Chromosome:6270417	PROTEOBACTERIA:GAMMAPROTEOBACTERIA:XANTHOMONADALES:XANTHOMONADACEAE	66.8	4956	0	0	0	0	0	0	0	0	0	0	0	0	6	1	0	0	0	0	0	0	0	0	0	0	0	0	0	0	0	2	7	4639	0.0739823	X	X	X	X
GCA_002355335.1	VARIIBACTER GOTJAWALENSIS	4586237	NZ_AP014946.1:Chromosome:4586237	PROTEOBACTERIA:ALPHAPROTEOBACTERIA:RHIZOBIALES:BRADYRHIZOBIACEAE	62.2	4399	0	0	0	0	3	0	0	0	0	0	0	0	4	0	0	0	0	0	0	0	0	0	0	0	0	0	0	0	0	2	7	3011	0.065653	X	X	X	X
GCA_002407065.1	BRACHYBACTERIUM GINSENGISOLI	3953253	NZ_CP023564.1:Chromosome:3953253	TERRABACTERIA GROUP:ACTINOBACTERIA:ACTINOBACTERIA:MICROCOCCALES	71.6	3382	0	0	0	2	1	0	0	0	0	0	0	0	3	0	0	0	0	0	0	0	0	0	0	0	0	0	0	0	1	4	7	4073	0.103029	X	X	X
GCA_002504385.1	MESOPLASMA FLORUM	820043	NZ_CP023736.1:Chromosome:820043	TERRABACTERIA GROUP:TENERICUTES:MOLLICUTES:ENTOMOPLASMATALES	26.9	701	0	0	0	0	0	0	0	0	0	1	6	0	0	0	0	0	0	0	0	0	0	0	0	0	0	0	0	0	0	2	7	5355	0.653015	X	X	X	X
GCA_002586945.1	FAECALIBACTERIUM PRAUSNITZII	2868932	NZ_CP023819.1:Chromosome:2868932	TERRABACTERIA GROUP:FIRMICUTES:CLOSTRIDIA:CLOSTRIDIALES	56.9	2555	0	0	1	1	1	0	1	0	0	0	2	0	0	0	0	0	0	0	1	0	0	0	0	0	0	0	0	0	0	6	7	5892	0.205373	X	X	X	X
GCA_002735945.1	CHROMOBACTERIUM VIOLACEUM	4386139	NZ_CP024028.1:Chromosome:4386139	PROTEOBACTERIA:BETAPROTEOBACTERIA:NEISSERIALES:CHROMOBACTERIACEAE	65.6	3908	0	0	0	0	0	0	0	0	0	0	5	0	0	2	0	0	0	0	0	0	0	0	0	0	0	0	0	0	0	2	7	7257	0.165453	X	X	X	X
GCA_002761875.1	ACINETOBACTER JUNII	3288057	NZ_CP024632.1:Chromosome:3288057	PROTEOBACTERIA:GAMMAPROTEOBACTERIA:PSEUDOMONADALES:MORAXELLACEAE	38.8	2963	1	0	0	0	0	0	0	0	0	0	2	0	1	0	0	0	0	0	0	0	0	0	0	0	0	0	3	0	0	4	7	10718	0.325968	X	X	X	X
GCA_002795805.1	MARIPROFUNDUS AESTUARIUM	2537610	NZ_CP018799.1:Chromosome:2537610	PROTEOBACTERIA:ZETAPROTEOBACTERIA:MARIPROFUNDALES:MARIPROFUNDACEAE	51.5	2372	0	1	0	0	0	0	2	0	0	3	0	0	0	0	0	1	0	0	0	0	0	0	0	0	0	0	0	0	0	4	7	5871	0.231359	X			X
GCA_002795825.1	MARIPROFUNDUS FERRINATATUS	2301665	NZ_CP018800.1:Chromosome:2301665	PROTEOBACTERIA:ZETAPROTEOBACTERIA:MARIPROFUNDALES:MARIPROFUNDACEAE	53.7	2192	0	1	1	0	0	0	2	0	0	1	0	0	0	0	0	0	0	0	0	2	0	0	0	0	0	0	0	0	0	5	7	7958	0.34575	X			X
GCA_002796425.1	KLEBSIELLA AEROGENES	5118619	NZ_CP024883.1:Chromosome:5118619	PROTEOBACTERIA:GAMMAPROTEOBACTERIA:ENTEROBACTERALES:ENTEROBACTERIACEAE	55.1	4773	0	0	0	0	1	0	0	0	0	0	4	0	0	0	0	0	0	0	0	0	0	0	0	0	0	2	0	0	0	3	7	3249	0.0634742	X	X	X	X
GCA_002831625.1	NONLABENS SP. MB-3U-79	3184776	NZ_CP025116.1:Chromosome:3184776	FCB GROUP:BACTEROIDETES/CHLOROBI GROUP:BACTEROIDETES:FLAVOBACTERIIA	37.1	2714	0	0	0	1	0	0	1	0	0	0	0	2	0	0	0	0	0	0	0	3	0	0	0	0	0	0	0	0	0	4	7	3959	0.12431	X	X	X	X
GCA_002843505.1	BACILLUS SP. SJ-10	4041647	NZ_CP025258.1:Chromosome:4041647	TERRABACTERIA GROUP:FIRMICUTES:BACILLI:BACILLALES	46.4	3816	0	0	0	1	3	0	0	0	0	0	0	3	0	0	0	0	0	0	0	0	0	0	0	0	0	0	0	0	0	3	7	2855	0.0706395	X	X	X
GCA_002843965.1	MICROBACTERIUM HOMINIS	3624793	NZ_CP025299.1:Chromosome:3624793	TERRABACTERIA GROUP:ACTINOBACTERIA:ACTINOBACTERIA:MICROCOCCALES	70.8	3286	0	0	0	1	0	0	0	0	0	0	2	1	2	1	0	0	0	0	0	0	0	0	0	0	0	0	0	0	0	5	7	5588	0.154161	X	X	X	X
GCA_002844125.1	BACILLUS VELEZENSIS	4246605	NZ_CP025308.1:Chromosome:4246605	TERRABACTERIA GROUP:FIRMICUTES:BACILLI:BACILLALES	46	4074	0	0	0	1	3	0	0	0	0	0	0	3	0	0	0	0	0	0	0	0	0	0	0	0	0	0	0	0	0	3	7	2855	0.0672302	X	X	X
GCA_002863745.1	ACINETOBACTER PITTII	4099621	NZ_CP018909.1:Chromosome:4090120; NZ_CP018910.1:Plasmid:9501	PROTEOBACTERIA:GAMMAPROTEOBACTERIA:PSEUDOMONADALES:MORAXELLACEAE	38.7866	3794	0	0	0	0	0	0	0	0	1	0	1	3	0	0	0	0	0	0	0	0	0	0	0	0	0	0	2	0	0	4	7	4585	0.11184	X	X	X	X
GCA_002865885.1	CLOSTRIDIUM BOTULINUM	4084533	NZ_CP013850.1:Chromosome:4051146; NZ_CP013851.1:Plasmid:10109; NZ_CP013852.1:Plasmid:23278	TERRABACTERIA GROUP:FIRMICUTES:CLOSTRIDIA:CLOSTRIDIALES	28.1793	3819	0	0	3	0	1	0	0	0	0	0	2	0	0	0	0	0	0	0	0	0	1	0	0	0	0	0	0	0	0	4	7	5219	0.127775	X	X	X	X
GCA_002866125.1	CLOSTRIDIUM BOTULINUM	4050477	NZ_CP014219.1:Chromosome:3959509; NZ_CP014220.1:Plasmid:10089; NZ_CP014221.1:Plasmid:23294; NZ_CP014218.1:Plasmid:57585	TERRABACTERIA GROUP:FIRMICUTES:CLOSTRIDIA:CLOSTRIDIALES	28.1933	3764	0	0	3	0	1	0	0	0	0	0	2	0	0	0	0	0	0	0	0	0	1	0	0	0	0	0	0	0	0	4	7	5219	0.128849	X	X	X	X
GCA_002866225.1	CLOSTRIDIUM BOTULINUM	4109153	NZ_CP014174.1:Chromosome:4029015; NZ_CP014172.1:Plasmid:23294; NZ_CP014173.1:Plasmid:56844	TERRABACTERIA GROUP:FIRMICUTES:CLOSTRIDIA:CLOSTRIDIALES	28.1946	3857	0	0	3	0	1	0	0	0	0	0	2	0	0	0	0	0	0	0	0	0	1	0	0	0	0	0	0	0	0	4	7	5219	0.127009	X	X	X	X
GCA_900097105.1	AKKERMANSIA GLYCANIPHILA	3074078	NZ_LT629973.1:Chromosome:3074078	PVC GROUP:VERRUCOMICROBIA:VERRUCOMICROBIAE:VERRUCOMICROBIALES	57.6	2493	0	0	0	0	2	0	0	0	0	0	0	1	0	3	0	0	0	0	0	0	0	0	0	0	0	0	1	0	0	4	7	5260	0.171108	X			X
GCA_900119705.1	MURDOCHIELLA VAGINALIS	1671491	NZ_LT632322.1:Chromosome:1671491	TERRABACTERIA GROUP:FIRMICUTES:TISSIERELLIA:TISSIERELLALES	49.5	1430	0	1	0	0	1	0	0	0	2	1	1	0	1	0	0	0	0	0	0	0	0	0	0	0	0	0	0	0	0	6	7	4354	0.260486	X	X	X	X
GCA_900169565.1	NITROSPIRA JAPONICA	4084817	NZ_LT828648.1:Chromosome:4084817	NITROSPIRAE:NITROSPIRA:NITROSPIRALES:NITROSPIRACEAE	59	3734	0	0	0	0	2	0	0	0	0	1	3	0	1	0	0	0	0	0	0	0	0	0	0	0	0	0	0	0	0	4	7	6234	0.152614	X	X	X	X
GCA_900186975.1	CUTIBACTERIUM GRANULOSUM	2175244	NZ_LT906441.1:Chromosome:2175244	TERRABACTERIA GROUP:ACTINOBACTERIA:ACTINOBACTERIA:PROPIONIBACTERIALES	64.2	1749	0	0	0	0	0	0	0	1	1	0	0	0	1	0	0	0	0	0	0	0	0	0	0	0	0	0	2	0	2	5	7	7573	0.348145	X	X	X	X
GCA_900198195.1	TENACIBACULUM JEJUENSE	4614879	NZ_LT899436.1:Chromosome:4614879	FCB GROUP:BACTEROIDETES/CHLOROBI GROUP:BACTEROIDETES:FLAVOBACTERIIA	30.3	3938	1	0	0	0	1	0	0	0	0	0	0	2	0	0	0	0	0	0	0	3	0	0	0	0	0	0	0	0	0	4	7	5961	0.129169	X	X	X	X
GCA_000008625.1	AQUIFEX AEOLICUS VF5	1590791	NC_000918.1:Chromosome:1551335; NC_001880.1:Plasmid:39456	AQUIFICAE:AQUIFICAE:AQUIFICALES:AQUIFICACEAE	43.3239	Missing	1	0	0	0	0	0	3	0	0	0	0	0	0	3	1	0	0	0	0	0	0	0	0	0	0	0	0	0	0	4	8	7570	0.475864	X	X	X	X
GCA_000009045.1	BACILLUS SUBTILIS SUBSP. SUBTILIS STR. 168	4215606	NC_000964.3:Chromosome:4215606	TERRABACTERIA GROUP:FIRMICUTES:BACILLI:BACILLALES	43.5	Missing	0	0	0	1	3	0	0	0	0	0	1	3	0	0	0	0	0	0	0	0	0	0	0	0	0	0	0	0	0	4	8	4345	0.103069	X	X	X	X
GCA_000009685.1	CLOSTRIDIUM PERFRINGENS STR. 13	3085740	NC_003366.1:Chromosome:3031430; NC_003042.1:Plasmid:54310	TERRABACTERIA GROUP:FIRMICUTES:CLOSTRIDIA:CLOSTRIDIALES	28.5454	2597	0	0	0	0	0	0	8	0	0	0	0	0	0	0	0	0	0	0	0	0	0	0	0	0	0	0	0	0	0	1	8	10469	0.33927	X	X	X	X
GCA_000009965.1	THERMOCOCCUS KODAKARENSIS KOD1	2088737	NC_006624.1:Chromosome:2088737	EURYARCHAEOTA:THERMOCOCCI:THERMOCOCCALES:THERMOCOCCACEAE	52	2237	0	0	0	0	0	0	4	0	0	0	0	0	0	0	0	2	0	0	0	1	0	0	0	0	0	0	0	0	1	4	8	10450	0.500302	X	X	X	X
GCA_000011905.1	DEHALOCOCCOIDES MCCARTYI 195	1469720	NC_002936.3:Chromosome:1469720	TERRABACTERIA GROUP:CHLOROFLEXI:DEHALOCOCCOIDIA:DEHALOCOCCOIDALES	48.9	1497	0	0	0	0	1	0	0	0	1	0	3	1	0	0	0	0	0	0	0	0	0	0	0	0	0	0	0	0	2	5	8	6189	0.421101	X	X	X	X
GCA_000012285.1	SULFOLOBUS ACIDOCALDARIUS DSM 639	2225959	NC_007181.1:Chromosome:2225959	TACK GROUP:CRENARCHAEOTA:THERMOPROTEI:SULFOLOBALES	36.7	2243	2	0	0	0	0	0	3	0	0	0	0	0	0	0	1	2	0	0	0	0	0	0	0	0	0	0	0	0	0	4	8	7266	0.326421	X	X	X	X
GCA_000015945.1	STAPHYLOTHERMUS MARINUS F1	1570485	NC_009033.1:Chromosome:1570485	TACK GROUP:CRENARCHAEOTA:THERMOPROTEI:DESULFUROCOCCALES	35.7	Missing	0	0	0	0	0	0	2	0	0	0	0	0	0	0	0	6	0	0	0	0	0	0	0	0	0	0	0	0	0	2	8	6683	0.425537	X	X	X	X
GCA_000017025.1	CLOSTRIDIUM BOTULINUM A STR. ATCC 19397	3863450	NC_009697.1:Chromosome:3863450	TERRABACTERIA GROUP:FIRMICUTES:CLOSTRIDIA:CLOSTRIDIALES	28.2	3589	0	0	1	0	1	0	0	0	0	0	3	1	0	0	0	0	0	0	0	0	1	0	0	0	0	0	0	0	1	6	8	4523	0.117072	X	X	X	X
GCA_000017045.1	CLOSTRIDIUM BOTULINUM A STR. HALL	3760560	NC_009698.1:Chromosome:3760560	TERRABACTERIA GROUP:FIRMICUTES:CLOSTRIDIA:CLOSTRIDIALES	28.2	Missing	0	0	1	0	1	0	0	0	0	0	3	1	0	0	0	0	0	0	0	0	1	0	0	0	0	0	0	0	1	6	8	4523	0.120275	X	X	X	X
GCA_000019325.1	XYLELLA FASTIDIOSA M12	2475130	NC_010513.1:Chromosome:2475130	PROTEOBACTERIA:GAMMAPROTEOBACTERIA:XANTHOMONADALES:XANTHOMONADACEAE	51.9	2112	0	0	0	0	1	0	1	0	0	0	0	0	0	0	1	4	0	0	0	0	0	0	0	0	0	1	0	0	0	5	8	7849	0.317115	X	X	X	X
GCA_000020965.1	DICTYOGLOMUS THERMOPHILUM H-6-12	1959987	NC_011297.1:Chromosome:1959987	DICTYOGLOMI:DICTYOGLOMIA:DICTYOGLOMALES:DICTYOGLOMACEAE	33.7	1862	0	0	0	0	1	0	0	0	0	0	0	0	5	2	0	0	0	0	0	0	0	0	0	0	0	0	0	0	0	3	8	5088	0.259594	X	X		X
GCA_000024085.1	KANGIELLA KOREENSIS DSM 16069	2852073	NC_013166.1:Chromosome:2852073	PROTEOBACTERIA:GAMMAPROTEOBACTERIA:OCEANOSPIRILLALES:KANGIELLACEAE	43.7	2605	0	0	0	0	0	0	0	0	0	0	0	1	1	0	0	0	0	1	0	0	0	0	0	0	0	0	5	0	0	4	8	6769	0.237336	X	X	X	X
GCA_000024385.1	THERMOMONOSPORA CURVATA DSM 43183	5639016	NC_013510.1:Chromosome:5639016	TERRABACTERIA GROUP:ACTINOBACTERIA:ACTINOBACTERIA:STREPTOSPORANGIALES	71.6	4779	0	0	0	1	0	0	2	1	0	0	0	2	0	2	0	0	0	0	0	0	0	0	0	0	0	0	0	0	0	5	8	3017	0.0535022	X	X	X	X
GCA_000025905.1	CORALIOMARGARITA AKAJIMENSIS DSM 45221	3750771	NC_014008.1:Chromosome:3750771	PVC GROUP:VERRUCOMICROBIA:OPITUTAE:PUNICEICOCCALES	53.6	3054	0	4	0	0	0	0	0	0	0	0	0	0	1	0	0	0	0	0	0	0	0	0	0	0	0	0	3	0	0	3	8	11626	0.309963	X			X
GCA_000063585.1	CLOSTRIDIUM BOTULINUM A STR. ATCC 3502	3903260	NC_009495.1:Chromosome:3886916; NC_009496.1:Plasmid:16344	TERRABACTERIA GROUP:FIRMICUTES:CLOSTRIDIA:CLOSTRIDIALES	28.1941	Missing	0	0	1	0	1	0	0	0	0	0	3	1	0	0	0	0	0	0	0	0	1	0	0	0	0	0	0	0	1	6	8	4523	0.115877	X	X	X	X
GCA_000092105.1	PLANCTOPIRUS LIMNOPHILA DSM 3776	5460085	NC_014148.1:Chromosome:5423075; NC_014149.1:Plasmid:37010	PVC GROUP:PLANCTOMYCETES:PLANCTOMYCETIA:PLANCTOMYCETALES	53.7224	4294	0	0	0	0	0	0	0	0	0	0	0	1	1	6	0	0	0	0	0	0	0	0	0	0	0	0	0	0	0	3	8	5479	0.100346	X			X
GCA_000148855.1	HELICOBACTER PYLORI SJM180	1658051	NC_014560.1:Chromosome:1658051	PROTEOBACTERIA:DELTA/EPSILON SUBDIVISIONS:EPSILONPROTEOBACTERIA:CAMPYLOBACTERALES	38.9	1478	2	0	0	0	2	0	4	0	0	0	0	0	0	0	0	0	0	0	0	0	0	0	0	0	0	0	0	0	0	3	8	5306	0.320014	X	X	X	X
GCA_000151105.2	THERMOCOCCUS BAROPHILUS MP	2064237	NC_014804.1:Chromosome:2010078; NC_015471.1:Plasmid:54159	EURYARCHAEOTA:THERMOCOCCI:THERMOCOCCALES:THERMOCOCCACEAE	41.7082	2182	0	0	0	0	0	0	5	0	0	0	0	0	0	0	0	1	0	0	0	1	0	0	0	0	0	0	0	0	1	4	8	5990	0.29018	X	X	X	X
GCA_000183115.1	METHYLOVORUS SP. MP688	2862391	NC_014733.1:Chromosome:2862391	PROTEOBACTERIA:BETAPROTEOBACTERIA:NITROSOMONADALES:METHYLOPHILACEAE	55.4	2653	0	0	0	0	4	0	0	0	1	0	0	0	2	0	0	0	0	0	0	0	0	0	0	0	0	0	1	0	0	4	8	4681	0.163535	X	X	X	X
GCA_000183135.1	PALUDIBACTER PROPIONICIGENES WB4	3685504	NC_014734.1:Chromosome:3685504	FCB GROUP:BACTEROIDETES/CHLOROBI GROUP:BACTEROIDETES:BACTEROIDIA	38.9	2979	0	0	0	0	2	0	3	0	0	0	0	1	0	0	0	0	0	0	0	0	2	0	0	0	0	0	0	0	0	4	8	3211	0.0871251	X	X	X	X
GCA_000200595.1	HELICOBACTER FELIS ATCC 49179	1672681	NC_014810.2:Chromosome:1672681	PROTEOBACTERIA:DELTA/EPSILON SUBDIVISIONS:EPSILONPROTEOBACTERIA:CAMPYLOBACTERALES	44.5	1610	0	0	0	0	0	0	5	0	0	0	0	0	0	0	0	3	0	0	0	0	0	0	0	0	0	0	0	0	0	2	8	8917	0.533096	X	X	X	X
GCA_000204275.1	BACILLUS AMYLOLIQUEFACIENS LL3	4001985	NC_017190.1:Chromosome:3995227; NC_017189.1:Plasmid:6758	TERRABACTERIA GROUP:FIRMICUTES:BACILLI:BACILLALES	45.6938	3941	0	0	0	1	3	1	0	0	0	0	0	3	0	0	0	0	0	0	0	0	0	0	0	0	0	0	0	0	0	4	8	2891	0.0722392	X	X	X	X
GCA_000214725.1	METHANOBACTERIUM PALUDIS	2546541	NC_015574.1:Chromosome:2546541	EURYARCHAEOTA:METHANOMADA GROUP:METHANOBACTERIA:METHANOBACTERIALES	35.7	2367	0	0	1	0	2	0	0	0	0	0	0	1	0	1	0	0	0	0	0	0	0	0	0	0	0	0	0	0	3	5	8	3664	0.143881	X	X	X	X
GCA_000215975.1	THERMODESULFOBACTERIUM GEOFONTIS OPF15	1634377	NC_015682.1:Chromosome:1634377	THERMODESULFOBACTERIA:THERMODESULFOBACTERIA:THERMODESULFOBACTERIALES:THERMODESULFOBACTERIACEAE	30.6	1617	0	1	0	0	1	0	0	0	0	0	0	0	0	2	0	0	0	0	0	4	0	0	0	0	0	0	0	0	0	4	8	5184	0.317185	X	X	X	X
GCA_000243115.3	NIABELLA SOLI DSM 19437	4697343	NZ_CP007035.1:Chromosome:4697343	FCB GROUP:BACTEROIDETES/CHLOROBI GROUP:BACTEROIDETES:CHITINOPHAGIA	45.2	Missing	0	0	0	0	0	0	7	0	0	0	0	1	0	0	0	0	0	0	0	0	0	0	0	0	0	0	0	0	0	2	8	2763	0.0588205	X	X	X	X
GCA_000258905.1	LISTERIA MONOCYTOGENES 07PF0776	2901562	NC_017728.1:Chromosome:2901562	TERRABACTERIA GROUP:FIRMICUTES:BACILLI:BACILLALES	38	2765	0	0	0	0	1	0	0	0	0	0	5	0	0	0	0	0	0	0	0	2	0	0	0	0	0	0	0	0	0	3	8	3309	0.114042	X	X	X	X
GCA_000259155.3	CORYNEBACTERIUM PSEUDOTUBERCULOSIS 31	2402956	NC_017730.3:Chromosome:2402956	TERRABACTERIA GROUP:ACTINOBACTERIA:ACTINOBACTERIA:CORYNEBACTERIALES	52.1	2097	0	2	0	0	1	0	0	0	1	0	1	1	0	0	0	0	0	0	0	0	0	0	0	0	0	2	0	0	0	6	8	6669	0.277533	X	X	X	X
GCA_000265385.1	AEQUORIVITA SUBLITHINCOLA DSM 14238	3520671	NC_018013.1:Chromosome:3520671	FCB GROUP:BACTEROIDETES/CHLOROBI GROUP:BACTEROIDETES:FLAVOBACTERIIA	36.2	3134	0	2	0	1	0	0	0	0	0	0	0	0	2	0	0	0	0	0	0	3	0	0	0	0	0	0	0	0	0	4	8	8016	0.227684	X	X	X	X
GCA_000293765.1	BACILLUS SUBTILIS QB928	4146839	NC_018520.1:Chromosome:4146839	TERRABACTERIA GROUP:FIRMICUTES:BACILLI:BACILLALES	43.6	4156	0	0	0	1	3	0	0	0	0	0	1	3	0	0	0	0	0	0	0	0	0	0	0	0	0	0	0	0	0	4	8	4345	0.104779	X	X	X
GCA_000338775.1	SULFOLOBUS ACIDOCALDARIUS RON12/I	2223983	NC_020247.1:Chromosome:2223983	TACK GROUP:CRENARCHAEOTA:THERMOPROTEI:SULFOLOBALES	36.7	2243	2	0	0	0	0	0	3	0	0	0	0	0	0	0	1	2	0	0	0	0	0	0	0	0	0	0	0	0	0	4	8	7268	0.326801	X	X	X	X
GCA_000340315.1	SULFOLOBUS ACIDOCALDARIUS N8	2176362	NC_020246.1:Chromosome:2176362	TACK GROUP:CRENARCHAEOTA:THERMOPROTEI:SULFOLOBALES	36.7	2207	2	0	0	0	0	0	3	0	0	0	0	0	0	0	1	2	0	0	0	0	0	0	0	0	0	0	0	0	0	4	8	7266	0.33386	X	X	X	X
GCA_000341655.1	DEHALOCOCCOIDES MCCARTYI DCMB5	1431902	NC_020386.1:Chromosome:1431902	TERRABACTERIA GROUP:CHLOROFLEXI:DEHALOCOCCOIDIA:DEHALOCOCCOIDALES	47.1	1461	0	0	0	0	1	0	0	2	0	0	2	1	0	0	0	0	0	0	0	0	0	0	0	0	0	0	0	0	2	5	8	3930	0.27446	X	X	X	X
GCA_000344575.1	LACTOCOCCUS LACTIS SUBSP. LACTIS IO-1	2421471	NC_020450.1:Chromosome:2421471	TERRABACTERIA GROUP:FIRMICUTES:BACILLI:LACTOBACILLALES	35.1	2216	0	0	0	0	1	0	0	0	0	0	6	0	0	1	0	0	0	0	0	0	0	0	0	0	0	0	0	0	0	3	8	7301	0.301511	X	X	X	X
GCA_000344745.1	BACILLUS SUBTILIS SUBSP. SUBTILIS 6051-HGW	4215610	NC_020507.1:Chromosome:4215610	TERRABACTERIA GROUP:FIRMICUTES:BACILLI:BACILLALES	43.5	4257	0	0	0	1	3	0	0	0	0	0	1	3	0	0	0	0	0	0	0	0	0	0	0	0	0	0	0	0	0	4	8	4345	0.103069	X	X	X
GCA_000392455.3	HELICOBACTER PYLORI UM032	1593537	NC_021215.3:Chromosome:1593537	PROTEOBACTERIA:DELTA/EPSILON SUBDIVISIONS:EPSILONPROTEOBACTERIA:CAMPYLOBACTERALES	38.8	1441	0	0	0	0	2	0	6	0	0	0	0	0	0	0	0	0	0	0	0	0	0	0	0	0	0	0	0	0	0	2	8	2925	0.183554	X	X	X	X
GCA_000392475.3	HELICOBACTER PYLORI UM299	1594569	NC_021216.3:Chromosome:1594569	PROTEOBACTERIA:DELTA/EPSILON SUBDIVISIONS:EPSILONPROTEOBACTERIA:CAMPYLOBACTERALES	38.8	1441	0	0	0	0	2	0	6	0	0	0	0	0	0	0	0	0	0	0	0	0	0	0	0	0	0	0	0	0	0	2	8	2925	0.183435	X	X	X	X
GCA_000392535.3	HELICOBACTER PYLORI UM066	1658047	NC_021218.3:Chromosome:1658047	PROTEOBACTERIA:DELTA/EPSILON SUBDIVISIONS:EPSILONPROTEOBACTERIA:CAMPYLOBACTERALES	38.6	1471	0	0	0	0	2	0	6	0	0	0	0	0	0	0	0	0	0	0	0	0	0	0	0	0	0	0	0	0	0	2	8	2888	0.174181	X	X	X	X
GCA_000439295.2	HELICOBACTER PYLORI UM298	1594544	NC_021882.2:Chromosome:1594544	PROTEOBACTERIA:DELTA/EPSILON SUBDIVISIONS:EPSILONPROTEOBACTERIA:CAMPYLOBACTERALES	38.8	1442	0	0	0	0	2	0	6	0	0	0	0	0	0	0	0	0	0	0	0	0	0	0	0	0	0	0	0	0	0	2	8	2925	0.183438	X	X	X	X
GCA_000455585.1	BACILLUS VELEZENSIS UCMB5113	3889532	NC_022081.1:Chromosome:3889532	TERRABACTERIA GROUP:FIRMICUTES:BACILLI:BACILLALES	46.7	3656	0	0	0	1	3	0	0	0	0	0	1	3	0	0	0	0	0	0	0	0	0	0	0	0	0	0	0	0	0	4	8	4140	0.10644	X	X	X	X
GCA_000465255.1	HAEMOPHILUS INFLUENZAE KR494	1856176	NC_022356.1:Chromosome:1856176	PROTEOBACTERIA:GAMMAPROTEOBACTERIA:PASTEURELLALES:PASTEURELLACEAE	38.1	1635	2	0	0	0	2	0	2	0	0	0	2	0	0	0	0	0	0	0	0	0	0	0	0	0	0	0	0	0	0	4	8	5082	0.273789	X	X	X	X
GCA_000497485.1	BACILLUS SUBTILIS PY79	4033459	NC_022898.1:Chromosome:4033459	TERRABACTERIA GROUP:FIRMICUTES:BACILLI:BACILLALES	43.8	4019	0	0	0	1	3	0	0	0	0	0	1	3	0	0	0	0	0	0	0	0	0	0	0	0	0	0	0	0	0	4	8	4345	0.107724	X	X	X
GCA_000517565.1	DESULFURELLA ACETIVORANS A63	1819992	NZ_CP007051.1:Chromosome:1816487; NZ_CP007052.1:Plasmid:3505	PROTEOBACTERIA:DELTA/EPSILON SUBDIVISIONS:DELTAPROTEOBACTERIA:DESULFURELLALES	32.1021	1814	0	0	0	0	0	3	1	0	0	0	0	0	0	0	0	2	0	0	0	2	0	0	0	0	0	0	0	0	0	4	8	5351	0.294012	X	X	X	X
[truncated: 7,454 more rows]

## Sheet: Table S2
Table S2. Distribution of the IS-containing genomes in each phylum. For each IS family: Number of the IS-containing genomes in the phylum with the number of expected IS-containing genomes in the same phylum in parenthesis. IS families with overall preferential insertions (p value < 0.05) are shaded in red with preferential insertions in red characters (Only phyla with >= 10 IS-containing genomes …
[truncated: 53 more rows]

[truncated: 7 more sheets: Table S3, Table S4, Table S5, Table S6, Table S7, Table S8, Table S9]
