# Supplementary material for: From a large-scale genomic analysis of insertion sequences to insights into their regulatory roles in prokaryotes
Source: BMC Genomics. 2022 Jun 20;23:451. doi: 10.1186/s12864-022-08678-3 (PMC9208149; doi:10.1186/s12864-022-08678-3)
Supplement: Supplementary file 3 — Additional file 3. [file 12864_2022_8678_MOESM3_ESM.xlsx]

## Sheet: Table S10
Table S10. List of Phylum syntenic IG
##	Genome ID	Organisms	Accession Number	Genetic object	Phyla	IS families	IS Start Position	IS Start Position	IS strand	IS status	Neighboring genes	Gene Start	Gene lend	Gene strand	Gene locus	Gene functions	Gene strand	COG family	COG class	????
1	GCA_900234795.1	Methylobacterium extorquens	NZ_LT962688.1	Chromosome	ALPHAPROTEOBACTERIA	IS110	914508	915835	+	COMPLETE	WP_101475453.1	916264	917439	+	TK0001_RS04340	glutathione-dependent formaldehyde dehydrogenase	1	COG1063	ER	2980
2	GCA_001956985.1	Paludisphaera borealis	NZ_CP019082.1	Chromosome	PLANCTOMYCETES	IS110	6508416	6509699	-	COMPLETE	WP_083714021.1	6510318	6511481	+	BSF38_RS25115	formaldehyde dehydrogenase, glutathione-independent	1	COG1063	ER	2980
3	-----------------------------------------------------------------------------------------------------------------------------------
4	GCA_001047695.1	Leuconostoc mesenteroides subsp. dextranicum	NZ_CP012009.1	Chromosome	FIRMICUTES	IS110	1510611	1512009	-	COMPLETE	WP_048592932.1	1512406	1514658	+	NH16_RS07645	excinuclease ABC subunit UvrA	1	COG0178	L	25
5	GCA_000831645.3	Lactobacillus heilongjiangensis	NZ_CP012559.1	Chromosome	FIRMICUTES	IS110	1124455	1125823	+	COMPLETE	WP_041501665.1	1126038	1128287	+	JP39_RS05170	excinuclease ABC subunit UvrA	1	COG0178	L	25
6	GCA_000019885.1	Coxiella burnetii CbuK_Q154	NC_011528.1	Chromosome	GAMMAPROTEOBACTERIA	IS110	421696	423103	+	COMPLETE	WP_005771479.1	423244	426108	+	CBUK_RS02330	excinuclease ABC subunit UvrA	1	COG0178	L	25
7	GCA_000168875.3	Coxiella burnetii 'MSU Goat Q177'	NZ_CP018150.1	Chromosome	GAMMAPROTEOBACTERIA	IS110	421693	423100	+	COMPLETE	WP_005771479.1	423241	426105	+	A35_RS02705	excinuclease ABC subunit UvrA	1	COG0178	L	25
8	GCA_000018745.1	Coxiella burnetii RSA 331	NC_010117.1	Chromosome	GAMMAPROTEOBACTERIA	IS110	320491	321939	-	INCOMPLETE	WP_012220147.1	322021	324885	+	COXBURSA331_RS02005	excinuclease ABC subunit UvrA	1	COG0178	L	25
9	-----------------------------------------------------------------------------------------------------------------------------------
10	GCA_000463345.3	Serratia sp. ATCC 39006	NZ_CP025084.1	Chromosome	GAMMAPROTEOBACTERIA	IS110	2264969	2265341	+	INCOMPLETE	WP_084297647.1	2265762	2266940	+	SER39006_RS10530	hypothetical protein	1	COG1960	I	1277
11	GCA_001653355.1	Mycobacterium avium subsp. paratuberculosis	NZ_CP015495.1	Chromosome	ACTINOBACTERIA	IS110	39800	41258	+	COMPLETE	WP_003875500.1	37908	39290	-	A0V42_RS00175	acyl-CoA dehydrogenase	-1	COG1960	I	1277
12	GCA_000007865.1	Mycobacterium avium subsp. paratuberculosis K-10	NC_002944.2	Chromosome	ACTINOBACTERIA	IS110	39800	41258	+	COMPLETE	WP_003875500.1	37908	39290	-	MAP_RS00175	acyl-CoA dehydrogenase	-1	COG1960	I	1277
13	GCA_001688665.2	Lachnoclostridium sp. YL32	NZ_CP015399.2	Chromosome	FIRMICUTES	IS110	1838085	1838411	+	INCOMPLETE	WP_002584685.1	1836475	1837659	-	A4V08_RS09025	acyl-CoA dehydrogenase	-1	COG1960	I	1277
14	GCA_000283295.1	Mycobacterium smegmatis str. MC2 155	NC_018289.1	Chromosome	ACTINOBACTERIA	IS110	4054946	4056445	+	COMPLETE	WP_011729445.1	4052524	4053657	-	MSMEI_RS19560	acyl-CoA dehydrogenase	-1	COG1960	I	1277
15	GCA_000015005.1	Mycobacterium smegmatis str. MC2 155	NC_008596.1	Chromosome	ACTINOBACTERIA	IS110	4053335	4054834	+	COMPLETE	YP_888269.1	4050913	4052046	-	MSMEG_3982	acyl-CoA dehydrogenase	-1	COG1960	I	1277
16	GCA_002847015.1	Serratia sp. ATCC 39006	NZ_CP025085.1	Chromosome	GAMMAPROTEOBACTERIA	IS110	2264969	2265341	+	INCOMPLETE	WP_084297647.1	2265762	2266940	+	CWC46_RS10525	hypothetical protein	1	COG1960	I	1277
17	GCA_000306865.1	Legionella pneumophila subsp. pneumophila	NC_018139.1	Chromosome	GAMMAPROTEOBACTERIA	IS110	1948176	1949292	-	INCOMPLETE	WP_027229432.1	1949577	1950746	+	LPO_RS08845	isovaleryl-CoA dehydrogenase	1	COG1960	I	1277
18	-----------------------------------------------------------------------------------------------------------------------------------
19	GCA_000203895.1	Paracoccus denitrificans PD1222	NC_008687.1	Chromosome	ALPHAPROTEOBACTERIA	IS110	712184	713396	-	COMPLETE	WP_011746443.1	709730	710731	-	PDEN_RS17630	UDP-N-acetylglucosamine 4,6-dehydratase (inverting)	-1	COG1086	MO	789
20	GCA_002215215.1	Granulosicoccus antarcticus IMCC3135	NZ_CP018632.1	Chromosome	GAMMAPROTEOBACTERIA	IS110	5131565	5132792	-	COMPLETE	WP_088919596.1	5127366	5129366	-	IMCC3135_RS22245	polysaccharide biosynthesis protein	-1	COG1086	MO	789
21	GCA_002243645.1	Bacillus simplex NBRC 15720 DSM 1321	NZ_CP017704.1	Chromosome	FIRMICUTES	IS110	19665	21132	-	COMPLETE	WP_063236032.1	16290	17303	-	BS1321_RS00110	KR domain-containing protein	-1	COG1086	MO	789
22	GCA_001598095.1	Bacillus thuringiensis	NZ_CP014847.1	Chromosome	FIRMICUTES	IS110	3934133	3935870	-	COMPLETE	WP_000932978.1	3932708	3933694	-	A3L20_RS19750	polysaccharide biosynthesis protein	-1	COG1086	MO	789
23	-----------------------------------------------------------------------------------------------------------------------------------
24	GCA_000757795.1	Methylobacterium oryzae CBMB20	NZ_CP003811.1	Chromosome	ALPHAPROTEOBACTERIA	IS110	5512183	5512942	-	INCOMPLETE	WP_091994908.1	5509680	5510915	-	MOC_RS24660	urea ABC transporter	-1	COG0683	E	6630
25	GCA_001936175.1	Methylobacterium phyllosphaerae	NZ_CP015367.1	Chromosome	ALPHAPROTEOBACTERIA	IS110	4554949	4555708	-	INCOMPLETE	WP_075381181.1	4552446	4553681	-	MCBMB27_RS20675	urea ABC transporter	-1	COG0683	E	6630
26	GCA_000219215.1	Cupriavidus necator N-1	NC_015723.1	Chromosome	BETAPROTEOBACTERIA	IS110	1457167	1457313	-	INCOMPLETE	WP_013953027.1	1454414	1455535	-	CNE_RS24750	ABC transporter substrate-binding protein	-1	COG0000	XXX	6630
27	-----------------------------------------------------------------------------------------------------------------------------------
28	GCA_000511325.1	Pseudomonas sp. FGI182	NZ_CP007012.1	Chromosome	GAMMAPROTEOBACTERIA	IS110	1890381	1891491	+	INCOMPLETE	WP_025338392.1	1897764	1899572	+	C163_RS08495	ABC transporter ATP-binding protein/permease	1	COG4178	R	493
29	GCA_000816845.1	Rhizobium gallicum bv. gallicum R602	NZ_CP006877.1	Chromosome	ALPHAPROTEOBACTERIA	IS110	2181531	2182734	-	COMPLETE	WP_039846798.1	2183184	2185187	+	RGR602_RS10930	ABC transporter ATP-binding protein	1	COG4178	R	493
30	-----------------------------------------------------------------------------------------------------------------------------------
31	GCA_000195535.1	Francisella cf. novicida Fx1	NC_017450.1	Chromosome	GAMMAPROTEOBACTERIA	IS110	25168	26183	-	INCOMPLETE	WP_003013939.1	23573	24739	-	FNFX1_RS00120	carbamoyl-phosphate synthase small subunit	-1	COG0505	EF	1674
32	GCA_000833355.1	Francisella tularensis subsp. novicida D9876	NZ_CP009607.1	Chromosome	GAMMAPROTEOBACTERIA	IS110	856005	856921	-	INCOMPLETE	WP_003038051.1	857566	858732	+	AQ14_RS04200	carbamoyl-phosphate synthase small subunit	1	COG0505	EF	1674
33	GCA_000970165.1	Methanosarcina mazei WWM610	NZ_CP009509.1	Chromosome	STENOSARCHAEA GROUP	IS110	1562016	1563537	+	COMPLETE	WP_048037758.1	1563820	1564926	+	MSMAW_RS06785	carbamoyl-phosphate synthase small subunit	1	COG0505	EF	1674
34	-----------------------------------------------------------------------------------------------------------------------------------
35	GCA_000231175.1	Leptospira interrogans serovar Lai str. IPAV	NC_017551.1	Chromosome	SPIROCHAETIA	IS110	627305	627586	-	INCOMPLETE	WP_000494225.1	627702	629597	+	LIF_RS02715	ATP-dependent DNA helicase RecQ	1	COG0514	L	1825
36	GCA_000007685.1	Leptospira interrogans serovar Copenhageni str. Fiocruz L1-130	NC_005823.1	Chromosome	SPIROCHAETIA	IS110	3596533	3596816	+	INCOMPLETE	WP_000494225.1	3594524	3596419	-	LIC_RS15230	ATP-dependent DNA helicase RecQ	-1	COG0514	L	1825
37	GCA_002073495.1	Leptospira interrogans serovar Copenhageni	NZ_CP020414.1	Chromosome	SPIROCHAETIA	IS110	1609024	1609307	+	INCOMPLETE	WP_000494225.1	1607015	1608910	-	A6J42_RS08955	ATP-dependent DNA helicase RecQ	-1	COG0514	L	1825
38	GCA_000092565.1	Leptospira interrogans serovar Lai str. 56601	NC_004342.2	Chromosome	SPIROCHAETIA	IS110	627661	627942	-	INCOMPLETE	NP_710806.1	628058	629953	+	LA_0625	ATP-dependent DNA helicase RecQ	1	COG0514	L	1825
39	GCA_001293065.1	Leptospira interrogans serovar Hardjo str. Norma	NZ_CP012603.1	Chromosome	SPIROCHAETIA	IS110	3731394	3731678	+	INCOMPLETE	WP_000494225.1	3729384	3731279	-	G436_RS15915	ATP-dependent DNA helicase RecQ	-1	COG0514	L	1825
40	GCA_001010765.1	Leptospira interrogans serovar Bratislava	NZ_CP011410.1	Chromosome	SPIROCHAETIA	IS110	3715098	3715279	+	INCOMPLETE	WP_000494227.1	3712990	3714885	-	BRAT_RS15830	ATP-dependent DNA helicase RecQ	-1	COG0514	L	1825
41	GCA_000941035.1	Leptospira interrogans serovar Linhai str. 56609	NZ_CP006723.1	Chromosome	SPIROCHAETIA	IS110	3663323	3663604	+	INCOMPLETE	WP_082269741.1	3661167	3663062	-	LIL_RS15715	ATP-dependent DNA helicase RecQ	-1	COG0514	L	1825
42	GCA_000973725.1	Pontibacter korlensis	NZ_CP009621.1	Chromosome	BACTEROIDETES/CHLOROBI GROUP	IS110	4610831	4611317	+	INCOMPLETE	WP_046312991.1	4611904	4616799	+	PKOR_RS19880	RecQ family ATP-dependent DNA helicase	1	COG0210	L	1825
43	GCA_002205375.1	Pseudomonas aeruginosa	NZ_CP022002.1	Chromosome	GAMMAPROTEOBACTERIA	IS110	6468394	6469551	-	COMPLETE	WP_079867429.1	6464110	6467265	-	CD799_RS30960	ATP-dependent helicase	-1	COG0210	L	1825
44	-----------------------------------------------------------------------------------------------------------------------------------
45	GCA_000006845.1	Neisseria gonorrhoeae FA 1090	NC_002946.2	Chromosome	BETAPROTEOBACTERIA	IS110	2016027	2016179	+	INCOMPLETE	YP_209063.1	2017051	2017365	+	NGO2043	hypothetical protein	1	COG1052	CHR	972
46	GCA_000014405.1	Lactobacillus delbrueckii subsp. bulgaricus ATCC BAA-365	NC_008529.1	Chromosome	FIRMICUTES	IS110	1658265	1659926	+	COMPLETE	WP_080504262.1	1660241	1660870	+	LBUL_RS08620	LLM class flavin-dependent oxidoreductase	1	COG2141	HR	972
47	GCA_000742795.1	[Haemophilus] parasuis	NZ_CP009237.1	Chromosome	GAMMAPROTEOBACTERIA	IS110	2221963	2223076	+	INCOMPLETE	WP_005710762.1	2220805	2221752	-	JT17_RS10945	glycerate dehydrogenase	-1	COG1052	CHR	972
48	GCA_001661135.1	Neisseria gonorrhoeae	NZ_CP016017.1	Chromosome	BETAPROTEOBACTERIA	IS110	2085661	2085749	+	INCOMPLETE	WP_003696488.1	2086622	2086936	+	A9Y61_RS11295	alanine aminotransferase	1	COG1052	CHR	972
49	GCA_001281115.1	Arthrobacter sp. LS16	NZ_CP012171.1	Chromosome	ACTINOBACTERIA	IS110	1580433	1581494	-	COMPLETE	WP_053797914.1	1582302	1583897	+	AFL94_RS07120	phosphoglycerate dehydrogenase	1	COG0111	HR	972
50	GCA_000816845.1	Rhizobium gallicum bv. gallicum R602	NZ_CP006878.1	Plasmid	ALPHAPROTEOBACTERIA	IS110	23571	24700	-	INCOMPLETE	WP_040114068.1	20995	22233	-	RGR602_RS20200	phosphoglycerate dehydrogenase	-1	COG0111	HR	972
51	-----------------------------------------------------------------------------------------------------------------------------------
52	GCA_002310635.1	Escherichia coli	NZ_CP023388.1	Chromosome	GAMMAPROTEOBACTERIA	IS110	117481	117716	+	INCOMPLETE	WP_001608685.1	114795	115607	-	CNQ47_RS00635	reverse transcriptase	-1	COG3344	X	4467
53	GCA_000970145.1	Methanosarcina siciliae C2J	NZ_CP009508.1	Chromosome	STENOSARCHAEA GROUP	IS110	1107915	1109346	+	COMPLETE	WP_048185671.1	1109776	1111254	+	MSSAC_RS04815	group II intron reverse transcriptase/maturase	1	COG3344	X	4467
54	GCA_000970145.1	Methanosarcina siciliae C2J	NZ_CP009508.1	Chromosome	STENOSARCHAEA GROUP	IS110	1390363	1391794	+	COMPLETE	WP_048174449.1	1392224	1393702	+	MSSAC_RS06160	group II intron reverse transcriptase/maturase	1	COG3344	X	4467
55	GCA_000063545.1	Orientia tsutsugamushi str. Boryong	NC_009488.1	Chromosome	ALPHAPROTEOBACTERIA	IS110	512059	512907	-	INCOMPLETE	WP_080571808.1	508605	509771	-	OTBS_RS02490	reverse transcriptase	-1	COG3344	X	4467
56	GCA_000063545.1	Orientia tsutsugamushi str. Boryong	NC_009488.1	Chromosome	ALPHAPROTEOBACTERIA	IS110	513632	514311	-	INCOMPLETE	WP_080571808.1	508605	509771	-	OTBS_RS02490	reverse transcriptase	-1	COG3344	X	4467
57	GCA_002234495.1	Arenibacter algicola	NZ_CP022515.1	Chromosome	BACTEROIDETES/CHLOROBI GROUP	IS110	2631645	2632853	-	COMPLETE	WP_093978381.1	2633766	2635082	+	AREALGSMS7_RS10965	group II intron reverse transcriptase/maturase	1	COG3344	X	4467
58	GCA_000017405.1	Ochrobactrum anthropi ATCC 49188	NC_009669.1	Plasmid	ALPHAPROTEOBACTERIA	IS110	40742	41000	+	INCOMPLETE	WP_011982903.1	37428	38942	-	OANT_RS23190	group II intron reverse transcriptase/maturase	-1	COG3344	X	4467
59	GCA_002219285.1	Mycobacterium chimaera	NZ_CP015278.1	Chromosome	ACTINOBACTERIA	IS110	877594	878829	-	COMPLETE	WP_007172235.1	875091	876893	-	MYCODSM44623_RS04325	group II intron reverse transcriptase/maturase	-1	COG3344	X	4467
60	GCA_002166795.1	Mycobacterium chimaera	NZ_CP019221.1	Chromosome	ACTINOBACTERIA	IS110	972832	974067	-	COMPLETE	WP_007172235.1	970329	972131	-	BWK49_RS04805	group II intron reverse transcriptase/maturase	-1	COG3344	X	4467
61	GCA_000831585.1	Pseudomonas plecoglossicida	NZ_CP010359.1	Chromosome	GAMMAPROTEOBACTERIA	IS110	3063697	3065120	+	COMPLETE	WP_010466266.1	3061343	3062611	-	RK21_RS13900	group II intron reverse transcriptase/maturase	-1	COG3344	X	4467
62	GCA_002005305.1	Shewanella psychrophila	NZ_CP014782.1	Chromosome	GAMMAPROTEOBACTERIA	IS110	4908510	4909536	-	INCOMPLETE	WP_077754328.1	4906325	4907797	-	sps_RS21265	group II intron reverse transcriptase/maturase	-1	COG3344	X	4467
63	GCA_001266795.1	Marinobacter sp. CP1	NZ_CP011929.1	Chromosome	GAMMAPROTEOBACTERIA	IS110	4342859	4343890	-	COMPLETE	WP_053115226.1	4341458	4342189	-	ACP86_RS20040	hypothetical protein	-1	COG3344	X	4467
64	GCA_000816465.4	Streptomyces pluripotens	NZ_CP022433.1	Chromosome	ACTINOBACTERIA	IS110	2159421	2159857	+	INCOMPLETE	WP_086082975.1	2155509	2156945	-	LK07_RS09460	group II intron reverse transcriptase/maturase	-1	COG3344	X	4467
65	GCA_002219245.1	Mycobacterium chimaera	NZ_CP015267.1	Chromosome	ACTINOBACTERIA	IS110	840282	841517	-	COMPLETE	WP_007172235.1	837779	839581	-	MYCOZU2_RS04185	group II intron reverse transcriptase/maturase	-1	COG3344	X	4467
66	GCA_000497525.2	Bacillus thuringiensis YBT-1518	NC_022873.1	Chromosome	FIRMICUTES	IS110	4742174	4743763	-	COMPLETE	WP_023520826.1	4737570	4738844	-	YBT1518_RS23815	group II intron reverse transcriptase/maturase	-1	COG3344	X	4467
67	GCA_001890425.1	Rhizobium leguminosarum	NZ_CP018229.1	Plasmid	ALPHAPROTEOBACTERIA	IS110	133803	134623	-	INCOMPLETE	WP_072640932.1	131020	132537	-	BMW22_RS26400	group II intron reverse transcriptase/maturase	-1	COG3344	X	4467
68	GCA_002219265.1	Mycobacterium chimaera	NZ_CP015272.1	Chromosome	ACTINOBACTERIA	IS110	972831	974066	-	COMPLETE	WP_007172235.1	970328	972130	-	MYCOZU1_RS04810	group II intron reverse transcriptase/maturase	-1	COG3344	X	4467
69	GCA_000953355.1	Xenorhabdus nematophila AN6/1	NZ_LN681227.1	Chromosome	GAMMAPROTEOBACTERIA	IS110	4222195	4222852	-	INCOMPLETE	WP_081480226.1	4221037	4221876	-	XNC2_RS22435	group II intron reverse transcriptase/maturase	-1	COG3344	X	4467
70	GCA_002205375.1	Pseudomonas aeruginosa	NZ_CP022002.1	Chromosome	GAMMAPROTEOBACTERIA	IS110	4788700	4790318	+	COMPLETE	WP_010466266.1	4786443	4787711	-	CD799_RS22700	group II intron reverse transcriptase/maturase	-1	COG3344	X	4467
71	GCA_002205375.1	Pseudomonas aeruginosa	NZ_CP022002.1	Chromosome	GAMMAPROTEOBACTERIA	IS110	6325724	6327341	+	COMPLETE	WP_010562502.1	6323467	6324735	-	CD799_RS30290	group II intron reverse transcriptase/maturase	-1	COG3344	X	4467
72	GCA_000802245.2	Streptomyces pluripotens	NZ_CP021080.1	Chromosome	ACTINOBACTERIA	IS110	1896202	1896638	+	INCOMPLETE	WP_086082975.1	1892290	1893726	-	LK06_RS08370	group II intron reverse transcriptase/maturase	-1	COG3344	X	4467
73	-----------------------------------------------------------------------------------------------------------------------------------
74	GCA_000808035.2	Burkholderia thailandensis	NZ_CP008914.2	Chromosome	BETAPROTEOBACTERIA	IS110	763094	763336	+	INCOMPLETE	WP_004198356.1	761147	762337	-	DR62_RS03565	elongation factor Tu	-1	COG0050	J	1432
75	GCA_001718295.1	Burkholderia thailandensis	NZ_CP013360.1	Chromosome	BETAPROTEOBACTERIA	IS110	304796	305038	-	INCOMPLETE	WP_004198356.1	305795	306985	+	WI24_RS01405	elongation factor Tu	1	COG0050	J	1432
76	GCA_000953355.1	Xenorhabdus nematophila AN6/1	NZ_LN681227.1	Chromosome	GAMMAPROTEOBACTERIA	IS110	255065	256615	-	COMPLETE	WP_013183218.1	258327	259511	+	XNC2_RS01280	elongation factor Tu	1	COG0050	J	1432
77	GCA_000953355.1	Xenorhabdus nematophila AN6/1	NZ_LN681227.1	Chromosome	GAMMAPROTEOBACTERIA	IS110	256420	257453	-	INCOMPLETE	WP_013183218.1	258327	259511	+	XNC2_RS01280	elongation factor Tu	1	COG0050	J	1432
78	-----------------------------------------------------------------------------------------------------------------------------------
79	GCA_000020325.1	Sulfurihydrogenibium sp. YO3AOP1	NC_010730.1	Chromosome	AQUIFICAE	IS110	424148	425258	-	INCOMPLETE	WP_012459134.1	425587	426540	+	SYO3AOP1_RS02150	polyprenyl synthetase family protein	1	COG0142	H	1283
80	GCA_002796545.1	Amycolatopsis sp. AA4	NZ_CP024894.1	Chromosome	ACTINOBACTERIA	IS110	1257080	1258440	-	COMPLETE	WP_009073756.1	1255553	1256575	-	CU254_RS06055	polyprenyl synthetase family protein	-1	COG0142	H	1283
81	-----------------------------------------------------------------------------------------------------------------------------------
82	GCA_000338755.1	Bacillus thuringiensis serovar kurstaki str. HD73	NC_020238.1	Chromosome	FIRMICUTES	IS110	2246909	2248585	-	COMPLETE	WP_001135816.1	2245455	2246417	-	HD73_RS12095	MoxR family ATPase	-1	COG0714	R	313
83	GCA_001420855.1	Bacillus thuringiensis	NZ_CP013055.1	Chromosome	FIRMICUTES	IS110	3704595	3706327	+	COMPLETE	WP_001135816.1	3706822	3707784	+	AQ980_RS18835	MoxR family ATPase	1	COG0714	R	313
84	GCA_000688795.1	Bacillus thuringiensis serovar kurstaki str. YBT-1520	NZ_CP004858.1	Chromosome	FIRMICUTES	IS110	2210153	2211829	-	COMPLETE	WP_001135816.1	2208699	2209661	-	YBT1520_RS11825	MoxR family ATPase	-1	COG0714	R	313
85	GCA_001618665.1	Bacillus thuringiensis	NZ_CP015150.1	Chromosome	FIRMICUTES	IS110	2218164	2219841	-	COMPLETE	WP_001135816.1	2216711	2217673	-	BtBc_RS11640	MoxR family ATPase	-1	COG0714	R	313
86	GCA_000747545.1	Bacillus thuringiensis serovar kurstaki str. YBT-1520	NZ_CP007607.1	Chromosome	FIRMICUTES	IS110	3734500	3736232	+	COMPLETE	WP_001135816.1	3736727	3737689	+	DF16_RS19355	MoxR family ATPase	1	COG0714	R	313
87	GCA_000014685.1	Shewanella sp. MR-4	NC_008321.1	Chromosome	GAMMAPROTEOBACTERIA	IS110	2113279	2114635	+	COMPLETE	WP_011622549.1	2112038	2112949	-	SHEWMR4_RS09385	ATPase AAA	-1	COG0714	R	313
88	GCA_001017635.1	Bacillus thuringiensis	NZ_CP011349.1	Chromosome	FIRMICUTES	IS110	520611	522343	+	COMPLETE	WP_001135816.1	522838	523800	+	XI92_RS02360	MoxR family ATPase	1	COG0714	R	313
89	GCA_000717535.1	Bacillus thuringiensis serovar kurstaki str. HD-1	NZ_CP004870.1	Chromosome	FIRMICUTES	IS110	2239394	2241071	-	COMPLETE	WP_001135816.1	2237941	2238903	-	BTK_RS12045	MoxR family ATPase	-1	COG0714	R	313
90	-----------------------------------------------------------------------------------------------------------------------------------
91	GCA_002216775.1	Virgibacillus sp. LM2416	NZ_CP022315.1	Chromosome	FIRMICUTES	IS110	2227085	2228507	+	COMPLETE	WP_089061841.1	2229156	2230694	+	CFK37_RS10680	L-aspartate oxidase	1	COG0029	H	2411
92	GCA_000953355.1	Xenorhabdus nematophila AN6/1	NZ_LN681227.1	Chromosome	GAMMAPROTEOBACTERIA	IS110	553480	554522	+	INCOMPLETE	WP_013183380.1	550820	552616	-	XNC2_RS02765	fumarate reductase (quinol) flavoprotein subunit	-1	COG1053	C	2411
93	-----------------------------------------------------------------------------------------------------------------------------------
94	GCA_000814205.1	Enterobacter hormaechei subsp. hormaechei	NZ_CP010377.1	Chromosome	GAMMAPROTEOBACTERIA	IS110	3812425	3813771	-	COMPLETE	WP_016151342.1	3809957	3810535	-	LI64_RS18075	recombinase family protein	-1	COG1961	L	2909
95	GCA_000155735.2	Octadecabacter arcticus 238	NC_020908.1	Chromosome	ALPHAPROTEOBACTERIA	IS110	4934497	4935510	+	COMPLETE	WP_015497405.1	4935725	4936210	+	OA238_RS25490	DNA integration/recombination/inversion protein	1	COG1961	L	2909
96	GCA_002192355.1	Enterobacter cloacae	NZ_CP021749.1	Chromosome	GAMMAPROTEOBACTERIA	IS110	3625240	3626598	+	COMPLETE	WP_016151342.1	3628508	3629086	+	AM409_RS17985	recombinase family protein	1	COG1961	L	2909
97	-----------------------------------------------------------------------------------------------------------------------------------
98	GCA_000338755.1	Bacillus thuringiensis serovar kurstaki str. HD73	NC_020238.1	Chromosome	FIRMICUTES	IS110	1883301	1885036	+	COMPLETE	WP_000713291.1	1885281	1886552	+	HD73_RS10190	proton glutamate symport protein	1	COG1301	C	2516
99	GCA_001420855.1	Bacillus thuringiensis	NZ_CP013055.1	Chromosome	FIRMICUTES	IS110	4068452	4070128	-	COMPLETE	WP_000713291.1	4066939	4068210	-	AQ980_RS20705	proton glutamate symport protein	-1	COG1301	C	2516
100	GCA_000688795.1	Bacillus thuringiensis serovar kurstaki str. YBT-1520	NZ_CP004858.1	Chromosome	FIRMICUTES	IS110	1880835	1882569	+	COMPLETE	WP_000713291.1	1882814	1884085	+	YBT1520_RS10165	proton glutamate symport protein	1	COG1301	C	2516
101	GCA_001618665.1	Bacillus thuringiensis	NZ_CP015150.1	Chromosome	FIRMICUTES	IS110	1852810	1854545	+	COMPLETE	WP_000713291.1	1854790	1856061	+	BtBc_RS09760	proton glutamate symport protein	1	COG1301	C	2516
102	GCA_001029105.3	Pandoraea faecigallinarum	NZ_CP011807.3	Chromosome	BETAPROTEOBACTERIA	IS110	3407095	3408525	-	COMPLETE	WP_047905323.1	3408997	3410322	+	AB870_RS14915	C4-dicarboxylate transporter DctA	1	COG1301	C	2516
103	GCA_002243645.1	Bacillus simplex NBRC 15720 DSM 1321	NZ_CP017704.1	Chromosome	FIRMICUTES	IS110	43037	44486	-	COMPLETE	WP_063236493.1	45150	46397	+	BS1321_RS00230	glutamate:protein symporter	1	COG1301	C	2516
104	GCA_000747545.1	Bacillus thuringiensis serovar kurstaki str. YBT-1520	NZ_CP007607.1	Chromosome	FIRMICUTES	IS110	4091453	4093130	-	COMPLETE	WP_000713291.1	4089942	4091213	-	DF16_RS21235	proton glutamate symport protein	-1	COG1301	C	2516
105	GCA_001017635.1	Bacillus thuringiensis	NZ_CP011349.1	Chromosome	FIRMICUTES	IS110	884449	886125	-	COMPLETE	WP_000713291.1	882936	884207	-	XI92_RS04260	proton glutamate symport protein	-1	COG1301	C	2516
106	GCA_000717535.1	Bacillus thuringiensis serovar kurstaki str. HD-1	NZ_CP004870.1	Chromosome	FIRMICUTES	IS110	1907713	1909448	+	COMPLETE	WP_000713291.1	1909693	1910964	+	BTK_RS10350	proton glutamate symport protein	1	COG1301	C	2516
107	-----------------------------------------------------------------------------------------------------------------------------------
108	GCA_000987925.1	Yersinia enterocolitica	NZ_CP011118.1	Chromosome	GAMMAPROTEOBACTERIA	IS110	3072130	3073492	-	COMPLETE	WP_019081008.1	3074206	3075204	+	FORC2_RS14120	ABC transporter permease	1	COG1172	G	129
109	GCA_002011925.1	Cupriavidus sp. NH9	NZ_CP017759.1	Plasmid	BETAPROTEOBACTERIA	IS110	7680	8678	-	COMPLETE	WP_078201876.1	9913	11466	+	BJN34_RS35365	sugar ABC transporter ATP-binding protein	1	COG1129	G	129
110	GCA_001304755.1	Yersinia enterocolitica	NZ_CP009456.1	Chromosome	GAMMAPROTEOBACTERIA	IS110	1622186	1623553	+	COMPLETE	WP_019081008.1	1620479	1621477	-	LI89_RS07160	ABC transporter permease	-1	COG1172	G	129
111	GCA_001557535.1	Burkholderia sp. PAMC 26561	NZ_CP014309.1	Plasmid	BETAPROTEOBACTERIA	IS110	663974	665463	+	COMPLETE	WP_082771658.1	666848	667972	+	AXG89_RS29250	ABC transporter permease	1	COG1172	G	129
112	GCA_002243625.1	Aeribacillus pallidus	NZ_CP017703.1	Chromosome	FIRMICUTES	IS110	3657912	3659316	-	COMPLETE	WP_094246180.1	3655956	3657137	-	AP3564_RS18140	sugar ABC transporter permease	-1	COG4214	G	129
113	-----------------------------------------------------------------------------------------------------------------------------------
114	GCA_001578105.1	Martelella sp. AD-3	NZ_CP014275.1	Chromosome	ALPHAPROTEOBACTERIA	IS110	54616	55658	-	INCOMPLETE	WP_024707301.1	56085	57494	+	AZF01_RS00275	3-isopropylmalate dehydratase large subunit	1	COG0065	E	4058
115	GCA_001718835.1	Burkholderia cepacia	NZ_CP013444.1	Chromosome	BETAPROTEOBACTERIA	IS110	967916	968238	-	INCOMPLETE	WP_059732008.1	968479	969888	+	WT26_RS24690	3-isopropylmalate dehydratase large subunit	1	COG0065	E	4058
116	GCA_000022085.1	Methylobacterium nodulans ORS 2060	NC_011894.1	Chromosome	ALPHAPROTEOBACTERIA	IS110	2851920	2853113	+	COMPLETE	WP_015929402.1	2853426	2855411	+	MNOD_RS13205	aconitate hydratase	1	COG1048	C	4058
117	GCA_001718855.1	Burkholderia ubonensis	NZ_CP013447.1	Chromosome	BETAPROTEOBACTERIA	IS110	968308	968520	-	INCOMPLETE	WP_010099618.1	968762	970171	+	WK67_RS24590	3-isopropylmalate dehydratase large subunit	1	COG0065	E	4058
118	GCA_001399775.1	Thermus aquaticus Y51MC23	NZ_CP010822.1	Chromosome	DEINOCOCCUS-THERMUS	IS110	1440534	1440707	+	INCOMPLETE	WP_003046206.1	1440831	1443536	+	TO73_RS07685	aconitate hydratase AcnA	1	COG1048	C	4058
119	-----------------------------------------------------------------------------------------------------------------------------------
120	GCA_001617565.1	Escherichia coli	NZ_CP015139.1	Plasmid	GAMMAPROTEOBACTERIA	IS110	13756	15278	+	COMPLETE	WP_000184001.1	12488	13693	-	A4X18_RS25050	chromate transporter	-1	COG2059	P	1638
121	GCA_001617565.1	Escherichia coli	NZ_CP015139.1	Plasmid	GAMMAPROTEOBACTERIA	IS110	183688	185210	-	COMPLETE	WP_000184001.1	185273	186478	+	A4X18_RS26060	chromate transporter	1	COG2059	P	1638
122	GCA_002237465.1	Enterobacter cloacae	NZ_CP022533.1	Plasmid	GAMMAPROTEOBACTERIA	IS110	177309	178652	+	COMPLETE	WP_000184001.1	175960	177165	-	MS7884_RS24615	chromate transporter	-1	COG2059	P	1638
123	GCA_002197225.1	Klebsiella pneumoniae	NZ_CP021834.1	Plasmid	GAMMAPROTEOBACTERIA	IS110	140404	141798	+	COMPLETE	WP_000184001.1	139055	140260	-	AM367_RS28625	chromate transporter	-1	COG2059	P	1638
124	GCA_001718055.1	Citrobacter freundii	NZ_CP017059.1	Plasmid	GAMMAPROTEOBACTERIA	IS110	10984	12506	-	COMPLETE	WP_000184001.1	12569	13774	+	BFQ28_RS25545	chromate transporter	1	COG2059	P	1638
125	GCA_001718055.1	Citrobacter freundii	NZ_CP017059.1	Plasmid	GAMMAPROTEOBACTERIA	IS110	165947	167469	-	COMPLETE	WP_000184001.1	167532	168737	+	BFQ28_RS26405	chromate transporter	1	COG2059	P	1638
126	GCA_000775395.1	Klebsiella pneumoniae subsp. pneumoniae	NZ_CP009777.1	Plasmid	GAMMAPROTEOBACTERIA	IS110	5004	6350	-	COMPLETE	WP_000184001.1	6511	7716	+	KPNIH32_RS28380	chromate transporter	1	COG2059	P	1638
127	GCA_002753555.1	Klebsiella pneumoniae	NZ_CP024557.1	Plasmid	GAMMAPROTEOBACTERIA	IS110	126624	128048	-	COMPLETE	WP_000184001.1	128209	129414	+	CTI75_RS27560	chromate transporter	1	COG2059	P	1638
128	GCA_002011985.1	Escherichia coli	NZ_CP018954.1	Plasmid	GAMMAPROTEOBACTERIA	IS110	80149	81543	+	COMPLETE	WP_000184001.1	78800	80005	-	BE963_RS00520	chromate transporter	-1	COG2059	P	1638
129	GCA_001908515.1	Klebsiella pneumoniae	NZ_CP018669.1	Plasmid	GAMMAPROTEOBACTERIA	IS110	54569	55773	+	COMPLETE	WP_000184001.1	53205	54410	-	AGE78_RS00715	chromate transporter	-1	COG2059	P	1638
130	GCA_002753075.1	Klebsiella pneumoniae	NZ_CP024529.1	Plasmid	GAMMAPROTEOBACTERIA	IS110	128011	129435	-	COMPLETE	WP_000184001.1	129596	130801	+	CTI61_RS27575	chromate transporter	1	COG2059	P	1638
131	GCA_000807425.4	Enterobacter hormaechei subsp. steigerwaltii	NZ_CP012168.1	Plasmid	GAMMAPROTEOBACTERIA	IS110	153498	154844	-	COMPLETE	WP_000184001.1	155005	156210	+	LI65_RS24115	chromate transporter	1	COG2059	P	1638
132	GCA_002753055.1	Klebsiella pneumoniae	NZ_CP024522.1	Plasmid	GAMMAPROTEOBACTERIA	IS110	128011	129435	-	COMPLETE	WP_000184001.1	129596	130801	+	CTI59_RS27575	chromate transporter	1	COG2059	P	1638
133	GCA_001952915.1	Klebsiella pneumoniae	NZ_CP015393.1	Plasmid	GAMMAPROTEOBACTERIA	IS110	72371	73720	-	COMPLETE	WP_000184001.1	73881	75086	+	A6P37_RS27810	chromate transporter	1	COG2059	P	1638
134	GCA_001693315.1	Escherichia coli	NZ_CP016498.1	Plasmid	GAMMAPROTEOBACTERIA	IS110	58318	59644	+	COMPLETE	WP_065726122.1	56952	58157	-	BB344_RS25865	chromate transporter	-1	COG2059	P	1638
135	GCA_000765415.1	Vibrio cholerae	NZ_CP007636.1	Plasmid	GAMMAPROTEOBACTERIA	IS110	144599	145947	-	COMPLETE	WP_000184001.1	146108	147313	+	EN18_RS19945	chromate transporter	1	COG2059	P	1638
136	GCA_001721525.1	Escherichia coli	NZ_CP015836.1	Plasmid	GAMMAPROTEOBACTERIA	IS110	97350	98744	+	COMPLETE	WP_000184001.1	96001	97206	-	MS6198_RS26960	chromate transporter	-1	COG2059	P	1638
137	GCA_002012165.1	Escherichia coli	NZ_CP019014.1	Plasmid	GAMMAPROTEOBACTERIA	IS110	38490	39833	+	COMPLETE	WP_000184001.1	37141	38346	-	BE965_RS00900	chromate transporter	-1	COG2059	P	1638
138	GCA_002741685.1	Klebsiella pneumoniae	NZ_CP024192.1	Plasmid	GAMMAPROTEOBACTERIA	IS110	128011	129435	-	COMPLETE	WP_000184001.1	129596	130801	+	CS526_RS27555	chromate transporter	1	COG2059	P	1638
139	GCA_000013885.1	Nitrobacter hamburgensis X14	NC_007964.1	Chromosome	ALPHAPROTEOBACTERIA	IS110	2156303	2157885	+	COMPLETE	WP_011510423.1	2154867	2156159	-	NHAM_RS09880	chromate transporter	-1	COG2059	P	1638
140	-----------------------------------------------------------------------------------------------------------------------------------
141	GCA_000220705.2	Streptomyces xinghaiensis S187	NZ_CP023202.1	Chromosome	ACTINOBACTERIA	IS110	3277398	3277739	-	INCOMPLETE	WP_019707587.1	3276552	3277292	-	SXIN_RS13980	SDR family NAD(P)-dependent oxidoreductase	-1	COG4221	C	3043
142	GCA_000010545.1	Burkholderia multivorans ATCC 17616	NC_010801.1	Chromosome	BETAPROTEOBACTERIA	IS110	581581	583038	+	COMPLETE	WP_012218029.1	583060	583803	+	BMULJ_RS29430	NAD(P)-dependent oxidoreductase	1	COG4221	C	3043
143	GCA_000018505.1	Burkholderia multivorans ATCC 17616	NC_010087.1	Chromosome	BETAPROTEOBACTERIA	IS110	341820	343277	-	COMPLETE	WP_012218029.1	341055	341798	-	BMUL_RS28370	NAD(P)-dependent oxidoreductase	-1	COG4221	C	3043
144	-----------------------------------------------------------------------------------------------------------------------------------
145	GCA_002393445.1	Cedecea neteri	NZ_CP023526.1	Plasmid	GAMMAPROTEOBACTERIA	IS110	30161	30558	+	INCOMPLETE	WP_061277050.1	31180	33045	+	CO704_RS25005	low affinity potassium transporter Kup	1	COG3158	P	188
146	GCA_001704315.1	Lactobacillus plantarum	NZ_CP013752.1	Plasmid	FIRMICUTES	IS110	3075	4497	-	COMPLETE	WP_022638417.1	4927	6963	+	AVR82_RS17190	potassium uptake protein	1	COG3158	P	188
147	GCA_002741015.1	Microvirga ossetica	NZ_CP016618.1	Plasmid	ALPHAPROTEOBACTERIA	IS110	401121	402342	+	COMPLETE	WP_099514623.1	396891	398801	-	BB934_RS36390	potassium transporter Kup	-1	COG3158	P	188
148	-----------------------------------------------------------------------------------------------------------------------------------
149	GCA_001420995.1	Pseudonocardia sp. EC080619-01	NZ_CP012185.1	Plasmid	ACTINOBACTERIA	IS110	818737	820037	+	COMPLETE	WP_060577399.1	821256	822866	+	AD017_RS31995	long-chain fatty acid--CoA ligase	1	COG0318	IQ	161
150	GCA_000009345.1	Yersinia enterocolitica subsp. enterocolitica 8081	NC_008800.1	Chromosome	GAMMAPROTEOBACTERIA	IS110	3638575	3640133	+	INCOMPLETE	YP_001007500.1	3636055	3638211	-	YE3327	bifunctional acyl-[acyl carrier protein] synthetase/2-acylglycerophosphoethanolamine acyltransferase	-1	COG0318	IQ	161
151	GCA_000510325.1	Pseudomonas monteilii SB3101	NC_023076.1	Chromosome	GAMMAPROTEOBACTERIA	IS110	3999345	4000417	-	INCOMPLETE	WP_024087568.1	3992463	3998927	-	X970_RS18315	non-ribosomal peptide synthetase	-1	COG1020	Q	161
152	GCA_001547855.1	Tannerella forsythia KS16	NZ_AP013045.1	Chromosome	BACTEROIDETES/CHLOROBI GROUP	IS110	3225806	3226167	+	INCOMPLETE	WP_014226268.1	3223993	3225648	-	TFKS16_RS13345	long-chain-fatty-acid--CoA ligase	-1	COG1022	I	161
153	GCA_002285795.1	Plantactinospora sp. KBS50	NZ_CP022961.1	Chromosome	ACTINOBACTERIA	IS110	4325138	4326380	-	COMPLETE	WP_095565901.1	4327005	4327979	+	CIK06_RS18610	hypothetical protein	1	COG1020	Q	161
154	GCA_000017145.1	Sinorhizobium medicae WSM419	NC_009622.1	Plasmid	ALPHAPROTEOBACTERIA	IS110	99976	101422	+	COMPLETE	YP_001314952.1	101590	102612	+	Smed_6453	feruloyl esterase	1	COG3335	X	161
155	GCA_000176035.2	Mesorhizobium opportunistum WSM2075	NC_015675.1	Chromosome	ALPHAPROTEOBACTERIA	IS110	6539811	6541688	+	COMPLETE	WP_013533471.1	6535615	6538296	-	MESOP_RS31360	peptide synthetase	-1	COG2746	V	161
156	GCA_000176035.2	Mesorhizobium opportunistum WSM2075	NC_015675.1	Chromosome	ALPHAPROTEOBACTERIA	IS110	6541492	6542929	-	INCOMPLETE	WP_013533471.1	6535615	6538296	-	MESOP_RS31360	peptide synthetase	-1	COG2746	V	161
157	GCA_000176035.2	Mesorhizobium opportunistum WSM2075	NC_015675.1	Chromosome	ALPHAPROTEOBACTERIA	IS110	6542833	6544586	-	INCOMPLETE	WP_013533471.1	6535615	6538296	-	MESOP_RS31360	peptide synthetase	-1	COG2746	V	161
158	GCA_000176035.2	Mesorhizobium opportunistum WSM2075	NC_015675.1	Chromosome	ALPHAPROTEOBACTERIA	IS110	6545003	6546110	+	COMPLETE	WP_013533471.1	6535615	6538296	-	MESOP_RS31360	peptide synthetase	-1	COG2746	V	161
159	GCA_001547875.1	Tannerella forsythia 3313	NZ_AP013044.1	Chromosome	BACTEROIDETES/CHLOROBI GROUP	IS110	3149169	3149530	+	INCOMPLETE	WP_014226268.1	3147356	3149011	-	TF3313_RS13070	long-chain-fatty-acid--CoA ligase	-1	COG1022	I	161
160	GCA_000185905.1	Mesorhizobium ciceri biovar biserrulae WSM1271	NC_014923.1	Chromosome	ALPHAPROTEOBACTERIA	IS110	5986824	5988261	-	INCOMPLETE	YP_004144872.1	5980947	5983628	-	Mesci_5785	aminoglycoside 3-N-acetyltransferase	-1	COG2746	V	161
161	GCA_000185905.1	Mesorhizobium ciceri biovar biserrulae WSM1271	NC_014923.1	Chromosome	ALPHAPROTEOBACTERIA	IS110	5988165	5989918	-	INCOMPLETE	YP_004144872.1	5980947	5983628	-	Mesci_5785	aminoglycoside 3-N-acetyltransferase	-1	COG2746	V	161
162	GCA_000511355.1	Leisingera methylohalidivorans DSM 14336	NC_023135.1	Chromosome	ALPHAPROTEOBACTERIA	IS110	1355037	1355258	+	INCOMPLETE	WP_024089695.1	1355805	1357694	+	METH_RS06795	propionyl-CoA synthetase	1	COG0365	I	161
163	GCA_000230995.3	Mesorhizobium australicum WSM2073	NC_019973.1	Chromosome	ALPHAPROTEOBACTERIA	IS110	5914100	5915977	+	COMPLETE	WP_013533471.1	5909904	5912585	-	MESAU_RS28385	peptide synthetase	-1	COG2746	V	161
164	GCA_000230995.3	Mesorhizobium australicum WSM2073	NC_019973.1	Chromosome	ALPHAPROTEOBACTERIA	IS110	5915781	5917218	-	INCOMPLETE	WP_013533471.1	5909904	5912585	-	MESAU_RS28385	peptide synthetase	-1	COG2746	V	161
165	GCA_000230995.3	Mesorhizobium australicum WSM2073	NC_019973.1	Chromosome	ALPHAPROTEOBACTERIA	IS110	5917122	5918875	-	INCOMPLETE	WP_013533471.1	5909904	5912585	-	MESAU_RS28385	peptide synthetase	-1	COG2746	V	161
166	GCA_000230995.3	Mesorhizobium australicum WSM2073	NC_019973.1	Chromosome	ALPHAPROTEOBACTERIA	IS110	5919292	5920399	+	COMPLETE	WP_013533471.1	5909904	5912585	-	MESAU_RS28385	peptide synthetase	-1	COG2746	V	161
167	GCA_000834735.1	Yersinia enterocolitica	NZ_CP009838.1	Chromosome	GAMMAPROTEOBACTERIA	IS110	866488	868041	+	COMPLETE	WP_013649366.1	863973	866129	-	CH48_RS04250	bifunctional acyl-ACP--phospholipid O-acyltransferase/long-chain-fatty-acid--ACP ligase	-1	COG0318	IQ	161
168	GCA_001936175.1	Methylobacterium phyllosphaerae	NZ_CP015367.1	Chromosome	ALPHAPROTEOBACTERIA	IS110	936328	937461	+	COMPLETE	WP_083683370.1	901089	933557	-	MCBMB27_RS04065	non-ribosomal peptide synthase/polyketide synthase	-1	COG0365	I	161
169	GCA_001718655.1	Burkholderia ubonensis	NZ_CP013414.1	Chromosome	BETAPROTEOBACTERIA	IS110	3228889	3230320	+	COMPLETE	WP_059760026.1	3230327	3231889	+	WJ32_RS14880	AMP-binding protein	1	COG0318	IQ	161
170	GCA_000742835.1	Candidatus Paracaedibacter acanthamoebae	NZ_CP008941.1	Chromosome	ALPHAPROTEOBACTERIA	IS110	177024	178091	-	INCOMPLETE	WP_051908326.1	178299	180038	+	ID47_RS00805	hypothetical protein	1	COG0318	IQ	161
171	GCA_001936215.1	Mycobacterium avium subsp. hominissuis	NZ_CP018363.1	Chromosome	ACTINOBACTERIA	IS110	5488232	5489696	+	COMPLETE	WP_033712314.1	5486641	5488224	-	BS641_RS25870	acyl-CoA synthetase	-1	COG0318	IQ	161
172	GCA_000230895.3	Mycobacterium rhodesiae NBB3	NC_016604.1	Chromosome	ACTINOBACTERIA	IS110	3078249	3079507	+	COMPLETE	WP_014211385.1	3079513	3081462	+	MYCRHN_RS14965	acetate--CoA ligase	1	COG0365	I	161
173	GCA_000510285.1	Pseudomonas monteilii SB3078	NC_023075.1	Chromosome	GAMMAPROTEOBACTERIA	IS110	4050737	4051809	-	INCOMPLETE	WP_024087568.1	4043855	4050319	-	X969_RS18655	non-ribosomal peptide synthetase	-1	COG1020	Q	161
174	GCA_000009765.2	Streptomyces avermitilis MA-4680 NBRC 14893	NC_003155.5	Chromosome	ACTINOBACTERIA	IS110	567390	567555	+	INCOMPLETE	WP_010981856.1	543777	567017	-	SAVERM_RS02605	KR domain-containing protein	-1	COG0318	IQ	161
175	GCA_002895405.1	Actinoalloteichus sp. AHMU CJ021	NZ_CP025990.1	Chromosome	ACTINOBACTERIA	IS110	5612054	5612424	+	INCOMPLETE	WP_103056642.1	5612862	5614655	+	C1701_RS23695	peptide synthetase	1	COG1020	Q	161
176	GCA_001305635.1	Yersinia enterocolitica	NZ_CP011286.1	Chromosome	GAMMAPROTEOBACTERIA	IS110	3548387	3549940	+	COMPLETE	WP_013649366.1	3545872	3548028	-	XM56_RS15920	bifunctional acyl-ACP--phospholipid O-acyltransferase/long-chain-fatty-acid--ACP ligase	-1	COG0318	IQ	161
177	GCA_001886355.1	Rhodococcus sp. 2G	NZ_CP018063.1	Chromosome	ACTINOBACTERIA	IS110	68828	69244	-	INCOMPLETE	WP_071934393.1	67163	68641	-	BO226_RS00340	AMP-dependent synthetase	-1	COG0318	IQ	161
178	GCA_000196675.1	Pseudonocardia dioxanivorans CB1190	NC_015312.1	Chromosome	ACTINOBACTERIA	IS110	539277	540508	-	COMPLETE	WP_013672704.1	540714	542360	+	PSED_RS02520	AMP-dependent synthetase	1	COG0318	IQ	161
179	GCA_000953355.1	Xenorhabdus nematophila AN6/1	NZ_LN681227.1	Chromosome	GAMMAPROTEOBACTERIA	IS110	2513357	2514732	-	COMPLETE	WP_050986627.1	2511351	2513324	-	XNC2_RS10710	hypothetical protein	-1	COG1020	Q	161
180	GCA_002234575.2	[Clostridium] bolteae	NZ_CP022464.2	Chromosome	FIRMICUTES	IS110	1927235	1928594	+	COMPLETE	WP_080548690.1	1928626	1936095	+	CGC65_RS09170	D-alanine--poly(phosphoribitol) ligase subunit DltA	1	COG1020	Q	161
181	-----------------------------------------------------------------------------------------------------------------------------------
182	GCA_001484665.1	Burkholderia cenocepacia	NZ_CP011917.1	Chromosome	BETAPROTEOBACTERIA	IS110	360148	361267	+	COMPLETE	WP_006482192.1	362293	363159	+	TQ36_RS01670	pirin family protein	1	COG1741	R	558
183	GCA_001718895.1	Burkholderia cenocepacia	NZ_CP013450.1	Chromosome	BETAPROTEOBACTERIA	IS110	1194802	1195993	+	COMPLETE	WP_006482192.1	1197019	1197885	+	WL90_RS05615	pirin family protein	1	COG1741	R	558
184	GCA_000022385.1	Sulfolobus islandicus L.S.2.15	NC_012589.1	Chromosome	CRENARCHAEOTA	IS110	363747	363957	+	INCOMPLETE	WP_012710540.1	362642	363520	-	LS215_RS02110	pirin family protein	-1	COG1741	R	558
185	GCA_000022465.1	Sulfolobus islandicus Y.G.57.14	NC_012622.1	Chromosome	CRENARCHAEOTA	IS110	345028	345387	+	INCOMPLETE	WP_012715559.1	343917	344795	-	YG5714_RS01930	pirin family protein	-1	COG1741	R	558
186	GCA_001606135.1	Burkholderia cenocepacia	NZ_CP015036.1	Chromosome	BETAPROTEOBACTERIA	IS110	4642444	4643633	-	COMPLETE	WP_006482192.1	4640557	4641423	-	A3203_RS20615	pirin family protein	-1	COG1741	R	558
187	GCA_000009485.1	Burkholderia cenocepacia J2315	NC_011000.1	Chromosome	BETAPROTEOBACTERIA	IS110	1112634	1113819	+	INCOMPLETE	WP_006482192.1	1114845	1115711	+	QU43_RS41720	pirin family protein	1	COG1741	R	558
188	GCA_001606115.1	Burkholderia cenocepacia	NZ_CP015033.1	Chromosome	BETAPROTEOBACTERIA	IS110	3253584	3254773	-	COMPLETE	WP_006482192.1	3251697	3252563	-	A2T82_RS15830	pirin family protein	-1	COG1741	R	558
189	-----------------------------------------------------------------------------------------------------------------------------------
190	GCA_001999785.1	Burkholderia cenocepacia	NZ_CP019668.1	Chromosome	BETAPROTEOBACTERIA	IS110	6495446	6496485	+	INCOMPLETE	WP_006477405.1	6494233	6495330	-	A8E88_RS30540	4-hydroxyphenylpyruvate dioxygenase	-1	COG3185	ER	2194
191	GCA_000010085.1	Sodalis glossinidius str. 'morsitans'	NC_007712.1	Chromosome	GAMMAPROTEOBACTERIA	IS110	1556995	1557782	-	INCOMPLETE	WP_083764707.1	1557847	1558680	+	SGP1_RS08165	sugar phosphate isomerase/epimerase	1	COG1082	G	2194
192	GCA_001606135.1	Burkholderia cenocepacia	NZ_CP015036.1	Chromosome	BETAPROTEOBACTERIA	IS110	5644485	5645566	-	INCOMPLETE	WP_058902223.1	5645682	5646779	+	A3203_RS25440	4-hydroxyphenylpyruvate dioxygenase	1	COG3185	ER	2194
193	-----------------------------------------------------------------------------------------------------------------------------------
194	GCA_001278035.1	Sphingopyxis sp. 113P3	NZ_CP009452.1	Chromosome	ALPHAPROTEOBACTERIA	IS110	3995715	3996857	-	COMPLETE	WP_053555635.1	3994082	3995206	-	LH20_RS19295	CoA transferase	-1	COG1804	I	1862
195	GCA_000767705.1	Mycobacterium smegmatis	NZ_CP009496.1	Chromosome	ACTINOBACTERIA	IS110	4053402	4054901	+	COMPLETE	WP_029104468.1	4052139	4053275	-	LI98_RS19555	CoA transferase	-1	COG1804	I	1862
196	GCA_000013865.1	Polaromonas sp. JS666	NC_007950.1	Plasmid	BETAPROTEOBACTERIA	IS110	336772	337785	+	COMPLETE	WP_011486397.1	335324	336571	-	BPRO_RS27860	CoA transferase	-1	COG1804	I	1862
197	GCA_000767605.1	Mycobacterium smegmatis str. MC2 155	NZ_CP009494.1	Chromosome	ACTINOBACTERIA	IS110	4053375	4054874	+	COMPLETE	WP_029104468.1	4052112	4053248	-	LJ00_RS19555	CoA transferase	-1	COG1804	I	1862
198	GCA_000767665.1	Mycobacterium smegmatis	NZ_CP009495.1	Chromosome	ACTINOBACTERIA	IS110	4053414	4054913	+	COMPLETE	WP_029104468.1	4052151	4053287	-	LI99_RS19560	CoA transferase	-1	COG1804	I	1862
199	GCA_001457595.1	Mycobacterium smegmatis	NZ_LN831039.1	Chromosome	ACTINOBACTERIA	IS110	4131898	4133394	+	COMPLETE	WP_029104468.1	4130632	4131768	-	AT701_RS19900	CoA transferase	-1	COG1804	I	1862
200	-----------------------------------------------------------------------------------------------------------------------------------
201	GCA_000390085.1	Mycobacterium avium subsp. paratuberculosis MAP4	NC_021200.1	Chromosome	ACTINOBACTERIA	IS110	2832010	2833510	-	COMPLETE	WP_003877726.1	2830192	2831241	-	MAP4_RS12755	quinolinate synthase	-1	COG0379	H	1694
202	GCA_000835225.1	Mycobacterium avium subsp. paratuberculosis	NZ_CP010113.1	Chromosome	ACTINOBACTERIA	IS110	2803039	2803534	-	INCOMPLETE	WP_003877726.1	2801221	2802270	-	RC58_RS12730	quinolinate synthase	-1	COG0379	H	1694
203	GCA_001653355.1	Mycobacterium avium subsp. paratuberculosis	NZ_CP015495.1	Chromosome	ACTINOBACTERIA	IS110	1375724	1377230	+	COMPLETE	WP_003877726.1	1378000	1379049	+	A0V42_RS06565	quinolinate synthase	1	COG0379	H	1694
204	GCA_002237445.1	Neisseria sp. KEM232	NZ_CP022527.1	Chromosome	BETAPROTEOBACTERIA	IS110	338455	338605	-	INCOMPLETE	WP_094030853.1	337216	338328	-	CGZ77_RS01590	quinolinate synthase NadA	-1	COG0379	H	1694
205	GCA_000007865.1	Mycobacterium avium subsp. paratuberculosis K-10	NC_002944.2	Chromosome	ACTINOBACTERIA	IS110	1375724	1377230	+	COMPLETE	WP_003877726.1	1378000	1379049	+	MAP_RS06545	quinolinate synthase	1	COG0379	H	1694
206	GCA_002208705.1	Mycobacterium avium subsp. paratuberculosis	NZ_CP022095.1	Chromosome	ACTINOBACTERIA	IS110	4178831	4180331	-	COMPLETE	WP_003877726.1	4177013	4178062	-	CEP84_RS19745	quinolinate synthase	-1	COG0379	H	1694
207	GCA_000835265.1	Mycobacterium avium subsp. paratuberculosis	NZ_CP010114.1	Chromosome	ACTINOBACTERIA	IS110	2806207	2806719	-	INCOMPLETE	WP_003877726.1	2804389	2805438	-	RE97_RS12750	quinolinate synthase	-1	COG0379	H	1694
208	-----------------------------------------------------------------------------------------------------------------------------------
209	GCA_001420995.1	Pseudonocardia sp. EC080619-01	NZ_CP012184.1	Chromosome	ACTINOBACTERIA	IS110	136708	138008	+	COMPLETE	WP_060572228.1	134869	136563	-	AD017_RS00630	acetolactate synthase	-1	COG0028	EH	1502
210	GCA_900079115.1	Sulfolobus solfataricus	NZ_LT549890.1	Chromosome	CRENARCHAEOTA	IS110	1090899	1091072	+	INCOMPLETE	WP_063492740.1	1091170	1092819	+	SSOP1_RS06215	acetolactate synthase	1	COG0028	EH	1502
211	GCA_001870065.1	Bacillus coagulans	NZ_CP017888.1	Chromosome	FIRMICUTES	IS110	2763462	2764872	-	COMPLETE	WP_071452182.1	2761256	2762980	-	BIZ35_RS13595	ubiquinone-dependent pyruvate dehydrogenase	-1	COG0028	EH	1502
212	GCA_001294425.1	Pseudonocardia sp. EC080625-04	NZ_CP010989.1	Chromosome	ACTINOBACTERIA	IS110	2889210	2890510	+	COMPLETE	WP_060572228.1	2887371	2889065	-	FRP1_RS13335	acetolactate synthase	-1	COG0028	EH	1502
213	GCA_001936215.1	Mycobacterium avium subsp. hominissuis	NZ_CP018363.1	Chromosome	ACTINOBACTERIA	IS110	5488232	5489696	+	COMPLETE	WP_033712313.1	5489932	5491674	+	BS641_RS25880	oxalyl-CoA decarboxylase	1	COG0028	EH	1502
214	GCA_001420975.1	Pseudonocardia sp. EC080610-09	NZ_CP012181.1	Chromosome	ACTINOBACTERIA	IS110	4569894	4571194	+	COMPLETE	WP_060572228.1	4568055	4569749	-	AD006_RS21005	acetolactate synthase	-1	COG0028	EH	1502
215	GCA_000832905.1	Bacillus coagulans DSM 1 ATCC 7050	NZ_CP009709.1	Chromosome	FIRMICUTES	IS110	2115373	2116581	-	COMPLETE	WP_029142462.1	2113067	2114791	-	BF29_RS10650	ubiquinone-dependent pyruvate dehydrogenase	-1	COG0028	EH	1502
216	-----------------------------------------------------------------------------------------------------------------------------------
217	GCA_001688725.2	Bacteroides caecimuris	NZ_CP015401.2	Chromosome	BACTEROIDETES/CHLOROBI GROUP	IS110	190285	191623	-	COMPLETE	WP_065537561.1	191710	193110	+	A4V03_RS00650	alkaline phosphatase	1	COG1785	PR	4642
218	GCA_000021285.1	Thermosipho africanus TCF52B	NC_011653.1	Chromosome	THERMOTOGAE	IS110	840326	840753	+	INCOMPLETE	WP_004100426.1	838921	840231	-	THA_RS04195	alkaline phosphatase	-1	COG1785	PR	4642
219	GCA_001999905.1	Planococcus maritimus	NZ_CP019641.1	Plasmid	FIRMICUTES	IS110	244277	245617	-	INCOMPLETE	WP_077591357.1	245914	247287	+	B0X71_RS19845	alkaline phosphatase	1	COG1785	PR	4642
220	-----------------------------------------------------------------------------------------------------------------------------------
221	GCA_001974985.1	Microbacterium aurum	NZ_CP018762.1	Chromosome	ACTINOBACTERIA	IS110	3127048	3128326	+	COMPLETE	WP_076691785.1	3128882	3130261	+	BOH66_RS15065	MFS transporter	1	COG0477	GEPR	732
222	GCA_000012005.1	Shigella dysenteriae Sd197	NC_007606.1	Chromosome	GAMMAPROTEOBACTERIA	IS110	1987441	1988895	-	COMPLETE	YP_403765.1	1986354	1987400	-	SDY_2188	transport protein	-1	COG0477	GEPR	732
223	GCA_000024705.1	Geobacillus sp. Y412MC61	NC_013411.1	Chromosome	FIRMICUTES	IS110	2118559	2120032	+	COMPLETE	WP_013523442.1	2120334	2121683	+	GYMC61_RS10655	MFS transporter	1	COG0477	GEPR	732
224	GCA_000174795.2	Geobacillus sp. Y412MC52	NC_014915.1	Chromosome	FIRMICUTES	IS110	1258503	1259976	+	COMPLETE	WP_013523442.1	1260278	1261627	+	GYMC52_RS06320	MFS transporter	1	COG0477	GEPR	732
225	GCA_001718795.1	Burkholderia latens	NZ_CP013435.1	Chromosome	BETAPROTEOBACTERIA	IS110	2652730	2654187	+	COMPLETE	WP_069241677.1	2654248	2655687	+	WK25_RS12315	multidrug transporter subunit MdtD	1	COG0477	GEPR	732
226	-----------------------------------------------------------------------------------------------------------------------------------
227	GCA_000265465.1	Ornithobacterium rhinotracheale DSM 15997	NC_018016.1	Chromosome	BACTEROIDETES/CHLOROBI GROUP	IS110	2254392	2255515	-	INCOMPLETE	WP_014791840.1	2255645	2258236	+	ORNRH_RS10645	ATP-dependent chaperone ClpB	1	COG0542	O	72
228	GCA_000756505.1	Ornithobacterium rhinotracheale ORT-UMN 88	NZ_CP006828.1	Chromosome	BACTEROIDETES/CHLOROBI GROUP	IS110	2252891	2254014	-	INCOMPLETE	WP_014791840.1	2254144	2256735	+	Q785_RS10555	ATP-dependent chaperone ClpB	1	COG0542	O	72
229	GCA_000834735.1	Yersinia enterocolitica	NZ_CP009838.1	Chromosome	GAMMAPROTEOBACTERIA	IS110	161270	162648	+	COMPLETE	WP_005162786.1	158726	161002	-	CH48_RS01105	ATP-dependent Clp protease ATP-binding subunit ClpA	-1	COG0542	O	72
230	-----------------------------------------------------------------------------------------------------------------------------------
231	GCA_000063545.1	Orientia tsutsugamushi str. Boryong	NC_009488.1	Chromosome	ALPHAPROTEOBACTERIA	IS110	106569	106691	-	INCOMPLETE	WP_041621067.1	112524	114278	+	OTBS_RS00560	conjugal transfer protein	1	COG3505	U	1161
232	GCA_000063545.1	Orientia tsutsugamushi str. Boryong	NC_009488.1	Chromosome	ALPHAPROTEOBACTERIA	IS110	400789	401145	+	INCOMPLETE	WP_080571799.1	400181	400504	-	OTBS_RS01985	conjugal transfer protein TraD	-1	COG0000	XXX	1161
233	GCA_002056145.1	Escherichia coli	NZ_CP020055.1	Chromosome	GAMMAPROTEOBACTERIA	IS110	3930848	3931601	-	INCOMPLETE	WP_001191454.1	3932162	3932476	+	AM448_RS20050	DUF932 domain-containing protein	1	COG0000	XXX	1161
234	GCA_000972785.3	Pandoraea oxalativorans	NZ_CP011518.2	Plasmid	BETAPROTEOBACTERIA	IS110	346504	347552	+	INCOMPLETE	WP_052653752.1	344978	345802	-	MB84_RS26190	DUF945 domain-containing protein	-1	COG0000	XXX	1161
235	-----------------------------------------------------------------------------------------------------------------------------------
236	GCA_000144645.1	Thermosediminibacter oceani DSM 16646	NC_014377.1	Chromosome	FIRMICUTES	IS110	529326	530369	-	COMPLETE	WP_013275341.1	524585	525976	-	TOCE_RS02610	MATE family efflux transporter	-1	COG0534	V	3558
237	GCA_000953355.1	Xenorhabdus nematophila AN6/1	NZ_LN681227.1	Chromosome	GAMMAPROTEOBACTERIA	IS110	3254431	3255586	+	INCOMPLETE	WP_013184970.1	3257869	3259209	+	XNC2_RS14005	MATE family efflux transporter	1	COG0534	V	3558
238	-----------------------------------------------------------------------------------------------------------------------------------
239	GCA_001969385.1	Thiobacimonas profunda	NZ_CP014796.1	Chromosome	ALPHAPROTEOBACTERIA	IS110	2156338	2156690	-	INCOMPLETE	WP_076623481.1	2157499	2158569	+	Ga0080559_RS10720	phenylalanine--tRNA ligase subunit alpha	1	COG0016	J	4256
240	GCA_000284015.1	Blastococcus saxobsidens DD2	NC_016943.1	Chromosome	ACTINOBACTERIA	IS110	2339864	2341307	+	COMPLETE	WP_014376223.1	2341396	2342478	+	BLASA_RS11065	phenylalanine--tRNA ligase subunit alpha	1	COG0016	J	4256
241	-----------------------------------------------------------------------------------------------------------------------------------
242	GCA_002119825.1	Macrococcus caseolyticus	NZ_CP021058.1	Chromosome	FIRMICUTES	IS110	1900942	1902334	-	COMPLETE	WP_015912169.1	1902510	1903550	+	CA207_RS10040	NADH:flavin oxidoreductase/NADH oxidase	1	COG1902	C	5473
243	GCA_000018005.1	Frankia sp. EAN1pec	NC_009921.1	Chromosome	ACTINOBACTERIA	IS110	3525028	3526152	+	COMPLETE	WP_020460565.1	3523511	3524782	-	FRANEAN1_RS14575	NADH:flavin oxidoreductase	-1	COG1902	C	5473
244	GCA_001294425.1	Pseudonocardia sp. EC080625-04	NZ_CP010989.1	Chromosome	ACTINOBACTERIA	IS110	2217582	2218908	-	COMPLETE	WP_060572127.1	2219057	2220358	+	FRP1_RS10320	FAD-binding monooxygenase	1	COG0654	HC	5473
245	GCA_000007085.1	Caldanaerobacter subterraneus subsp. tengcongensis MB4	NC_003869.1	Chromosome	FIRMICUTES	IS110	15592	17068	-	COMPLETE	WP_009610488.1	14153	15166	-	TTE_RS00065	NADPH dehydrogenase NamA	-1	COG1902	C	5473
246	GCA_001688665.2	Lachnoclostridium sp. YL32	NZ_CP015399.2	Chromosome	FIRMICUTES	IS110	596226	597675	+	COMPLETE	WP_065547343.1	597935	599881	+	A4V08_RS03000	FAD-dependent oxidoreductase	1	COG0446	I	5473
247	GCA_002081995.1	Sporosarcina ureae	NZ_CP015108.1	Chromosome	FIRMICUTES	IS110	1298370	1299855	+	COMPLETE	WP_029054946.1	1297199	1298218	-	SporoS204_RS06505	NADPH dehydrogenase NamA	-1	COG1902	C	5473
248	-----------------------------------------------------------------------------------------------------------------------------------
249	GCA_001029815.1	Neisseria meningitidis	NZ_CP007667.1	Chromosome	BETAPROTEOBACTERIA	IS110	1714181	1714336	+	INCOMPLETE	WP_079267151.1	1714540	1715592	+	B6116_RS09020	rRNA pseudouridine synthase	1	COG1187	J	1452
250	GCA_001697985.1	Neisseria meningitidis	NZ_CP016678.1	Chromosome	BETAPROTEOBACTERIA	IS110	1391591	1391746	+	INCOMPLETE	WP_076612492.1	1391950	1393002	+	A6L86_RS07465	rRNA pseudouridine synthase	1	COG1187	J	1452
251	GCA_001697925.1	Neisseria meningitidis	NZ_CP016675.1	Chromosome	BETAPROTEOBACTERIA	IS110	714626	714781	+	INCOMPLETE	WP_076612492.1	714985	716037	+	A6L20_RS03865	rRNA pseudouridine synthase	1	COG1187	J	1452
252	GCA_001697165.1	Neisseria meningitidis	NZ_CP012393.1	Chromosome	BETAPROTEOBACTERIA	IS110	1275593	1275748	+	INCOMPLETE	WP_076612492.1	1275952	1277004	+	DE8555_RS06715	rRNA pseudouridine synthase	1	COG1187	J	1452
253	GCA_001698105.1	Neisseria meningitidis	NZ_CP016683.1	Chromosome	BETAPROTEOBACTERIA	IS110	1973634	1973790	-	INCOMPLETE	WP_076612492.1	1972379	1973431	-	A6L31_RS10285	rRNA pseudouridine synthase	-1	COG1187	J	1452
254	GCA_001697905.1	Neisseria meningitidis	NZ_CP016674.1	Chromosome	BETAPROTEOBACTERIA	IS110	1291868	1292023	+	INCOMPLETE	WP_076612492.1	1292227	1293279	+	A6L29_RS06795	rRNA pseudouridine synthase	1	COG1187	J	1452
255	GCA_001698045.1	Neisseria meningitidis	NZ_CP016644.1	Chromosome	BETAPROTEOBACTERIA	IS110	1191180	1191335	+	INCOMPLETE	WP_076612492.1	1191539	1192591	+	A6L21_RS06395	rRNA pseudouridine synthase	1	COG1187	J	1452
256	GCA_001697785.1	Neisseria meningitidis	NZ_CP016668.1	Chromosome	BETAPROTEOBACTERIA	IS110	830176	830331	+	INCOMPLETE	WP_076612492.1	830535	831587	+	A6M04_RS04425	rRNA pseudouridine synthase	1	COG1187	J	1452
257	GCA_001697205.1	Neisseria meningitidis	NZ_CP012394.1	Chromosome	BETAPROTEOBACTERIA	IS110	1273336	1273491	+	INCOMPLETE	WP_076612492.1	1273695	1274747	+	WUE2121_RS06715	rRNA pseudouridine synthase	1	COG1187	J	1452
258	GCA_001697945.1	Neisseria meningitidis	NZ_CP016676.1	Chromosome	BETAPROTEOBACTERIA	IS110	148842	148998	-	INCOMPLETE	WP_076612492.1	147587	148639	-	A6M07_RS00720	rRNA pseudouridine synthase	-1	COG1187	J	1452
259	GCA_001697405.1	Neisseria meningitidis	NZ_CP016649.1	Chromosome	BETAPROTEOBACTERIA	IS110	375737	375892	+	INCOMPLETE	WP_076612492.1	376096	377148	+	A6L30_RS01980	rRNA pseudouridine synthase	1	COG1187	J	1452
260	GCA_002075815.1	Neisseria meningitidis	NZ_CP017257.1	Chromosome	BETAPROTEOBACTERIA	IS110	993206	993362	-	INCOMPLETE	WP_076612492.1	991951	993003	-	BFO62_RS05775	rRNA pseudouridine synthase	-1	COG1187	J	1452
261	GCA_000800315.1	Neisseria meningitidis	NZ_CP009420.1	Chromosome	BETAPROTEOBACTERIA	IS110	1369928	1370083	+	INCOMPLETE	WP_076612492.1	1370287	1371339	+	LA58_RS07195	rRNA pseudouridine synthase	1	COG1187	J	1452
262	GCA_001697325.1	Neisseria meningitidis	NZ_CP016645.1	Chromosome	BETAPROTEOBACTERIA	IS110	1119193	1119349	-	INCOMPLETE	WP_076612492.1	1117938	1118990	-	A6L28_RS05725	rRNA pseudouridine synthase	-1	COG1187	J	1452
263	GCA_000014105.1	Neisseria meningitidis 053442	NC_010120.1	Chromosome	BETAPROTEOBACTERIA	IS110	1271630	1271785	+	INCOMPLETE	WP_079267065.1	1271986	1273038	+	NMCC_RS06665	rRNA pseudouridine synthase	1	COG1187	J	1452
264	GCA_000009465.1	Neisseria meningitidis FAM18	NC_008767.1	Chromosome	BETAPROTEOBACTERIA	IS110	1280403	1280558	+	INCOMPLETE	WP_076612492.1	1280762	1281814	+	NMC_RS06770	rRNA pseudouridine synthase	1	COG1187	J	1452
265	GCA_002903025.1	Klebsiella pneumoniae	NZ_CP026178.1	Chromosome	GAMMAPROTEOBACTERIA	IS110	609663	611000	-	COMPLETE	WP_002901746.1	611673	612575	+	C2U49_RS03040	23S rRNA pseudouridine(2605) synthase RluB	1	COG1187	J	1452
266	GCA_000800235.1	Neisseria meningitidis	NZ_CP009418.1	Chromosome	BETAPROTEOBACTERIA	IS110	2010329	2010485	-	INCOMPLETE	WP_076612492.1	2009074	2010126	-	LA50_RS10555	rRNA pseudouridine synthase	-1	COG1187	J	1452
267	GCA_001697825.1	Neisseria meningitidis	NZ_CP016670.1	Chromosome	BETAPROTEOBACTERIA	IS110	1226254	1226410	-	INCOMPLETE	WP_076612492.1	1224999	1226051	-	A6L77_RS06280	rRNA pseudouridine synthase	-1	COG1187	J	1452
268	GCA_001698005.1	Neisseria meningitidis	NZ_CP016679.1	Chromosome	BETAPROTEOBACTERIA	IS110	678577	678733	-	INCOMPLETE	WP_076612492.1	677322	678374	-	A6L34_RS03420	rRNA pseudouridine synthase	-1	COG1187	J	1452
269	GCA_000800355.1	Neisseria meningitidis	NZ_CP009421.1	Chromosome	BETAPROTEOBACTERIA	IS110	1240165	1240320	+	INCOMPLETE	WP_076612492.1	1240524	1241576	+	LC14_RS06610	rRNA pseudouridine synthase	1	COG1187	J	1452
270	GCA_001697725.1	Neisseria meningitidis	NZ_CP016665.1	Chromosome	BETAPROTEOBACTERIA	IS110	1998371	1998526	+	INCOMPLETE	WP_076612492.1	1998730	1999782	+	A6L26_RS10375	rRNA pseudouridine synthase	1	COG1187	J	1452
271	GCA_000800415.1	Neisseria meningitidis	NZ_CP009422.1	Chromosome	BETAPROTEOBACTERIA	IS110	2162924	2163079	+	INCOMPLETE	WP_076612492.1	2163283	2164335	+	LD07_RS11295	rRNA pseudouridine synthase	1	COG1187	J	1452
272	GCA_001697485.1	Neisseria meningitidis	NZ_CP016653.1	Chromosome	BETAPROTEOBACTERIA	IS110	648373	648528	+	INCOMPLETE	WP_076612492.1	648732	649784	+	A6L37_RS03535	rRNA pseudouridine synthase	1	COG1187	J	1452
273	GCA_001697525.1	Neisseria meningitidis	NZ_CP016655.1	Chromosome	BETAPROTEOBACTERIA	IS110	588702	588858	-	INCOMPLETE	WP_076612492.1	587447	588499	-	A6L41_RS02910	rRNA pseudouridine synthase	-1	COG1187	J	1452
274	GCA_001697605.1	Neisseria meningitidis	NZ_CP016659.1	Chromosome	BETAPROTEOBACTERIA	IS110	1057708	1057863	+	INCOMPLETE	WP_076612492.1	1058067	1059119	+	A6L45_RS05555	rRNA pseudouridine synthase	1	COG1187	J	1452
275	GCA_001697965.1	Neisseria meningitidis	NZ_CP016677.1	Chromosome	BETAPROTEOBACTERIA	IS110	1353798	1353953	+	INCOMPLETE	WP_076612492.1	1354157	1355209	+	A6L95_RS07195	rRNA pseudouridine synthase	1	COG1187	J	1452
276	GCA_001697445.1	Neisseria meningitidis	NZ_CP016651.1	Chromosome	BETAPROTEOBACTERIA	IS110	1054811	1054967	-	INCOMPLETE	WP_076612492.1	1053556	1054608	-	A6M06_RS05370	rRNA pseudouridine synthase	-1	COG1187	J	1452
277	GCA_001698065.1	Neisseria meningitidis	NZ_CP016681.1	Chromosome	BETAPROTEOBACTERIA	IS110	1615529	1615684	+	INCOMPLETE	WP_076612492.1	1615888	1616940	+	A6L24_RS08535	rRNA pseudouridine synthase	1	COG1187	J	1452
278	GCA_001697805.1	Neisseria meningitidis	NZ_CP016669.1	Chromosome	BETAPROTEOBACTERIA	IS110	1251456	1251611	+	INCOMPLETE	WP_076612492.1	1251815	1252867	+	A6L38_RS06580	rRNA pseudouridine synthase	1	COG1187	J	1452
279	GCA_001697885.1	Neisseria meningitidis	NZ_CP016673.1	Chromosome	BETAPROTEOBACTERIA	IS110	1964061	1964216	+	INCOMPLETE	WP_076612492.1	1964420	1965472	+	A6L96_RS10225	rRNA pseudouridine synthase	1	COG1187	J	1452
280	GCA_002556585.1	Neisseria meningitidis	NZ_CP023814.1	Chromosome	BETAPROTEOBACTERIA	IS110	1085836	1085992	-	INCOMPLETE	WP_076612492.1	1084581	1085633	-	CQR34_RS06500	rRNA pseudouridine synthase	-1	COG1187	J	1452
281	GCA_001697385.1	Neisseria meningitidis	NZ_CP016648.1	Chromosome	BETAPROTEOBACTERIA	IS110	1620449	1620605	-	INCOMPLETE	WP_076612492.1	1619194	1620246	-	A6L27_RS08275	rRNA pseudouridine synthase	-1	COG1187	J	1452
282	GCA_001697745.1	Neisseria meningitidis	NZ_CP016666.1	Chromosome	BETAPROTEOBACTERIA	IS110	1075597	1075753	-	INCOMPLETE	WP_076612492.1	1074342	1075394	-	A6L97_RS05500	rRNA pseudouridine synthase	-1	COG1187	J	1452
283	GCA_001697305.1	Neisseria meningitidis	NZ_CP016627.1	Chromosome	BETAPROTEOBACTERIA	IS110	1624749	1624905	-	INCOMPLETE	WP_076612492.1	1623494	1624546	-	A6L32_RS08315	rRNA pseudouridine synthase	-1	COG1187	J	1452
284	GCA_000787195.2	Neisseria meningitidis	NZ_CP016684.1	Chromosome	BETAPROTEOBACTERIA	IS110	2104638	2104793	+	INCOMPLETE	WP_076612492.1	2104997	2106049	+	QP84_RS10910	rRNA pseudouridine synthase	1	COG1187	J	1452
285	GCA_001697545.1	Neisseria meningitidis	NZ_CP016656.1	Chromosome	BETAPROTEOBACTERIA	IS110	1918873	1919029	-	INCOMPLETE	WP_076612492.1	1917618	1918670	-	A6L40_RS09930	rRNA pseudouridine synthase	-1	COG1187	J	1452
286	GCA_001697665.1	Neisseria meningitidis	NZ_CP016662.1	Chromosome	BETAPROTEOBACTERIA	IS110	1759598	1759754	-	INCOMPLETE	WP_076612492.1	1758343	1759395	-	A6L52_RS09080	rRNA pseudouridine synthase	-1	COG1187	J	1452
287	GCA_001697765.1	Neisseria meningitidis	NZ_CP016667.1	Chromosome	BETAPROTEOBACTERIA	IS110	1626319	1626475	-	INCOMPLETE	WP_076612492.1	1625064	1626116	-	A6M08_RS08285	rRNA pseudouridine synthase	-1	COG1187	J	1452
288	GCA_001697425.1	Neisseria meningitidis	NZ_CP016650.1	Chromosome	BETAPROTEOBACTERIA	IS110	92441	92597	-	INCOMPLETE	WP_076612492.1	91186	92238	-	A6L17_RS00435	rRNA pseudouridine synthase	-1	COG1187	J	1452
289	GCA_000191425.1	Neisseria meningitidis G2136	NC_017513.1	Chromosome	BETAPROTEOBACTERIA	IS110	1291040	1291195	+	INCOMPLETE	WP_079267151.1	1291399	1292451	+	NMBG2136_RS06910	rRNA pseudouridine synthase	1	COG1187	J	1452
290	GCA_001697465.1	Neisseria meningitidis	NZ_CP016652.1	Chromosome	BETAPROTEOBACTERIA	IS110	588442	588598	-	INCOMPLETE	WP_076612492.1	587187	588239	-	A6L25_RS02920	rRNA pseudouridine synthase	-1	COG1187	J	1452
291	GCA_001697585.1	Neisseria meningitidis	NZ_CP016658.1	Chromosome	BETAPROTEOBACTERIA	IS110	1922279	1922435	-	INCOMPLETE	WP_076612492.1	1921024	1922076	-	A6L61_RS10005	rRNA pseudouridine synthase	-1	COG1187	J	1452
292	GCA_000800275.1	Neisseria meningitidis M7124	NZ_CP009419.1	Chromosome	BETAPROTEOBACTERIA	IS110	1554765	1554920	+	INCOMPLETE	WP_076612492.1	1555124	1556176	+	LA24_RS08185	rRNA pseudouridine synthase	1	COG1187	J	1452
293	GCA_001697685.1	Neisseria meningitidis	NZ_CP016663.1	Chromosome	BETAPROTEOBACTERIA	IS110	2084995	2085151	-	INCOMPLETE	WP_076612492.1	2083740	2084792	-	A6L33_RS10840	rRNA pseudouridine synthase	-1	COG1187	J	1452
294	GCA_001697705.1	Neisseria meningitidis	NZ_CP016664.1	Chromosome	BETAPROTEOBACTERIA	IS110	65530	65685	+	INCOMPLETE	WP_076612492.1	65889	66941	+	A6L64_RS00295	rRNA pseudouridine synthase	1	COG1187	J	1452
295	GCA_001697645.1	Neisseria meningitidis	NZ_CP016661.1	Chromosome	BETAPROTEOBACTERIA	IS110	1325748	1325904	-	INCOMPLETE	WP_076612492.1	1324493	1325545	-	A6L93_RS06740	rRNA pseudouridine synthase	-1	COG1187	J	1452
296	GCA_001697565.1	Neisseria meningitidis	NZ_CP016657.1	Chromosome	BETAPROTEOBACTERIA	IS110	114292	114448	-	INCOMPLETE	WP_076612492.1	113037	114089	-	A6L35_RS00550	rRNA pseudouridine synthase	-1	COG1187	J	1452
297	-----------------------------------------------------------------------------------------------------------------------------------
298	GCA_002250115.1	Bacillus clausii	NZ_CP019985.1	Chromosome	FIRMICUTES	IS110	294824	296604	+	COMPLETE	WP_094423627.1	297657	298505	+	BC8716_RS01365	RNA polymerase subunit sigma-70	1	COG1595	K	3632
299	GCA_000390085.1	Mycobacterium avium subsp. paratuberculosis MAP4	NC_021200.1	Chromosome	ACTINOBACTERIA	IS110	2274023	2275481	+	COMPLETE	WP_010949351.1	2275546	2276481	+	MAP4_RS10295	RNA polymerase subunit sigma	1	COG1595	K	3632
300	GCA_000835225.1	Mycobacterium avium subsp. paratuberculosis	NZ_CP010113.1	Chromosome	ACTINOBACTERIA	IS110	2248778	2249302	+	INCOMPLETE	WP_023867595.1	2249367	2250302	+	RC58_RS10270	RNA polymerase subunit sigma	1	COG1595	K	3632
301	GCA_001653355.1	Mycobacterium avium subsp. paratuberculosis	NZ_CP015495.1	Chromosome	ACTINOBACTERIA	IS110	1933779	1935235	-	COMPLETE	WP_023867595.1	1932783	1933718	-	A0V42_RS09035	RNA polymerase subunit sigma	-1	COG1595	K	3632
302	GCA_000007865.1	Mycobacterium avium subsp. paratuberculosis K-10	NC_002944.2	Chromosome	ACTINOBACTERIA	IS110	1933779	1935235	-	COMPLETE	WP_010949351.1	1932783	1933718	-	MAP_RS09005	RNA polymerase subunit sigma	-1	COG1595	K	3632
303	GCA_002208705.1	Mycobacterium avium subsp. paratuberculosis	NZ_CP022095.1	Chromosome	ACTINOBACTERIA	IS110	3620855	3622313	+	COMPLETE	WP_010949351.1	3622378	3623313	+	CEP84_RS17250	RNA polymerase subunit sigma	1	COG1595	K	3632
304	GCA_000177655.2	Micromonospora sp. L5	NC_014815.1	Chromosome	ACTINOBACTERIA	IS110	2897357	2898537	-	COMPLETE	WP_013475098.1	2896338	2897291	-	ML5_RS13775	RNA polymerase sigma factor SigJ	-1	COG1595	K	3632
305	GCA_000835265.1	Mycobacterium avium subsp. paratuberculosis	NZ_CP010114.1	Chromosome	ACTINOBACTERIA	IS110	2251357	2251888	+	INCOMPLETE	WP_010949351.1	2251953	2252888	+	RE97_RS10280	RNA polymerase subunit sigma	1	COG1595	K	3632
306	-----------------------------------------------------------------------------------------------------------------------------------
307	GCA_001611135.1	Pediococcus damnosus	NZ_CP012290.1	Plasmid	FIRMICUTES	IS110	52777	54199	+	COMPLETE	WP_062916857.1	55228	55446	+	ADU72_RS10625	ABC transporter ATP-binding protein	1	COG1132	V	190
308	GCA_001902295.1	Clostridium kluyveri	NZ_CP018335.1	Chromosome	FIRMICUTES	IS110	2423217	2424585	-	COMPLETE	WP_073538975.1	2421293	2423011	-	BS101_RS11635	ABC transporter ATP-binding protein	-1	COG1132	V	190
309	GCA_000953095.1	Burkholderia pseudomallei	NZ_LK936442.1	Chromosome	BETAPROTEOBACTERIA	IS110	718910	720366	-	COMPLETE	WP_004189741.1	720473	722344	+	BP3921G_RS03340	ABC transporter ATP-binding protein/permease	1	COG5265	O	190
310	GCA_001553565.1	Actinomyces radicidentis	NZ_CP014228.1	Chromosome	ACTINOBACTERIA	IS110	2427723	2428977	+	COMPLETE	WP_084355516.1	2424483	2426183	-	AXF14_RS13335	ABC transporter ATP-binding protein	-1	COG1132	V	190
311	GCA_002222635.1	Sulfitobacter pseudonitzschiae	NZ_CP022418.1	Plasmid	ALPHAPROTEOBACTERIA	IS110	264682	265746	+	COMPLETE	WP_089423260.1	261305	263746	-	SULPSESMR1_RS22150	restriction endonuclease subunit R	-1	COG0000	XXX	190
312	GCA_001702155.1	Lactobacillus paracollinoides	NZ_CP014912.1	Chromosome	FIRMICUTES	IS110	1486789	1488220	-	COMPLETE	WP_083220064.1	1485103	1486737	-	AYR61_RS06225	ABC transporter ATP-binding protein	-1	COG1132	V	190
313	GCA_000191045.1	Desulfurobacterium thermolithotrophum DSM 11699	NC_015185.1	Chromosome	AQUIFICAE	IS110	1321564	1322764	-	COMPLETE	WP_013638908.1	1318209	1319924	-	DESTER_RS06775	type I secretion system permease/ATPase	-1	COG4618	U	190
314	GCA_002216795.1	Brachybacterium sp. VR2415	NZ_CP022316.1	Chromosome	ACTINOBACTERIA	IS110	1514826	1516158	+	COMPLETE	WP_089064839.1	1512836	1514599	-	CFK39_RS06840	ABC transporter ATP-binding protein	-1	COG1132	V	190
315	GCA_000018605.1	Petrotoga mobilis SJ95	NC_010003.1	Chromosome	THERMOTOGAE	IS110	739738	740251	+	INCOMPLETE	WP_012208517.1	737395	739074	-	PMOB_RS03555	ABC transporter ATP-binding protein	-1	COG1132	V	190
316	-----------------------------------------------------------------------------------------------------------------------------------
317	GCA_000192845.1	Sphingobacterium sp. 21	NC_015277.1	Chromosome	BACTEROIDETES/CHLOROBI GROUP	IS110	2023110	2024292	+	COMPLETE	WP_013664941.1	2024864	2027572	+	SPH21_RS08180	DNA topoisomerase IV subunit A	1	COG0188	L	1249
318	GCA_002007585.1	Burkholderia cenocepacia	NZ_CP017238.1	Chromosome	BETAPROTEOBACTERIA	IS110	1203655	1205111	-	COMPLETE	WP_011694211.1	1205303	1207906	+	BHQ31_RS05835	DNA gyrase subunit A	1	COG0188	L	1249
319	-----------------------------------------------------------------------------------------------------------------------------------
320	GCA_001663755.1	Lactobacillus backii	NZ_CP014899.1	Chromosome	FIRMICUTES	IS110	511467	512895	+	COMPLETE	WP_068279574.1	510350	511210	-	AYR56_RS02265	aldo/keto reductase	-1	COG0667	R	799
321	GCA_000972745.1	Xanthomonas campestris	NZ_CP011256.1	Chromosome	GAMMAPROTEOBACTERIA	IS110	5028934	5030029	-	INCOMPLETE	WP_046345736.1	5030516	5031484	+	XB05_RS21035	aldo/keto reductase	1	COG0667	R	799
322	GCA_001908755.1	Xanthomonas gardneri	NZ_CP018728.1	Chromosome	GAMMAPROTEOBACTERIA	IS110	1646745	1647911	-	COMPLETE	WP_006452923.1	1648250	1649218	+	BJD10_RS07330	aldo/keto reductase	1	COG0667	R	799
323	GCA_000317955.1	Bordetella bronchiseptica MO149	NC_018829.1	Chromosome	BETAPROTEOBACTERIA	IS110	1408240	1409484	-	COMPLETE	WP_003819773.1	1410272	1411279	+	BN115_RS06610	aldo/keto reductase	1	COG0667	R	799
324	GCA_002859225.1	Bordetella bronchiseptica	NZ_CP018761.1	Chromosome	BETAPROTEOBACTERIA	IS110	1407419	1408650	+	COMPLETE	WP_003819773.1	1409399	1410406	+	BTL45_RS06655	aldo/keto reductase	1	COG0667	R	799
325	GCA_001663675.1	Lactobacillus backii	NZ_CP014873.1	Chromosome	FIRMICUTES	IS110	577842	579270	-	COMPLETE	WP_068279574.1	579527	580387	+	AYR53_RS02450	aldo/keto reductase	1	COG0667	R	799
326	GCA_001663735.1	Lactobacillus backii	NZ_CP014890.1	Chromosome	FIRMICUTES	IS110	2343673	2345101	+	COMPLETE	WP_068226016.1	2342556	2343416	-	AYR55_RS10835	aldo/keto reductase	-1	COG0667	R	799
327	GCA_002286015.1	Bordetella pertussis	NZ_CP016959.1	Chromosome	BETAPROTEOBACTERIA	IS110	2976038	2977276	-	COMPLETE	WP_003819773.1	2977922	2978929	+	BFW73_RS14315	aldo/keto reductase	1	COG0667	R	799
328	GCA_001011035.1	Streptomyces sp. CNQ-509	NZ_CP011492.1	Chromosome	ACTINOBACTERIA	IS110	2204913	2206210	+	COMPLETE	WP_047015713.1	2206346	2207395	+	AA958_RS09165	aldo/keto reductase	1	COG0667	R	799
329	GCA_001870065.1	Bacillus coagulans	NZ_CP017888.1	Chromosome	FIRMICUTES	IS110	3239934	3241344	+	COMPLETE	WP_035182649.1	3241548	3242480	+	BIZ35_RS16075	aldo/keto reductase	1	COG0667	R	799
330	GCA_000166695.1	Caldicellulosiruptor kristjanssonii I77R1B	NC_014721.1	Chromosome	FIRMICUTES	IS110	405653	406533	+	INCOMPLETE	WP_013431761.1	403870	404856	-	CALKR_RS01765	glyceraldehyde 3-phosphate reductase	-1	COG0667	R	799
331	GCA_001663715.1	Lactobacillus backii	NZ_CP014881.1	Chromosome	FIRMICUTES	IS110	2360778	2362206	+	COMPLETE	WP_068226016.1	2359661	2360521	-	AYR54_RS10695	aldo/keto reductase	-1	COG0667	R	799
332	GCA_001663655.1	Lactobacillus backii	NZ_CP014623.1	Chromosome	FIRMICUTES	IS110	2351624	2353052	+	COMPLETE	WP_068226016.1	2350507	2351367	-	AYR52_RS10890	aldo/keto reductase	-1	COG0667	R	799
333	GCA_000193435.3	Caldicellulosiruptor lactoaceticus 6A	NC_015949.1	Chromosome	FIRMICUTES	IS110	2094515	2095591	-	INCOMPLETE	WP_014043098.1	2096291	2097277	+	CALLA_RS10075	glyceraldehyde 3-phosphate reductase	1	COG0667	R	799
334	GCA_001889105.1	Sinorhizobium americanum	NZ_CP013110.1	Plasmid	ALPHAPROTEOBACTERIA	IS110	326642	327845	+	COMPLETE	WP_064251692.1	328062	328943	+	SAMCFNEI73_RS23100	oxidoreductase	1	COG0667	R	799
335	-----------------------------------------------------------------------------------------------------------------------------------
336	GCA_001697985.1	Neisseria meningitidis	NZ_CP016678.1	Chromosome	BETAPROTEOBACTERIA	IS110	2062224	2062476	-	INCOMPLETE	WP_002248366.1	2062713	2064494	+	A6L86_RS10815	chorismate-binding enzyme family protein	1	COG0115	EH	1371
337	GCA_001697925.1	Neisseria meningitidis	NZ_CP016675.1	Chromosome	BETAPROTEOBACTERIA	IS110	1396180	1396432	-	INCOMPLETE	WP_002248366.1	1396669	1398450	+	A6L20_RS07280	chorismate-binding enzyme family protein	1	COG0115	EH	1371
338	GCA_001698105.1	Neisseria meningitidis	NZ_CP016683.1	Chromosome	BETAPROTEOBACTERIA	IS110	1291558	1291813	+	INCOMPLETE	WP_002248366.1	1289543	1291324	-	A6L31_RS06850	chorismate-binding enzyme family protein	-1	COG0115	EH	1371
339	GCA_001697905.1	Neisseria meningitidis	NZ_CP016674.1	Chromosome	BETAPROTEOBACTERIA	IS110	1973446	1973698	-	INCOMPLETE	WP_002248366.1	1973935	1975716	+	A6L29_RS10200	chorismate-binding enzyme family protein	1	COG0115	EH	1371
340	GCA_001698045.1	Neisseria meningitidis	NZ_CP016644.1	Chromosome	BETAPROTEOBACTERIA	IS110	1879102	1879354	-	INCOMPLETE	WP_002248366.1	1879591	1881372	+	A6L21_RS09840	chorismate-binding enzyme family protein	1	COG0115	EH	1371
341	GCA_001697785.1	Neisseria meningitidis	NZ_CP016668.1	Chromosome	BETAPROTEOBACTERIA	IS110	1514750	1515002	-	INCOMPLETE	WP_002248366.1	1515239	1517020	+	A6M04_RS07850	chorismate-binding enzyme family protein	1	COG0115	EH	1371
342	GCA_000191485.1	Neisseria meningitidis M01-240355	NC_017517.1	Chromosome	BETAPROTEOBACTERIA	IS110	2077175	2077427	-	INCOMPLETE	WP_014582288.1	2077664	2079445	+	NMBM01240355_RS10610	para-aminobenzoate synthase	1	COG0115	EH	1371
343	GCA_001697945.1	Neisseria meningitidis	NZ_CP016676.1	Chromosome	BETAPROTEOBACTERIA	IS110	1634457	1634712	+	INCOMPLETE	WP_002248366.1	1632442	1634223	-	A6M07_RS08510	chorismate-binding enzyme family protein	-1	COG0115	EH	1371
344	GCA_001697405.1	Neisseria meningitidis	NZ_CP016649.1	Chromosome	BETAPROTEOBACTERIA	IS110	1057352	1057604	-	INCOMPLETE	WP_002248366.1	1057841	1059622	+	A6L30_RS05410	chorismate-binding enzyme family protein	1	COG0115	EH	1371
345	GCA_001697325.1	Neisseria meningitidis	NZ_CP016645.1	Chromosome	BETAPROTEOBACTERIA	IS110	437414	437669	+	INCOMPLETE	WP_002248366.1	435399	437180	-	A6L28_RS02310	chorismate-binding enzyme family protein	-1	COG0115	EH	1371
346	GCA_000800235.1	Neisseria meningitidis	NZ_CP009418.1	Chromosome	BETAPROTEOBACTERIA	IS110	1327833	1328088	+	INCOMPLETE	WP_002248366.1	1325818	1327599	-	LA50_RS07115	chorismate-binding enzyme family protein	-1	COG0115	EH	1371
347	GCA_001697825.1	Neisseria meningitidis	NZ_CP016670.1	Chromosome	BETAPROTEOBACTERIA	IS110	543710	543965	+	INCOMPLETE	WP_002248366.1	541695	543476	-	A6L77_RS02860	chorismate-binding enzyme family protein	-1	COG0115	EH	1371
348	GCA_001698005.1	Neisseria meningitidis	NZ_CP016679.1	Chromosome	BETAPROTEOBACTERIA	IS110	2169615	2169870	+	INCOMPLETE	WP_002248366.1	2167600	2169381	-	A6L34_RS11220	chorismate-binding enzyme family protein	-1	COG0115	EH	1371
349	GCA_001697725.1	Neisseria meningitidis	NZ_CP016665.1	Chromosome	BETAPROTEOBACTERIA	IS110	526135	526387	-	INCOMPLETE	WP_002248366.1	526624	528405	+	A6L26_RS02690	chorismate-binding enzyme family protein	1	COG0115	EH	1371
350	GCA_000800415.1	Neisseria meningitidis	NZ_CP009422.1	Chromosome	BETAPROTEOBACTERIA	IS110	658471	658723	-	INCOMPLETE	WP_002248366.1	658960	660741	+	LD07_RS03360	chorismate-binding enzyme family protein	1	COG0115	EH	1371
351	GCA_001697485.1	Neisseria meningitidis	NZ_CP016653.1	Chromosome	BETAPROTEOBACTERIA	IS110	1329645	1329897	-	INCOMPLETE	WP_002248366.1	1330134	1331915	+	A6L37_RS06960	chorismate-binding enzyme family protein	1	COG0115	EH	1371
352	GCA_001697525.1	Neisseria meningitidis	NZ_CP016655.1	Chromosome	BETAPROTEOBACTERIA	IS110	2080232	2080487	+	INCOMPLETE	WP_025459142.1	2078217	2079998	-	A6L41_RS10735	aminobenzoate synthetase	-1	COG0115	EH	1371
353	GCA_001697605.1	Neisseria meningitidis	NZ_CP016659.1	Chromosome	BETAPROTEOBACTERIA	IS110	1740035	1740287	-	INCOMPLETE	WP_002248366.1	1740524	1742305	+	A6L45_RS08980	chorismate-binding enzyme family protein	1	COG0115	EH	1371
354	GCA_001697965.1	Neisseria meningitidis	NZ_CP016677.1	Chromosome	BETAPROTEOBACTERIA	IS110	2036228	2036480	-	INCOMPLETE	WP_002248366.1	2036717	2038498	+	A6L95_RS10595	chorismate-binding enzyme family protein	1	COG0115	EH	1371
355	GCA_001697445.1	Neisseria meningitidis	NZ_CP016651.1	Chromosome	BETAPROTEOBACTERIA	IS110	372264	372519	+	INCOMPLETE	WP_002248366.1	370249	372030	-	A6M06_RS01955	chorismate-binding enzyme family protein	-1	COG0115	EH	1371
356	GCA_001698065.1	Neisseria meningitidis	NZ_CP016681.1	Chromosome	BETAPROTEOBACTERIA	IS110	135249	135501	-	INCOMPLETE	WP_002248366.1	135738	137519	+	A6L24_RS00795	chorismate-binding enzyme family protein	1	COG0115	EH	1371
357	GCA_001697805.1	Neisseria meningitidis	NZ_CP016669.1	Chromosome	BETAPROTEOBACTERIA	IS110	1932509	1932761	-	INCOMPLETE	WP_002248366.1	1932998	1934779	+	A6L38_RS09985	chorismate-binding enzyme family protein	1	COG0115	EH	1371
358	GCA_001697885.1	Neisseria meningitidis	NZ_CP016673.1	Chromosome	BETAPROTEOBACTERIA	IS110	473376	473628	-	INCOMPLETE	WP_002248366.1	473865	475646	+	A6L96_RS02425	chorismate-binding enzyme family protein	1	COG0115	EH	1371
359	GCA_001697385.1	Neisseria meningitidis	NZ_CP016648.1	Chromosome	BETAPROTEOBACTERIA	IS110	938175	938430	+	INCOMPLETE	WP_002248366.1	936160	937941	-	A6L27_RS04840	chorismate-binding enzyme family protein	-1	COG0115	EH	1371
360	GCA_001697745.1	Neisseria meningitidis	NZ_CP016666.1	Chromosome	BETAPROTEOBACTERIA	IS110	393055	393310	+	INCOMPLETE	WP_002248366.1	391040	392821	-	A6L97_RS02090	chorismate-binding enzyme family protein	-1	COG0115	EH	1371
361	GCA_001697305.1	Neisseria meningitidis	NZ_CP016627.1	Chromosome	BETAPROTEOBACTERIA	IS110	942869	943124	+	INCOMPLETE	WP_002248366.1	940854	942635	-	A6L32_RS04875	chorismate-binding enzyme family protein	-1	COG0115	EH	1371
362	GCA_001697545.1	Neisseria meningitidis	NZ_CP016656.1	Chromosome	BETAPROTEOBACTERIA	IS110	1237709	1237964	+	INCOMPLETE	WP_002248366.1	1235694	1237475	-	A6L40_RS06530	chorismate-binding enzyme family protein	-1	COG0115	EH	1371
363	GCA_001697665.1	Neisseria meningitidis	NZ_CP016662.1	Chromosome	BETAPROTEOBACTERIA	IS110	1076049	1076304	+	INCOMPLETE	WP_002248366.1	1074034	1075815	-	A6L52_RS05660	chorismate-binding enzyme family protein	-1	COG0115	EH	1371
364	GCA_001697765.1	Neisseria meningitidis	NZ_CP016667.1	Chromosome	BETAPROTEOBACTERIA	IS110	941670	941925	+	INCOMPLETE	WP_002248366.1	939655	941436	-	A6M08_RS04870	chorismate-binding enzyme family protein	-1	COG0115	EH	1371
365	GCA_001697425.1	Neisseria meningitidis	NZ_CP016650.1	Chromosome	BETAPROTEOBACTERIA	IS110	1584202	1584457	+	INCOMPLETE	WP_002248366.1	1582187	1583968	-	A6L17_RS08255	chorismate-binding enzyme family protein	-1	COG0115	EH	1371
366	GCA_001697465.1	Neisseria meningitidis	NZ_CP016652.1	Chromosome	BETAPROTEOBACTERIA	IS110	2068471	2068726	+	INCOMPLETE	WP_002248366.1	2066456	2068237	-	A6L25_RS10665	chorismate-binding enzyme family protein	-1	COG0115	EH	1371
367	GCA_001697585.1	Neisseria meningitidis	NZ_CP016658.1	Chromosome	BETAPROTEOBACTERIA	IS110	1238105	1238360	+	INCOMPLETE	WP_002248366.1	1236090	1237871	-	A6L61_RS06575	chorismate-binding enzyme family protein	-1	COG0115	EH	1371
368	GCA_000800275.1	Neisseria meningitidis M7124	NZ_CP009419.1	Chromosome	BETAPROTEOBACTERIA	IS110	62900	63152	-	INCOMPLETE	WP_002248366.1	63389	65170	+	LA24_RS00355	chorismate-binding enzyme family protein	1	COG0115	EH	1371
369	GCA_001697685.1	Neisseria meningitidis	NZ_CP016663.1	Chromosome	BETAPROTEOBACTERIA	IS110	1403100	1403355	+	INCOMPLETE	WP_002248366.1	1401085	1402866	-	A6L33_RS07445	chorismate-binding enzyme family protein	-1	COG0115	EH	1371
370	GCA_000019865.1	Coxiella burnetii CbuG_Q212	NC_011527.1	Chromosome	GAMMAPROTEOBACTERIA	IS110	604919	606383	-	COMPLETE	WP_012569859.1	602936	604228	-	CBUG_RS03215	aminodeoxychorismate synthase, component I	-1	COG0147	EH	1371
371	GCA_001697705.1	Neisseria meningitidis	NZ_CP016664.1	Chromosome	BETAPROTEOBACTERIA	IS110	748011	748263	-	INCOMPLETE	WP_002248366.1	748500	750281	+	A6L64_RS03715	chorismate-binding enzyme family protein	1	COG0115	EH	1371
372	GCA_001697645.1	Neisseria meningitidis	NZ_CP016661.1	Chromosome	BETAPROTEOBACTERIA	IS110	642905	643160	+	INCOMPLETE	WP_002248366.1	640890	642671	-	A6L93_RS03330	chorismate-binding enzyme family protein	-1	COG0115	EH	1371
373	GCA_001697565.1	Neisseria meningitidis	NZ_CP016657.1	Chromosome	BETAPROTEOBACTERIA	IS110	1594434	1594689	+	INCOMPLETE	WP_002248366.1	1592419	1594200	-	A6L35_RS08300	chorismate-binding enzyme family protein	-1	COG0115	EH	1371
374	-----------------------------------------------------------------------------------------------------------------------------------
375	GCA_001750825.1	Neisseria meningitidis	NZ_CP012694.1	Chromosome	BETAPROTEOBACTERIA	IS110	328205	328460	+	INCOMPLETE	WP_002246128.1	328559	329491	+	AN159_RS01820	prolyl aminopeptidase	1	COG0596	HR	1649
376	GCA_001029815.1	Neisseria meningitidis	NZ_CP007667.1	Chromosome	BETAPROTEOBACTERIA	IS110	1326363	1326616	+	INCOMPLETE	WP_002238482.1	1326715	1327647	+	B6116_RS06925	prolyl aminopeptidase	1	COG0596	HR	1649
377	GCA_001697985.1	Neisseria meningitidis	NZ_CP016678.1	Chromosome	BETAPROTEOBACTERIA	IS110	998593	998792	+	INCOMPLETE	WP_002234609.1	998891	999823	+	A6L86_RS05355	prolyl aminopeptidase	1	COG0596	HR	1649
378	GCA_000834195.1	Yersinia enterocolitica	NZ_CP009367.1	Chromosome	GAMMAPROTEOBACTERIA	IS110	1267791	1269139	-	COMPLETE	WP_005170448.1	1269609	1270565	+	CH47_RS06295	prolyl aminopeptidase	1	COG0596	HR	1649
379	GCA_000009345.1	Yersinia enterocolitica subsp. enterocolitica 8081	NC_008800.1	Chromosome	GAMMAPROTEOBACTERIA	IS110	1985355	1986700	-	COMPLETE	YP_001006067.1	1987170	1988126	+	YE1793	proline iminopeptidase	1	COG0596	HR	1649
380	GCA_000816165.1	Neisseria meningitidis LNP21362	NZ_CP006869.1	Chromosome	BETAPROTEOBACTERIA	IS110	446592	446804	-	INCOMPLETE	WP_002225339.1	445561	446493	-	N875_RS02350	proline iminopeptidase	-1	COG0596	HR	1649
381	GCA_001697925.1	Neisseria meningitidis	NZ_CP016675.1	Chromosome	BETAPROTEOBACTERIA	IS110	338037	338236	+	INCOMPLETE	WP_002234609.1	338335	339267	+	A6L20_RS01905	prolyl aminopeptidase	1	COG0596	HR	1649
382	GCA_001697165.1	Neisseria meningitidis	NZ_CP012393.1	Chromosome	BETAPROTEOBACTERIA	IS110	900255	900454	+	INCOMPLETE	WP_002234609.1	900553	901485	+	DE8555_RS04745	prolyl aminopeptidase	1	COG0596	HR	1649
383	GCA_001698105.1	Neisseria meningitidis	NZ_CP016683.1	Chromosome	BETAPROTEOBACTERIA	IS110	194718	194932	-	INCOMPLETE	WP_002234609.1	193687	194619	-	A6L31_RS01120	prolyl aminopeptidase	-1	COG0596	HR	1649
384	GCA_001697905.1	Neisseria meningitidis	NZ_CP016674.1	Chromosome	BETAPROTEOBACTERIA	IS110	915269	915468	+	INCOMPLETE	WP_002234609.1	915567	916499	+	A6L29_RS04840	prolyl aminopeptidase	1	COG0596	HR	1649
385	GCA_000253215.1	Neisseria meningitidis WUE 2594	NC_017512.1	Chromosome	BETAPROTEOBACTERIA	IS110	843035	843290	+	INCOMPLETE	WP_002246128.1	843389	844321	+	NMAA_RS04400	prolyl aminopeptidase	1	COG0596	HR	1649
386	GCA_001698045.1	Neisseria meningitidis	NZ_CP016644.1	Chromosome	BETAPROTEOBACTERIA	IS110	801376	801575	+	INCOMPLETE	WP_002234609.1	801674	802606	+	A6L21_RS04295	prolyl aminopeptidase	1	COG0596	HR	1649
387	GCA_001697785.1	Neisseria meningitidis	NZ_CP016668.1	Chromosome	BETAPROTEOBACTERIA	IS110	453523	453722	+	INCOMPLETE	WP_002234609.1	453821	454753	+	A6M04_RS02460	prolyl aminopeptidase	1	COG0596	HR	1649
388	GCA_000191485.1	Neisseria meningitidis M01-240355	NC_017517.1	Chromosome	BETAPROTEOBACTERIA	IS110	979989	980244	+	INCOMPLETE	WP_002260413.1	980343	981275	+	NMBM01240355_RS05050	prolyl aminopeptidase	1	COG0596	HR	1649
389	GCA_000152165.1	Neisseria meningitidis alpha710	NC_017505.1	Chromosome	BETAPROTEOBACTERIA	IS110	1519447	1519750	-	INCOMPLETE	WP_002225339.1	1517532	1518464	-	NMBB_RS08035	proline iminopeptidase	-1	COG0596	HR	1649
390	GCA_001974965.1	Neisseria meningitidis	NZ_CP015886.1	Chromosome	BETAPROTEOBACTERIA	IS110	1424266	1424521	-	INCOMPLETE	WP_079889654.1	1422601	1423533	-	AT729_RS08040	prolyl aminopeptidase	-1	COG0596	HR	1649
391	GCA_001697205.1	Neisseria meningitidis	NZ_CP012394.1	Chromosome	BETAPROTEOBACTERIA	IS110	898254	898453	+	INCOMPLETE	WP_002234609.1	898552	899484	+	WUE2121_RS04745	prolyl aminopeptidase	1	COG0596	HR	1649
392	GCA_001697945.1	Neisseria meningitidis	NZ_CP016676.1	Chromosome	BETAPROTEOBACTERIA	IS110	525456	525670	-	INCOMPLETE	WP_002234609.1	524425	525357	-	A6M07_RS02680	prolyl aminopeptidase	-1	COG0596	HR	1649
393	GCA_002075815.1	Neisseria meningitidis	NZ_CP017257.1	Chromosome	BETAPROTEOBACTERIA	IS110	1376928	1377142	-	INCOMPLETE	WP_002247882.1	1375897	1376829	-	BFO62_RS07975	prolyl aminopeptidase	-1	COG0596	HR	1649
394	GCA_000800315.1	Neisseria meningitidis	NZ_CP009420.1	Chromosome	BETAPROTEOBACTERIA	IS110	978947	979146	+	INCOMPLETE	WP_002234609.1	979245	980177	+	LA58_RS05105	prolyl aminopeptidase	1	COG0596	HR	1649
395	GCA_001697325.1	Neisseria meningitidis	NZ_CP016645.1	Chromosome	BETAPROTEOBACTERIA	IS110	1496823	1497037	-	INCOMPLETE	WP_002234609.1	1495792	1496724	-	A6L28_RS07695	prolyl aminopeptidase	-1	COG0596	HR	1649
396	GCA_000191465.1	Neisseria meningitidis M01-240149	NC_017514.1	Chromosome	BETAPROTEOBACTERIA	IS110	1315689	1315901	-	INCOMPLETE	WP_021438568.1	1314658	1315590	-	NMBM01240149_RS06655	prolyl aminopeptidase	-1	COG0596	HR	1649
397	GCA_000191465.1	Neisseria meningitidis M01-240149	NC_017514.1	Chromosome	BETAPROTEOBACTERIA	IS110	1316414	1316619	-	INCOMPLETE	WP_021438568.1	1314658	1315590	-	NMBM01240149_RS06655	prolyl aminopeptidase	-1	COG0596	HR	1649
398	GCA_000009465.1	Neisseria meningitidis FAM18	NC_008767.1	Chromosome	BETAPROTEOBACTERIA	IS110	903831	904030	+	INCOMPLETE	WP_002234609.1	904129	905061	+	NMC_RS04800	prolyl aminopeptidase	1	COG0596	HR	1649
399	GCA_000800235.1	Neisseria meningitidis	NZ_CP009418.1	Chromosome	BETAPROTEOBACTERIA	IS110	204309	204523	-	INCOMPLETE	WP_002234609.1	203278	204210	-	LA50_RS01220	prolyl aminopeptidase	-1	COG0596	HR	1649
400	GCA_000083565.1	Neisseria meningitidis alpha14	NC_013016.1	Chromosome	BETAPROTEOBACTERIA	IS110	863373	863628	+	INCOMPLETE	WP_002217416.1	863727	864659	+	NMO_RS04495	proline iminopeptidase	1	COG0596	HR	1649
401	GCA_001697825.1	Neisseria meningitidis	NZ_CP016670.1	Chromosome	BETAPROTEOBACTERIA	IS110	1602858	1603072	-	INCOMPLETE	WP_065824919.1	1601827	1602759	-	A6L77_RS08245	prolyl aminopeptidase	-1	COG0596	HR	1649
402	GCA_001698005.1	Neisseria meningitidis	NZ_CP016679.1	Chromosome	BETAPROTEOBACTERIA	IS110	1055110	1055324	-	INCOMPLETE	WP_002234609.1	1054079	1055011	-	A6L34_RS05385	prolyl aminopeptidase	-1	COG0596	HR	1649
403	GCA_000800355.1	Neisseria meningitidis	NZ_CP009421.1	Chromosome	BETAPROTEOBACTERIA	IS110	849164	849363	+	INCOMPLETE	WP_002234609.1	849462	850394	+	LC14_RS04510	prolyl aminopeptidase	1	COG0596	HR	1649
404	GCA_001697725.1	Neisseria meningitidis	NZ_CP016665.1	Chromosome	BETAPROTEOBACTERIA	IS110	1621777	1621976	+	INCOMPLETE	WP_002234609.1	1622075	1623007	+	A6L26_RS08420	prolyl aminopeptidase	1	COG0596	HR	1649
405	GCA_000800415.1	Neisseria meningitidis	NZ_CP009422.1	Chromosome	BETAPROTEOBACTERIA	IS110	1772534	1772733	+	INCOMPLETE	WP_002234609.1	1772832	1773764	+	LD07_RS09210	prolyl aminopeptidase	1	COG0596	HR	1649
406	GCA_001697485.1	Neisseria meningitidis	NZ_CP016653.1	Chromosome	BETAPROTEOBACTERIA	IS110	271768	271967	+	INCOMPLETE	WP_002234609.1	272066	272998	+	A6L37_RS01580	prolyl aminopeptidase	1	COG0596	HR	1649
407	GCA_001029835.1	Neisseria meningitidis M0579	NZ_CP007668.1	Chromosome	BETAPROTEOBACTERIA	IS110	1937220	1937419	+	INCOMPLETE	WP_012221539.1	1937518	1938450	+	M0579_RS09860	prolyl aminopeptidase	1	COG0596	HR	1649
408	GCA_001697525.1	Neisseria meningitidis	NZ_CP016655.1	Chromosome	BETAPROTEOBACTERIA	IS110	965234	965448	-	INCOMPLETE	WP_002234609.1	964203	965135	-	A6L41_RS04875	prolyl aminopeptidase	-1	COG0596	HR	1649
409	GCA_001697605.1	Neisseria meningitidis	NZ_CP016659.1	Chromosome	BETAPROTEOBACTERIA	IS110	681139	681338	+	INCOMPLETE	WP_002234609.1	681437	682369	+	A6L45_RS03595	prolyl aminopeptidase	1	COG0596	HR	1649
410	GCA_001697965.1	Neisseria meningitidis	NZ_CP016677.1	Chromosome	BETAPROTEOBACTERIA	IS110	977131	977330	+	INCOMPLETE	WP_002234609.1	977429	978361	+	A6L95_RS05240	prolyl aminopeptidase	1	COG0596	HR	1649
411	GCA_002073235.1	Neisseria meningitidis	NZ_CP020401.1	Chromosome	BETAPROTEOBACTERIA	IS110	1679290	1679508	+	INCOMPLETE	WP_002256570.1	1681219	1682151	+	A6J53_RS09715	prolyl aminopeptidase	1	COG0596	HR	1649
412	GCA_001697445.1	Neisseria meningitidis	NZ_CP016651.1	Chromosome	BETAPROTEOBACTERIA	IS110	1431444	1431658	-	INCOMPLETE	WP_002234609.1	1430413	1431345	-	A6M06_RS07335	prolyl aminopeptidase	-1	COG0596	HR	1649
413	GCA_001698065.1	Neisseria meningitidis	NZ_CP016681.1	Chromosome	BETAPROTEOBACTERIA	IS110	1238985	1239184	+	INCOMPLETE	WP_002234609.1	1239283	1240215	+	A6L24_RS06575	prolyl aminopeptidase	1	COG0596	HR	1649
414	GCA_001697805.1	Neisseria meningitidis	NZ_CP016669.1	Chromosome	BETAPROTEOBACTERIA	IS110	875032	875231	+	INCOMPLETE	WP_002234609.1	875330	876262	+	A6L38_RS04615	prolyl aminopeptidase	1	COG0596	HR	1649
415	GCA_001697885.1	Neisseria meningitidis	NZ_CP016673.1	Chromosome	BETAPROTEOBACTERIA	IS110	1587400	1587599	+	INCOMPLETE	WP_002234609.1	1587698	1588630	+	A6L96_RS08265	prolyl aminopeptidase	1	COG0596	HR	1649
416	GCA_002556585.1	Neisseria meningitidis	NZ_CP023814.1	Chromosome	BETAPROTEOBACTERIA	IS110	1468939	1469153	-	INCOMPLETE	WP_002247882.1	1467908	1468840	-	CQR34_RS08750	prolyl aminopeptidase	-1	COG0596	HR	1649
417	GCA_001697385.1	Neisseria meningitidis	NZ_CP016648.1	Chromosome	BETAPROTEOBACTERIA	IS110	1996978	1997192	-	INCOMPLETE	WP_002234609.1	1995947	1996879	-	A6L27_RS10240	prolyl aminopeptidase	-1	COG0596	HR	1649
418	GCA_000008805.1	Neisseria meningitidis MC58	NC_003112.2	Chromosome	BETAPROTEOBACTERIA	IS110	941582	941779	+	INCOMPLETE	NP_273966.1	941878	942810	+	NMB0927	proline iminopeptidase	1	COG0596	HR	1649
419	GCA_001697745.1	Neisseria meningitidis	NZ_CP016666.1	Chromosome	BETAPROTEOBACTERIA	IS110	1452213	1452427	-	INCOMPLETE	WP_002234609.1	1451182	1452114	-	A6L97_RS07460	prolyl aminopeptidase	-1	COG0596	HR	1649
420	GCA_001697305.1	Neisseria meningitidis	NZ_CP016627.1	Chromosome	BETAPROTEOBACTERIA	IS110	2001277	2001491	-	INCOMPLETE	WP_002234609.1	2000246	2001178	-	A6L32_RS10290	prolyl aminopeptidase	-1	COG0596	HR	1649
421	GCA_000787195.2	Neisseria meningitidis	NZ_CP016684.1	Chromosome	BETAPROTEOBACTERIA	IS110	1728658	1728857	+	INCOMPLETE	WP_002234609.1	1728956	1729888	+	QP84_RS08925	prolyl aminopeptidase	1	COG0596	HR	1649
422	GCA_001697545.1	Neisseria meningitidis	NZ_CP016656.1	Chromosome	BETAPROTEOBACTERIA	IS110	126767	126981	-	INCOMPLETE	WP_002234609.1	125736	126668	-	A6L40_RS00710	prolyl aminopeptidase	-1	COG0596	HR	1649
423	GCA_002073675.1	Neisseria meningitidis	NZ_CP020423.1	Chromosome	BETAPROTEOBACTERIA	IS110	2028928	2029142	-	INCOMPLETE	WP_002238482.1	2027897	2028829	-	A6J51_RS11580	prolyl aminopeptidase	-1	COG0596	HR	1649
424	GCA_001697665.1	Neisseria meningitidis	NZ_CP016662.1	Chromosome	BETAPROTEOBACTERIA	IS110	2136184	2136398	-	INCOMPLETE	WP_002234609.1	2135153	2136085	-	A6L52_RS11055	prolyl aminopeptidase	-1	COG0596	HR	1649
425	GCA_000026965.1	Neisseria meningitidis 8013	NC_017501.1	Chromosome	BETAPROTEOBACTERIA	IS110	1433304	1433557	-	INCOMPLETE	WP_002238482.1	1432273	1433205	-	NMV_RS07275	prolyl aminopeptidase	-1	COG0596	HR	1649
426	GCA_000026965.1	Neisseria meningitidis 8013	NC_017501.1	Chromosome	BETAPROTEOBACTERIA	IS110	1434524	1434827	-	INCOMPLETE	WP_002238482.1	1432273	1433205	-	NMV_RS07275	prolyl aminopeptidase	-1	COG0596	HR	1649
427	GCA_001697765.1	Neisseria meningitidis	NZ_CP016667.1	Chromosome	BETAPROTEOBACTERIA	IS110	2002905	2003119	-	INCOMPLETE	WP_002234609.1	2001874	2002806	-	A6M08_RS10250	prolyl aminopeptidase	-1	COG0596	HR	1649
428	GCA_001697425.1	Neisseria meningitidis	NZ_CP016650.1	Chromosome	BETAPROTEOBACTERIA	IS110	468970	469184	-	INCOMPLETE	WP_002234609.1	467939	468871	-	A6L17_RS02395	prolyl aminopeptidase	-1	COG0596	HR	1649
429	GCA_000191425.1	Neisseria meningitidis G2136	NC_017513.1	Chromosome	BETAPROTEOBACTERIA	IS110	912869	913124	+	INCOMPLETE	WP_002238482.1	913223	914155	+	NMBG2136_RS04890	prolyl aminopeptidase	1	COG0596	HR	1649
430	GCA_001697465.1	Neisseria meningitidis	NZ_CP016652.1	Chromosome	BETAPROTEOBACTERIA	IS110	964962	965176	-	INCOMPLETE	WP_002234609.1	963931	964863	-	A6L25_RS04885	prolyl aminopeptidase	-1	COG0596	HR	1649
431	GCA_000009105.1	Neisseria meningitidis Z2491	NC_003116.1	Chromosome	BETAPROTEOBACTERIA	IS110	1071513	1071673	+	INCOMPLETE	WP_002246883.1	1071772	1072704	+	NMA_RS05635	proline iminopeptidase	1	COG0596	HR	1649
432	GCA_000626595.1	Neisseria meningitidis	NZ_CP007524.1	Chromosome	BETAPROTEOBACTERIA	IS110	1081249	1081504	+	INCOMPLETE	WP_002246128.1	1081603	1082535	+	NMA510612_RS05680	prolyl aminopeptidase	1	COG0596	HR	1649
433	GCA_001697105.1	Neisseria meningitidis	NZ_CP012391.1	Chromosome	BETAPROTEOBACTERIA	IS110	1879245	1879457	-	INCOMPLETE	WP_012221539.1	1878214	1879146	-	DE8669_RS09640	prolyl aminopeptidase	-1	COG0596	HR	1649
434	GCA_001697585.1	Neisseria meningitidis	NZ_CP016658.1	Chromosome	BETAPROTEOBACTERIA	IS110	123517	123731	-	INCOMPLETE	WP_002234609.1	122486	123418	-	A6L61_RS00700	prolyl aminopeptidase	-1	COG0596	HR	1649
435	GCA_000800275.1	Neisseria meningitidis M7124	NZ_CP009419.1	Chromosome	BETAPROTEOBACTERIA	IS110	1178194	1178393	+	INCOMPLETE	WP_002234609.1	1178492	1179424	+	LA24_RS06220	prolyl aminopeptidase	1	COG0596	HR	1649
436	GCA_001697685.1	Neisseria meningitidis	NZ_CP016663.1	Chromosome	BETAPROTEOBACTERIA	IS110	288634	288848	-	INCOMPLETE	WP_002234609.1	287603	288535	-	A6L33_RS01580	prolyl aminopeptidase	-1	COG0596	HR	1649
437	GCA_001697705.1	Neisseria meningitidis	NZ_CP016664.1	Chromosome	BETAPROTEOBACTERIA	IS110	1856873	1857072	+	INCOMPLETE	WP_002234609.1	1857171	1858103	+	A6L64_RS09540	prolyl aminopeptidase	1	COG0596	HR	1649
438	GCA_001697645.1	Neisseria meningitidis	NZ_CP016661.1	Chromosome	BETAPROTEOBACTERIA	IS110	1702366	1702580	-	INCOMPLETE	WP_002234609.1	1701335	1702267	-	A6L93_RS08710	prolyl aminopeptidase	-1	COG0596	HR	1649
439	GCA_001697565.1	Neisseria meningitidis	NZ_CP016657.1	Chromosome	BETAPROTEOBACTERIA	IS110	490811	491025	-	INCOMPLETE	WP_002234609.1	489780	490712	-	A6L35_RS02515	prolyl aminopeptidase	-1	COG0596	HR	1649
440	-----------------------------------------------------------------------------------------------------------------------------------
441	GCA_002209425.1	Halobacillus halophilus	NZ_CP022106.1	Chromosome	FIRMICUTES	IS110	3963651	3965313	+	COMPLETE	WP_014645221.1	3961843	3963009	-	CEH05_RS19625	isopentenyl-diphosphate Delta-isomerase	-1	COG1304	CIR	331
442	GCA_001908615.1	Rhizobium gallicum	NZ_CP017105.1	Plasmid	ALPHAPROTEOBACTERIA	IS110	464156	465087	-	INCOMPLETE	WP_074071402.1	465120	466280	+	IE4872_RS27405	alpha-hydroxy-acid oxidizing protein	1	COG1304	CIR	331
443	GCA_000284515.1	Halobacillus halophilus DSM 2266	NC_017668.1	Chromosome	FIRMICUTES	IS110	3963807	3965469	+	COMPLETE	WP_014645221.1	3961999	3963165	-	HBHAL_RS19350	isopentenyl-diphosphate Delta-isomerase	-1	COG1304	CIR	331
444	-----------------------------------------------------------------------------------------------------------------------------------
445	GCA_001308285.1	Lactobacillus helveticus	NZ_CP012381.1	Chromosome	FIRMICUTES	IS110	1511175	1513030	+	COMPLETE	WP_023061834.1	1507787	1509703	-	ALV80_RS07695	1,4-alpha-glucan branching protein GlgB	-1	COG0296	G	1743
446	GCA_000834735.1	Yersinia enterocolitica	NZ_CP009838.1	Chromosome	GAMMAPROTEOBACTERIA	IS110	1595386	1596765	-	COMPLETE	WP_013650566.1	1591882	1593978	-	CH48_RS22175	4-alpha-glucanotransferase	-1	COG1640	G	1743
447	GCA_002180255.1	Klebsiella pneumoniae	NZ_CP021698.1	Plasmid	GAMMAPROTEOBACTERIA	IS110	13946	15150	+	COMPLETE	WP_004099052.1	11411	13603	-	AM404_RS26940	1,4-alpha-glucan branching enzyme	-1	COG0296	G	1743
448	-----------------------------------------------------------------------------------------------------------------------------------
449	GCA_001007935.1	Nitrosomonas communis	NZ_CP011451.1	Chromosome	BETAPROTEOBACTERIA	IS110	1999880	2001297	+	COMPLETE	WP_046850001.1	1998401	1999279	-	AAW31_RS09065	phosphate--nucleotide phosphotransferase	-1	COG2326	C	573
450	GCA_000177655.2	Micromonospora sp. L5	NC_014815.1	Chromosome	ACTINOBACTERIA	IS110	2897357	2898537	-	COMPLETE	WP_013475099.1	2898862	2899812	+	ML5_RS13785	hypothetical protein	1	COG2326	C	573
451	-----------------------------------------------------------------------------------------------------------------------------------
452	GCA_002073635.1	Paracoccus yeei	NZ_CP020447.1	Plasmid	ALPHAPROTEOBACTERIA	IS110	73167	73943	-	INCOMPLETE	WP_080623387.1	71875	73155	-	A6J80_RS23135	molybdopterin containing oxidoreductase	-1	COG2041	C	150
453	GCA_001548275.1	Caldimicrobium thiodismutans	NZ_AP014945.1	Chromosome	THERMODESULFOBACTERIA	IS110	93001	94351	+	COMPLETE	WP_068511746.1	91641	92834	-	THC_RS00440	hypothetical protein	-1	COG2041	C	150
454	-----------------------------------------------------------------------------------------------------------------------------------
455	GCA_000012385.1	Rickettsia bellii RML369-C	NC_007940.1	Chromosome	ALPHAPROTEOBACTERIA	IS110	182407	183431	+	INCOMPLETE	WP_011476850.1	179730	181979	-	RBE_RS00810	DNA translocase FtsK	-1	COG1674	D	417
456	GCA_002078315.1	Rickettsia bellii	NZ_CP015010.1	Chromosome	ALPHAPROTEOBACTERIA	IS110	245989	247068	-	INCOMPLETE	WP_045798688.1	247493	249742	+	A3306_RS01285	DNA translocase FtsK	1	COG1674	D	417
457	GCA_002741015.1	Microvirga ossetica	NZ_CP016618.1	Plasmid	ALPHAPROTEOBACTERIA	IS110	649860	651078	-	COMPLETE	WP_099514805.1	651593	654403	+	BB934_RS37605	DNA translocase FtsK	1	COG1674	D	417
458	GCA_002205375.1	Pseudomonas aeruginosa	NZ_CP022002.1	Chromosome	GAMMAPROTEOBACTERIA	IS110	4521423	4522855	-	COMPLETE	WP_003119977.1	4518934	4521369	-	CD799_RS21475	DNA translocase FtsK	-1	COG1674	D	417
459	-----------------------------------------------------------------------------------------------------------------------------------
460	GCA_001908515.1	Klebsiella pneumoniae	NZ_CP018669.1	Plasmid	GAMMAPROTEOBACTERIA	IS110	42221	43549	+	COMPLETE	WP_000509966.1	39102	39707	-	AGE78_RS00625	DNA resolvase	-1	COG1961	L	4557
461	GCA_000742835.1	Candidatus Paracaedibacter acanthamoebae	NZ_CP008941.1	Chromosome	ALPHAPROTEOBACTERIA	IS110	363493	363915	+	INCOMPLETE	WP_038463045.1	362585	363190	-	ID47_RS01440	DNA resolvase	-1	COG1961	L	4557
462	-----------------------------------------------------------------------------------------------------------------------------------
463	GCA_001900985.1	Escherichia coli	NZ_CP010237.1	Chromosome	GAMMAPROTEOBACTERIA	IS110	865471	865776	+	INCOMPLETE	WP_060617908.1	861755	865021	-	RG71_RS04745	helicase	-1	COG0553	KL	850
464	GCA_002903105.1	Escherichia coli	NZ_CP026202.1	Chromosome	GAMMAPROTEOBACTERIA	IS110	1673318	1673623	+	INCOMPLETE	WP_060617908.1	1669602	1672868	-	C2U48_RS09280	helicase	-1	COG0553	KL	850
465	GCA_000144645.1	Thermosediminibacter oceani DSM 16646	NC_014377.1	Chromosome	FIRMICUTES	IS110	1952013	1953668	+	COMPLETE	WP_013276692.1	1954060	1957221	+	TOCE_RS09785	helicase	1	COG0553	KL	850
466	-----------------------------------------------------------------------------------------------------------------------------------
467	GCA_001889145.1	Corynebacterium pseudotuberculosis	NZ_CP017384.1	Chromosome	ACTINOBACTERIA	IS110	2237657	2239010	+	COMPLETE	WP_072577965.1	2239251	2239853	+	CPI37_RS10270	superoxide dismutase	1	COG0605	P	522
468	GCA_900196735.1	Lactobacillus delbrueckii subsp. bulgaricus	NZ_LT899687.1	Chromosome	FIRMICUTES	IS110	1260019	1261681	+	COMPLETE	WP_089119980.1	1257846	1259984	-	LBUL87_RS06435	type IA DNA topoisomerase	-1	COG0550	L	522
469	-----------------------------------------------------------------------------------------------------------------------------------
470	GCA_002224505.1	Lactobacillus curvatus	NZ_CP022475.1	Chromosome	FIRMICUTES	IS110	693037	694480	+	COMPLETE	WP_004265255.1	694716	696530	+	CGZ47_RS03625	glutamine--fructose-6-phosphate transaminase (isomerizing)	1	COG0449	M	230
471	GCA_000019885.1	Coxiella burnetii CbuK_Q154	NC_011528.1	Chromosome	GAMMAPROTEOBACTERIA	IS110	73040	74446	+	INCOMPLETE	WP_005770088.1	75730	77565	+	CBUK_RS00400	glutamine--fructose-6-phosphate transaminase (isomerizing)	1	COG0449	M	230
472	GCA_000168875.3	Coxiella burnetii 'MSU Goat Q177'	NZ_CP018150.1	Chromosome	GAMMAPROTEOBACTERIA	IS110	73035	74443	+	INCOMPLETE	WP_005770088.1	75727	77562	+	A35_RS00685	glutamine--fructose-6-phosphate transaminase (isomerizing)	1	COG0449	M	230
473	GCA_000019865.1	Coxiella burnetii CbuG_Q212	NC_011527.1	Chromosome	GAMMAPROTEOBACTERIA	IS110	154689	156193	+	COMPLETE	WP_012569627.1	157429	159264	+	CBUG_RS00820	glutamine--fructose-6-phosphate transaminase (isomerizing)	1	COG0449	M	230
474	-----------------------------------------------------------------------------------------------------------------------------------
475	GCA_000092445.1	Geobacillus sp. C56-T3	NC_014206.1	Chromosome	FIRMICUTES	IS110	648982	650455	-	COMPLETE	WP_013144385.1	646309	647259	-	GC56T3_RS03405	cation transporter	-1	COG1230	P	267
476	GCA_002166795.1	Mycobacterium chimaera	NZ_CP019221.1	Chromosome	ACTINOBACTERIA	IS110	4448948	4450062	+	COMPLETE	WP_008260765.1	4450361	4451284	+	BWK49_RS20535	cation transporter	1	COG1230	P	267
477	GCA_001444465.1	Leptospira borgpetersenii serovar Ballum	NZ_CP012032.1	Plasmid	SPIROCHAETIA	IS110	22295	22620	-	INCOMPLETE	WP_002732575.1	23179	24105	+	LBBP_RS18175	cation transporter	1	COG1230	P	267
478	GCA_001444465.1	Leptospira borgpetersenii serovar Ballum	NZ_CP012029.1	Chromosome	SPIROCHAETIA	IS110	336128	336453	-	INCOMPLETE	WP_002732575.1	337012	337938	+	LBBP_RS01485	cation transporter	1	COG1230	P	267
479	GCA_900116695.1	Mycobacterium chimaera	NZ_LT703505.1	Chromosome	ACTINOBACTERIA	IS110	4449303	4450417	+	COMPLETE	WP_008260765.1	4450716	4451639	+	CCZ12_RS20625	cation transporter	1	COG1230	P	267
480	GCA_002219245.1	Mycobacterium chimaera	NZ_CP015267.1	Chromosome	ACTINOBACTERIA	IS110	4112702	4113870	-	COMPLETE	WP_008260765.1	4111534	4112457	-	MYCOZU2_RS18720	cation transporter	-1	COG1230	P	267
481	GCA_002219265.1	Mycobacterium chimaera	NZ_CP015272.1	Chromosome	ACTINOBACTERIA	IS110	4219636	4220808	-	COMPLETE	WP_008260765.1	4218472	4219395	-	MYCOZU1_RS19305	cation transporter	-1	COG1230	P	267
482	-----------------------------------------------------------------------------------------------------------------------------------
483	GCA_000022085.1	Methylobacterium nodulans ORS 2060	NC_011894.1	Chromosome	ALPHAPROTEOBACTERIA	IS110	3301024	3301300	+	INCOMPLETE	WP_015929787.1	3301520	3303157	+	MNOD_RS15105	MFS transporter	1	COG0477	GEPR	3490
484	GCA_000761195.1	Pseudomonas chlororaphis subsp. aurantiaca	NZ_CP009290.1	Chromosome	GAMMAPROTEOBACTERIA	IS110	6251839	6252871	-	INCOMPLETE	WP_038582835.1	6249955	6251616	-	JM49_RS27965	MFS transporter	-1	COG0477	GEPR	3490
485	-----------------------------------------------------------------------------------------------------------------------------------
486	GCA_000218625.1	Flexistipes sinusarabici DSM 4947	NC_015672.1	Chromosome	DEFERRIBACTERES	IS110	2460180	2461314	-	COMPLETE	WP_013887352.1	2461751	2463430	+	FLEXSI_RS11720	AarF/ABC1/UbiB kinase family protein	1	COG0661	HT	2360
487	GCA_002025605.1	Stenotrophomonas maltophilia	NZ_CP018756.1	Chromosome	GAMMAPROTEOBACTERIA	IS110	3836644	3836675	-	INCOMPLETE	WP_079223947.1	3836742	3838433	+	BTU49_RS17370	AarF/ABC1/UbiB kinase family protein	1	COG0661	HT	2360
488	-----------------------------------------------------------------------------------------------------------------------------------
489	GCA_002097715.1	[Pseudomonas] mesoacidophila	NZ_CP020738.1	Chromosome	BETAPROTEOBACTERIA	IS110	296710	298167	-	COMPLETE	WP_084907196.1	293826	296636	-	B7P44_RS18890	hypothetical protein	-1	COG0000	XXX	3671
490	GCA_000834735.1	Yersinia enterocolitica	NZ_CP009838.1	Chromosome	GAMMAPROTEOBACTERIA	IS110	1595386	1596765	-	COMPLETE	WP_005157517.1	1598091	1600802	+	CH48_RS07570	HTH-type transcriptional regulator MalT	1	COG2909	K	3671
491	GCA_000739105.1	Streptomyces lividans TK24	NZ_CP009124.1	Chromosome	ACTINOBACTERIA	IS110	1460467	1461502	-	INCOMPLETE	WP_016327708.1	1462451	1465129	+	SLIV_RS06520	helix-turn-helix transcriptional regulator	1	COG2909	K	3671
492	-----------------------------------------------------------------------------------------------------------------------------------
493	GCA_000017405.1	Ochrobactrum anthropi ATCC 49188	NC_009669.1	Plasmid	ALPHAPROTEOBACTERIA	IS110	40742	41000	+	INCOMPLETE	WP_011982901.1	41967	45005	+	OANT_RS23210	autotransporter outer membrane beta-barrel domain-containing protein	1	COG3468	MU	3429
494	GCA_001677475.1	Escherichia coli	NZ_CP015229.1	Chromosome	GAMMAPROTEOBACTERIA	IS110	389907	391065	-	COMPLETE	WP_065226219.1	392160	396149	+	GJ11_RS03025	autotransporter outer membrane beta-barrel domain-containing protein	1	COG3468	MU	3429
495	-----------------------------------------------------------------------------------------------------------------------------------
496	GCA_001420995.1	Pseudonocardia sp. EC080619-01	NZ_CP012184.1	Chromosome	ACTINOBACTERIA	IS110	1600163	1601490	-	COMPLETE	WP_060573683.1	1601634	1603076	+	AD017_RS07365	MFS transporter	1	COG0477	GEPR	598
497	GCA_000767705.1	Mycobacterium smegmatis	NZ_CP009496.1	Chromosome	ACTINOBACTERIA	IS110	4053402	4054901	+	COMPLETE	WP_011729447.1	4055090	4056421	+	LI98_RS19565	MFS transporter	1	COG0477	GEPR	598
498	GCA_001280325.1	Escherichia coli	NZ_CP012635.1	Chromosome	GAMMAPROTEOBACTERIA	IS110	1254329	1255366	+	INCOMPLETE	WP_001298619.1	1255595	1256893	+	AN203_RS06230	MFS transporter	1	COG0477	GEPR	598
499	GCA_001563265.1	Sphingobium sp. TKS	NZ_CP005083.1	Chromosome	ALPHAPROTEOBACTERIA	IS110	2226854	2227935	-	INCOMPLETE	WP_082748578.1	2224400	2225734	-	K426_RS11110	arabinose ABC transporter permease	-1	COG0477	GEPR	598
500	GCA_000020325.1	Sulfurihydrogenibium sp. YO3AOP1	NC_010730.1	Chromosome	AQUIFICAE	IS110	424148	425258	-	INCOMPLETE	WP_012459132.1	422700	424007	-	SYO3AOP1_RS02140	MFS transporter	-1	COG0477	GEPR	598
501	GCA_001294425.1	Pseudonocardia sp. EC080625-04	NZ_CP010989.1	Chromosome	ACTINOBACTERIA	IS110	4401433	4402759	-	COMPLETE	WP_060573683.1	4402903	4404345	+	FRP1_RS20315	MFS transporter	1	COG0477	GEPR	598
502	GCA_001420975.1	Pseudonocardia sp. EC080610-09	NZ_CP012181.1	Chromosome	ACTINOBACTERIA	IS110	6032124	6033451	-	COMPLETE	WP_060573683.1	6033595	6035037	+	AD006_RS27735	MFS transporter	1	COG0477	GEPR	598
503	GCA_000283295.1	Mycobacterium smegmatis str. MC2 155	NC_018289.1	Chromosome	ACTINOBACTERIA	IS110	4054946	4056445	+	COMPLETE	WP_011729447.1	4056634	4057965	+	MSMEI_RS19575	MFS transporter	1	COG0477	GEPR	598
504	GCA_000015005.1	Mycobacterium smegmatis str. MC2 155	NC_008596.1	Chromosome	ACTINOBACTERIA	IS110	4053335	4054834	+	COMPLETE	YP_888271.1	4055023	4056354	+	MSMEG_3985	integral membrane transporter	1	COG0477	GEPR	598
505	GCA_000767605.1	Mycobacterium smegmatis str. MC2 155	NZ_CP009494.1	Chromosome	ACTINOBACTERIA	IS110	4053375	4054874	+	COMPLETE	WP_011729447.1	4055063	4056394	+	LJ00_RS19565	MFS transporter	1	COG0477	GEPR	598
506	GCA_000767665.1	Mycobacterium smegmatis	NZ_CP009495.1	Chromosome	ACTINOBACTERIA	IS110	4053414	4054913	+	COMPLETE	WP_011729447.1	4055102	4056433	+	LI99_RS19570	MFS transporter	1	COG0477	GEPR	598
507	GCA_000832305.1	Cupriavidus basilensis	NZ_CP010537.1	Chromosome	BETAPROTEOBACTERIA	IS110	839743	840212	-	INCOMPLETE	WP_082055289.1	837567	839237	-	RR42_RS24545	hypothetical protein	-1	COG0477	GEPR	598
508	GCA_001457595.1	Mycobacterium smegmatis	NZ_LN831039.1	Chromosome	ACTINOBACTERIA	IS110	4131898	4133394	+	COMPLETE	WP_011729447.1	4133583	4134914	+	AT701_RS19910	MFS transporter	1	COG0477	GEPR	598
509	GCA_001675145.1	Escherichia coli	NZ_CP014667.1	Chromosome	GAMMAPROTEOBACTERIA	IS110	2880742	2881139	-	INCOMPLETE	WP_001298619.1	2879215	2880513	-	WM48_RS14110	MFS transporter	-1	COG0477	GEPR	598
510	-----------------------------------------------------------------------------------------------------------------------------------
511	GCA_001936215.1	Mycobacterium avium subsp. hominissuis	NZ_CP018363.1	Chromosome	ACTINOBACTERIA	IS110	21090	22553	+	COMPLETE	WP_009974159.1	22639	23187	+	BS641_RS00110	peptidylprolyl isomerase	1	COG0652	O	13367
512	GCA_000306865.1	Legionella pneumophila subsp. pneumophila	NC_018139.1	Chromosome	GAMMAPROTEOBACTERIA	IS110	2124048	2125164	+	INCOMPLETE	WP_014842011.1	2126781	2127347	+	LPO_RS09650	peptidylprolyl isomerase	1	COG0652	O	13367
513	-----------------------------------------------------------------------------------------------------------------------------------
514	GCA_000018005.1	Frankia sp. EAN1pec	NC_009921.1	Chromosome	ACTINOBACTERIA	IS110	7691597	7692199	-	INCOMPLETE	WP_020463749.1	7690396	7691514	-	FRANEAN1_RS31510	PDZ domain-containing protein	-1	COG0000	XXX	1186
515	GCA_000166695.1	Caldicellulosiruptor kristjanssonii I77R1B	NC_014721.1	Chromosome	FIRMICUTES	IS110	982171	982548	+	INCOMPLETE	WP_013432253.1	980197	981309	-	CALKR_RS04560	serine protease	-1	COG0265	O	1186
516	GCA_000193435.3	Caldicellulosiruptor lactoaceticus 6A	NC_015949.1	Chromosome	FIRMICUTES	IS110	1490283	1490646	-	INCOMPLETE	WP_014042718.1	1491522	1492634	+	CALLA_RS07175	serine protease	1	COG0265	O	1186
517	-----------------------------------------------------------------------------------------------------------------------------------
518	GCA_001718855.1	Burkholderia ubonensis	NZ_CP013447.1	Chromosome	BETAPROTEOBACTERIA	IS110	2490491	2491917	+	COMPLETE	WP_010089798.1	2491928	2492389	+	WK67_RS30725	(2Fe-2S)-binding protein	1	COG2080	C	91
519	GCA_000816845.1	Rhizobium gallicum bv. gallicum R602	NZ_CP006880.1	Plasmid	ALPHAPROTEOBACTERIA	IS110	2256021	2257290	+	COMPLETE	WP_040116251.1	2258520	2258978	+	RGR602_RS33805	(2Fe-2S)-binding protein	1	COG2080	C	91
520	-----------------------------------------------------------------------------------------------------------------------------------
521	GCA_000231175.1	Leptospira interrogans serovar Lai str. IPAV	NC_017551.1	Chromosome	SPIROCHAETIA	IS110	1010634	1012022	+	COMPLETE	WP_000657853.1	1012629	1013198	+	LIF_RS04360	glutathione peroxidase	1	COG0386	VI	32
522	GCA_000828975.1	Burkholderiales bacterium GJ-E10	NZ_AP014683.1	Chromosome	BETAPROTEOBACTERIA	IS110	1111620	1112838	-	COMPLETE	WP_082024149.1	1110566	1111171	-	E1O_RS05065	glutathione peroxidase	-1	COG0386	VI	32
523	GCA_002706425.1	Lactobacillus coryniformis subsp. coryniformis KCTC 3167 DSM 20001	NZ_CP017713.1	Chromosome	FIRMICUTES	IS110	2517131	2517667	-	INCOMPLETE	WP_010009620.1	2519183	2519671	+	LC20001_RS12310	glutathione peroxidase	1	COG0386	VI	32
524	-----------------------------------------------------------------------------------------------------------------------------------
525	GCA_000757795.1	Methylobacterium oryzae CBMB20	NZ_CP003811.1	Chromosome	ALPHAPROTEOBACTERIA	IS110	4960360	4960803	+	INCOMPLETE	WP_043346294.1	4961303	4962166	+	MOC_RS22375	flagellar motor stator protein MotA	1	COG1291	N	1950
526	GCA_001648175.1	Halotalea alkalilenta	NZ_CP015243.1	Chromosome	GAMMAPROTEOBACTERIA	IS110	3045036	3046521	+	COMPLETE	WP_064124511.1	3043780	3044658	-	A5892_RS13690	flagellar motor stator protein MotA	-1	COG1291	N	1950
527	GCA_001936175.1	Methylobacterium phyllosphaerae	NZ_CP015367.1	Chromosome	ALPHAPROTEOBACTERIA	IS110	4065697	4066026	+	INCOMPLETE	WP_043346294.1	4066633	4067496	+	MCBMB27_RS18530	flagellar motor stator protein MotA	1	COG1291	N	1950
528	-----------------------------------------------------------------------------------------------------------------------------------
529	GCA_000969945.1	Methanosarcina sp. Kolksee	NZ_CP009524.1	Chromosome	STENOSARCHAEA GROUP	IS110	174321	174389	-	INCOMPLETE	WP_048158070.1	174512	176125	+	MSKOL_RS00905	hypothetical protein	1	COG0000	XXX	2834
530	GCA_000969945.1	Methanosarcina sp. Kolksee	NZ_CP009524.1	Chromosome	STENOSARCHAEA GROUP	IS110	1436786	1436994	+	INCOMPLETE	WP_082091045.1	1437669	1439084	+	MSKOL_RS06075	cell surface protein	1	COG1520	M	2834
531	GCA_000006925.2	Shigella flexneri 2a str. 301	NC_004337.2	Chromosome	GAMMAPROTEOBACTERIA	IS110	2159573	2161025	+	COMPLETE	NP_707968.1	2165179	2168244	+	SF2141	multidrug efflux system subunit MdtC	1	COG0841	V	2834
532	GCA_000941035.1	Leptospira interrogans serovar Linhai str. 56609	NZ_CP006723.1	Chromosome	SPIROCHAETIA	IS110	3743979	3744070	-	INCOMPLETE	WP_002063768.1	3739389	3742700	-	LIL_RS16010	AcrB/AcrD/AcrF family protein	-1	COG0841	V	2834
533	GCA_001970835.1	Klebsiella oxytoca	NZ_CP018362.1	Chromosome	GAMMAPROTEOBACTERIA	IS110	2645268	2646604	-	COMPLETE	WP_014227025.1	2647022	2650132	+	AGH21_RS15210	multidrug efflux RND transporter permease subunit	1	COG0841	V	2834
534	GCA_000970005.1	Methanosarcina sp. WH1	NZ_CP009504.1	Chromosome	STENOSARCHAEA GROUP	IS110	1639903	1641442	-	COMPLETE	WP_082088058.1	1641793	1644849	+	MSWH1_RS18040	hypothetical protein	1	COG5563	S	2834
535	-----------------------------------------------------------------------------------------------------------------------------------
536	GCA_000935025.1	Sphingomonas hengshuiensis	NZ_CP010836.1	Chromosome	ALPHAPROTEOBACTERIA	IS110	339107	340448	-	COMPLETE	WP_044330033.1	341905	343434	+	TS85_RS01570	glycerol-3-phosphate dehydrogenase	1	COG0578	C	6260
537	GCA_000023385.1	Geobacillus sp. WCH70	NC_012793.1	Chromosome	FIRMICUTES	IS110	2163094	2164469	-	COMPLETE	WP_015864226.1	2161127	2162791	-	GWCH70_RS10585	glycerol-3-phosphate dehydrogenase/oxidase	-1	COG0578	C	6260
538	-----------------------------------------------------------------------------------------------------------------------------------
539	GCA_001902295.1	Clostridium kluyveri	NZ_CP018335.1	Chromosome	FIRMICUTES	IS110	2893519	2894887	-	COMPLETE	WP_073539349.1	2892714	2893340	-	BS101_RS13825	flavodoxin family protein	-1	COG0655	C	7474
540	GCA_000218625.1	Flexistipes sinusarabici DSM 4947	NC_015672.1	Chromosome	DEFERRIBACTERES	IS110	1870822	1871611	-	INCOMPLETE	WP_013886859.1	1871950	1872531	+	FLEXSI_RS08890	flavodoxin family protein	1	COG0655	C	7474
541	-----------------------------------------------------------------------------------------------------------------------------------
542	GCA_000215745.1	Klebsiella aerogenes KCTC 2190	NC_015663.1	Chromosome	GAMMAPROTEOBACTERIA	IS110	1888961	1889481	-	INCOMPLETE	YP_004591996.1	1889913	1891199	+	EAE_08975	carbohydrate-selective porin OprB	1	COG3659	M	4750
543	GCA_002894285.1	Ralstonia solanacearum	NZ_CP025986.1	Plasmid	BETAPROTEOBACTERIA	IS110	347323	348535	+	COMPLETE	WP_011004877.1	344855	346225	-	CYD94_RS19215	porin	-1	COG3659	M	4750
544	-----------------------------------------------------------------------------------------------------------------------------------
545	GCA_000235405.3	Fervidobacterium pennivorans DSM 9078	NC_017095.1	Chromosome	THERMOTOGAE	IS110	1883276	1884600	-	COMPLETE	WP_014452294.1	1881509	1882756	-	FERPE_RS08895	competence/damage-inducible protein A	-1	COG1546	H	2251
546	GCA_000196675.1	Pseudonocardia dioxanivorans CB1190	NC_015312.1	Chromosome	ACTINOBACTERIA	IS110	1633159	1634384	+	COMPLETE	WP_013673731.1	1634390	1635688	+	PSED_RS07825	competence/damage-inducible protein A	1	COG1546	H	2251
547	-----------------------------------------------------------------------------------------------------------------------------------
548	GCA_002278095.1	Lactobacillus delbrueckii subsp. lactis DSM 20072	NZ_CP022988.1	Chromosome	FIRMICUTES	IS110	1504907	1506659	-	COMPLETE	WP_003615364.1	1506758	1507657	+	LDL72_RS07685	YitT family protein	1	COG1284	S	1462
549	GCA_001644665.1	Fervidobacterium pennivorans	NZ_CP011393.1	Chromosome	THERMOTOGAE	IS110	253307	254651	+	COMPLETE	WP_082868229.1	252275	253159	-	JM64_RS01195	YitT family protein	-1	COG1284	S	1462
550	-----------------------------------------------------------------------------------------------------------------------------------
551	GCA_000767275.3	Fervidobacterium islandicum	NZ_CP014334.1	Chromosome	THERMOTOGAE	IS110	1451074	1452338	+	COMPLETE	WP_033191982.1	1449274	1450941	-	NA23_RS06845	formate--tetrahydrofolate ligase	-1	COG2759	F	3145
552	GCA_001562275.1	Hymenobacter sp. PAMC 26628	NZ_CP014304.1	Chromosome	BACTEROIDETES/CHLOROBI GROUP	IS110	5093932	5094918	+	COMPLETE	WP_068238533.1	5095184	5096851	+	AXW84_RS22160	formate--tetrahydrofolate ligase	1	COG2759	F	3145
553	-----------------------------------------------------------------------------------------------------------------------------------
554	GCA_001753185.1	Klebsiella sp. LTGPAF-6F	NZ_CP017451.1	Plasmid	GAMMAPROTEOBACTERIA	IS110	498138	499489	+	COMPLETE	WP_042948535.1	493395	496454	-	BJF97_RS31405	beta-galactosidase	-1	COG3250	G	853
555	GCA_002196555.1	Sphingobacterium sp. G1-14	NZ_CP021381.1	Chromosome	BACTEROIDETES/CHLOROBI GROUP	IS110	670212	671400	+	COMPLETE	WP_088163436.1	671512	675558	+	CBM24_RS02975	DUF4981 domain-containing protein	1	COG3291	S	853
556	-----------------------------------------------------------------------------------------------------------------------------------
557	GCA_000017705.1	Vibrio campbellii ATCC BAA-1116	NC_009783.1	Chromosome	GAMMAPROTEOBACTERIA	IS110	2616568	2618591	+	COMPLETE	WP_012128222.1	2619779	2620738	+	VIBHAR_RS12205	thioredoxin-disulfide reductase	1	COG0492	O	742
558	GCA_000231175.1	Leptospira interrogans serovar Lai str. IPAV	NC_017551.1	Chromosome	SPIROCHAETIA	IS110	2463100	2464665	+	COMPLETE	WP_000940581.1	2465771	2466721	+	LIF_RS10775	thioredoxin-disulfide reductase	1	COG0492	O	742
559	GCA_000464435.1	Vibrio campbellii ATCC BAA-1116	NC_022269.1	Chromosome	GAMMAPROTEOBACTERIA	IS110	112428	114469	-	COMPLETE	WP_012128222.1	110301	111260	-	M892_RS00480	thioredoxin-disulfide reductase	-1	COG0492	O	742
560	GCA_000007685.1	Leptospira interrogans serovar Copenhageni str. Fiocruz L1-130	NC_005823.1	Chromosome	SPIROCHAETIA	IS110	1819379	1821231	+	INCOMPLETE	WP_000940585.1	1817325	1818275	-	LIC_RS07530	thioredoxin-disulfide reductase	-1	COG0492	O	742
561	GCA_002073495.1	Leptospira interrogans serovar Copenhageni	NZ_CP020414.1	Chromosome	SPIROCHAETIA	IS110	4109130	4110982	+	INCOMPLETE	WP_000940585.1	4107076	4108026	-	A6J42_RS19865	thioredoxin-disulfide reductase	-1	COG0492	O	742
562	GCA_000092565.1	Leptospira interrogans serovar Lai str. 56601	NC_004342.2	Chromosome	SPIROCHAETIA	IS110	2463757	2465418	+	COMPLETE	NP_712675.1	2466428	2467378	+	LA_2494	thioredoxin reductase	1	COG0492	O	742
563	GCA_001293065.1	Leptospira interrogans serovar Hardjo str. Norma	NZ_CP012603.1	Chromosome	SPIROCHAETIA	IS110	2520326	2520455	-	INCOMPLETE	WP_000940581.1	2521474	2522424	+	G436_RS11085	thioredoxin-disulfide reductase	1	COG0492	O	742
564	GCA_001010765.1	Leptospira interrogans serovar Bratislava	NZ_CP011410.1	Chromosome	SPIROCHAETIA	IS110	1877859	1879469	-	INCOMPLETE	WP_000940581.1	1875836	1876786	-	BRAT_RS07795	thioredoxin-disulfide reductase	-1	COG0492	O	742
565	GCA_001047635.1	Leptospira interrogans serovar Manilae	NZ_CP011931.1	Chromosome	SPIROCHAETIA	IS110	1773915	1774114	+	INCOMPLETE	WP_000940579.1	1771945	1772895	-	LIMLP_RS07150	thioredoxin-disulfide reductase	-1	COG0492	O	742
566	GCA_001047655.1	Leptospira interrogans serovar Manilae	NZ_CP011934.1	Chromosome	SPIROCHAETIA	IS110	1773917	1774116	+	INCOMPLETE	WP_000940579.1	1771947	1772897	-	LIMHP_RS07140	thioredoxin-disulfide reductase	-1	COG0492	O	742
567	GCA_002205375.1	Pseudomonas aeruginosa	NZ_CP022002.1	Chromosome	GAMMAPROTEOBACTERIA	IS110	4521423	4522855	-	COMPLETE	WP_003090421.1	4523020	4523970	+	CD799_RS21485	thioredoxin-disulfide reductase	1	COG0492	O	742
568	-----------------------------------------------------------------------------------------------------------------------------------
569	GCA_001484665.1	Burkholderia cenocepacia	NZ_CP011920.1	Plasmid	BETAPROTEOBACTERIA	IS110	49113	49643	+	INCOMPLETE	WP_058904024.1	50154	50711	+	TQ36_RS35560	recombinase family protein	1	COG1961	L	4900
570	GCA_002412045.1	Phaeobacter piscinae	NZ_CP010775.1	Plasmid	ALPHAPROTEOBACTERIA	IS110	12977	14260	+	COMPLETE	WP_000904906.1	9353	9967	-	PhaeoP13_RS20730	recombinase family protein	-1	COG1961	L	4900
571	GCA_001718355.1	Burkholderia ubonensis	NZ_CP013368.1	Chromosome	BETAPROTEOBACTERIA	IS110	160967	162171	+	INCOMPLETE	WP_059613746.1	159478	160047	-	WI31_RS00720	recombinase family protein	-1	COG0000	XXX	4900
572	GCA_001456115.1	Sphingobium baderi	NZ_CP013265.1	Plasmid	ALPHAPROTEOBACTERIA	IS110	198583	199683	-	COMPLETE	WP_021317591.1	202863	203504	+	ATN00_RS21115	recombinase family protein	1	COG1961	L	4900
573	GCA_002024265.1	Bacillus flexus	NZ_CP016791.1	Plasmid	FIRMICUTES	IS110	100276	101727	-	INCOMPLETE	WP_078990648.1	101976	102545	+	BC359_RS21010	recombinase family protein	1	COG1961	L	4900
574	GCA_002891925.1	Phaeobacter piscinae	NZ_CP010722.1	Plasmid	ALPHAPROTEOBACTERIA	IS110	12977	14260	+	COMPLETE	WP_000904906.1	9353	9967	-	phaeop18_RS20680	recombinase family protein	-1	COG1961	L	4900
575	GCA_002813875.1	Bacillus cereus	NZ_CP024657.1	Plasmid	FIRMICUTES	IS110	124769	126504	-	COMPLETE	WP_100910727.1	123349	124221	-	CSW12_RS30320	DNA invertase	-1	COG1961	L	4900
576	GCA_002355275.1	Rhizorhabdus dicambivorans	NZ_CP023451.1	Plasmid	ALPHAPROTEOBACTERIA	IS110	34278	35706	+	COMPLETE	WP_009824027.1	36769	37341	+	CMV14_RS24660	recombinase family protein	1	COG1961	L	4900
577	-----------------------------------------------------------------------------------------------------------------------------------
578	GCA_000026345.1	Escherichia coli IAI39	NC_011750.1	Chromosome	GAMMAPROTEOBACTERIA	IS110	903135	904338	+	COMPLETE	YP_002406881.1	905415	906503	+	ECIAI39_0858	multidrug resistance outer membrane protein MdtQ	1	COG1538	M	1700
579	GCA_002009295.1	Komagataeibacter nataicola	NZ_CP019875.1	Chromosome	ALPHAPROTEOBACTERIA	IS110	1605296	1606501	+	COMPLETE	WP_078525140.1	1606846	1608423	+	B0W47_RS07610	secretion protein	1	COG1538	M	1700
580	-----------------------------------------------------------------------------------------------------------------------------------
581	GCA_001729705.1	Enterobacter hormaechei subsp. oharae	NZ_CP017180.1	Chromosome	GAMMAPROTEOBACTERIA	IS110	2237789	2239115	-	COMPLETE	WP_017383460.1	2239480	2240715	+	BFV66_RS10895	alanine transaminase	1	COG0436	E	2711
582	GCA_000233775.1	Thermovirga lienii DSM 17291	NC_016148.1	Chromosome	SYNERGISTIA	IS110	405156	406185	-	INCOMPLETE	WP_014162538.1	406489	407673	+	TLIE_RS01910	diaminopimelate aminotransferase	1	COG0436	E	2711
583	-----------------------------------------------------------------------------------------------------------------------------------
584	GCA_002155245.1	Ralstonia solanacearum FJAT-91	NZ_CP016612.1	Chromosome	BETAPROTEOBACTERIA	IS110	117742	118600	+	INCOMPLETE	WP_043885957.1	113579	115303	-	BC427_RS00485	FAD-binding protein	-1	COG2303	IR	590
585	GCA_002077175.1	Colwellia sp. PAMC 21821	NZ_CP014943.1	Chromosome	GAMMAPROTEOBACTERIA	IS110	3434222	3435431	+	COMPLETE	WP_081180574.1	3432332	3433963	-	A3Q33_RS14580	choline dehydrogenase	-1	COG2303	IR	590
586	GCA_001887535.1	Ralstonia solanacearum FJAT-1458	NZ_CP016554.1	Chromosome	BETAPROTEOBACTERIA	IS110	3822315	3823429	-	COMPLETE	WP_043885957.1	3824396	3826120	+	BCR16_RS18385	FAD-binding protein	1	COG2303	IR	590
587	-----------------------------------------------------------------------------------------------------------------------------------
588	GCA_000828895.1	Comamonadaceae bacterium A1	NZ_AP014568.1	Chromosome	BETAPROTEOBACTERIA	IS110	918679	920305	+	COMPLETE	WP_082039902.1	920729	921940	+	SRAA_RS04365	amidohydrolase	1	COG1473	R	4515
589	GCA_900079115.1	Sulfolobus solfataricus	NZ_LT549890.1	Chromosome	CRENARCHAEOTA	IS110	1842630	1843921	-	COMPLETE	WP_009991759.1	1844102	1845283	+	SSOP1_RS09915	carboxypeptidase	1	COG1473	R	4515
590	GCA_000007005.1	Sulfolobus solfataricus P2	NC_002754.1	Chromosome	CRENARCHAEOTA	IS110	1769172	1770463	-	COMPLETE	WP_009991759.1	1770644	1771825	+	SSO_RS09500	carboxypeptidase	1	COG1473	R	4515
591	GCA_000968355.1	Sulfolobus solfataricus	NZ_CP011055.1	Chromosome	CRENARCHAEOTA	IS110	2581756	2582980	-	COMPLETE	WP_009991759.1	2583161	2584342	+	SULB_RS13885	carboxypeptidase	1	COG1473	R	4515
592	GCA_000968395.1	Sulfolobus solfataricus	NZ_CP011056.1	Chromosome	CRENARCHAEOTA	IS110	2581819	2583043	-	COMPLETE	WP_009991759.1	2583224	2584405	+	SULC_RS13880	carboxypeptidase	1	COG1473	R	4515
593	GCA_000968435.1	Sulfolobus solfataricus	NZ_CP011057.1	Chromosome	CRENARCHAEOTA	IS110	2581833	2583057	-	COMPLETE	WP_009991759.1	2583238	2584419	+	SULA_RS13880	carboxypeptidase	1	COG1473	R	4515
594	GCA_000024745.1	Sulfolobus solfataricus 98/2	NC_017274.1	Chromosome	CRENARCHAEOTA	IS110	2523495	2524719	-	COMPLETE	WP_009991759.1	2524900	2526081	+	SSOL_RS13665	carboxypeptidase	1	COG1473	R	4515
595	GCA_001999785.1	Burkholderia cenocepacia	NZ_CP019668.1	Chromosome	BETAPROTEOBACTERIA	IS110	2796669	2797708	+	INCOMPLETE	WP_077179515.1	2795389	2796552	-	A8E88_RS13105	amidohydrolase	-1	COG1473	R	4515
596	GCA_001586235.1	Corynebacterium simulans	NZ_CP014635.1	Chromosome	ACTINOBACTERIA	IS110	925789	927244	-	COMPLETE	WP_062041942.1	924393	925616	-	AWU68_RS04210	amidohydrolase	-1	COG1473	R	4515
597	GCA_001606115.1	Burkholderia cenocepacia	NZ_CP015034.1	Chromosome	BETAPROTEOBACTERIA	IS110	3051946	3053020	-	INCOMPLETE	WP_006482953.1	3053134	3054318	+	A2T82_RS30550	amidohydrolase	1	COG1473	R	4515
598	GCA_000292915.1	Burkholderia cepacia GG4	NC_018514.1	Chromosome	BETAPROTEOBACTERIA	IS110	2925252	2926268	-	COMPLETE	WP_014900975.1	2926906	2928096	+	GEM_RS28825	amidohydrolase	1	COG1473	R	4515
599	-----------------------------------------------------------------------------------------------------------------------------------
600	GCA_000465975.2	Klebsiella pneumoniae KP-1	NZ_CP012883.1	Chromosome	GAMMAPROTEOBACTERIA	IS110	825234	826057	+	INCOMPLETE	WP_004153104.1	822658	823821	-	KLP1_RS04220	serine-type D-Ala-D-Ala carboxypeptidase DacD	-1	COG1686	M	5588
601	GCA_000465975.2	Klebsiella pneumoniae KP-1	NZ_CP012883.1	Chromosome	GAMMAPROTEOBACTERIA	IS110	827201	827686	+	INCOMPLETE	WP_004153104.1	822658	823821	-	KLP1_RS04220	serine-type D-Ala-D-Ala carboxypeptidase DacD	-1	COG1686	M	5588
602	GCA_002777275.1	Enterococcus faecium	NZ_CP017787.1	Chromosome	FIRMICUTES	IS110	1879254	1880649	+	COMPLETE	WP_002304680.1	1880747	1882054	+	BK413_RS09725	D-alanyl-D-alanine carboxypeptidase	1	COG1686	M	5588
603	GCA_002761275.1	Enterococcus faecium	NZ_CP017797.1	Chromosome	FIRMICUTES	IS110	1879254	1880649	+	COMPLETE	WP_002304680.1	1880747	1882054	+	BK696_RS09725	D-alanyl-D-alanine carboxypeptidase	1	COG1686	M	5588
604	GCA_002761255.1	Enterococcus faecium	NZ_CP017792.1	Chromosome	FIRMICUTES	IS110	1879254	1880649	+	COMPLETE	WP_002304680.1	1880747	1882054	+	BK695_RS09725	D-alanyl-D-alanine carboxypeptidase	1	COG1686	M	5588
605	-----------------------------------------------------------------------------------------------------------------------------------
606	GCA_000012385.1	Rickettsia bellii RML369-C	NC_007940.1	Chromosome	ALPHAPROTEOBACTERIA	IS110	1318108	1319159	+	INCOMPLETE	WP_011477882.1	1316842	1317786	-	RBE_RS06365	glycerol-3-phosphate dehydrogenase (NAD(P)(+))	-1	COG0240	C	105
607	GCA_000014405.1	Lactobacillus delbrueckii subsp. bulgaricus ATCC BAA-365	NC_008529.1	Chromosome	FIRMICUTES	IS110	1658265	1659926	+	COMPLETE	WP_003616107.1	1657053	1658066	-	LBUL_RS08610	NAD(P)-dependent glycerol-3-phosphate dehydrogenase	-1	COG0240	C	105
608	-----------------------------------------------------------------------------------------------------------------------------------
609	GCA_002706375.1	Lactobacillus amylovorus DSM 20531	NZ_CP017706.1	Chromosome	FIRMICUTES	IS110	204542	206211	+	COMPLETE	WP_056940371.1	200430	202271	-	LA20531_RS00980	heavy metal translocating P-type ATPase	-1	COG2217	P	40
610	GCA_000510325.1	Pseudomonas monteilii SB3101	NC_023076.1	Chromosome	GAMMAPROTEOBACTERIA	IS110	5493713	5494848	-	COMPLETE	WP_024087932.1	5490739	5493108	-	X970_RS24980	copper-translocating P-type ATPase	-1	COG2217	P	40
611	GCA_001953135.1	Lactobacillus delbrueckii subsp. bulgaricus	NZ_CP019120.1	Chromosome	FIRMICUTES	IS110	1053325	1055177	+	COMPLETE	WP_076026670.1	1049988	1052225	-	LB080_RS05415	copper-translocating P-type ATPase	-1	COG2217	P	40
612	GCA_001007935.1	Nitrosomonas communis	NZ_CP011451.1	Chromosome	BETAPROTEOBACTERIA	IS110	1999880	2001297	+	COMPLETE	WP_082110393.1	2001698	2004058	+	AAW31_RS09075	copper-translocating P-type ATPase	1	COG2217	P	40
613	GCA_001971665.1	Methylobacterium extorquens	NZ_CP019322.1	Chromosome	ALPHAPROTEOBACTERIA	IS110	3233711	3233892	+	INCOMPLETE	WP_081397134.1	3235504	3237888	+	BV511_RS15315	copper-translocating P-type ATPase	1	COG2217	P	40
614	GCA_001787355.1	Kozakia baliensis	NZ_CP014682.1	Plasmid	ALPHAPROTEOBACTERIA	IS110	132085	133498	-	COMPLETE	WP_070323154.1	128603	131068	-	A0U90_RS13850	heavy metal translocating P-type ATPase	-1	COG2217	P	40
615	GCA_000510285.1	Pseudomonas monteilii SB3078	NC_023075.1	Chromosome	GAMMAPROTEOBACTERIA	IS110	5545104	5546239	-	COMPLETE	WP_024087932.1	5542130	5544499	-	X969_RS25315	copper-translocating P-type ATPase	-1	COG2217	P	40
616	GCA_000196675.1	Pseudonocardia dioxanivorans CB1190	NC_015312.1	Chromosome	ACTINOBACTERIA	IS110	1357760	1359176	+	COMPLETE	WP_013673466.1	1355216	1357666	-	PSED_RS06460	heavy metal translocating P-type ATPase	-1	COG2217	P	40
617	-----------------------------------------------------------------------------------------------------------------------------------
618	GCA_000970145.1	Methanosarcina siciliae C2J	NZ_CP009508.1	Chromosome	STENOSARCHAEA GROUP	IS110	1079153	1080146	+	INCOMPLETE	WP_048180302.1	1080871	1083111	+	MSSAC_RS04715	glycogen debranching enzyme GlgX	1	COG1523	G	463
619	GCA_002243625.1	Aeribacillus pallidus	NZ_CP017703.1	Chromosome	FIRMICUTES	IS110	4058181	4059615	+	COMPLETE	WP_094246541.1	4057772	4057888	-	AP3564_RS20085	hypothetical protein	-1	COG0000	XXX	463
620	GCA_000970085.1	Methanosarcina siciliae T4/M	NZ_CP009506.1	Chromosome	STENOSARCHAEA GROUP	IS110	1033801	1034754	+	INCOMPLETE	WP_048170401.1	1035279	1037519	+	MSSIT_RS04565	glycogen debranching enzyme GlgX	1	COG1523	G	463
621	-----------------------------------------------------------------------------------------------------------------------------------
622	GCA_000020045.1	Paraburkholderia phymatum STM815	NC_010625.1	Plasmid	BETAPROTEOBACTERIA	IS110	733958	734965	+	COMPLETE	WP_012405389.1	736700	738109	+	BPHY_RS30820	NarK family nitrate/nitrite MFS transporter	1	COG2223	P	2329
623	GCA_002158905.1	Loktanella vestfoldensis	NZ_CP021431.1	Chromosome	ALPHAPROTEOBACTERIA	IS110	1114347	1115450	+	COMPLETE	WP_087206651.1	1115833	1118550	+	LOKVESSMR4R_RS05475	MFS transporter	1	COG2223	P	2329
624	-----------------------------------------------------------------------------------------------------------------------------------
625	GCA_002117405.1	Methylocystis bryophila	NZ_CP019949.1	Plasmid	ALPHAPROTEOBACTERIA	IS110	36816	37412	+	INCOMPLETE	WP_085773904.1	34450	35883	-	B1812_RS21480	diaminobutyrate--2-oxoglutarate transaminase	-1	COG0000	XXX	1234
626	GCA_001975025.1	Streptomyces silaceus	NZ_CP015588.1	Chromosome	ACTINOBACTERIA	IS110	780658	781029	-	INCOMPLETE	WP_076682517.1	778267	779586	-	A7J05_RS03110	aspartate aminotransferase family protein	-1	COG0160	E	1234
627	GCA_900187265.1	Rhodococcus rhodochrous	NZ_LT906450.1	Chromosome	ACTINOBACTERIA	IS110	2565846	2567260	-	COMPLETE	WP_016694783.1	2567266	2568651	+	CKW34_RS11710	4-aminobutyrate--2-oxoglutarate transaminase	1	COG0160	E	1234
628	GCA_000389945.1	Mycobacterium tuberculosis EAI5/NITR206	NC_021194.1	Chromosome	ACTINOBACTERIA	IS110	3693380	3694465	+	COMPLETE	WP_003902446.1	3695982	3697349	+	J114_RS17510	aspartate aminotransferase family protein	1	COG0161	H	1234
629	-----------------------------------------------------------------------------------------------------------------------------------
630	GCA_001969385.1	Thiobacimonas profunda	NZ_CP014796.1	Chromosome	ALPHAPROTEOBACTERIA	IS110	4248935	4249372	+	INCOMPLETE	WP_076624972.1	4247051	4248463	-	Ga0080559_RS20400	PLP-dependent aminotransferase family protein	-1	COG1167	KE	1897
631	GCA_000027225.1	Xenorhabdus bovienii SS-2004	NC_013892.1	Chromosome	GAMMAPROTEOBACTERIA	IS110	3964476	3965954	-	COMPLETE	WP_012990393.1	3962605	3963675	-	XBJ1_RS17585	PLP-dependent aminotransferase family protein	-1	COG1167	KE	1897
632	GCA_001017775.3	Pandoraea thiooxydans	NZ_CP011568.3	Chromosome	BETAPROTEOBACTERIA	IS110	1751534	1752749	-	COMPLETE	WP_047213193.1	1752949	1754430	+	ABW99_RS08085	PLP-dependent aminotransferase family protein	1	COG1167	KE	1897
633	GCA_001931675.1	Pandoraea thiooxydans	NZ_CP014839.1	Chromosome	BETAPROTEOBACTERIA	IS110	1370240	1371455	-	COMPLETE	WP_047213193.1	1371655	1373136	+	PATSB16_RS06215	PLP-dependent aminotransferase family protein	1	COG1167	KE	1897
634	-----------------------------------------------------------------------------------------------------------------------------------
635	GCA_002847385.1	Stenotrophomonas maltophilia	NZ_CP025298.1	Chromosome	GAMMAPROTEOBACTERIA	IS110	100630	100661	-	INCOMPLETE	WP_101764653.1	100686	101792	+	SmaCSM2_RS00430	short-chain dehydrogenase	1	COG1028	IQR	139
636	GCA_002138415.1	Stenotrophomonas maltophilia	NZ_CP015612.1	Chromosome	GAMMAPROTEOBACTERIA	IS110	83714	83743	-	INCOMPLETE	WP_088023089.1	83768	84874	+	A7326_RS00335	KR domain-containing protein	1	COG1028	IQR	139
637	GCA_001274655.1	Stenotrophomonas maltophilia	NZ_CP011305.1	Chromosome	GAMMAPROTEOBACTERIA	IS110	93439	93467	-	INCOMPLETE	WP_053442331.1	93492	94598	+	YH67_RS00385	short-chain dehydrogenase	1	COG1028	IQR	139
638	GCA_001274675.1	Stenotrophomonas maltophilia	NZ_CP011306.1	Chromosome	GAMMAPROTEOBACTERIA	IS110	93439	93467	-	INCOMPLETE	WP_053442331.1	93492	94598	+	YH68_RS00385	short-chain dehydrogenase	1	COG1028	IQR	139
639	GCA_002192255.1	Stenotrophomonas sp. WZN-1	NZ_CP021768.1	Chromosome	GAMMAPROTEOBACTERIA	IS110	74729	74761	-	INCOMPLETE	WP_087921081.1	74786	75892	+	CCR98_RS00325	KR domain-containing protein	1	COG1028	IQR	139
640	GCA_000223885.1	Stenotrophomonas maltophilia JV3	NC_015947.1	Chromosome	GAMMAPROTEOBACTERIA	IS110	77675	77705	-	INCOMPLETE	WP_014035474.1	77730	78836	+	BURJV3_RS00340	KR domain-containing protein	1	COG1028	IQR	139
641	GCA_001274595.1	Stenotrophomonas maltophilia	NZ_CP011010.1	Chromosome	GAMMAPROTEOBACTERIA	IS110	110418	110448	-	INCOMPLETE	WP_053448410.1	110474	111580	+	VN11_RS00475	short-chain dehydrogenase	1	COG1028	IQR	139
642	GCA_002300135.1	Geobacillus stearothermophilus	NZ_CP016552.1	Chromosome	FIRMICUTES	IS110	662244	663717	+	COMPLETE	WP_095858949.1	661153	662016	-	GS458_RS03540	3-oxoacyl-ACP reductase	-1	COG1028	IQR	139
643	-----------------------------------------------------------------------------------------------------------------------------------
644	GCA_001889145.1	Corynebacterium pseudotuberculosis	NZ_CP017384.1	Chromosome	ACTINOBACTERIA	IS110	626184	626511	-	INCOMPLETE	WP_014800154.1	627439	628878	+	CPI37_RS03010	amino acid permease	1	COG1113	E	617
645	GCA_000747545.1	Bacillus thuringiensis serovar kurstaki str. YBT-1520	NZ_CP007607.1	Chromosome	FIRMICUTES	IS110	3162447	3164124	-	COMPLETE	WP_001083389.1	3164181	3165647	+	DF16_RS16735	gamma-aminobutyrate permease	1	COG0833	E	617
646	GCA_002813875.1	Bacillus cereus	NZ_CP024655.1	Chromosome	FIRMICUTES	IS110	2401919	2403657	-	COMPLETE	WP_001083396.1	2399781	2401247	-	CSW12_RS12405	amino acid permease	-1	COG0833	E	617
647	-----------------------------------------------------------------------------------------------------------------------------------
648	GCA_000007685.1	Leptospira interrogans serovar Copenhageni str. Fiocruz L1-130	NC_005823.1	Chromosome	SPIROCHAETIA	IS110	757945	758190	-	INCOMPLETE	WP_000184345.1	756959	757732	-	LIC_RS03195	4,5-DOPA dioxygenase extradiol	-1	COG3384	Q	7467
649	GCA_001563265.1	Sphingobium sp. TKS	NZ_CP005083.1	Chromosome	ALPHAPROTEOBACTERIA	IS110	517459	518674	-	COMPLETE	WP_066553393.1	516375	517154	-	K426_RS02660	4,5-DOPA dioxygenase extradiol	-1	COG3384	Q	7467
650	GCA_002073495.1	Leptospira interrogans serovar Copenhageni	NZ_CP020414.1	Chromosome	SPIROCHAETIA	IS110	3047571	3047816	-	INCOMPLETE	WP_000184345.1	3046585	3047358	-	A6J42_RS15200	4,5-DOPA dioxygenase extradiol	-1	COG3384	Q	7467
651	-----------------------------------------------------------------------------------------------------------------------------------
652	GCA_002849915.1	Lactobacillus helveticus	NZ_CP015444.1	Chromosome	FIRMICUTES	IS110	632127	633956	+	COMPLETE	WP_101871752.1	635169	636485	+	Lh8627_RS03350	diaminopimelate decarboxylase	1	COG0019	E	1958
653	GCA_001895265.1	Francisella sp. TX077310	NZ_CP016796.1	Chromosome	GAMMAPROTEOBACTERIA	IS110	325803	326934	+	INCOMPLETE	WP_072711334.1	328928	330316	+	F7310_RS01670	lysine-sensitive aspartokinase 3	1	COG0527	E	1958
654	-----------------------------------------------------------------------------------------------------------------------------------
655	GCA_000012325.1	Colwellia psychrerythraea 34H	NC_003910.7	Chromosome	GAMMAPROTEOBACTERIA	IS110	3195565	3197079	+	COMPLETE	WP_011043846.1	3195809	3197053	+	CPS_RS13700	hypothetical protein	0	COG3547	X	64
656	GCA_000430125.1	Salmonella enterica subsp. enterica serovar Cubana str. CFSAN002050	NC_021819.1	Plasmid	GAMMAPROTEOBACTERIA	IS110	60659	62028	+	COMPLETE	WP_003030308.1	59129	60367	-	CFSAN002050_RS25350	hypothetical protein	-1	COG3547	X	64
657	GCA_000184685.1	Intrasporangium calvum DSM 43043	NC_014830.1	Chromosome	ACTINOBACTERIA	IS110	34625	35821	-	COMPLETE	WP_083807824.1	34616	36037	-	INTCA_RS00180	hypothetical protein	0	COG3547	X	64
658	GCA_002355775.1	Mycobacterium ulcerans subsp. shinshuense	NZ_AP017624.1	Chromosome	ACTINOBACTERIA	IS110	1182941	1183699	+	INCOMPLETE	WP_096370022.1	1182890	1183762	+	SHTP_RS05630	hypothetical protein	0	COG3547	X	64
659	GCA_000968115.1	Yersinia enterocolitica (type O:5) str. YE53/03	NZ_HF571988.1	Chromosome	GAMMAPROTEOBACTERIA	IS110	1376529	1377865	+	COMPLETE	WP_046050477.1	1376618	1377856	+	YE5303_RS06465	hypothetical protein	0	COG3547	X	64
660	-----------------------------------------------------------------------------------------------------------------------------------
661	GCA_000834515.1	Yersinia intermedia	NZ_CP009801.1	Chromosome	GAMMAPROTEOBACTERIA	IS110	2899357	2900658	+	INCOMPLETE	WP_042569177.1	2901679	2903841	+	CH53_RS12700	ornithine decarboxylase SpeF	1	COG1982	E	1109
662	GCA_000175295.2	Thermoanaerobacter brockii subsp. finnii Ako-1	NC_014964.1	Chromosome	FIRMICUTES	IS110	1052325	1053799	+	COMPLETE	WP_012269266.1	1050531	1052018	-	THEBR_RS05075	aminotransferase class V-fold PLP-dependent enzyme	-1	COG1982	E	1109
663	GCA_000019085.1	Thermoanaerobacter pseudethanolicus ATCC 33223	NC_010321.1	Chromosome	FIRMICUTES	IS110	1060132	1061608	+	COMPLETE	WP_012269266.1	1058338	1059825	-	TETH39_RS05095	aminotransferase class V-fold PLP-dependent enzyme	-1	COG1982	E	1109
664	GCA_000262305.1	Shimwellia blattae DSM 4481 NBRC 105725	NC_017910.1	Chromosome	GAMMAPROTEOBACTERIA	IS110	659419	660628	-	COMPLETE	WP_002444891.1	662977	665115	+	EBL_RS03100	ornithine decarboxylase	1	COG1982	E	1109
665	-----------------------------------------------------------------------------------------------------------------------------------
666	GCA_000019885.1	Coxiella burnetii CbuK_Q154	NC_011528.1	Chromosome	GAMMAPROTEOBACTERIA	IS110	1380960	1382419	+	COMPLETE	WP_005771651.1	1379364	1380860	-	CBUK_RS07250	lysine--tRNA ligase	-1	COG1190	J	701
667	GCA_000168875.3	Coxiella burnetii 'MSU Goat Q177'	NZ_CP018150.1	Chromosome	GAMMAPROTEOBACTERIA	IS110	1380870	1382329	+	COMPLETE	WP_005771651.1	1379274	1380770	-	A35_RS07795	lysine--tRNA ligase	-1	COG1190	J	701
668	GCA_000255155.1	Corynebacterium diphtheriae HC02	NC_016802.1	Chromosome	ACTINOBACTERIA	IS110	2013855	2014378	+	INCOMPLETE	WP_010935483.1	2011986	2013548	-	CDHC02_RS09550	lysine--tRNA ligase	-1	COG1190	J	701
669	-----------------------------------------------------------------------------------------------------------------------------------
670	GCA_000014905.1	Candidatus Solibacter usitatus Ellin6076	NC_008536.1	Chromosome	SOLIBACTERES	IS110	8390984	8392197	-	COMPLETE	WP_011688331.1	8388414	8389949	-	ACID_RS34130	Ppx/GppA family phosphatase	-1	COG0248	FTP	1905
671	GCA_000026965.1	Neisseria meningitidis 8013	NC_017501.1	Chromosome	BETAPROTEOBACTERIA	IS110	913842	914094	-	INCOMPLETE	WP_002240310.1	911380	912888	-	NMV_RS04525	exopolyphosphatase	-1	COG0248	FTP	1905
672	-----------------------------------------------------------------------------------------------------------------------------------
673	GCA_002082015.1	Sporosarcina ureae	NZ_CP015109.1	Chromosome	FIRMICUTES	IS110	2118340	2119795	+	COMPLETE	WP_083034572.1	2116720	2118084	-	SporoP17a_RS10395	PAS domain S-box protein	-1	COG3829	KT	7035
674	GCA_000013745.1	Rhodopseudomonas palustris BisB18	NC_007925.1	Chromosome	ALPHAPROTEOBACTERIA	IS110	2188670	2190102	-	COMPLETE	WP_011472467.1	2186759	2188165	-	RPC_RS10070	Fis family transcriptional regulator	-1	COG3829	KT	7035
675	GCA_001747385.1	Pseudomonas fluorescens	NZ_CP017296.1	Chromosome	GAMMAPROTEOBACTERIA	IS110	2413715	2414771	-	INCOMPLETE	WP_014718866.1	2415051	2416868	+	BH711_RS10465	sigma-54-dependent Fis family transcriptional regulator	1	COG3284	K	7035
676	GCA_002243625.1	Aeribacillus pallidus	NZ_CP017703.1	Chromosome	FIRMICUTES	IS110	1904931	1906164	-	COMPLETE	WP_094245265.1	1900577	1902451	-	AP3564_RS09355	PAS domain S-box protein	-1	COG3829	KT	7035
677	-----------------------------------------------------------------------------------------------------------------------------------
678	GCA_001011035.1	Streptomyces sp. CNQ-509	NZ_CP011492.1	Chromosome	ACTINOBACTERIA	IS110	2204913	2206210	+	COMPLETE	WP_047015712.1	2203658	2204797	-	AA958_RS09155	MBL fold metallo-hydrolase	-1	COG2220	G	640
679	GCA_002220155.1	Azotobacter chroococcum	NZ_CP011836.1	Plasmid	GAMMAPROTEOBACTERIA	IS110	228471	228621	-	INCOMPLETE	WP_089170104.1	224583	225674	-	ACG10_RS22450	hypothetical protein	-1	COG2220	G	640
680	-----------------------------------------------------------------------------------------------------------------------------------
681	GCA_000019505.1	Burkholderia cenocepacia MC0-3	NC_010508.1	Chromosome	BETAPROTEOBACTERIA	IS110	2721632	2722820	-	COMPLETE	WP_012329004.1	2722926	2724335	+	BCENMC03_RS12355	argininosuccinate lyase	1	COG0165	E	1981
682	GCA_002007585.1	Burkholderia cenocepacia	NZ_CP017238.1	Chromosome	BETAPROTEOBACTERIA	IS110	2776717	2777902	-	COMPLETE	WP_078041015.1	2778008	2779417	+	BHQ31_RS13320	argininosuccinate lyase	1	COG0165	E	1981
683	GCA_000009625.1	Mesorhizobium loti MAFF303099	NC_002678.2	Chromosome	ALPHAPROTEOBACTERIA	IS110	4824285	4825415	-	COMPLETE	WP_010913652.1	4822311	4823537	-	MAFF_RS24435	ATP-grasp domain-containing protein	-1	COG0439	I	1981
684	GCA_000014085.1	Burkholderia cenocepacia AU 1054	NC_008060.1	Chromosome	BETAPROTEOBACTERIA	IS110	2011016	2012201	-	COMPLETE	WP_011545952.1	2012307	2013716	+	BCEN_RS09040	argininosuccinate lyase	1	COG0165	E	1981
685	-----------------------------------------------------------------------------------------------------------------------------------
686	GCA_000218265.1	Sinorhizobium meliloti SM11	NC_017327.1	Plasmid	ALPHAPROTEOBACTERIA	IS110	1283878	1284394	-	INCOMPLETE	WP_014531894.1	1281520	1282611	-	SM11_RS25195	branched-chain amino acid ABC transporter substrate-binding protein	-1	COG0683	E	513
687	GCA_002902965.1	Paraburkholderia hospita	NZ_CP026105.1	Chromosome	BETAPROTEOBACTERIA	IS110	2285490	2286541	+	INCOMPLETE	WP_090838508.1	2286904	2288022	+	C2L64_RS10390	branched-chain amino acid ABC transporter substrate-binding protein	1	COG0683	E	513
688	GCA_000747295.1	Sinorhizobium meliloti	NZ_CP009145.1	Plasmid	ALPHAPROTEOBACTERIA	IS110	1261120	1261559	-	INCOMPLETE	WP_014531894.1	1259802	1260893	-	DU99_RS23445	branched-chain amino acid ABC transporter substrate-binding protein	-1	COG0683	E	513
689	GCA_002197465.1	Sinorhizobium meliloti	NZ_CP021824.1	Plasmid	ALPHAPROTEOBACTERIA	IS110	1268540	1268979	-	INCOMPLETE	WP_014531894.1	1267222	1268313	-	CDO24_RS33340	branched-chain amino acid ABC transporter substrate-binding protein	-1	COG0683	E	513
690	GCA_001050915.2	Sinorhizobium meliloti RU11/001	NZ_CP021217.1	Plasmid	ALPHAPROTEOBACTERIA	IS110	889033	889549	-	INCOMPLETE	WP_014531894.1	886675	887766	-	SMRU11_RS06945	3-dehydroquinate synthase	-1	COG0683	E	513
691	-----------------------------------------------------------------------------------------------------------------------------------
692	GCA_002209245.1	Shewanella sp. FDAARGOS_354	NZ_CP022089.1	Chromosome	GAMMAPROTEOBACTERIA	IS110	171948	172089	+	INCOMPLETE	WP_088585343.1	172325	173356	+	CEQ32_RS00880	dTDP-glucose 4,6-dehydratase	1	COG1088	M	722
693	GCA_000968355.1	Sulfolobus solfataricus	NZ_CP011055.1	Chromosome	CRENARCHAEOTA	IS110	2397312	2398664	-	COMPLETE	WP_009992552.1	2400371	2401105	+	SULB_RS12840	dTDP-glucose 4,6-dehydratase	1	COG1088	M	722
694	GCA_000968395.1	Sulfolobus solfataricus	NZ_CP011056.1	Chromosome	CRENARCHAEOTA	IS110	2397337	2398689	-	COMPLETE	WP_009992552.1	2400396	2401130	+	SULC_RS12830	dTDP-glucose 4,6-dehydratase	1	COG1088	M	722
695	GCA_000968435.1	Sulfolobus solfataricus	NZ_CP011057.1	Chromosome	CRENARCHAEOTA	IS110	2397363	2398715	-	COMPLETE	WP_009992552.1	2400422	2401156	+	SULA_RS12830	dTDP-glucose 4,6-dehydratase	1	COG1088	M	722
696	GCA_000024745.1	Sulfolobus solfataricus 98/2	NC_017274.1	Chromosome	CRENARCHAEOTA	IS110	2339060	2340412	-	COMPLETE	WP_009992552.1	2342119	2342853	+	SSOL_RS12620	dTDP-glucose 4,6-dehydratase	1	COG1088	M	722
697	GCA_000626635.1	Draconibacterium orientale	NZ_CP007451.1	Chromosome	BACTEROIDETES/CHLOROBI GROUP	IS110	2538464	2539838	+	INCOMPLETE	WP_038558128.1	2540195	2541250	+	FH5T_RS10090	dTDP-glucose 4,6-dehydratase	1	COG1088	M	722
698	-----------------------------------------------------------------------------------------------------------------------------------
699	GCA_000092565.1	Leptospira interrogans serovar Lai str. 56601	NC_004342.2	Chromosome	SPIROCHAETIA	IS110	3173843	3175529	+	COMPLETE	NP_713377.1	3176357	3177898	+	LA_3197	type I restriction enzyme	1	COG0286	V	612
700	GCA_000013945.1	Leptospira borgpetersenii serovar Hardjo-bovis str. L550	NC_008508.1	Chromosome	SPIROCHAETIA	IS110	3280420	3281982	+	COMPLETE	WP_011671038.1	3282420	3283961	+	LBL_RS15440	type I restriction-modification system subunit M	1	COG0286	V	612
701	GCA_000013965.1	Leptospira borgpetersenii serovar Hardjo-bovis str. JB197	NC_008510.1	Chromosome	SPIROCHAETIA	IS110	378796	380347	-	COMPLETE	WP_011671500.1	376817	378358	-	LBJ_RS01675	type I restriction-modification system subunit M	-1	COG0286	V	612
702	GCA_000006605.1	Corynebacterium jeikeium K411	NC_007164.1	Chromosome	ACTINOBACTERIA	IS110	1477949	1479359	-	COMPLETE	WP_011273756.1	1474878	1477337	-	JK_RS06460	type I restriction-modification protein subunit M	-1	COG0286	V	612
703	-----------------------------------------------------------------------------------------------------------------------------------
704	GCA_001750825.1	Neisseria meningitidis	NZ_CP012694.1	Chromosome	BETAPROTEOBACTERIA	IS110	1651848	1652011	-	INCOMPLETE	WP_079871401.1	1652260	1653240	+	AN159_RS08715	MFS transporter	1	COG3104	E	909
705	GCA_000253215.1	Neisseria meningitidis WUE 2594	NC_017512.1	Chromosome	BETAPROTEOBACTERIA	IS110	2204095	2204258	-	INCOMPLETE	WP_002237432.1	2204507	2205964	+	NMAA_RS11585	MFS transporter	1	COG3104	E	909
706	GCA_002243665.1	Geobacillus thermocatenulatus	NZ_CP018058.1	Chromosome	FIRMICUTES	IS110	1907797	1909270	+	COMPLETE	WP_047752967.1	1909577	1911067	+	GT3921_RS09745	peptide MFS transporter	1	COG3104	E	909
707	GCA_000009105.1	Neisseria meningitidis Z2491	NC_003116.1	Chromosome	BETAPROTEOBACTERIA	IS110	210650	210813	-	INCOMPLETE	WP_002237432.1	211062	212519	+	NMA_RS01160	MFS transporter	1	COG3104	E	909
708	GCA_000626595.1	Neisseria meningitidis	NZ_CP007524.1	Chromosome	BETAPROTEOBACTERIA	IS110	214201	214364	-	INCOMPLETE	WP_002237432.1	214613	216070	+	NMA510612_RS01165	MFS transporter	1	COG3104	E	909
709	-----------------------------------------------------------------------------------------------------------------------------------
710	GCA_000022285.1	Wolbachia sp. wRi	NC_012416.1	Chromosome	ALPHAPROTEOBACTERIA	IS110	781398	782913	+	INCOMPLETE	WP_041582652.1	778442	780274	-	WRI_RS03620	phage terminase large subunit family protein	-1	COG5525	X	7640
711	GCA_000010205.1	Orientia tsutsugamushi str. Ikeda	NC_010793.1	Chromosome	ALPHAPROTEOBACTERIA	IS110	1561326	1562766	+	COMPLETE	WP_012460873.1	1556883	1557215	-	OTT_RS07390	DNA helicase	-1	COG0305	L	7640
712	GCA_000021285.1	Thermosipho africanus TCF52B	NC_011653.1	Chromosome	THERMOTOGAE	IS110	840326	840753	+	INCOMPLETE	WP_012579819.1	841018	842361	+	THA_RS04205	replicative DNA helicase	1	COG0305	L	7640
713	-----------------------------------------------------------------------------------------------------------------------------------
714	GCA_000277145.1	Mycobacterium intracellulare MOTT-02	NC_016947.1	Chromosome	ACTINOBACTERIA	IS110	1761956	1763207	+	INCOMPLETE	WP_014382152.1	1763608	1765176	+	OCO_RS08460	DUF853 domain-containing protein	1	COG0433	L	1994
715	GCA_001572745.1	Coxiella burnetii	NZ_CP013667.1	Chromosome	GAMMAPROTEOBACTERIA	IS110	1612759	1614228	+	COMPLETE	WP_010957961.1	1614594	1615985	+	AUR58_RS08915	DUF853 domain-containing protein	1	COG0433	L	1994
716	GCA_002285675.1	Mycobacterium intracellulare	NZ_CP023149.1	Chromosome	ACTINOBACTERIA	IS110	1770817	1772068	+	COMPLETE	WP_095579939.1	1772469	1774037	+	CKJ67_RS08670	DUF853 domain-containing protein	1	COG0433	L	1994
717	-----------------------------------------------------------------------------------------------------------------------------------
718	GCA_000016405.1	Rhodobacter sphaeroides ATCC 17025	NC_009429.1	Plasmid	ALPHAPROTEOBACTERIA	IS110	673393	674339	-	INCOMPLETE	WP_011910671.1	676367	677518	+	RSPH17025_RS19235	efflux RND transporter periplasmic adaptor subunit	1	COG0845	MV	16
719	GCA_000755725.1	Burkholderia cenocepacia	NZ_CP007783.1	Chromosome	BETAPROTEOBACTERIA	IS110	2938070	2939255	-	COMPLETE	WP_040128072.1	2935766	2937037	-	DM39_RS17920	efflux RND transporter periplasmic adaptor subunit	-1	COG0845	MV	16
720	GCA_001901365.1	Escherichia coli	NZ_CP010232.1	Plasmid	GAMMAPROTEOBACTERIA	IS110	153498	154705	-	INCOMPLETE	WP_002914189.1	258	1433	+	RG68_RS24535	multidrug efflux RND transporter periplasmic adaptor subunit OqxA	1	COG0845	MV	16
721	GCA_000015545.1	Acidovorax sp. JS42	NC_008782.1	Chromosome	BETAPROTEOBACTERIA	IS110	334970	336583	+	COMPLETE	WP_011803790.1	336684	337814	+	AJS_RS01645	efflux RND transporter periplasmic adaptor subunit	1	COG0845	MV	16
722	-----------------------------------------------------------------------------------------------------------------------------------
723	GCA_000816165.1	Neisseria meningitidis LNP21362	NZ_CP006869.1	Chromosome	BETAPROTEOBACTERIA	IS110	1042907	1043064	-	INCOMPLETE	WP_002225835.1	1041924	1042661	-	N875_RS05515	methionine ABC transporter ATP-binding protein	-1	COG1135	E	2844
724	GCA_000021885.1	Haemophilus parasuis SH0165	NC_011852.1	Chromosome	GAMMAPROTEOBACTERIA	IS110	1641404	1642517	+	INCOMPLETE	WP_005712825.1	1642648	1643334	+	HAPS_RS08065	lipoprotein-releasing system ATP-binding protein LolD	1	COG1136	M	2844
725	GCA_000024205.1	Desulfotomaculum acetoxidans DSM 771	NC_013216.1	Chromosome	FIRMICUTES	IS110	4272938	4273999	+	COMPLETE	WP_015759444.1	4274942	4275649	+	DTOX_RS19795	ABC transporter ATP-binding protein	1	COG1136	M	2844
726	GCA_001721165.1	Bacillus thuringiensis Bt18247	NZ_CP015250.1	Chromosome	FIRMICUTES	IS110	1876922	1878242	-	COMPLETE	WP_069355356.1	1878547	1879539	+	BTI247_RS09725	ABC transporter ATP-binding protein	1	COG3839	G	2844
727	GCA_001697165.1	Neisseria meningitidis	NZ_CP012393.1	Chromosome	BETAPROTEOBACTERIA	IS110	1974725	1974885	-	INCOMPLETE	WP_002248153.1	1973744	1974481	-	DE8555_RS10275	methionine ABC transporter ATP-binding protein	-1	COG1135	E	2844
728	GCA_000025545.1	Thioalkalivibrio sp. K90mix	NC_013889.1	Chromosome	GAMMAPROTEOBACTERIA	IS110	2186228	2187437	-	COMPLETE	WP_012983430.1	2184965	2185699	-	TK90_RS10355	ABC transporter ATP-binding protein	-1	COG1136	M	2844
729	GCA_001663735.1	Lactobacillus backii	NZ_CP014890.1	Chromosome	FIRMICUTES	IS110	157050	158478	-	COMPLETE	WP_068222459.1	155708	156412	-	AYR55_RS00680	ABC transporter ATP-binding protein	-1	COG1136	M	2844
730	GCA_000152165.1	Neisseria meningitidis alpha710	NC_017505.1	Chromosome	BETAPROTEOBACTERIA	IS110	2016344	2016504	-	INCOMPLETE	WP_002226746.1	2015363	2016100	-	NMBB_RS10485	methionine ABC transporter ATP-binding protein	-1	COG1135	E	2844
731	GCA_001974965.1	Neisseria meningitidis	NZ_CP015886.1	Chromosome	BETAPROTEOBACTERIA	IS110	2032807	2032964	-	INCOMPLETE	WP_079889594.1	2031824	2032561	-	AT729_RS11720	methionine ABC transporter ATP-binding protein	-1	COG1135	E	2844
732	GCA_001697205.1	Neisseria meningitidis	NZ_CP012394.1	Chromosome	BETAPROTEOBACTERIA	IS110	1973873	1974033	-	INCOMPLETE	WP_002248153.1	1972892	1973629	-	WUE2121_RS10265	methionine ABC transporter ATP-binding protein	-1	COG1135	E	2844
733	GCA_000020325.1	Sulfurihydrogenibium sp. YO3AOP1	NC_010730.1	Chromosome	AQUIFICAE	IS110	396754	397423	-	INCOMPLETE	WP_012459105.1	394241	395029	-	SYO3AOP1_RS01990	ABC transporter ATP-binding protein	-1	COG1127	M	2844
734	GCA_002075815.1	Neisseria meningitidis	NZ_CP017257.1	Chromosome	BETAPROTEOBACTERIA	IS110	1947976	1948136	-	INCOMPLETE	WP_002229963.1	1946995	1947732	-	BFO62_RS11260	methionine ABC transporter ATP-binding protein	-1	COG1135	E	2844
735	GCA_000800315.1	Neisseria meningitidis	NZ_CP009420.1	Chromosome	BETAPROTEOBACTERIA	IS110	94974	95132	+	INCOMPLETE	WP_002221632.1	95380	96117	+	LA58_RS00420	methionine ABC transporter ATP-binding protein	1	COG1135	E	2844
736	GCA_000191465.1	Neisseria meningitidis M01-240149	NC_017514.1	Chromosome	BETAPROTEOBACTERIA	IS110	275598	275757	+	INCOMPLETE	WP_002224123.1	276005	276742	+	NMBM01240149_RS01370	methionine ABC transporter ATP-binding protein	1	COG1135	E	2844
737	GCA_001870065.1	Bacillus coagulans	NZ_CP017888.1	Chromosome	FIRMICUTES	IS110	2763462	2764872	-	COMPLETE	WP_051039163.1	2767243	2768322	+	BIZ35_RS13615	ABC transporter ATP-binding protein	1	COG3839	G	2844
738	GCA_000009465.1	Neisseria meningitidis FAM18	NC_008767.1	Chromosome	BETAPROTEOBACTERIA	IS110	1948458	1948618	-	INCOMPLETE	WP_002248153.1	1947477	1948214	-	NMC_RS10115	methionine ABC transporter ATP-binding protein	-1	COG1135	E	2844
739	GCA_000025565.1	Enterobacter cloacae subsp. cloacae ATCC 13047	NC_014121.1	Chromosome	GAMMAPROTEOBACTERIA	IS110	2556544	2557872	+	COMPLETE	YP_003613003.1	2558046	2559164	+	ECL_02511	spermidine/putrescine transport system ATP-binding protein	1	COG3842	E	2844
740	GCA_000191525.1	Neisseria meningitidis NZ-05/33	NC_017518.1	Chromosome	BETAPROTEOBACTERIA	IS110	406456	406615	+	INCOMPLETE	WP_002224123.1	406863	407600	+	NMBNZ0533_RS02145	methionine ABC transporter ATP-binding protein	1	COG1135	E	2844
741	GCA_000255195.1	Corynebacterium diphtheriae HC04	NC_016788.1	Chromosome	ACTINOBACTERIA	IS110	1891775	1893158	+	COMPLETE	WP_010935405.1	1890249	1890998	-	CDHC04_RS08995	ABC transporter ATP-binding protein	-1	COG1136	M	2844
742	GCA_002197125.1	Sinorhizobium meliloti	NZ_CP021819.1	Plasmid	ALPHAPROTEOBACTERIA	IS110	888809	889171	+	INCOMPLETE	WP_088201220.1	886663	887835	-	CDO25_RS23570	ABC transporter ATP-binding protein	-1	COG3839	G	2844
743	GCA_000800355.1	Neisseria meningitidis	NZ_CP009421.1	Chromosome	BETAPROTEOBACTERIA	IS110	1899941	1900101	-	INCOMPLETE	WP_002221632.1	1898960	1899697	-	LC14_RS09900	methionine ABC transporter ATP-binding protein	-1	COG1135	E	2844
744	GCA_000831585.1	Pseudomonas plecoglossicida	NZ_CP010359.1	Chromosome	GAMMAPROTEOBACTERIA	IS110	3063697	3065120	+	COMPLETE	WP_003118432.1	3065405	3066232	+	RK21_RS13915	phosphite import ATP-binding protein PxtA	1	COG3638	P	2844
745	GCA_001029835.1	Neisseria meningitidis M0579	NZ_CP007668.1	Chromosome	BETAPROTEOBACTERIA	IS110	1331344	1331502	+	INCOMPLETE	WP_002224123.1	1331750	1332487	+	M0579_RS06610	methionine ABC transporter ATP-binding protein	1	COG1135	E	2844
746	GCA_001663715.1	Lactobacillus backii	NZ_CP014881.1	Chromosome	FIRMICUTES	IS110	155466	156894	-	COMPLETE	WP_068222459.1	154124	154828	-	AYR54_RS00675	ABC transporter ATP-binding protein	-1	COG1136	M	2844
747	GCA_002073555.1	Neisseria meningitidis	NZ_CP020422.1	Chromosome	BETAPROTEOBACTERIA	IS110	1151442	1151599	+	INCOMPLETE	WP_002246462.1	1151847	1152584	+	A6J50_RS06720	methionine ABC transporter ATP-binding protein	1	COG1135	E	2844
748	GCA_000807415.4	Enterobacter cloacae complex sp. 35734	NZ_CP012162.1	Chromosome	GAMMAPROTEOBACTERIA	IS110	1890656	1891988	-	COMPLETE	WP_025911771.1	1889369	1890487	-	LI67_RS09685	spermidine/putrescine ABC transporter ATP-binding protein PotA	-1	COG3842	E	2844
749	GCA_001747385.1	Pseudomonas fluorescens	NZ_CP017296.1	Chromosome	GAMMAPROTEOBACTERIA	IS110	2413715	2414771	-	INCOMPLETE	WP_014718865.1	2412429	2413523	-	BH711_RS10455	ABC transporter ATP-binding protein	-1	COG3839	G	2844
750	GCA_001693315.1	Escherichia coli	NZ_CP016497.1	Chromosome	GAMMAPROTEOBACTERIA	IS110	2443078	2444524	+	COMPLETE	WP_000939358.1	2441674	2442441	-	BB344_RS11965	taurine import ATP-binding protein TauB	-1	COG4525	P	2844
751	GCA_000284595.1	Stenotrophomonas maltophilia D457	NC_017671.1	Chromosome	GAMMAPROTEOBACTERIA	IS110	4321710	4321742	-	INCOMPLETE	WP_014648630.1	4320978	4321664	-	SMD_RS20025	cell division ATP-binding protein FtsE	-1	COG2884	D	2844
752	GCA_002211685.1	Enterobacter cloacae	NZ_CP022148.1	Chromosome	GAMMAPROTEOBACTERIA	IS110	1683327	1684659	+	COMPLETE	WP_063418743.1	1684834	1685952	+	CES92_RS08250	spermidine/putrescine ABC transporter ATP-binding protein PotA	1	COG3842	E	2844
753	GCA_002556585.1	Neisseria meningitidis	NZ_CP023814.1	Chromosome	BETAPROTEOBACTERIA	IS110	2083428	2083588	-	INCOMPLETE	WP_002221632.1	2082447	2083184	-	CQR34_RS12410	methionine ABC transporter ATP-binding protein	-1	COG1135	E	2844
754	GCA_001652565.1	Shinella sp. HZN7	NZ_CP015742.1	Plasmid	ALPHAPROTEOBACTERIA	IS110	126959	127963	-	COMPLETE	WP_084438708.1	124663	125214	-	shn_RS31500	TOBE domain-containing protein	-1	COG3842	E	2844
755	GCA_000008805.1	Neisseria meningitidis MC58	NC_003112.2	Chromosome	BETAPROTEOBACTERIA	IS110	2043775	2043932	-	INCOMPLETE	NP_274942.1	2042792	2043529	-	NMB1948	ABC transporter ATP-binding protein	-1	COG1135	E	2844
756	GCA_000787195.2	Neisseria meningitidis	NZ_CP016684.1	Chromosome	BETAPROTEOBACTERIA	IS110	586349	586507	-	INCOMPLETE	WP_002248153.1	585366	586103	-	QP84_RS02980	methionine ABC transporter ATP-binding protein	-1	COG1135	E	2844
757	GCA_002073675.1	Neisseria meningitidis	NZ_CP020423.1	Chromosome	BETAPROTEOBACTERIA	IS110	916256	916413	+	INCOMPLETE	WP_002221632.1	916661	917398	+	A6J51_RS05205	methionine ABC transporter ATP-binding protein	1	COG1135	E	2844
758	GCA_001663655.1	Lactobacillus backii	NZ_CP014623.1	Chromosome	FIRMICUTES	IS110	157210	158638	-	COMPLETE	WP_068222459.1	155868	156572	-	AYR52_RS00685	ABC transporter ATP-binding protein	-1	COG1136	M	2844
759	GCA_000970165.1	Methanosarcina mazei WWM610	NZ_CP009509.1	Chromosome	STENOSARCHAEA GROUP	IS110	1562016	1563537	+	COMPLETE	WP_011031994.1	1559899	1561251	-	MSMAW_RS06775	glycine betaine/L-proline ABC transporter ATP-binding protein	-1	COG4175	E	2844
760	GCA_002073275.1	Neisseria meningitidis	NZ_CP020402.1	Chromosome	BETAPROTEOBACTERIA	IS110	716055	716212	+	INCOMPLETE	WP_002246462.1	716460	717197	+	A6J54_RS04145	methionine ABC transporter ATP-binding protein	1	COG1135	E	2844
761	GCA_001685565.1	Bacillus thuringiensis	NZ_CP015350.1	Chromosome	FIRMICUTES	IS110	470286	471732	-	COMPLETE	WP_000616920.1	469324	470046	-	BT246_RS02605	amino acid ABC transporter ATP-binding protein	-1	COG1126	E	2844
762	GCA_002000885.1	Lactobacillus delbrueckii subsp. bulgaricus	NZ_CP016393.1	Chromosome	FIRMICUTES	IS110	1434117	1435944	-	COMPLETE	WP_077301698.1	1436183	1437430	+	BBD26_RS07690	ABC transporter ATP-binding protein	1	COG1125	E	2844
763	GCA_002205375.1	Pseudomonas aeruginosa	NZ_CP022002.1	Chromosome	GAMMAPROTEOBACTERIA	IS110	4788700	4790318	+	COMPLETE	WP_003118432.1	4790505	4791332	+	CD799_RS22715	phosphite import ATP-binding protein PxtA	1	COG3638	P	2844
764	GCA_002205375.1	Pseudomonas aeruginosa	NZ_CP022002.1	Chromosome	GAMMAPROTEOBACTERIA	IS110	6325724	6327341	+	COMPLETE	WP_003118432.1	6327530	6328357	+	CD799_RS30305	phosphite import ATP-binding protein PxtA	1	COG3638	P	2844
765	GCA_001697105.1	Neisseria meningitidis	NZ_CP012391.1	Chromosome	BETAPROTEOBACTERIA	IS110	1999187	1999347	-	INCOMPLETE	WP_002224123.1	1998206	1998943	-	DE8669_RS10285	methionine ABC transporter ATP-binding protein	-1	COG1135	E	2844
766	GCA_000832905.1	Bacillus coagulans DSM 1 ATCC 7050	NZ_CP009709.1	Chromosome	FIRMICUTES	IS110	2115373	2116581	-	COMPLETE	WP_013860836.1	2119324	2120403	+	BF29_RS10675	ABC transporter ATP-binding protein	1	COG3839	G	2844
767	GCA_002073595.1	Neisseria meningitidis	NZ_CP020421.1	Chromosome	BETAPROTEOBACTERIA	IS110	249247	249407	+	INCOMPLETE	WP_002225835.1	249655	250392	+	A6J49_RS01430	methionine ABC transporter ATP-binding protein	1	COG1135	E	2844
768	GCA_001697125.1	Neisseria meningitidis	NZ_CP012392.1	Chromosome	BETAPROTEOBACTERIA	IS110	1931594	1931752	-	INCOMPLETE	WP_002229963.1	1930611	1931348	-	DE10444_RS09990	methionine ABC transporter ATP-binding protein	-1	COG1135	E	2844
769	-----------------------------------------------------------------------------------------------------------------------------------
770	GCA_002075795.1	Shewanella japonica	NZ_CP020472.1	Chromosome	GAMMAPROTEOBACTERIA	IS110	1051305	1051482	-	INCOMPLETE	WP_080914994.1	1051954	1053561	+	SJ2017_RS04445	ABC-F family ATPase	1	COG0488	R	479
771	GCA_001439585.2	Aneurinibacillus sp. XH2	NZ_CP014140.1	Chromosome	FIRMICUTES	IS110	1898827	1899918	-	COMPLETE	WP_057898805.1	1900438	1902342	+	ACH33_RS09485	ABC transporter ATP-binding protein	1	COG0488	R	479
772	GCA_001611155.1	Pediococcus damnosus	NZ_CP012294.1	Chromosome	FIRMICUTES	IS110	1268885	1270307	-	COMPLETE	WP_062913284.1	1270561	1272189	+	ADU73_RS05995	ABC-F family ATPase	1	COG0488	R	479
773	-----------------------------------------------------------------------------------------------------------------------------------
774	GCA_001953255.1	Enterococcus faecium	NZ_CP018832.1	Plasmid	FIRMICUTES	IS110	223853	224149	-	INCOMPLETE	WP_016171162.1	222795	223766	-	AL023_RS16450	LacI family transcriptional regulator	-1	COG1609	K	144
775	GCA_000009345.1	Yersinia enterocolitica subsp. enterocolitica 8081	NC_008800.1	Chromosome	GAMMAPROTEOBACTERIA	IS110	3638575	3640133	+	INCOMPLETE	YP_001007502.1	3642679	3643749	+	YE3331	DNA-binding transcriptional regulator GalR	1	COG1609	K	144
776	GCA_002848545.1	Klebsiella pneumoniae	NZ_CP025457.1	Plasmid	GAMMAPROTEOBACTERIA	IS110	31118	32497	+	COMPLETE	WP_004152286.1	29569	30651	-	CYD98_RS28135	HTH-type transcriptional repressor PurR	-1	COG1609	K	144
777	GCA_002848725.1	Enterococcus faecium	NZ_CP023800.1	Plasmid	FIRMICUTES	IS110	182720	183016	-	INCOMPLETE	WP_016171162.1	181662	182633	-	CO998_RS15815	LacI family transcriptional regulator	-1	COG1609	K	144
778	GCA_002007625.1	Enterococcus faecium	NZ_CP019209.1	Plasmid	FIRMICUTES	IS110	124134	124435	+	INCOMPLETE	WP_010729506.1	124522	125493	+	BVA20_RS16050	LacI family transcriptional regulator	1	COG1609	K	144
779	GCA_001022015.1	Enterobacter cloacae	NZ_CP011572.1	Chromosome	GAMMAPROTEOBACTERIA	IS110	3283932	3285260	+	COMPLETE	WP_007851507.1	3281153	3282235	-	ABY62_RS16440	lac repressor	-1	COG1609	K	144
780	GCA_002012185.1	Escherichia coli	NZ_CP018961.1	Plasmid	GAMMAPROTEOBACTERIA	IS110	180569	181897	+	COMPLETE	WP_024241646.1	177790	178872	-	BE933_RS02310	LacI family DNA-binding transcriptional regulator	-1	COG1609	K	144
781	GCA_001953235.1	Enterococcus faecium	NZ_CP018827.1	Plasmid	FIRMICUTES	IS110	223853	224149	-	INCOMPLETE	WP_016171162.1	222795	223766	-	AL026_RS01670	LacI family transcriptional regulator	-1	COG1609	K	144
782	GCA_002848685.1	Enterococcus faecium	NZ_CP023790.1	Plasmid	FIRMICUTES	IS110	179248	179544	-	INCOMPLETE	WP_016171162.1	178190	179161	-	CO995_RS15800	LacI family transcriptional regulator	-1	COG1609	K	144
783	GCA_000176855.2	Acidovorax avenae subsp. avenae ATCC 19860	NC_015138.1	Chromosome	BETAPROTEOBACTERIA	IS110	4010890	4011911	+	INCOMPLETE	WP_013595925.1	4012067	4013122	+	ACAV_RS17540	LacI family DNA-binding transcriptional regulator	1	COG1609	K	144
784	GCA_000981845.1	Klebsiella pneumoniae subsp. pneumoniae	NZ_CP011314.1	Plasmid	GAMMAPROTEOBACTERIA	IS110	27825	29159	-	COMPLETE	WP_040210237.1	29679	30761	+	kpn23412_RS26315	lac repressor	1	COG1609	K	144
785	GCA_002243705.1	Anoxybacillus flavithermus	NZ_CP020815.1	Chromosome	FIRMICUTES	IS110	2556686	2558120	-	COMPLETE	WP_094241317.1	2555456	2556472	-	AF2641_RS13450	LacI family transcriptional regulator	-1	COG1609	K	144
786	GCA_000504545.1	Cronobacter malonaticus	NC_023032.1	Chromosome	GAMMAPROTEOBACTERIA	IS110	3820569	3821895	-	COMPLETE	WP_007851507.1	3823594	3824676	+	P262_RS17950	lac repressor	1	COG1609	K	144
787	GCA_002777275.1	Enterococcus faecium	NZ_CP017788.1	Plasmid	FIRMICUTES	IS110	149973	150269	-	INCOMPLETE	WP_016171162.1	148915	149886	-	BK413_RS15700	LacI family transcriptional regulator	-1	COG1609	K	144
788	GCA_001456055.3	Klebsiella pneumoniae	NZ_CP012989.1	Plasmid	GAMMAPROTEOBACTERIA	IS110	89637	90995	+	COMPLETE	WP_004206569.1	86888	87970	-	AQD68_RS28050	lac repressor	-1	COG1609	K	144
789	GCA_002202195.1	Klebsiella pneumoniae	NZ_CP021958.1	Plasmid	GAMMAPROTEOBACTERIA	IS110	122083	123605	+	COMPLETE	WP_032413365.1	119400	120482	-	AM386_RS00665	LacI family DNA-binding transcriptional regulator	-1	COG1609	K	144
790	GCA_000018545.1	Sinorhizobium fredii NGR234	NC_012586.1	Plasmid	ALPHAPROTEOBACTERIA	IS110	442644	443957	-	COMPLETE	YP_002822656.1	440278	441351	-	NGR_b04400	PurR family transcriptional regulator	-1	COG1609	K	144
791	GCA_000814205.1	Enterobacter hormaechei subsp. hormaechei	NZ_CP010377.1	Chromosome	GAMMAPROTEOBACTERIA	IS110	3812425	3813771	-	COMPLETE	WP_007851507.1	3815470	3816552	+	LI64_RS18100	lac repressor	1	COG1609	K	144
792	GCA_002848705.1	Enterococcus faecium	NZ_CP023805.1	Plasmid	FIRMICUTES	IS110	181387	181683	-	INCOMPLETE	WP_016171162.1	180329	181300	-	CO999_RS15830	LacI family transcriptional regulator	-1	COG1609	K	144
793	GCA_002752815.1	Klebsiella pneumoniae	NZ_CP024483.1	Plasmid	GAMMAPROTEOBACTERIA	IS110	99113	100463	-	COMPLETE	WP_004152286.1	100983	102065	+	CTI52_RS27410	LacI family DNA-binding transcriptional regulator	1	COG1609	K	144
794	GCA_002068115.1	Pectobacterium carotovorum subsp. brasiliense	NZ_CP020350.1	Chromosome	GAMMAPROTEOBACTERIA	IS110	3239917	3241123	-	COMPLETE	WP_080163807.1	3241460	3242536	+	B5S52_RS14675	LacI family DNA-binding transcriptional regulator	1	COG1609	K	144
795	GCA_002753015.1	Klebsiella pneumoniae	NZ_CP024508.1	Plasmid	GAMMAPROTEOBACTERIA	IS110	101396	102746	-	COMPLETE	WP_004152286.1	103266	104348	+	CTI57_RS28330	LacI family DNA-binding transcriptional regulator	1	COG1609	K	144
796	GCA_000834735.1	Yersinia enterocolitica	NZ_CP009838.1	Chromosome	GAMMAPROTEOBACTERIA	IS110	866488	868041	+	COMPLETE	WP_013649364.1	870759	871811	+	CH48_RS04265	HTH-type transcriptional regulator GalR	1	COG1609	K	144
797	GCA_001721065.1	Enterococcus faecium	NZ_CP012461.1	Plasmid	FIRMICUTES	IS110	11973	12274	+	INCOMPLETE	WP_016171162.1	12361	13332	+	AL020_RS13975	LacI family transcriptional regulator	1	COG1609	K	144
798	GCA_002761275.1	Enterococcus faecium	NZ_CP017798.1	Plasmid	FIRMICUTES	IS110	151657	151953	-	INCOMPLETE	WP_016171162.1	150599	151570	-	BK696_RS15715	LacI family transcriptional regulator	-1	COG1609	K	144
799	GCA_002848625.1	Enterococcus faecium	NZ_CP023781.1	Plasmid	FIRMICUTES	IS110	180056	180352	-	INCOMPLETE	WP_016171162.1	178998	179969	-	CO993_RS15780	LacI family transcriptional regulator	-1	COG1609	K	144
800	GCA_002753035.1	Klebsiella pneumoniae	NZ_CP024516.1	Plasmid	GAMMAPROTEOBACTERIA	IS110	99113	100463	-	COMPLETE	WP_004152286.1	100983	102065	+	CTI58_RS26610	LacI family DNA-binding transcriptional regulator	1	COG1609	K	144
801	GCA_001635875.1	Enterococcus faecium	NZ_CP011282.1	Plasmid	FIRMICUTES	IS110	132620	132916	-	INCOMPLETE	WP_016171162.1	131562	132533	-	XM37_RS14200	LacI family transcriptional regulator	-1	COG1609	K	144
802	GCA_002848745.1	Enterococcus faecium	NZ_CP023809.1	Plasmid	FIRMICUTES	IS110	182733	183029	-	INCOMPLETE	WP_016171162.1	181675	182646	-	CO997_RS15835	LacI family transcriptional regulator	-1	COG1609	K	144
803	GCA_002025065.1	Enterococcus faecium	NZ_CP019989.1	Plasmid	FIRMICUTES	IS110	195990	196286	-	INCOMPLETE	WP_010729506.1	194932	195903	-	B4W80_RS15855	LacI family transcriptional regulator	-1	COG1609	K	144
804	GCA_002848665.1	Enterococcus faecium	NZ_CP023795.1	Plasmid	FIRMICUTES	IS110	182733	183029	-	INCOMPLETE	WP_016171162.1	181675	182646	-	CO996_RS15820	LacI family transcriptional regulator	-1	COG1609	K	144
805	GCA_002880635.1	Enterococcus faecium	NZ_CP025756.1	Plasmid	FIRMICUTES	IS110	106661	106957	-	INCOMPLETE	WP_016171162.1	105603	106574	-	BXT96_RS15300	LacI family transcriptional regulator	-1	COG1609	K	144
806	GCA_002211685.1	Enterobacter cloacae	NZ_CP022148.1	Chromosome	GAMMAPROTEOBACTERIA	IS110	4272494	4273845	+	COMPLETE	WP_007851507.1	4269738	4270820	-	CES92_RS20870	lac repressor	-1	COG1609	K	144
807	GCA_002761255.1	Enterococcus faecium	NZ_CP017793.1	Plasmid	FIRMICUTES	IS110	149973	150269	-	INCOMPLETE	WP_016171162.1	148915	149886	-	BK695_RS15705	LacI family transcriptional regulator	-1	COG1609	K	144
808	GCA_001518735.1	Enterococcus faecium	NZ_CP013995.1	Plasmid	FIRMICUTES	IS110	185693	185989	-	INCOMPLETE	WP_010729506.1	184635	185606	-	AWJ25_RS15680	LacI family transcriptional regulator	-1	COG1609	K	144
809	GCA_001305635.1	Yersinia enterocolitica	NZ_CP011286.1	Chromosome	GAMMAPROTEOBACTERIA	IS110	3548387	3549940	+	COMPLETE	WP_013649364.1	3552658	3553710	+	XM56_RS15935	HTH-type transcriptional regulator GalR	1	COG1609	K	144
810	GCA_002752775.1	Klebsiella pneumoniae	NZ_CP024489.1	Chromosome	GAMMAPROTEOBACTERIA	IS110	5244340	5245690	-	COMPLETE	WP_004152286.1	5246210	5247292	+	CTI54_RS26500	LacI family DNA-binding transcriptional regulator	1	COG1609	K	144
811	GCA_001022075.1	Enterobacter cloacae	NZ_CP011581.1	Chromosome	GAMMAPROTEOBACTERIA	IS110	1397647	1398975	+	COMPLETE	WP_007851507.1	1394868	1395950	-	ABY65_RS07475	lac repressor	-1	COG1609	K	144
812	GCA_002104575.1	Bacillus mycoides	NZ_CP020743.1	Chromosome	FIRMICUTES	IS110	5498372	5499836	-	COMPLETE	WP_085312883.1	5497048	5498025	-	B7492_RS28960	LacI family DNA-binding transcriptional regulator	-1	COG1609	K	144
813	GCA_002055735.1	Enterobacter cloacae	NZ_CP020053.1	Chromosome	GAMMAPROTEOBACTERIA	IS110	3307987	3309315	+	COMPLETE	WP_007851507.1	3305208	3306290	-	AM444_RS16245	lac repressor	-1	COG1609	K	144
814	GCA_001606115.1	Burkholderia cenocepacia	NZ_CP015035.1	Chromosome	BETAPROTEOBACTERIA	IS110	1081686	1082763	-	INCOMPLETE	WP_006498147.1	1080369	1081364	-	A2T82_RS35335	LacI family transcriptional regulator	-1	COG1609	K	144
815	GCA_002192355.1	Enterobacter cloacae	NZ_CP021749.1	Chromosome	GAMMAPROTEOBACTERIA	IS110	3625240	3626598	+	COMPLETE	WP_007851507.1	3622491	3623573	-	AM409_RS17965	lac repressor	-1	COG1609	K	144
816	GCA_002848645.1	Enterococcus faecium	NZ_CP023785.1	Plasmid	FIRMICUTES	IS110	180056	180352	-	INCOMPLETE	WP_016171162.1	178998	179969	-	CO994_RS15810	LacI family transcriptional regulator	-1	COG1609	K	144
817	GCA_002754835.1	Klebsiella pneumoniae	NZ_CP024500.1	Plasmid	GAMMAPROTEOBACTERIA	IS110	99113	100463	-	COMPLETE	WP_004152286.1	100983	102065	+	CTI56_RS26640	LacI family DNA-binding transcriptional regulator	1	COG1609	K	144
818	GCA_002848385.1	Enterococcus faecium	NZ_CP025426.1	Plasmid	FIRMICUTES	IS110	81473	81774	+	INCOMPLETE	WP_010729506.1	81861	82832	+	CX663_RS14725	LacI family transcriptional regulator	1	COG1609	K	144
819	-----------------------------------------------------------------------------------------------------------------------------------
820	GCA_000027225.1	Xenorhabdus bovienii SS-2004	NC_013892.1	Chromosome	GAMMAPROTEOBACTERIA	IS110	3612857	3612983	+	INCOMPLETE	WP_038199319.1	3611541	3612746	-	XBJ1_RS15860	cysteine desulfurase CsdA	-1	COG0520	E	191
821	GCA_002056795.1	Spirosoma aerolatum	NZ_CP020104.1	Chromosome	BACTEROIDETES/CHLOROBI GROUP	IS110	6714150	6715335	+	COMPLETE	WP_080058781.1	6716941	6718179	+	B5M13_RS27870	cysteine desulfurase	1	COG0520	E	191
822	-----------------------------------------------------------------------------------------------------------------------------------
823	GCA_002278095.1	Lactobacillus delbrueckii subsp. lactis DSM 20072	NZ_CP022988.1	Chromosome	FIRMICUTES	IS110	1729370	1731175	+	COMPLETE	WP_035182751.1	1726398	1729061	-	LDL72_RS08730	DNA polymerase I	-1	COG0749	L	783
824	GCA_000012385.1	Rickettsia bellii RML369-C	NC_007940.1	Chromosome	ALPHAPROTEOBACTERIA	IS110	1303851	1304957	-	INCOMPLETE	WP_011477866.1	1301098	1303713	-	RBE_RS06285	DNA polymerase I	-1	COG0749	L	783
825	GCA_002078315.1	Rickettsia bellii	NZ_CP015010.1	Chromosome	ALPHAPROTEOBACTERIA	IS110	191717	192797	-	INCOMPLETE	WP_011477866.1	188937	191552	-	A3306_RS01015	DNA polymerase I	-1	COG0749	L	783
826	GCA_000018245.1	Rickettsia bellii OSU 85-389	NC_009883.1	Chromosome	ALPHAPROTEOBACTERIA	IS110	237356	238404	+	INCOMPLETE	WP_011477866.1	238601	241216	+	A1I_RS01185	DNA polymerase I	1	COG0749	L	783
827	-----------------------------------------------------------------------------------------------------------------------------------
828	GCA_002741015.1	Microvirga ossetica	NZ_CP016616.1	Chromosome	ALPHAPROTEOBACTERIA	IS110	2096497	2097724	-	COMPLETE	WP_099509476.1	2097749	2098564	+	BB934_RS09895	hypothetical protein	1	COG5659	X	983
829	GCA_000418325.1	Sorangium cellulosum So0157-2	NC_021658.1	Chromosome	DELTA/EPSILON SUBDIVISIONS	IS110	10954459	10955686	+	COMPLETE	WP_020739624.1	10956218	10957639	+	SCE1572_RS60110	hypothetical protein	1	COG5659	X	983
830	-----------------------------------------------------------------------------------------------------------------------------------
831	GCA_002097715.1	[Pseudomonas] mesoacidophila	NZ_CP020737.1	Chromosome	BETAPROTEOBACTERIA	IS110	2055915	2057097	+	COMPLETE	WP_084903303.1	2058234	2059199	+	B7P44_RS09635	LysR family transcriptional regulator	1	COG0583	K	871
832	GCA_002847385.1	Stenotrophomonas maltophilia	NZ_CP025298.1	Chromosome	GAMMAPROTEOBACTERIA	IS110	4618385	4618415	-	INCOMPLETE	WP_101766319.1	4616993	4617886	-	SmaCSM2_RS21285	LysR family transcriptional regulator	-1	COG0583	K	871
833	GCA_001648175.1	Halotalea alkalilenta	NZ_CP015243.1	Chromosome	GAMMAPROTEOBACTERIA	IS110	2985518	2987003	-	COMPLETE	WP_064123227.1	2984441	2985340	-	A5892_RS13380	LysR family transcriptional regulator	-1	COG0583	K	871
834	GCA_002208885.1	Stenotrophomonas maltophilia	NZ_CP022053.1	Chromosome	GAMMAPROTEOBACTERIA	IS110	1929619	1930903	+	COMPLETE	WP_024956078.1	1931031	1931930	+	CEQ03_RS09240	LysR family transcriptional regulator	1	COG0583	K	871
835	GCA_000072485.1	Stenotrophomonas maltophilia K279a	NC_010943.1	Chromosome	GAMMAPROTEOBACTERIA	IS110	1142814	1144088	-	COMPLETE	WP_005412489.1	1141839	1142738	-	SMLT_RS05285	LysR family transcriptional regulator	-1	COG0583	K	871
836	-----------------------------------------------------------------------------------------------------------------------------------
837	GCA_001547855.1	Tannerella forsythia KS16	NZ_AP013045.1	Chromosome	BACTEROIDETES/CHLOROBI GROUP	IS110	3098126	3099421	-	INCOMPLETE	WP_014226155.1	3096278	3097675	-	TFKS16_RS12835	undecaprenyl-phosphate glucose phosphotransferase	-1	COG2148	M	5344
838	GCA_000269965.1	Bifidobacterium longum subsp. infantis ATCC 15697 JCM 1222 DSM 20088	NC_017219.1	Chromosome	ACTINOBACTERIA	IS110	2332835	2334257	-	COMPLETE	WP_041982107.1	2334513	2336231	+	BLIJ_RS10930	sugar transferase	1	COG2148	M	5344
839	GCA_000238215.1	Tannerella forsythia 92A2	NC_016610.1	Chromosome	BACTEROIDETES/CHLOROBI GROUP	IS110	3094509	3095877	-	COMPLETE	WP_014226155.1	3092730	3094127	-	BFO_RS12580	undecaprenyl-phosphate glucose phosphotransferase	-1	COG2148	M	5344
840	GCA_000197735.1	Glutamicibacter arilaitensis Re117	NC_014550.1	Chromosome	ACTINOBACTERIA	IS110	1559974	1560890	+	INCOMPLETE	WP_081461120.1	1560996	1562405	+	AARI_RS07610	sugar transferase	1	COG2148	M	5344
841	GCA_001547875.1	Tannerella forsythia 3313	NZ_AP013044.1	Chromosome	BACTEROIDETES/CHLOROBI GROUP	IS110	3036225	3037584	-	COMPLETE	WP_014226155.1	3034437	3035834	-	TF3313_RS12560	undecaprenyl-phosphate glucose phosphotransferase	-1	COG2148	M	5344
842	GCA_001895905.1	Enterococcus faecium	NZ_CP018071.1	Chromosome	FIRMICUTES	IS110	1550833	1552273	+	COMPLETE	WP_002302725.1	1549132	1550523	-	BOW68_RS08655	sugar transferase	-1	COG2148	M	5344
843	GCA_001721905.1	Enterococcus faecium	NZ_CP016163.1	Chromosome	FIRMICUTES	IS110	2278422	2279862	+	COMPLETE	WP_002302725.1	2276721	2278112	-	AL025_RS11575	sugar transferase	-1	COG2148	M	5344
844	GCA_000444405.1	Enterococcus faecium Aus0085	NC_021994.1	Chromosome	FIRMICUTES	IS110	938394	939834	-	COMPLETE	WP_002302725.1	940144	941535	+	EFAU085_RS04630	sugar transferase	1	COG2148	M	5344
845	GCA_001685605.1	Rhodococcus opacus	NZ_CP009111.1	Chromosome	ACTINOBACTERIA	IS110	1803238	1804654	-	COMPLETE	WP_065489818.1	1806886	1808406	+	R1CP_RS08345	sugar transferase	1	COG2148	M	5344
846	GCA_000020425.1	Bifidobacterium longum subsp. infantis ATCC 15697 JCM 1222 DSM 20088	NC_011593.1	Chromosome	ACTINOBACTERIA	IS110	2333017	2334439	-	COMPLETE	WP_041982107.1	2334695	2336413	+	BLON_RS10925	sugar transferase	1	COG2148	M	5344
847	-----------------------------------------------------------------------------------------------------------------------------------
848	GCA_001022195.1	Klebsiella oxytoca	NZ_CP011633.1	Plasmid	GAMMAPROTEOBACTERIA	IS110	116455	117879	+	COMPLETE	WP_011191356.1	118219	119268	+	AB185_RS02170	P-type conjugative transfer protein TrbG	1	COG3504	U	3732
849	GCA_002762195.1	Komagataeibacter xylinus	NZ_CP024644.1	Chromosome	ALPHAPROTEOBACTERIA	IS110	3549477	3550719	-	COMPLETE	WP_039998564.1	3551825	3552826	+	CT154_RS16285	P-type conjugative transfer protein TrbG	1	COG3504	U	3732
850	-----------------------------------------------------------------------------------------------------------------------------------
851	GCA_000767275.3	Fervidobacterium islandicum	NZ_CP014334.1	Chromosome	THERMOTOGAE	IS110	1419365	1420244	-	INCOMPLETE	WP_033192673.1	1418141	1419085	-	NA23_RS06720	methionyl-tRNA formyltransferase	-1	COG0223	J	1419
852	GCA_001572745.1	Coxiella burnetii	NZ_CP013667.1	Chromosome	GAMMAPROTEOBACTERIA	IS110	249079	250486	-	COMPLETE	WP_010958586.1	247999	248943	-	AUR58_RS01440	methionyl-tRNA formyltransferase	-1	COG0223	J	1419
853	-----------------------------------------------------------------------------------------------------------------------------------
854	GCA_000691565.1	Pseudomonas putida	NZ_CP007620.1	Chromosome	GAMMAPROTEOBACTERIA	IS110	6104649	6105813	-	COMPLETE	WP_013974760.1	6103258	6103887	-	DW66_RS27940	hydrolase	-1	COG1335	HR	2175
855	GCA_000691565.1	Pseudomonas putida	NZ_CP007620.1	Chromosome	GAMMAPROTEOBACTERIA	IS110	6223266	6224430	-	COMPLETE	WP_013974760.1	6221875	6222504	-	DW66_RS28585	hydrolase	-1	COG1335	HR	2175
856	GCA_001598095.1	Bacillus thuringiensis	NZ_CP014847.1	Chromosome	FIRMICUTES	IS110	3296158	3297906	+	COMPLETE	WP_000131212.1	3298387	3299031	+	A3L20_RS16740	hydrolase	1	COG1335	HR	2175
857	-----------------------------------------------------------------------------------------------------------------------------------
858	GCA_001750825.1	Neisseria meningitidis	NZ_CP012694.1	Chromosome	BETAPROTEOBACTERIA	IS110	328205	328460	+	INCOMPLETE	WP_079871424.1	326532	327344	-	AN159_RS01810	Opacity protein opA54	-1	COG3637	M	1544
859	GCA_001750825.1	Neisseria meningitidis	NZ_CP012694.1	Chromosome	BETAPROTEOBACTERIA	IS110	860615	861117	+	INCOMPLETE	WP_002247013.1	859750	860409	-	AN159_RS04605	hypothetical protein	-1	COG3637	M	1544
860	GCA_001750825.1	Neisseria meningitidis	NZ_CP012694.1	Chromosome	BETAPROTEOBACTERIA	IS110	1237366	1237669	-	INCOMPLETE	WP_079871388.1	1237687	1238484	+	AN159_RS06530	Opacity protein opA54	1	COG3637	M	1544
861	GCA_001697985.1	Neisseria meningitidis	NZ_CP016678.1	Chromosome	BETAPROTEOBACTERIA	IS110	1854310	1854461	-	INCOMPLETE	WP_079870624.1	1854578	1855381	+	A6L86_RS09720	Opacity protein opA54	1	COG3637	M	1544
862	GCA_000016405.1	Rhodobacter sphaeroides ATCC 17025	NC_009429.1	Plasmid	ALPHAPROTEOBACTERIA	IS110	867466	868936	-	COMPLETE	WP_011910840.1	870398	871405	+	RSPH17025_RS20220	peptide ABC transporter permease	1	COG0601	EP	1544
863	GCA_000816165.1	Neisseria meningitidis LNP21362	NZ_CP006869.1	Chromosome	BETAPROTEOBACTERIA	IS110	446592	446804	-	INCOMPLETE	WP_079887565.1	447997	448788	+	N875_RS02360	Opacity protein opA54	1	COG3637	M	1544
864	GCA_000816165.1	Neisseria meningitidis LNP21362	NZ_CP006869.1	Chromosome	BETAPROTEOBACTERIA	IS110	1720702	1721051	+	INCOMPLETE	WP_079887569.1	1719839	1720630	-	N875_RS09055	Opacity protein opA54	-1	COG3637	M	1544
865	GCA_000816165.1	Neisseria meningitidis LNP21362	NZ_CP006869.1	Chromosome	BETAPROTEOBACTERIA	IS110	2059501	2059706	-	INCOMPLETE	WP_079887576.1	2059867	2060613	+	N875_RS10760	Opacity protein opA54	1	COG3637	M	1544
866	GCA_001697925.1	Neisseria meningitidis	NZ_CP016675.1	Chromosome	BETAPROTEOBACTERIA	IS110	1006424	1006774	+	INCOMPLETE	WP_079883553.1	1008407	1009204	+	A6L20_RS05305	Opacity protein opA54	1	COG3637	M	1544
867	GCA_002073655.1	Neisseria gonorrhoeae	NZ_CP020419.1	Chromosome	BETAPROTEOBACTERIA	IS110	833100	833226	+	INCOMPLETE	WP_082298698.1	831464	832282	-	A6J46_RS05060	Opacity protein opA54	-1	COG3637	M	1544
868	GCA_000253215.1	Neisseria meningitidis WUE 2594	NC_017512.1	Chromosome	BETAPROTEOBACTERIA	IS110	843035	843290	+	INCOMPLETE	WP_079871424.1	841362	842174	-	NMAA_RS04390	Opacity protein opA54	-1	COG3637	M	1544
869	GCA_000253215.1	Neisseria meningitidis WUE 2594	NC_017512.1	Chromosome	BETAPROTEOBACTERIA	IS110	1750058	1750361	-	INCOMPLETE	WP_079888971.1	1750379	1751191	+	NMAA_RS09145	Opacity protein opA54	1	COG3637	M	1544
870	GCA_000006845.1	Neisseria gonorrhoeae FA 1090	NC_002946.2	Chromosome	BETAPROTEOBACTERIA	IS110	1480442	1480470	-	INCOMPLETE	YP_208563.1	1481445	1482281	+	NGO1513	opacity protein OpaD	1	COG3637	M	1544
871	GCA_001708465.1	Pseudomonas fluorescens	NZ_CP015638.1	Chromosome	GAMMAPROTEOBACTERIA	IS110	3299099	3300462	+	COMPLETE	WP_069076146.1	3297551	3298735	-	A7319_RS14585	acetyl-CoA C-acyltransferase	-1	COG0183	I	1544
872	GCA_001697785.1	Neisseria meningitidis	NZ_CP016668.1	Chromosome	BETAPROTEOBACTERIA	IS110	953832	954084	+	INCOMPLETE	WP_065824875.1	952368	953048	-	A6M04_RS05015	Opacity protein opA54	-1	COG3637	M	1544
873	GCA_000191485.1	Neisseria meningitidis M01-240355	NC_017517.1	Chromosome	BETAPROTEOBACTERIA	IS110	979989	980244	+	INCOMPLETE	WP_079888452.1	978076	978888	-	NMBM01240355_RS05040	Opacity protein opA54	-1	COG3637	M	1544
874	GCA_000152165.1	Neisseria meningitidis alpha710	NC_017505.1	Chromosome	BETAPROTEOBACTERIA	IS110	972380	972632	-	INCOMPLETE	WP_079884300.1	973610	974407	+	NMBB_RS05165	Opacity protein opA54	1	COG3637	M	1544
875	GCA_000152165.1	Neisseria meningitidis alpha710	NC_017505.1	Chromosome	BETAPROTEOBACTERIA	IS110	1519447	1519750	-	INCOMPLETE	WP_079884303.1	1519773	1520558	+	NMBB_RS08040	Opacity protein opA54	1	COG3637	M	1544
876	GCA_000240095.3	Elizabethkingia anophelis Ag1	NZ_CP023402.1	Chromosome	BACTEROIDETES/CHLOROBI GROUP	IS110	1080087	1081239	-	INCOMPLETE	WP_096057876.1	1079115	1079804	-	EAAG1_RS04985	hypothetical protein	-1	COG0000	XXX	1544
877	GCA_002075815.1	Neisseria meningitidis	NZ_CP017257.1	Chromosome	BETAPROTEOBACTERIA	IS110	1405753	1406005	+	INCOMPLETE	WP_076613175.1	1404164	1404838	-	BFO62_RS08140	Opacity protein opA54	-1	COG3637	M	1544
878	GCA_000191505.1	Neisseria meningitidis M04-240196	NC_017515.1	Chromosome	BETAPROTEOBACTERIA	IS110	467174	467425	+	INCOMPLETE	WP_014581361.1	465124	465921	-	NMBM04240196_RS02510	opacity protein	-1	COG3637	M	1544
879	GCA_000191465.1	Neisseria meningitidis M01-240149	NC_017514.1	Chromosome	BETAPROTEOBACTERIA	IS110	630102	630368	+	INCOMPLETE	WP_079872559.1	629272	630078	-	NMBM01240149_RS03115	Opacity protein opA54	-1	COG3637	M	1544
880	GCA_000191465.1	Neisseria meningitidis M01-240149	NC_017514.1	Chromosome	BETAPROTEOBACTERIA	IS110	1315689	1315901	-	INCOMPLETE	WP_079278614.1	1316729	1317529	+	NMBM01240149_RS06665	Opacity protein opA54	1	COG3637	M	1544
881	GCA_000191465.1	Neisseria meningitidis M01-240149	NC_017514.1	Chromosome	BETAPROTEOBACTERIA	IS110	1316414	1316619	-	INCOMPLETE	WP_079278614.1	1316729	1317529	+	NMBM01240149_RS06665	Opacity protein opA54	1	COG3637	M	1544
882	GCA_000009465.1	Neisseria meningitidis FAM18	NC_008767.1	Chromosome	BETAPROTEOBACTERIA	IS110	1404986	1405238	+	INCOMPLETE	WP_011798941.1	1403533	1404333	-	NMC_RS07355	hypothetical protein	-1	COG3637	M	1544
883	GCA_000191525.1	Neisseria meningitidis NZ-05/33	NC_017518.1	Chromosome	BETAPROTEOBACTERIA	IS110	1018602	1018860	+	INCOMPLETE	WP_079887465.1	1017517	1018281	-	NMBNZ0533_RS05470	opacity protein opA50	-1	COG3637	M	1544
884	GCA_002310535.1	Elizabethkingia anophelis	NZ_CP023403.1	Chromosome	BACTEROIDETES/CHLOROBI GROUP	IS110	1080087	1081239	-	INCOMPLETE	WP_096032084.1	1079115	1079804	-	CMV41_RS04985	hypothetical protein	-1	COG0000	XXX	1544
885	GCA_000022465.1	Sulfolobus islandicus Y.G.57.14	NC_012622.1	Chromosome	CRENARCHAEOTA	IS110	2553696	2554986	+	COMPLETE	WP_012716836.1	2556531	2557532	+	YG5714_RS13790	ABC transporter permease	1	COG0601	EP	1544
886	GCA_001698025.1	Neisseria meningitidis	NZ_CP016680.1	Chromosome	BETAPROTEOBACTERIA	IS110	224364	224616	-	INCOMPLETE	WP_079883556.1	226113	226949	+	A6L50_RS01115	Opacity protein opA54	1	COG3637	M	1544
887	GCA_001029835.1	Neisseria meningitidis M0579	NZ_CP007668.1	Chromosome	BETAPROTEOBACTERIA	IS110	1937220	1937419	+	INCOMPLETE	WP_079875092.1	1935554	1936420	-	M0579_RS09845	Opacity protein opA54	-1	COG3637	M	1544
888	GCA_002023665.2	Elizabethkingia anophelis R26	NZ_CP023401.1	Chromosome	BACTEROIDETES/CHLOROBI GROUP	IS110	1080094	1081246	-	INCOMPLETE	WP_096032084.1	1079122	1079811	-	BAZ09_RS04985	hypothetical protein	-1	COG0000	XXX	1544
889	GCA_000156855.2	Neisseria gonorrhoeae MS11	NC_022240.1	Chromosome	BETAPROTEOBACTERIA	IS110	1552844	1552944	-	INCOMPLETE	WP_017147239.1	1553992	1554666	+	NGFG_RS08385	opacity-associated protein	1	COG3637	M	1544
890	GCA_002073235.1	Neisseria meningitidis	NZ_CP020401.1	Chromosome	BETAPROTEOBACTERIA	IS110	197399	197604	-	INCOMPLETE	WP_002235695.1	197821	198501	+	A6J53_RS01180	opacity-associated protein	1	COG3637	M	1544
891	GCA_002073235.1	Neisseria meningitidis	NZ_CP020401.1	Chromosome	BETAPROTEOBACTERIA	IS110	2275890	2276191	+	INCOMPLETE	WP_082301687.1	2275055	2275738	-	A6J53_RS13115	Opacity protein opA54	-1	COG3637	M	1544
892	GCA_002073535.1	Neisseria gonorrhoeae	NZ_CP020415.1	Chromosome	BETAPROTEOBACTERIA	IS110	328618	328744	+	INCOMPLETE	WP_082277485.1	326833	327537	-	A6J43_RS02000	Opacity protein opA54	-1	COG3637	M	1544
893	GCA_002556585.1	Neisseria meningitidis	NZ_CP023814.1	Chromosome	BETAPROTEOBACTERIA	IS110	1497626	1497878	+	INCOMPLETE	WP_079760145.1	1496189	1496971	-	CQR34_RS08915	Opacity protein opA54	-1	COG3637	M	1544
894	GCA_000008805.1	Neisseria meningitidis MC58	NC_003112.2	Chromosome	BETAPROTEOBACTERIA	IS110	455761	456110	+	INCOMPLETE	YP_008920706.1	454893	455567	-	NMB0442	opacity protein	-1	COG3637	M	1544
895	GCA_000008805.1	Neisseria meningitidis MC58	NC_003112.2	Chromosome	BETAPROTEOBACTERIA	IS110	941582	941779	+	INCOMPLETE	YP_008920708.1	939548	940222	-	NMB0926	opacity protein	-1	COG3637	M	1544
896	GCA_000008805.1	Neisseria meningitidis MC58	NC_003112.2	Chromosome	BETAPROTEOBACTERIA	IS110	1515366	1515571	+	INCOMPLETE	YP_008920716.1	1514518	1515210	-	NMB1465	hypothetical protein	-1	COG3637	M	1544
897	GCA_000008805.1	Neisseria meningitidis MC58	NC_003112.2	Chromosome	BETAPROTEOBACTERIA	IS110	1699947	1700250	-	INCOMPLETE	YP_008920720.1	1700396	1701088	+	NMB1636	opacity protein	1	COG3637	M	1544
898	GCA_002310515.1	Elizabethkingia anophelis	NZ_CP023404.1	Chromosome	BACTEROIDETES/CHLOROBI GROUP	IS110	1080087	1081239	-	INCOMPLETE	WP_096032084.1	1079115	1079804	-	CMV40_RS04985	hypothetical protein	-1	COG0000	XXX	1544
899	GCA_000026965.1	Neisseria meningitidis 8013	NC_017501.1	Chromosome	BETAPROTEOBACTERIA	IS110	913842	914094	-	INCOMPLETE	WP_079886289.1	915182	915991	+	NMV_RS04535	Opacity protein opA54	1	COG3637	M	1544
900	GCA_000009105.1	Neisseria meningitidis Z2491	NC_003116.1	Chromosome	BETAPROTEOBACTERIA	IS110	1814924	1815226	-	INCOMPLETE	WP_079884378.1	1815249	1816049	+	NMA_RS09545	Opacity protein opA54	1	COG3637	M	1544
901	GCA_000009105.1	Neisseria meningitidis Z2491	NC_003116.1	Chromosome	BETAPROTEOBACTERIA	IS110	1985143	1985348	-	INCOMPLETE	WP_079872855.1	1985468	1986271	+	NMA_RS10365	Opacity protein opA54	1	COG3637	M	1544
902	GCA_000626595.1	Neisseria meningitidis	NZ_CP007524.1	Chromosome	BETAPROTEOBACTERIA	IS110	1081249	1081504	+	INCOMPLETE	WP_079871424.1	1079576	1080388	-	NMA510612_RS05670	Opacity protein opA54	-1	COG3637	M	1544
903	GCA_000626595.1	Neisseria meningitidis	NZ_CP007524.1	Chromosome	BETAPROTEOBACTERIA	IS110	1612624	1613126	+	INCOMPLETE	WP_079872848.1	1611834	1612601	-	NMA510612_RS08495	Opacity protein opA54	-1	COG3637	M	1544
904	GCA_000626595.1	Neisseria meningitidis	NZ_CP007524.1	Chromosome	BETAPROTEOBACTERIA	IS110	1988183	1988486	-	INCOMPLETE	WP_079872855.1	1988508	1989311	+	NMA510612_RS10420	Opacity protein opA54	1	COG3637	M	1544
905	GCA_001697105.1	Neisseria meningitidis	NZ_CP012391.1	Chromosome	BETAPROTEOBACTERIA	IS110	1368756	1369059	-	INCOMPLETE	WP_014580989.1	1369296	1369994	+	DE8669_RS07005	opacity-associated protein	1	COG3637	M	1544
906	GCA_001697105.1	Neisseria meningitidis	NZ_CP012391.1	Chromosome	BETAPROTEOBACTERIA	IS110	1879245	1879457	-	INCOMPLETE	WP_079870354.1	1880293	1881081	+	DE8669_RS09650	Opacity protein opA54	1	COG3637	M	1544
907	-----------------------------------------------------------------------------------------------------------------------------------
908	GCA_000961515.1	Paraburkholderia fungorum	NZ_CP010027.1	Chromosome	BETAPROTEOBACTERIA	IS110	637997	639146	+	INCOMPLETE	WP_046571208.1	639511	641052	+	OI25_RS27910	membrane protein	1	COG0840	NT	702
909	GCA_000196615.1	Erwinia billingiae Eb661	NC_014305.1	Plasmid	GAMMAPROTEOBACTERIA	IS110	34673	34742	-	INCOMPLETE	WP_013199870.1	34911	36572	+	EBC_RS00750	methyl-accepting chemotaxis protein	1	COG0840	NT	702
910	GCA_001664465.1	Rhizobium sp. N6212	NZ_CP013490.1	Chromosome	ALPHAPROTEOBACTERIA	IS110	575755	576791	+	INCOMPLETE	WP_064809530.1	573432	575441	-	AMK01_RS02815	methyl-accepting chemotaxis protein	-1	COG0840	NT	702
911	GCA_002243705.1	Anoxybacillus flavithermus	NZ_CP020815.1	Chromosome	FIRMICUTES	IS110	2556686	2558120	-	COMPLETE	WP_094241318.1	2558446	2560212	+	AF2641_RS13460	methyl-accepting chemotaxis protein	1	COG0840	NT	702
912	GCA_000328765.2	Tepidanaerobacter acetatoxydans Re1	NC_019954.2	Chromosome	FIRMICUTES	IS110	1907629	1908118	-	INCOMPLETE	WP_013778898.1	1908501	1910549	+	TEPIRE1_RS09205	methyl-accepting chemotaxis protein	1	COG0840	NT	702
913	GCA_001664325.1	Rhizobium sp. N621	NZ_CP013495.1	Chromosome	ALPHAPROTEOBACTERIA	IS110	575755	576791	+	INCOMPLETE	WP_064809530.1	573432	575441	-	AMK00_RS02815	methyl-accepting chemotaxis protein	-1	COG0840	NT	702
914	GCA_002788295.1	Escherichia coli	NZ_CP024857.1	Plasmid	GAMMAPROTEOBACTERIA	IS110	62886	63975	-	INCOMPLETE	WP_001323889.1	65234	66811	+	AM338_RS26400	PAS domain S-box protein	1	COG2202	T	702
915	GCA_001664345.1	Rhizobium sp. N113	NZ_CP013517.1	Chromosome	ALPHAPROTEOBACTERIA	IS110	552037	553073	+	INCOMPLETE	WP_064809530.1	549714	551723	-	AMJ96_RS02695	methyl-accepting chemotaxis protein	-1	COG0840	NT	702
916	GCA_001664545.1	Rhizobium sp. N741	NZ_CP013595.1	Chromosome	ALPHAPROTEOBACTERIA	IS110	552052	553088	+	INCOMPLETE	WP_064809530.1	549729	551738	-	AMK03_RS02695	methyl-accepting chemotaxis protein	-1	COG0840	NT	702
917	GCA_001664525.1	Rhizobium sp. N871	NZ_CP013590.1	Chromosome	ALPHAPROTEOBACTERIA	IS110	552128	553164	+	INCOMPLETE	WP_064809530.1	549805	551814	-	AMK04_RS02695	methyl-accepting chemotaxis protein	-1	COG0840	NT	702
918	GCA_001664085.1	Rhizobium sp. N1341	NZ_CP013505.1	Chromosome	ALPHAPROTEOBACTERIA	IS110	552052	553088	+	INCOMPLETE	WP_064809530.1	549729	551738	-	AMJ98_RS02695	methyl-accepting chemotaxis protein	-1	COG0840	NT	702
919	GCA_001664265.1	Rhizobium etli	NZ_CP013500.1	Chromosome	ALPHAPROTEOBACTERIA	IS110	552008	553044	+	INCOMPLETE	WP_064809530.1	549685	551694	-	AMJ99_RS02695	methyl-accepting chemotaxis protein	-1	COG0840	NT	702
920	GCA_000213235.1	Tepidanaerobacter acetatoxydans Re1	NC_015519.1	Chromosome	FIRMICUTES	IS110	1906830	1907319	-	INCOMPLETE	WP_013778898.1	1907702	1909750	+	TEPRE1_RS09205	methyl-accepting chemotaxis protein	1	COG0840	NT	702
921	GCA_001598095.1	Bacillus thuringiensis	NZ_CP014847.1	Chromosome	FIRMICUTES	IS110	448715	450450	-	COMPLETE	WP_062804255.1	450467	452209	+	A3L20_RS02355	methyl-accepting chemotaxis protein	1	COG0840	NT	702
922	-----------------------------------------------------------------------------------------------------------------------------------
923	GCA_001633165.1	Rhodovulum sulfidophilum DSM 1374	NZ_CP015418.1	Chromosome	ALPHAPROTEOBACTERIA	IS110	44355	45579	-	COMPLETE	WP_042456331.1	46447	47883	+	A6W98_RS00195	alkaline phosphatase	1	COG1785	PR	2282
924	GCA_001633145.1	Rhodovulum sulfidophilum	NZ_CP015421.1	Chromosome	ALPHAPROTEOBACTERIA	IS110	38592	39816	-	COMPLETE	WP_042456331.1	40684	42120	+	A6024_RS00180	alkaline phosphatase	1	COG1785	PR	2282
925	GCA_002002905.1	Aquaspirillum sp. LM1	NZ_CP019509.1	Chromosome	BETAPROTEOBACTERIA	IS110	2491698	2493114	+	COMPLETE	WP_077299397.1	2493639	2495771	+	BXU06_RS10715	hypothetical protein	1	COG2931	Q	2282
926	-----------------------------------------------------------------------------------------------------------------------------------
927	GCA_001701045.1	Cloacibacillus porcorum	NZ_CP016757.1	Chromosome	SYNERGISTIA	IS110	2714485	2715844	+	COMPLETE	WP_066746785.1	2716060	2717451	+	BED41_RS12350	AmmeMemoRadiSam system protein A	1	COG2078	S	11777
928	GCA_000189775.3	Thermoanaerobacterium xylanolyticum LX-11	NC_015555.1	Chromosome	FIRMICUTES	IS110	1209801	1211277	+	COMPLETE	WP_013787911.1	1211770	1213176	+	THEXY_RS05850	TIGR00296 family protein	1	COG2078	S	11777
929	-----------------------------------------------------------------------------------------------------------------------------------
930	GCA_001708555.1	Yersinia enterocolitica	NZ_CP016935.1	Chromosome	GAMMAPROTEOBACTERIA	IS110	1875894	1876134	-	INCOMPLETE	WP_071828192.1	1874743	1875861	-	BED34_RS09405	carbohydrate kinase	-1	COG1070	G	2583
931	GCA_001708635.1	Yersinia enterocolitica	NZ_CP016945.1	Chromosome	GAMMAPROTEOBACTERIA	IS110	1876028	1876268	-	INCOMPLETE	WP_071828192.1	1874877	1875995	-	BFS78_RS08925	carbohydrate kinase	-1	COG1070	G	2583
932	GCA_000253175.1	Yersinia enterocolitica subsp. palearctica Y11	NC_017564.1	Chromosome	GAMMAPROTEOBACTERIA	IS110	1486046	1486287	+	INCOMPLETE	WP_005179437.1	1486320	1487438	+	Y11_RS06975	carbohydrate kinase	1	COG1070	G	2583
933	GCA_000189555.1	Sulfolobus islandicus REY15A	NC_017276.1	Chromosome	CRENARCHAEOTA	IS110	473845	473872	-	INCOMPLETE	WP_014513599.1	472223	473728	-	SIRE_RS02610	glycerol kinase	-1	COG0554	C	2583
934	GCA_001708575.1	Yersinia enterocolitica	NZ_CP016931.1	Chromosome	GAMMAPROTEOBACTERIA	IS110	2023186	2023426	-	INCOMPLETE	WP_071828192.1	2022035	2023153	-	BB936_RS09485	carbohydrate kinase	-1	COG1070	G	2583
935	GCA_001708615.1	Yersinia enterocolitica	NZ_CP016940.1	Chromosome	GAMMAPROTEOBACTERIA	IS110	1876393	1876633	-	INCOMPLETE	WP_071828192.1	1875242	1876360	-	BED32_RS09380	carbohydrate kinase	-1	COG1070	G	2583
936	GCA_001708595.1	Yersinia enterocolitica	NZ_CP016937.1	Chromosome	GAMMAPROTEOBACTERIA	IS110	2571192	2571432	-	INCOMPLETE	WP_071828192.1	2570041	2571159	-	BED33_RS12065	carbohydrate kinase	-1	COG1070	G	2583
937	GCA_000834735.1	Yersinia enterocolitica	NZ_CP009838.1	Chromosome	GAMMAPROTEOBACTERIA	IS110	3624047	3624286	-	INCOMPLETE	WP_013649685.1	3622899	3624017	-	CH48_RS16445	carbohydrate kinase	-1	COG1070	G	2583
938	GCA_001787355.1	Kozakia baliensis	NZ_CP014681.1	Chromosome	ALPHAPROTEOBACTERIA	IS110	1248529	1249984	-	COMPLETE	WP_070404961.1	1250208	1251866	+	A0U90_RS05745	ribulokinase	1	COG1069	G	2583
939	GCA_000192105.1	Yersinia enterocolitica subsp. palearctica 105.5R(r)	NC_015224.1	Chromosome	GAMMAPROTEOBACTERIA	IS110	1944413	1944655	-	INCOMPLETE	WP_013649685.1	1943265	1944383	-	YE105_RS08700	carbohydrate kinase	-1	COG1070	G	2583
940	GCA_001708655.1	Yersinia enterocolitica	NZ_CP016944.1	Chromosome	GAMMAPROTEOBACTERIA	IS110	1876389	1876629	-	INCOMPLETE	WP_071828192.1	1875238	1876356	-	BED35_RS09855	carbohydrate kinase	-1	COG1070	G	2583
941	GCA_001787335.1	Kozakia baliensis	NZ_CP014674.1	Chromosome	ALPHAPROTEOBACTERIA	IS110	1407841	1409296	+	COMPLETE	WP_070402549.1	1405959	1407617	-	A0U89_RS06450	ribulokinase	-1	COG1069	G	2583
942	GCA_001305635.1	Yersinia enterocolitica	NZ_CP011286.1	Chromosome	GAMMAPROTEOBACTERIA	IS110	1734849	1735088	-	INCOMPLETE	WP_013649685.1	1733701	1734819	-	XM56_RS07655	carbohydrate kinase	-1	COG1070	G	2583
943	-----------------------------------------------------------------------------------------------------------------------------------
944	GCA_001719045.1	Paenibacillus polymyxa	NZ_CP015423.1	Chromosome	FIRMICUTES	IS110	20893	21470	-	INCOMPLETE	WP_081112391.1	20982	21314	-	AOU00_RS00130	hypothetical protein	0	COG3547	X	116
945	GCA_001719045.1	Paenibacillus polymyxa	NZ_CP015423.1	Chromosome	FIRMICUTES	IS110	5747623	5748200	-	INCOMPLETE	WP_081112391.1	5747712	5748044	-	AOU00_RS25450	hypothetical protein	0	COG3547	X	116
946	GCA_001704315.1	Lactobacillus plantarum	NZ_CP013752.1	Plasmid	FIRMICUTES	IS110	3075	4497	-	COMPLETE	WP_022638416.1	3905	4399	-	AVR82_RS18365	hypothetical protein	0	COG3547	X	116
947	GCA_000016545.1	Caldicellulosiruptor saccharolyticus DSM 8903	NC_009437.1	Chromosome	FIRMICUTES	IS110	1649421	1649921	+	INCOMPLETE	WP_083755745.1	1649512	1649871	+	CSAC_RS07530	hypothetical protein	0	COG3547	X	116
948	GCA_002076875.1	Edwardsiella ictaluri	NZ_CP020466.1	Chromosome	GAMMAPROTEOBACTERIA	IS110	390298	391601	+	INCOMPLETE	WP_081165085.1	387601	389019	-	B6E78_RS01975	MFS transporter	-1	COG0477	GEPR	116
949	GCA_000734015.1	Thermodesulfobacterium commune DSM 2178	NZ_CP008796.1	Chromosome	THERMODESULFOBACTERIA	IS110	1077672	1078306	-	INCOMPLETE	WP_081642256.1	1077792	1078211	-	HL41_RS09300	hypothetical protein	0	COG0000	XXX	116
950	GCA_000021285.1	Thermosipho africanus TCF52B	NC_011653.1	Chromosome	THERMOTOGAE	IS110	840326	840753	+	INCOMPLETE	WP_081429699.1	840332	840664	+	THA_RS10230	hypothetical protein	0	COG3547	X	116
951	GCA_001750685.1	Geosporobacter ferrireducens	NZ_CP017269.1	Chromosome	FIRMICUTES	IS110	2972522	2973941	-	COMPLETE	WP_083273426.1	2972590	2973903	-	Gferi_RS13970	hypothetical protein	0	COG3547	X	116
952	GCA_000310105.2	Pseudoalteromonas sp. Bsw20308	NZ_CP013138.1	Chromosome	GAMMAPROTEOBACTERIA	IS110	1390992	1391738	-	INCOMPLETE	WP_007378965.1	1388352	1389776	-	D172_RS05920	MFS transporter	-1	COG0477	GEPR	116
953	-----------------------------------------------------------------------------------------------------------------------------------
954	GCA_001900535.1	Escherichia coli	NZ_CP010122.1	Chromosome	GAMMAPROTEOBACTERIA	IS110	4644774	4646066	-	COMPLETE	WP_000834439.1	4642036	4643418	-	RG28_RS24640	inner membrane symporter YicJ	-1	COG2211	G	11515
955	GCA_000876545.1	Bacillus coagulans	NZ_CP010525.1	Chromosome	FIRMICUTES	IS110	2272954	2274364	+	COMPLETE	WP_043052504.1	2271243	2272640	-	SB48_RS11225	MFS transporter	-1	COG2211	G	11515
956	GCA_001039495.1	Bacillus coagulans	NZ_CP011939.1	Chromosome	FIRMICUTES	IS110	2464758	2466168	-	COMPLETE	WP_043052504.1	2466482	2467879	+	AB434_RS11700	MFS transporter	1	COG2211	G	11515
957	-----------------------------------------------------------------------------------------------------------------------------------
958	GCA_001654495.1	Streptomyces sp. SAT1	NZ_CP015849.1	Chromosome	ACTINOBACTERIA	IS110	4419683	4421142	+	COMPLETE	WP_064534744.1	4421405	4423897	+	A8713_RS19180	DNA helicase PcrA	1	COG0210	L	460
959	GCA_000021885.1	Haemophilus parasuis SH0165	NC_011852.1	Chromosome	GAMMAPROTEOBACTERIA	IS110	1977695	1978797	-	INCOMPLETE	WP_015940029.1	1978950	1980971	+	HAPS_RS09790	DNA helicase Rep	1	COG0210	L	460
960	GCA_000010205.1	Orientia tsutsugamushi str. Ikeda	NC_010793.1	Chromosome	ALPHAPROTEOBACTERIA	IS110	515357	516608	+	INCOMPLETE	WP_012461155.1	517545	519695	+	OTT_RS02400	DNA helicase II	1	COG0210	L	460
961	GCA_000203875.1	Ralstonia eutropha JMP134	NC_007347.1	Chromosome	BETAPROTEOBACTERIA	IS110	936234	936321	+	INCOMPLETE	WP_011297048.1	936381	938741	+	REUT_RS04335	DNA-dependent helicase	1	COG0210	L	460
962	-----------------------------------------------------------------------------------------------------------------------------------
963	GCA_001511815.1	Streptomyces reticuli	NZ_LN997842.1	Chromosome	ACTINOBACTERIA	IS110	7893289	7894176	+	INCOMPLETE	WP_059254057.1	7894598	7895617	+	TUE45_RS34365	hypothetical protein	1	COG0000	XXX	16723
964	GCA_002894285.1	Ralstonia solanacearum	NZ_CP025985.1	Chromosome	BETAPROTEOBACTERIA	IS110	3209770	3210982	+	COMPLETE	WP_103025808.1	3212924	3213910	+	CYD94_RS15095	hypothetical protein	1	COG0000	XXX	16723
965	-----------------------------------------------------------------------------------------------------------------------------------
966	GCA_001865635.2	Mycobacterium avium subsp. hominissuis	NZ_CP009360.2	Chromosome	ACTINOBACTERIA	IS110	2260040	2261089	+	COMPLETE	WP_023865875.1	2261337	2262854	+	KV38_RS10745	carboxylesterase/lipase family protein	1	COG2272	I	3482
967	GCA_001890425.1	Rhizobium leguminosarum	NZ_CP018228.1	Chromosome	ALPHAPROTEOBACTERIA	IS110	3033684	3034795	-	INCOMPLETE	WP_072639261.1	3031785	3033359	-	BMW22_RS15410	carboxylesterase family protein	-1	COG2272	I	3482
968	-----------------------------------------------------------------------------------------------------------------------------------
969	GCA_000014885.1	Shewanella piezotolerans WP3	NC_011566.1	Chromosome	GAMMAPROTEOBACTERIA	IS110	1317492	1317727	-	INCOMPLETE	WP_020911469.1	1316600	1317250	-	SWP_RS05760	ArsR family transcriptional regulator	-1	COG0640	K	3391
970	GCA_000705595.2	Sinorhizobium americanum CCGM7	NZ_CP013051.1	Chromosome	ALPHAPROTEOBACTERIA	IS110	999685	1000888	+	COMPLETE	WP_037379337.1	998882	999562	-	SAMCCGM7_RS04650	ArsR family transcriptional regulator	-1	COG0640	K	3391
971	GCA_001889105.1	Sinorhizobium americanum	NZ_CP013107.1	Chromosome	ALPHAPROTEOBACTERIA	IS110	1004535	1005738	+	COMPLETE	WP_064251780.1	1003731	1004411	-	SAMCFNEI73_RS04670	ArsR family transcriptional regulator	-1	COG0640	K	3391
972	-----------------------------------------------------------------------------------------------------------------------------------
973	GCA_001908615.1	Rhizobium gallicum	NZ_CP017105.1	Plasmid	ALPHAPROTEOBACTERIA	IS110	2129385	2130582	-	COMPLETE	WP_083636071.1	2130769	2131659	+	IE4872_RS35445	AraC family transcriptional regulator	1	COG2207	K	2141
974	GCA_001718855.1	Burkholderia ubonensis	NZ_CP013447.1	Chromosome	BETAPROTEOBACTERIA	IS110	2490491	2491917	+	COMPLETE	WP_059822402.1	2489390	2490313	-	WK67_RS30715	AraC family transcriptional regulator	-1	COG2207	K	2141
975	-----------------------------------------------------------------------------------------------------------------------------------
976	GCA_000014905.1	Candidatus Solibacter usitatus Ellin6076	NC_008536.1	Chromosome	SOLIBACTERES	IS110	8855096	8856374	+	COMPLETE	WP_011688676.1	8857047	8857739	+	ACID_RS35975	DNA-binding response regulator	1	COG0745	TK	63
977	GCA_001563265.1	Sphingobium sp. TKS	NZ_CP005083.1	Chromosome	ALPHAPROTEOBACTERIA	IS110	1807728	1808943	+	COMPLETE	WP_066556116.1	1809140	1809817	+	K426_RS09095	DNA-binding response regulator	1	COG0745	TK	63
978	GCA_002224645.1	Dehalobacterium formicoaceticum	NZ_CP022121.1	Chromosome	FIRMICUTES	IS110	2154033	2155437	+	COMPLETE	WP_089610442.1	2155710	2156384	+	CEQ75_RS10450	DNA-binding response regulator	1	COG0745	TK	63
979	GCA_002157895.1	Oceanisphaera profunda	NZ_CP021377.1	Chromosome	GAMMAPROTEOBACTERIA	IS110	807032	808005	+	INCOMPLETE	WP_087034895.1	808498	809214	+	CBP31_RS03550	two-component system response regulator ArcA	1	COG0745	TK	63
980	GCA_000754345.1	Providencia stuartii	NZ_CP008920.1	Chromosome	GAMMAPROTEOBACTERIA	IS110	1067886	1069107	-	COMPLETE	WP_004924392.1	1069457	1070155	+	DR96_RS05245	DNA-binding response regulator	1	COG0745	TK	63
981	GCA_000022645.2	Burkholderia glumae BGR1	NC_012724.2	Chromosome	BETAPROTEOBACTERIA	IS110	2433586	2435101	+	COMPLETE	WP_015876211.1	2432080	2432745	-	BGLU_RS11320	DNA-binding response regulator	-1	COG0745	TK	63
982	GCA_001688665.2	Lachnoclostridium sp. YL32	NZ_CP015399.2	Chromosome	FIRMICUTES	IS110	898669	899975	-	COMPLETE	WP_065547568.1	895146	895844	-	A4V08_RS04420	VanR-ABDEGLN family DNA-binding response regulator	-1	COG0745	TK	63
983	GCA_001688665.2	Lachnoclostridium sp. YL32	NZ_CP015399.2	Chromosome	FIRMICUTES	IS110	6003826	6005275	+	COMPLETE	WP_065550791.1	6007129	6007839	+	A4V08_RS29995	DNA-binding response regulator	1	COG0745	TK	63
984	GCA_000187705.1	Rahnella sp. Y9602	NC_015061.1	Chromosome	GAMMAPROTEOBACTERIA	IS110	3173935	3175292	+	COMPLETE	WP_013576218.1	3175458	3176132	+	RAHAQ_RS14495	two-component system response regulator PhoP	1	COG0745	TK	63
985	GCA_000832905.1	Bacillus coagulans DSM 1 ATCC 7050	NZ_CP009709.1	Chromosome	FIRMICUTES	IS110	299844	301604	+	COMPLETE	WP_026104841.1	301638	302321	+	BF29_RS01530	DNA-binding response regulator	1	COG0745	TK	63
986	GCA_000145215.1	Caldicellulosiruptor obsidiansis OB47	NC_014392.1	Chromosome	FIRMICUTES	IS110	306198	308180	-	COMPLETE	WP_013289606.1	305528	306181	-	COB47_RS01200	DNA-binding response regulator	-1	COG0745	TK	63
987	GCA_000241875.1	Corynebacterium diphtheriae 31A	NC_016799.1	Chromosome	ACTINOBACTERIA	IS110	58208	59503	-	COMPLETE	WP_014316106.1	57276	57998	-	CD31A_RS00285	DNA-binding response regulator	-1	COG0745	TK	63
988	-----------------------------------------------------------------------------------------------------------------------------------
989	GCA_001922385.1	Sphingomonas koreensis	NZ_CP018821.1	Plasmid	ALPHAPROTEOBACTERIA	IS110	75896	77440	+	COMPLETE	WP_083629926.1	75480	75848	-	BRX40_RS22155	hypothetical protein	-1	COG0000	XXX	563
990	GCA_001922385.1	Sphingomonas koreensis	NZ_CP018821.1	Plasmid	ALPHAPROTEOBACTERIA	IS110	78588	80132	-	COMPLETE	WP_083629926.1	75480	75848	-	BRX40_RS22155	hypothetical protein	-1	COG0000	XXX	563
991	GCA_000550765.1	Komagataeibacter xylinus E25	NZ_CP004365.1	Plasmid	ALPHAPROTEOBACTERIA	IS110	49004	50123	-	INCOMPLETE	WP_081749545.1	48353	48667	-	H845_RS16560	hypothetical protein	-1	COG2801	X	563
992	GCA_001718655.1	Burkholderia ubonensis	NZ_CP013415.1	Plasmid	BETAPROTEOBACTERIA	IS110	201048	202076	-	INCOMPLETE	WP_080409791.1	202111	202641	+	WJ32_RS19045	hypothetical protein	1	COG2801	X	563
993	GCA_000262305.1	Shimwellia blattae DSM 4481 NBRC 105725	NC_017910.1	Chromosome	GAMMAPROTEOBACTERIA	IS110	518050	519356	+	COMPLETE	WP_081489172.1	517604	518002	-	EBL_RS02425	Low calcium response locus protein T	-1	COG2801	X	563
994	GCA_001787355.1	Kozakia baliensis	NZ_CP014681.1	Chromosome	ALPHAPROTEOBACTERIA	IS110	1359367	1360822	-	COMPLETE	WP_083301818.1	1357908	1358384	-	A0U90_RS14805	hypothetical protein	-1	COG2801	X	563
995	GCA_001558855.1	Providencia stuartii	NZ_CP014024.1	Chromosome	GAMMAPROTEOBACTERIA	IS110	2277739	2279213	+	COMPLETE	WP_081095933.1	2276846	2277319	-	AL507_RS20480	hypothetical protein	-1	COG2801	X	563
996	GCA_001558855.1	Providencia stuartii	NZ_CP014024.1	Chromosome	GAMMAPROTEOBACTERIA	IS110	2610089	2611589	+	COMPLETE	WP_081095937.1	2609301	2609762	-	AL507_RS20525	hypothetical protein	-1	COG2801	X	563
997	-----------------------------------------------------------------------------------------------------------------------------------
998	GCA_000015565.1	Verminephrobacter eiseniae EF01-2	NC_008786.1	Chromosome	BETAPROTEOBACTERIA	IS110	1365538	1365913	+	INCOMPLETE	WP_011809011.1	1365979	1369185	+	VEIS_RS06010	type II CRISPR RNA-guided endonuclease Cas9	1	COG3513	V	3973
999	GCA_000013885.1	Nitrobacter hamburgensis X14	NC_007959.1	Plasmid	ALPHAPROTEOBACTERIA	IS110	17985	18624	-	INCOMPLETE	WP_011505017.1	13284	16784	-	NHAM_RS20800	type II CRISPR RNA-guided endonuclease Cas9	-1	COG3513	V	3973
1000	-----------------------------------------------------------------------------------------------------------------------------------
1001	GCA_001305615.1	Confluentimicrobium sp. EMB200-NS6	NZ_CP010870.1	Plasmid	ALPHAPROTEOBACTERIA	IS110	105116	106129	+	COMPLETE	WP_054540575.1	107037	109901	+	TQ29_RS18190	monovalent cation/H+ antiporter subunit A	1	COG2111	P	964
1002	GCA_000025965.1	Aromatoleum aromaticum EbN1	NC_006513.1	Chromosome	BETAPROTEOBACTERIA	IS110	328361	330056	-	COMPLETE	WP_011236147.1	324817	327720	-	EB_RS01455	monovalent cation/H+ antiporter subunit A	-1	COG2111	P	964
1003	-----------------------------------------------------------------------------------------------------------------------------------
1004	GCA_900079115.1	Sulfolobus solfataricus	NZ_LT549890.1	Chromosome	CRENARCHAEOTA	IS110	1819106	1820337	+	COMPLETE	WP_009988450.1	1818486	1819016	-	SSOP1_RS09770	dTDP-4-dehydrorhamnose 3,5-epimerase	-1	COG1898	M	2461
1005	GCA_000007005.1	Sulfolobus solfataricus P2	NC_002754.1	Chromosome	CRENARCHAEOTA	IS110	1745649	1746880	+	COMPLETE	WP_009988450.1	1745029	1745559	-	SSO_RS09355	dTDP-4-dehydrorhamnose 3,5-epimerase	-1	COG1898	M	2461
1006	GCA_000968355.1	Sulfolobus solfataricus	NZ_CP011055.1	Chromosome	CRENARCHAEOTA	IS110	2559395	2560626	+	COMPLETE	WP_009988450.1	2558775	2559305	-	SULB_RS13745	dTDP-4-dehydrorhamnose 3,5-epimerase	-1	COG1898	M	2461
1007	GCA_000968435.1	Sulfolobus solfataricus	NZ_CP011057.1	Chromosome	CRENARCHAEOTA	IS110	2559472	2560703	+	COMPLETE	WP_009988450.1	2558852	2559382	-	SULA_RS13740	dTDP-4-dehydrorhamnose 3,5-epimerase	-1	COG1898	M	2461
1008	GCA_000024745.1	Sulfolobus solfataricus 98/2	NC_017274.1	Chromosome	CRENARCHAEOTA	IS110	2501134	2502365	+	COMPLETE	WP_009988450.1	2500514	2501044	-	SSOL_RS13525	dTDP-4-dehydrorhamnose 3,5-epimerase	-1	COG1898	M	2461
1009	GCA_000018845.1	Methylobacterium extorquens PA1	NC_010172.1	Chromosome	ALPHAPROTEOBACTERIA	IS110	4084730	4085010	-	INCOMPLETE	WP_012254902.1	4085390	4085941	+	MEXT_RS18505	dTDP-4-dehydrorhamnose 3,5-epimerase	1	COG1898	M	2461
1010	-----------------------------------------------------------------------------------------------------------------------------------
1011	GCA_001750165.1	Pseudoalteromonas luteoviolacea	NZ_CP015411.1	Chromosome	GAMMAPROTEOBACTERIA	IS110	524447	525653	-	COMPLETE	WP_069949041.1	532193	533206	+	S4054249_RS02230	hypothetical protein	1	COG3547	X	151
1012	GCA_001750165.1	Pseudoalteromonas luteoviolacea	NZ_CP015411.1	Chromosome	GAMMAPROTEOBACTERIA	IS110	4550229	4551435	-	COMPLETE	WP_069949078.1	4550324	4551337	-	S4054249_RS19500	hypothetical protein	0	COG3547	X	151
1013	GCA_002073635.1	Paracoccus yeei	NZ_CP020440.1	Plasmid	ALPHAPROTEOBACTERIA	IS110	25348	26114	-	INCOMPLETE	WP_080620006.1	25443	26087	-	A6J80_RS00145	hypothetical protein	0	COG3547	X	151
1014	GCA_001654455.1	Niabella ginsenosidivorans	NZ_CP015772.1	Chromosome	BACTEROIDETES/CHLOROBI GROUP	IS110	1888934	1890238	+	COMPLETE	WP_084490097.1	1888877	1890250	+	A8C56_RS07915	hypothetical protein	0	COG3547	X	151
1015	GCA_001654455.1	Niabella ginsenosidivorans	NZ_CP015772.1	Chromosome	BACTEROIDETES/CHLOROBI GROUP	IS110	5406863	5407588	-	INCOMPLETE	WP_084490364.1	5406908	5407570	-	A8C56_RS22845	hypothetical protein	0	COG3547	X	151
1016	GCA_002902965.1	Paraburkholderia hospita	NZ_CP026108.1	Chromosome	BETAPROTEOBACTERIA	IS110	365869	366460	-	INCOMPLETE	WP_103154012.1	364665	366482	-	C2L64_RS46065	hypothetical protein	0	COG3547	X	151
1017	GCA_002902965.1	Paraburkholderia hospita	NZ_CP026108.1	Chromosome	BETAPROTEOBACTERIA	IS110	722476	723425	-	INCOMPLETE	WP_103154217.1	720049	722031	-	C2L64_RS47700	hypothetical protein	-1	COG3547	X	151
1018	GCA_002162015.1	Ralstonia solanacearum	NZ_CP021448.1	Chromosome	BETAPROTEOBACTERIA	IS110	607851	608296	-	INCOMPLETE	WP_087451233.1	607910	608197	-	RSSE_RS03010	hypothetical protein	0	COG3547	X	151
1019	GCA_001007935.1	Nitrosomonas communis	NZ_CP011451.1	Chromosome	BETAPROTEOBACTERIA	IS110	3791142	3792379	-	COMPLETE	WP_082110508.1	3791197	3792186	-	AAW31_RS17095	hypothetical protein	0	COG3547	X	151
1020	GCA_000024365.1	Nakamurella multipartita DSM 44233	NC_013235.1	Chromosome	ACTINOBACTERIA	IS110	5525317	5525880	-	INCOMPLETE	WP_083785949.1	5525308	5526120	-	NAMU_RS24535	hypothetical protein	0	COG3547	X	151
1021	GCA_000155735.2	Octadecabacter arcticus 238	NC_020908.1	Chromosome	ALPHAPROTEOBACTERIA	IS110	1655991	1657163	-	COMPLETE	WP_015494887.1	1655016	1655672	-	OA238_RS08620	DsbA family oxidoreductase	-1	COG2761	O	151
1022	GCA_000155735.2	Octadecabacter arcticus 238	NC_020908.1	Chromosome	ALPHAPROTEOBACTERIA	IS110	5049437	5049843	-	INCOMPLETE	WP_083906840.1	5047410	5048000	-	OA238_RS31015	hypothetical protein	-1	COG3547	X	151
1023	GCA_001750185.1	Pseudoalteromonas luteoviolacea	NZ_CP015415.1	Chromosome	GAMMAPROTEOBACTERIA	IS110	524484	525690	-	COMPLETE	WP_069949041.1	532230	533243	+	S4054_RS02230	hypothetical protein	1	COG3547	X	151
1024	GCA_001750185.1	Pseudoalteromonas luteoviolacea	NZ_CP015415.1	Chromosome	GAMMAPROTEOBACTERIA	IS110	4547565	4548771	-	COMPLETE	WP_069949078.1	4547660	4548673	-	S4054_RS19475	hypothetical protein	0	COG3547	X	151
1025	GCA_000626635.1	Draconibacterium orientale	NZ_CP007451.1	Chromosome	BACTEROIDETES/CHLOROBI GROUP	IS110	2538464	2539838	+	INCOMPLETE	WP_051567565.1	2538568	2539386	+	FH5T_RS10080	hypothetical protein	0	COG3547	X	151
1026	GCA_000626635.1	Draconibacterium orientale	NZ_CP007451.1	Chromosome	BACTEROIDETES/CHLOROBI GROUP	IS110	4415711	4417140	-	INCOMPLETE	WP_051567529.1	4416218	4417036	-	FH5T_RS17835	hypothetical protein	0	COG0000	XXX	151
1027	GCA_002184245.1	Bacillus thuringiensis	NZ_CP019235.1	Plasmid	FIRMICUTES	IS110	6001	6985	+	INCOMPLETE	WP_087876283.1	6174	6908	+	BVH75_RS29990	hypothetical protein	0	COG3547	X	151
1028	GCA_001557535.1	Burkholderia sp. PAMC 26561	NZ_CP014308.1	Plasmid	BETAPROTEOBACTERIA	IS110	101865	103857	-	INCOMPLETE	WP_082771576.1	103238	103780	-	AXG89_RS34475	hypothetical protein	0	COG3547	X	151
1029	GCA_001557535.1	Burkholderia sp. PAMC 26561	NZ_CP014309.1	Plasmid	BETAPROTEOBACTERIA	IS110	731282	733274	+	INCOMPLETE	WP_082771576.1	731359	731901	+	AXG89_RS34990	hypothetical protein	0	COG3547	X	151
1030	GCA_002105535.1	Magnetospirillum sp. ME-1	NZ_CP015848.1	Chromosome	ALPHAPROTEOBACTERIA	IS110	520149	520772	-	INCOMPLETE	WP_085372098.1	520368	520742	-	WV31_RS02325	hypothetical protein	0	COG3547	X	151
1031	GCA_001750405.1	Pseudoalteromonas luteoviolacea	NZ_CP015413.1	Chromosome	GAMMAPROTEOBACTERIA	IS110	524477	525683	-	COMPLETE	WP_069949041.1	532223	533236	+	S40542_RS02230	hypothetical protein	1	COG3547	X	151
1032	GCA_001750405.1	Pseudoalteromonas luteoviolacea	NZ_CP015413.1	Chromosome	GAMMAPROTEOBACTERIA	IS110	4547561	4548767	-	COMPLETE	WP_069949078.1	4547656	4548669	-	S40542_RS19470	hypothetical protein	0	COG3547	X	151
1033	-----------------------------------------------------------------------------------------------------------------------------------
1034	GCA_001974985.1	Microbacterium aurum	NZ_CP018762.1	Chromosome	ACTINOBACTERIA	IS110	1905112	1906499	-	COMPLETE	WP_084201994.1	1900273	1905048	-	BOH66_RS09390	multifunctional nuclease/2',3'-cyclic-nucleotide 2'-phosphodiesterase/5'-nucleotidase/3'-nucleotidase	-1	COG0737	FV	3813
1035	GCA_001553565.1	Actinomyces radicidentis	NZ_CP014228.1	Chromosome	ACTINOBACTERIA	IS110	1516373	1517676	+	INCOMPLETE	WP_084355658.1	1517803	1519725	+	AXF14_RS13230	hypothetical protein	1	COG2374	R	3813
1036	GCA_001598095.1	Bacillus thuringiensis	NZ_CP014847.1	Chromosome	FIRMICUTES	IS110	3296158	3297906	+	COMPLETE	WP_000913771.1	3293333	3294922	-	A3L20_RS16725	bifunctional metallophosphatase/5'-nucleotidase	-1	COG0737	FV	3813
1037	-----------------------------------------------------------------------------------------------------------------------------------
1038	GCA_000015325.1	Acidovorax citrulli AAC00-1	NC_008752.1	Chromosome	BETAPROTEOBACTERIA	IS110	1222093	1223163	-	INCOMPLETE	WP_011794263.1	1220083	1221852	-	AAVE_RS05460	gamma-glutamyltransferase	-1	COG0405	E	2842
1039	GCA_000196475.1	Photorhabdus asymbiotica	NC_012962.1	Chromosome	GAMMAPROTEOBACTERIA	IS110	4095051	4095394	+	INCOMPLETE	WP_015835616.1	4095566	4097326	+	PAU_RS17315	gamma-glutamyltransferase	1	COG0405	E	2842
1040	GCA_002441975.1	Acidovorax citrulli	NZ_CP023687.1	Chromosome	BETAPROTEOBACTERIA	IS110	3329876	3330897	+	INCOMPLETE	WP_011794263.1	3331187	3332956	+	CQB05_RS15285	gamma-glutamyltransferase	1	COG0405	E	2842
1041	-----------------------------------------------------------------------------------------------------------------------------------
1042	GCA_000190515.1	Bacillus thuringiensis serovar finitimus YBT-020	NC_017200.1	Chromosome	FIRMICUTES	IS110	678856	680590	+	COMPLETE	WP_000840640.1	680877	683813	+	YBT020_RS03585	formate dehydrogenase subunit alpha	1	COG3383	R	330
1043	GCA_000253175.1	Yersinia enterocolitica subsp. palearctica Y11	NC_017564.1	Chromosome	GAMMAPROTEOBACTERIA	IS110	1059427	1060997	-	INCOMPLETE	WP_005166280.1	1061408	1063729	+	Y11_RS04805	oxidoreductase	1	COG0243	C	330
1044	GCA_000412675.1	Pseudomonas putida NBRC 14164	NC_021505.1	Chromosome	GAMMAPROTEOBACTERIA	IS110	4632465	4633536	-	INCOMPLETE	WP_016501072.1	4628219	4632244	-	PP4_RS20485	nitrate/sulfite reductase	-1	COG0369	P	330
1045	GCA_000243135.3	Desulfitobacterium dichloroeliminans LMG P-21439	NC_019903.1	Chromosome	FIRMICUTES	IS110	527367	529332	+	COMPLETE	WP_015261056.1	529608	531662	+	DESDI_RS02470	dehydrogenase	1	COG0243	C	330
1046	GCA_000834735.1	Yersinia enterocolitica	NZ_CP009838.1	Chromosome	GAMMAPROTEOBACTERIA	IS110	4236688	4238258	-	INCOMPLETE	WP_013649934.1	4238681	4241002	+	CH48_RS19490	oxidoreductase	1	COG0243	C	330
1047	GCA_001305635.1	Yersinia enterocolitica	NZ_CP011286.1	Chromosome	GAMMAPROTEOBACTERIA	IS110	2339340	2340911	-	COMPLETE	WP_013649934.1	2341334	2343655	+	XM56_RS10620	oxidoreductase	1	COG0243	C	330
1048	GCA_002813875.1	Bacillus cereus	NZ_CP024655.1	Chromosome	FIRMICUTES	IS110	330596	332341	+	COMPLETE	WP_100909813.1	332631	335567	+	CSW12_RS01665	formate dehydrogenase subunit alpha	1	COG3383	R	330
1049	GCA_000191045.1	Desulfurobacterium thermolithotrophum DSM 11699	NC_015185.1	Chromosome	AQUIFICAE	IS110	1332324	1333459	+	COMPLETE	WP_013638921.1	1333517	1335754	+	DESTER_RS06860	formate dehydrogenase H subunit alpha, selenocysteine-containing	1	COG0243	C	330
1050	-----------------------------------------------------------------------------------------------------------------------------------
1051	GCA_000390085.1	Mycobacterium avium subsp. paratuberculosis MAP4	NC_021200.1	Chromosome	ACTINOBACTERIA	IS110	2054751	2056033	+	COMPLETE	WP_003872281.1	2056042	2057145	+	MAP4_RS09400	aminomethyltransferase	1	COG0404	E	7348
1052	GCA_000835225.1	Mycobacterium avium subsp. paratuberculosis	NZ_CP010113.1	Chromosome	ACTINOBACTERIA	IS110	2033411	2034169	+	INCOMPLETE	WP_003872281.1	2034178	2035281	+	RC58_RS09375	aminomethyltransferase	1	COG0404	E	7348
1053	GCA_001653355.1	Mycobacterium avium subsp. paratuberculosis	NZ_CP015495.1	Chromosome	ACTINOBACTERIA	IS110	2153223	2154489	-	COMPLETE	WP_003872281.1	2152117	2153220	-	A0V42_RS09935	aminomethyltransferase	-1	COG0404	E	7348
1054	GCA_000007865.1	Mycobacterium avium subsp. paratuberculosis K-10	NC_002944.2	Chromosome	ACTINOBACTERIA	IS110	2153223	2154489	-	COMPLETE	WP_003872281.1	2152117	2153220	-	MAP_RS09910	aminomethyltransferase	-1	COG0404	E	7348
1055	GCA_002208705.1	Mycobacterium avium subsp. paratuberculosis	NZ_CP022095.1	Chromosome	ACTINOBACTERIA	IS110	3401441	3402723	+	COMPLETE	WP_003872281.1	3402732	3403835	+	CEP84_RS16345	aminomethyltransferase	1	COG0404	E	7348
1056	GCA_002831605.1	Alteromonas sp. MB-3u-76	NZ_CP025115.1	Chromosome	GAMMAPROTEOBACTERIA	IS110	3230796	3232023	-	COMPLETE	WP_100972766.1	3229271	3230350	-	CW735_RS14365	glycine cleavage system protein T	-1	COG0404	E	7348
1057	GCA_000835265.1	Mycobacterium avium subsp. paratuberculosis	NZ_CP010114.1	Chromosome	ACTINOBACTERIA	IS110	2035579	2035832	+	INCOMPLETE	WP_003872281.1	2036307	2037410	+	RE97_RS09380	aminomethyltransferase	1	COG0404	E	7348
1058	-----------------------------------------------------------------------------------------------------------------------------------
1059	GCA_000390085.1	Mycobacterium avium subsp. paratuberculosis MAP4	NC_021200.1	Chromosome	ACTINOBACTERIA	IS110	560594	561860	-	COMPLETE	WP_003874647.1	559710	560591	-	MAP4_RS02420	KR domain-containing protein	-1	COG0000	XXX	4505
1060	GCA_000835225.1	Mycobacterium avium subsp. paratuberculosis	NZ_CP010113.1	Chromosome	ACTINOBACTERIA	IS110	554147	554629	-	INCOMPLETE	WP_003874647.1	553263	554144	-	RC58_RS02410	short-chain dehydrogenase	-1	COG0000	XXX	4505
1061	GCA_001653355.1	Mycobacterium avium subsp. paratuberculosis	NZ_CP015495.1	Chromosome	ACTINOBACTERIA	IS110	3649084	3650366	+	COMPLETE	WP_003874647.1	3650375	3651256	+	A0V42_RS16910	short-chain dehydrogenase	1	COG0000	XXX	4505
1062	GCA_000153485.2	Psychroflexus torquis ATCC 700755	NC_018721.1	Chromosome	BACTEROIDETES/CHLOROBI GROUP	IS110	1263548	1264158	-	INCOMPLETE	WP_015023754.1	1262447	1263346	-	P700755_RS05580	KR domain-containing protein	-1	COG1028	IQR	4505
1063	GCA_000007865.1	Mycobacterium avium subsp. paratuberculosis K-10	NC_002944.2	Chromosome	ACTINOBACTERIA	IS110	3649084	3650366	+	COMPLETE	WP_003874647.1	3650375	3651256	+	MAP_RS16890	KR domain-containing protein	1	COG0000	XXX	4505
1064	GCA_002208705.1	Mycobacterium avium subsp. paratuberculosis	NZ_CP022095.1	Chromosome	ACTINOBACTERIA	IS110	1905476	1906742	-	COMPLETE	WP_003874647.1	1904592	1905473	-	CEP84_RS09265	KR domain-containing protein	-1	COG0000	XXX	4505
1065	GCA_002021875.1	Streptomyces hygroscopicus	NZ_CP018627.1	Chromosome	ACTINOBACTERIA	IS110	4919830	4921287	-	COMPLETE	WP_078641279.1	4923365	4924297	+	SHXM_RS20790	KR domain-containing protein	1	COG0000	XXX	4505
1066	GCA_002021875.1	Streptomyces hygroscopicus	NZ_CP018627.1	Chromosome	ACTINOBACTERIA	IS110	4922548	4922729	-	INCOMPLETE	WP_078641279.1	4923365	4924297	+	SHXM_RS20790	KR domain-containing protein	1	COG0000	XXX	4505
1067	GCA_000255115.3	Desulfosporosinus acidiphilus SJ4	NC_018068.1	Chromosome	FIRMICUTES	IS110	4755331	4757359	+	COMPLETE	WP_014829375.1	4757486	4758469	+	DESACI_RS21705	KR domain-containing protein	1	COG1028	IQR	4505
1068	GCA_000835265.1	Mycobacterium avium subsp. paratuberculosis	NZ_CP010114.1	Chromosome	ACTINOBACTERIA	IS110	555024	555316	-	INCOMPLETE	WP_003874647.1	553869	554750	-	RE97_RS02415	short-chain dehydrogenase	-1	COG0000	XXX	4505
1069	-----------------------------------------------------------------------------------------------------------------------------------
1070	GCA_001633165.1	Rhodovulum sulfidophilum DSM 1374	NZ_CP015418.1	Chromosome	ALPHAPROTEOBACTERIA	IS110	44355	45579	-	COMPLETE	WP_042456322.1	41477	41839	-	A6W98_RS00185	hypothetical protein	-1	COG3501	UXR	134
1071	GCA_001633145.1	Rhodovulum sulfidophilum	NZ_CP015421.1	Chromosome	ALPHAPROTEOBACTERIA	IS110	38592	39816	-	COMPLETE	WP_042456322.1	35714	36076	-	A6024_RS00170	hypothetical protein	-1	COG3501	UXR	134
1072	GCA_000835205.1	Burkholderia glumae PG1	NZ_CP002580.1	Chromosome	BETAPROTEOBACTERIA	IS110	875146	876192	-	COMPLETE	WP_080937075.1	877433	879607	+	BGL_RS03895	type VI secretion system tip protein VgrG	1	COG3501	UXR	134
1073	-----------------------------------------------------------------------------------------------------------------------------------
1074	GCA_001750825.1	Neisseria meningitidis	NZ_CP012694.1	Chromosome	BETAPROTEOBACTERIA	IS110	1014557	1014596	-	INCOMPLETE	WP_002218958.1	1014756	1015562	+	AN159_RS05370	bifunctional hydroxymethylpyrimidine kinase/phosphomethylpyrimidine kinase	1	COG0351	H	2858
1075	GCA_001029815.1	Neisseria meningitidis	NZ_CP007667.1	Chromosome	BETAPROTEOBACTERIA	IS110	1999780	1999815	+	INCOMPLETE	WP_002218958.1	1998815	1999621	-	B6116_RS10405	bifunctional hydroxymethylpyrimidine kinase/phosphomethylpyrimidine kinase	-1	COG0351	H	2858
1076	GCA_001697985.1	Neisseria meningitidis	NZ_CP016678.1	Chromosome	BETAPROTEOBACTERIA	IS110	1670017	1670052	+	INCOMPLETE	WP_002220509.1	1669052	1669858	-	A6L86_RS08815	bifunctional hydroxymethylpyrimidine kinase/phosphomethylpyrimidine kinase	-1	COG0351	H	2858
1077	GCA_001697925.1	Neisseria meningitidis	NZ_CP016675.1	Chromosome	BETAPROTEOBACTERIA	IS110	996114	996149	+	INCOMPLETE	WP_002220509.1	995149	995955	-	A6L20_RS05240	bifunctional hydroxymethylpyrimidine kinase/phosphomethylpyrimidine kinase	-1	COG0351	H	2858
1078	GCA_001697845.1	Neisseria meningitidis	NZ_CP016671.1	Chromosome	BETAPROTEOBACTERIA	IS110	1165791	1165830	-	INCOMPLETE	WP_002235080.1	1165989	1166795	+	A6L42_RS06125	bifunctional hydroxymethylpyrimidine kinase/phosphomethylpyrimidine kinase	1	COG0351	H	2858
1079	GCA_001697165.1	Neisseria meningitidis	NZ_CP012393.1	Chromosome	BETAPROTEOBACTERIA	IS110	1593937	1593972	+	INCOMPLETE	WP_002220509.1	1592972	1593778	-	DE8555_RS08330	bifunctional hydroxymethylpyrimidine kinase/phosphomethylpyrimidine kinase	-1	COG0351	H	2858
1080	GCA_001697905.1	Neisseria meningitidis	NZ_CP016674.1	Chromosome	BETAPROTEOBACTERIA	IS110	1573352	1573387	+	INCOMPLETE	WP_002220509.1	1572387	1573193	-	A6L29_RS08160	bifunctional hydroxymethylpyrimidine kinase/phosphomethylpyrimidine kinase	-1	COG0351	H	2858
1081	GCA_000253215.1	Neisseria meningitidis WUE 2594	NC_017512.1	Chromosome	BETAPROTEOBACTERIA	IS110	1529865	1529904	-	INCOMPLETE	WP_002218958.1	1530064	1530870	+	NMAA_RS07985	bifunctional hydroxymethylpyrimidine kinase/phosphomethylpyrimidine kinase	1	COG0351	H	2858
1082	GCA_000236925.1	Staphylococcus argenteus	NC_016941.1	Chromosome	FIRMICUTES	IS110	612138	613797	-	COMPLETE	WP_001185454.1	611024	611854	-	SAMSHR1132_RS02785	bifunctional hydroxymethylpyrimidine kinase/phosphomethylpyrimidine kinase	-1	COG0351	H	2858
1083	GCA_001698045.1	Neisseria meningitidis	NZ_CP016644.1	Chromosome	BETAPROTEOBACTERIA	IS110	1479191	1479226	+	INCOMPLETE	WP_002220509.1	1478226	1479032	-	A6L21_RS07795	bifunctional hydroxymethylpyrimidine kinase/phosphomethylpyrimidine kinase	-1	COG0351	H	2858
1084	GCA_001697785.1	Neisseria meningitidis	NZ_CP016668.1	Chromosome	BETAPROTEOBACTERIA	IS110	1112788	1112823	+	INCOMPLETE	WP_002220509.1	1111823	1112629	-	A6M04_RS05795	bifunctional hydroxymethylpyrimidine kinase/phosphomethylpyrimidine kinase	-1	COG0351	H	2858
1085	GCA_000191485.1	Neisseria meningitidis M01-240355	NC_017517.1	Chromosome	BETAPROTEOBACTERIA	IS110	1672797	1672836	-	INCOMPLETE	WP_002218958.1	1672996	1673802	+	NMBM01240355_RS08610	bifunctional hydroxymethylpyrimidine kinase/phosphomethylpyrimidine kinase	1	COG0351	H	2858
1086	GCA_000152165.1	Neisseria meningitidis alpha710	NC_017505.1	Chromosome	BETAPROTEOBACTERIA	IS110	1650265	1650304	-	INCOMPLETE	WP_002218958.1	1650463	1651269	+	NMBB_RS08695	bifunctional hydroxymethylpyrimidine kinase/phosphomethylpyrimidine kinase	1	COG0351	H	2858
1087	GCA_001697865.1	Neisseria meningitidis	NZ_CP016672.1	Chromosome	BETAPROTEOBACTERIA	IS110	940309	940344	+	INCOMPLETE	WP_002235080.1	939344	940150	-	A6L51_RS04930	bifunctional hydroxymethylpyrimidine kinase/phosphomethylpyrimidine kinase	-1	COG0351	H	2858
1088	GCA_001697205.1	Neisseria meningitidis	NZ_CP012394.1	Chromosome	BETAPROTEOBACTERIA	IS110	1592148	1592183	+	INCOMPLETE	WP_002220509.1	1591183	1591989	-	WUE2121_RS08315	bifunctional hydroxymethylpyrimidine kinase/phosphomethylpyrimidine kinase	-1	COG0351	H	2858
1089	GCA_001697405.1	Neisseria meningitidis	NZ_CP016649.1	Chromosome	BETAPROTEOBACTERIA	IS110	657276	657311	+	INCOMPLETE	WP_002220509.1	656311	657117	-	A6L30_RS03370	bifunctional hydroxymethylpyrimidine kinase/phosphomethylpyrimidine kinase	-1	COG0351	H	2858
1090	GCA_002075815.1	Neisseria meningitidis	NZ_CP017257.1	Chromosome	BETAPROTEOBACTERIA	IS110	1565779	1565814	+	INCOMPLETE	WP_002220509.1	1564814	1565620	-	BFO62_RS09080	bifunctional hydroxymethylpyrimidine kinase/phosphomethylpyrimidine kinase	-1	COG0351	H	2858
1091	GCA_000800315.1	Neisseria meningitidis	NZ_CP009420.1	Chromosome	BETAPROTEOBACTERIA	IS110	1652502	1652537	+	INCOMPLETE	WP_002220509.1	1651537	1652343	-	LA58_RS08570	bifunctional hydroxymethylpyrimidine kinase/phosphomethylpyrimidine kinase	-1	COG0351	H	2858
1092	GCA_000014105.1	Neisseria meningitidis 053442	NC_010120.1	Chromosome	BETAPROTEOBACTERIA	IS110	1552218	1552257	-	INCOMPLETE	WP_002235080.1	1552417	1553223	+	NMCC_RS08030	bifunctional hydroxymethylpyrimidine kinase/phosphomethylpyrimidine kinase	1	COG0351	H	2858
1093	GCA_000191505.1	Neisseria meningitidis M04-240196	NC_017515.1	Chromosome	BETAPROTEOBACTERIA	IS110	649046	649081	+	INCOMPLETE	WP_002216749.1	648080	648886	-	NMBM04240196_RS03375	bifunctional hydroxymethylpyrimidine kinase/phosphomethylpyrimidine kinase	-1	COG0351	H	2858
1094	GCA_000191465.1	Neisseria meningitidis M01-240149	NC_017514.1	Chromosome	BETAPROTEOBACTERIA	IS110	643308	643343	+	INCOMPLETE	WP_002218958.1	642343	643149	-	NMBM01240149_RS03160	bifunctional hydroxymethylpyrimidine kinase/phosphomethylpyrimidine kinase	-1	COG0351	H	2858
1095	GCA_000009465.1	Neisseria meningitidis FAM18	NC_008767.1	Chromosome	BETAPROTEOBACTERIA	IS110	1562459	1562494	+	INCOMPLETE	WP_002220509.1	1561494	1562300	-	NMC_RS08125	bifunctional hydroxymethylpyrimidine kinase/phosphomethylpyrimidine kinase	-1	COG0351	H	2858
1096	GCA_000191525.1	Neisseria meningitidis NZ-05/33	NC_017518.1	Chromosome	BETAPROTEOBACTERIA	IS110	1699921	1699960	-	INCOMPLETE	WP_002218958.1	1700119	1700925	+	NMBNZ0533_RS09020	bifunctional hydroxymethylpyrimidine kinase/phosphomethylpyrimidine kinase	1	COG0351	H	2858
1097	GCA_001697505.1	Neisseria meningitidis	NZ_CP016654.1	Chromosome	BETAPROTEOBACTERIA	IS110	1718716	1718755	-	INCOMPLETE	WP_002235080.1	1718914	1719720	+	A6L48_RS09070	bifunctional hydroxymethylpyrimidine kinase/phosphomethylpyrimidine kinase	1	COG0351	H	2858
1098	GCA_000083565.1	Neisseria meningitidis alpha14	NC_013016.1	Chromosome	BETAPROTEOBACTERIA	IS110	1539901	1539940	-	INCOMPLETE	WP_015815777.1	1540100	1540906	+	NMO_RS07975	bifunctional hydroxymethylpyrimidine kinase/phosphomethylpyrimidine kinase	1	COG0351	H	2858
1099	GCA_000800355.1	Neisseria meningitidis	NZ_CP009421.1	Chromosome	BETAPROTEOBACTERIA	IS110	1522743	1522778	+	INCOMPLETE	WP_002220509.1	1521778	1522584	-	LC14_RS07985	bifunctional hydroxymethylpyrimidine kinase/phosphomethylpyrimidine kinase	-1	COG0351	H	2858
1100	GCA_001697725.1	Neisseria meningitidis	NZ_CP016665.1	Chromosome	BETAPROTEOBACTERIA	IS110	125511	125546	+	INCOMPLETE	WP_002220509.1	124546	125352	-	A6L26_RS00630	bifunctional hydroxymethylpyrimidine kinase/phosphomethylpyrimidine kinase	-1	COG0351	H	2858
1101	GCA_001697625.1	Neisseria meningitidis	NZ_CP016660.1	Chromosome	BETAPROTEOBACTERIA	IS110	165920	165955	+	INCOMPLETE	WP_002235080.1	164955	165761	-	A6L46_RS00820	bifunctional hydroxymethylpyrimidine kinase/phosphomethylpyrimidine kinase	-1	COG0351	H	2858
1102	GCA_000800415.1	Neisseria meningitidis	NZ_CP009422.1	Chromosome	BETAPROTEOBACTERIA	IS110	258457	258492	+	INCOMPLETE	WP_002220509.1	257492	258298	-	LD07_RS01285	bifunctional hydroxymethylpyrimidine kinase/phosphomethylpyrimidine kinase	-1	COG0351	H	2858
1103	GCA_001698025.1	Neisseria meningitidis	NZ_CP016680.1	Chromosome	BETAPROTEOBACTERIA	IS110	65322	65357	+	INCOMPLETE	WP_002235080.1	64357	65163	-	A6L50_RS00330	bifunctional hydroxymethylpyrimidine kinase/phosphomethylpyrimidine kinase	-1	COG0351	H	2858
1104	GCA_001697485.1	Neisseria meningitidis	NZ_CP016653.1	Chromosome	BETAPROTEOBACTERIA	IS110	929476	929511	+	INCOMPLETE	WP_002220509.1	928511	929317	-	A6L37_RS04910	bifunctional hydroxymethylpyrimidine kinase/phosphomethylpyrimidine kinase	-1	COG0351	H	2858
1105	GCA_001029835.1	Neisseria meningitidis M0579	NZ_CP007668.1	Chromosome	BETAPROTEOBACTERIA	IS110	382767	382806	-	INCOMPLETE	WP_002218958.1	382965	383771	+	M0579_RS01825	bifunctional hydroxymethylpyrimidine kinase/phosphomethylpyrimidine kinase	1	COG0351	H	2858
1106	GCA_001698085.1	Neisseria meningitidis	NZ_CP016682.1	Chromosome	BETAPROTEOBACTERIA	IS110	1043409	1043444	+	INCOMPLETE	WP_002235080.1	1042444	1043250	-	A6L58_RS05400	bifunctional hydroxymethylpyrimidine kinase/phosphomethylpyrimidine kinase	-1	COG0351	H	2858
1107	GCA_002073555.1	Neisseria meningitidis	NZ_CP020422.1	Chromosome	BETAPROTEOBACTERIA	IS110	1544722	1544757	+	INCOMPLETE	WP_002235080.1	1543756	1544562	-	A6J50_RS08845	bifunctional hydroxymethylpyrimidine kinase/phosphomethylpyrimidine kinase	-1	COG0351	H	2858
1108	GCA_001697605.1	Neisseria meningitidis	NZ_CP016659.1	Chromosome	BETAPROTEOBACTERIA	IS110	1339940	1339975	+	INCOMPLETE	WP_002220509.1	1338975	1339781	-	A6L45_RS06930	bifunctional hydroxymethylpyrimidine kinase/phosphomethylpyrimidine kinase	-1	COG0351	H	2858
1109	GCA_001697965.1	Neisseria meningitidis	NZ_CP016677.1	Chromosome	BETAPROTEOBACTERIA	IS110	1635311	1635346	+	INCOMPLETE	WP_002220509.1	1634346	1635152	-	A6L95_RS08555	bifunctional hydroxymethylpyrimidine kinase/phosphomethylpyrimidine kinase	-1	COG0351	H	2858
1110	GCA_002073235.1	Neisseria meningitidis	NZ_CP020401.1	Chromosome	BETAPROTEOBACTERIA	IS110	51060	51099	-	INCOMPLETE	WP_002234142.1	51259	52065	+	A6J53_RS00355	bifunctional hydroxymethylpyrimidine kinase/phosphomethylpyrimidine kinase	1	COG0351	H	2858
1111	GCA_001698065.1	Neisseria meningitidis	NZ_CP016681.1	Chromosome	BETAPROTEOBACTERIA	IS110	1897023	1897058	+	INCOMPLETE	WP_002220509.1	1896058	1896864	-	A6L24_RS09905	bifunctional hydroxymethylpyrimidine kinase/phosphomethylpyrimidine kinase	-1	COG0351	H	2858
1112	GCA_001697805.1	Neisseria meningitidis	NZ_CP016669.1	Chromosome	BETAPROTEOBACTERIA	IS110	1532973	1533008	+	INCOMPLETE	WP_002220509.1	1532008	1532814	-	A6L38_RS07945	bifunctional hydroxymethylpyrimidine kinase/phosphomethylpyrimidine kinase	-1	COG0351	H	2858
1113	GCA_001697885.1	Neisseria meningitidis	NZ_CP016673.1	Chromosome	BETAPROTEOBACTERIA	IS110	72461	72496	+	INCOMPLETE	WP_002220509.1	71496	72302	-	A6L96_RS00380	bifunctional hydroxymethylpyrimidine kinase/phosphomethylpyrimidine kinase	-1	COG0351	H	2858
1114	GCA_002556585.1	Neisseria meningitidis	NZ_CP023814.1	Chromosome	BETAPROTEOBACTERIA	IS110	1657506	1657541	+	INCOMPLETE	WP_002220509.1	1656541	1657347	-	CQR34_RS09875	bifunctional hydroxymethylpyrimidine kinase/phosphomethylpyrimidine kinase	-1	COG0351	H	2858
1115	GCA_000787195.2	Neisseria meningitidis	NZ_CP016684.1	Chromosome	BETAPROTEOBACTERIA	IS110	212857	212892	+	INCOMPLETE	WP_002220509.1	211892	212698	-	QP84_RS01065	bifunctional hydroxymethylpyrimidine kinase/phosphomethylpyrimidine kinase	-1	COG0351	H	2858
1116	GCA_002073675.1	Neisseria meningitidis	NZ_CP020423.1	Chromosome	BETAPROTEOBACTERIA	IS110	1285210	1285249	-	INCOMPLETE	WP_002220509.1	1285408	1286214	+	A6J51_RS07305	bifunctional hydroxymethylpyrimidine kinase/phosphomethylpyrimidine kinase	1	COG0351	H	2858
1117	GCA_001697365.1	Neisseria meningitidis	NZ_CP016647.1	Chromosome	BETAPROTEOBACTERIA	IS110	1103681	1103720	-	INCOMPLETE	WP_002235080.1	1103879	1104685	+	A6L47_RS05865	bifunctional hydroxymethylpyrimidine kinase/phosphomethylpyrimidine kinase	1	COG0351	H	2858
1118	GCA_000026965.1	Neisseria meningitidis 8013	NC_017501.1	Chromosome	BETAPROTEOBACTERIA	IS110	747048	747083	+	INCOMPLETE	WP_002231908.1	746082	746888	-	NMV_RS03680	bifunctional hydroxymethylpyrimidine kinase/phosphomethylpyrimidine kinase	-1	COG0351	H	2858
1119	GCA_002073275.1	Neisseria meningitidis	NZ_CP020402.1	Chromosome	BETAPROTEOBACTERIA	IS110	1109340	1109375	+	INCOMPLETE	WP_002235080.1	1108374	1109180	-	A6J54_RS06270	bifunctional hydroxymethylpyrimidine kinase/phosphomethylpyrimidine kinase	-1	COG0351	H	2858
1120	GCA_000191425.1	Neisseria meningitidis G2136	NC_017513.1	Chromosome	BETAPROTEOBACTERIA	IS110	1579908	1579943	+	INCOMPLETE	WP_002218958.1	1578943	1579749	-	NMBG2136_RS08345	bifunctional hydroxymethylpyrimidine kinase/phosphomethylpyrimidine kinase	-1	COG0351	H	2858
1121	GCA_000009105.1	Neisseria meningitidis Z2491	NC_003116.1	Chromosome	BETAPROTEOBACTERIA	IS110	1762285	1762324	-	INCOMPLETE	WP_002235080.1	1762484	1763290	+	NMA_RS09205	bifunctional hydroxymethylpyrimidine kinase/phosphomethylpyrimidine kinase	1	COG0351	H	2858
1122	GCA_000626595.1	Neisseria meningitidis	NZ_CP007524.1	Chromosome	BETAPROTEOBACTERIA	IS110	1766115	1766154	-	INCOMPLETE	WP_002218958.1	1766314	1767120	+	NMA510612_RS09255	bifunctional hydroxymethylpyrimidine kinase/phosphomethylpyrimidine kinase	1	COG0351	H	2858
1123	GCA_001697105.1	Neisseria meningitidis	NZ_CP012391.1	Chromosome	BETAPROTEOBACTERIA	IS110	1207460	1207495	+	INCOMPLETE	WP_002218958.1	1206495	1207301	-	DE8669_RS06185	bifunctional hydroxymethylpyrimidine kinase/phosphomethylpyrimidine kinase	-1	COG0351	H	2858
1124	GCA_000800275.1	Neisseria meningitidis M7124	NZ_CP009419.1	Chromosome	BETAPROTEOBACTERIA	IS110	1836344	1836379	+	INCOMPLETE	WP_002220509.1	1835379	1836185	-	LA24_RS09570	bifunctional hydroxymethylpyrimidine kinase/phosphomethylpyrimidine kinase	-1	COG0351	H	2858
1125	GCA_001697705.1	Neisseria meningitidis	NZ_CP016664.1	Chromosome	BETAPROTEOBACTERIA	IS110	347109	347144	+	INCOMPLETE	WP_002220509.1	346144	346950	-	A6L64_RS01665	bifunctional hydroxymethylpyrimidine kinase/phosphomethylpyrimidine kinase	-1	COG0351	H	2858
1126	-----------------------------------------------------------------------------------------------------------------------------------
1127	GCA_000970145.1	Methanosarcina siciliae C2J	NZ_CP009508.1	Chromosome	STENOSARCHAEA GROUP	IS110	1079153	1080146	+	INCOMPLETE	WP_082092927.1	1077845	1078822	-	MSSAC_RS04695	daunorubicin ABC transporter ATP-binding protein	-1	COG1131	V	302
1128	GCA_000242775.1	Corynebacterium diphtheriae HC03	NC_016787.1	Chromosome	ACTINOBACTERIA	IS110	1995277	1995474	+	INCOMPLETE	WP_014302343.1	1994207	1995130	-	CDHC03_RS09390	ABC transporter ATP-binding protein	-1	COG1131	V	302
1129	GCA_000255235.1	Corynebacterium diphtheriae HC01	NC_016786.1	Chromosome	ACTINOBACTERIA	IS110	1998205	1998472	+	INCOMPLETE	WP_014302343.1	1997183	1998106	-	CDHC01_RS09475	ABC transporter ATP-binding protein	-1	COG1131	V	302
1130	GCA_001457455.1	Corynebacterium diphtheriae	NZ_LN831026.1	Chromosome	ACTINOBACTERIA	IS110	2012934	2013140	+	INCOMPLETE	WP_014302343.1	2011861	2012784	-	AT687_RS09645	ABC transporter ATP-binding protein	-1	COG1131	V	302
1131	GCA_000241935.1	Corynebacterium diphtheriae BH8	NC_016800.1	Chromosome	ACTINOBACTERIA	IS110	2042936	2043175	+	INCOMPLETE	WP_014318177.1	2041866	2042789	-	CDBH8_RS09825	ABC transporter ATP-binding protein	-1	COG1131	V	302
1132	GCA_002073375.1	Corynebacterium diphtheriae	NZ_CP020410.1	Chromosome	ACTINOBACTERIA	IS110	1418801	1419068	+	INCOMPLETE	WP_010935486.1	1417779	1418702	-	A6J36_RS06765	ABC transporter ATP-binding protein	-1	COG1131	V	302
1133	GCA_000255275.1	Corynebacterium diphtheriae PW8	NC_016789.1	Chromosome	ACTINOBACTERIA	IS110	2071648	2072637	+	COMPLETE	WP_014310818.1	2070363	2071286	-	CDPW8_RS09865	ABC transporter ATP-binding protein	-1	COG1131	V	302
1134	GCA_000255195.1	Corynebacterium diphtheriae HC04	NC_016788.1	Chromosome	ACTINOBACTERIA	IS110	1987858	1989034	+	COMPLETE	WP_014309559.1	1986671	1987594	-	CDHC04_RS09440	ABC transporter ATP-binding protein	-1	COG1131	V	302
1135	GCA_000255195.1	Corynebacterium diphtheriae HC04	NC_016788.1	Chromosome	ACTINOBACTERIA	IS110	2034876	2036052	+	COMPLETE	WP_014309559.1	2033689	2034612	-	CDHC04_RS09635	ABC transporter ATP-binding protein	-1	COG1131	V	302
1136	GCA_001902275.1	Corynebacterium diphtheriae	NZ_CP018331.1	Chromosome	ACTINOBACTERIA	IS110	1216103	1217083	+	COMPLETE	WP_072567235.1	1214819	1215742	-	BS112_RS05835	ABC transporter ATP-binding protein	-1	COG1131	V	302
1137	GCA_000969985.1	Methanosarcina barkeri str. Wiesmoor	NZ_CP009526.1	Chromosome	STENOSARCHAEA GROUP	IS110	366289	366340	+	INCOMPLETE	WP_048102559.1	366460	367449	+	MSBRW_RS01660	daunorubicin ABC transporter ATPase	1	COG1131	V	302
1138	GCA_000390245.1	Streptococcus suis TL13	NC_021213.1	Chromosome	FIRMICUTES	IS110	46290	47676	-	COMPLETE	WP_015646230.1	48306	49130	+	TL13_RS00290	ABC transporter ATP-binding protein	1	COG1131	V	302
1139	GCA_000241895.1	Corynebacterium diphtheriae 241	NC_016782.1	Chromosome	ACTINOBACTERIA	IS110	1997605	1997872	+	INCOMPLETE	WP_014302343.1	1996583	1997506	-	CD241_RS09450	ABC transporter ATP-binding protein	-1	COG1131	V	302
1140	GCA_000255255.1	Corynebacterium diphtheriae VA01	NC_016790.1	Chromosome	ACTINOBACTERIA	IS110	1961418	1961636	+	INCOMPLETE	WP_014311533.1	1960347	1961270	-	CDVA01_RS09225	ABC transporter ATP-binding protein	-1	COG1131	V	302
1141	GCA_000195815.1	Corynebacterium diphtheriae NCTC 13129	NC_002935.2	Chromosome	ACTINOBACTERIA	IS110	2040596	2040863	+	INCOMPLETE	WP_010935486.1	2039574	2040497	-	DIP_RS21135	ABC transporter ATP-binding protein	-1	COG1131	V	302
1142	GCA_000255155.1	Corynebacterium diphtheriae HC02	NC_016802.1	Chromosome	ACTINOBACTERIA	IS110	2016692	2016959	+	INCOMPLETE	WP_003852895.1	2015670	2016593	-	CDHC02_RS09570	ABC transporter ATP-binding protein	-1	COG1131	V	302
1143	GCA_000255175.1	Corynebacterium diphtheriae C7 (beta)	NC_016801.1	Chromosome	ACTINOBACTERIA	IS110	2048478	2048684	+	INCOMPLETE	WP_014302343.1	2047405	2048328	-	CDC7B_RS09910	ABC transporter ATP-binding protein	-1	COG1131	V	302
1144	GCA_000828615.1	Thiolapillus brandeum	NZ_AP012273.1	Chromosome	GAMMAPROTEOBACTERIA	IS110	1184784	1186071	+	COMPLETE	WP_041066392.1	1186764	1187690	+	TBH_RS05640	ABC transporter ATP-binding protein	1	COG1131	V	302
1145	GCA_000241915.1	Corynebacterium diphtheriae INCA 402	NC_016783.1	Chromosome	ACTINOBACTERIA	IS110	2019035	2019241	+	INCOMPLETE	WP_014303860.1	2017959	2018882	-	CDB402_RS09485	ABC transporter ATP-binding protein	-1	COG1131	V	302
1146	GCA_001890425.1	Rhizobium leguminosarum	NZ_CP018228.1	Chromosome	ALPHAPROTEOBACTERIA	IS110	1435985	1437003	+	INCOMPLETE	WP_003540418.1	1437573	1438499	+	BMW22_RS07105	ABC transporter ATP-binding protein	1	COG1131	V	302
1147	GCA_002831605.1	Alteromonas sp. MB-3u-76	NZ_CP025115.1	Chromosome	GAMMAPROTEOBACTERIA	IS110	1002390	1003617	+	COMPLETE	WP_071978806.1	1004058	1004864	+	CW735_RS04490	ABC transporter	1	COG1131	V	302
1148	GCA_000970085.1	Methanosarcina siciliae T4/M	NZ_CP009506.1	Chromosome	STENOSARCHAEA GROUP	IS110	1033801	1034754	+	INCOMPLETE	WP_082088880.1	1032386	1033363	-	MSSIT_RS04545	daunorubicin ABC transporter ATP-binding protein	-1	COG1131	V	302
1149	GCA_002796545.1	Amycolatopsis sp. AA4	NZ_CP024894.1	Chromosome	ACTINOBACTERIA	IS110	8772162	8773581	-	COMPLETE	WP_009085989.1	8770949	8771866	-	CU254_RS40710	ABC transporter ATP-binding protein	-1	COG1131	V	302
1150	GCA_000195895.1	Methanosarcina barkeri str. Fusaro	NC_007355.1	Chromosome	STENOSARCHAEA GROUP	IS110	824698	824744	-	INCOMPLETE	WP_048102559.1	823590	824579	-	MBAR_RS03720	DUF4162 domain-containing protein	-1	COG1131	V	302
1151	GCA_000255215.1	Corynebacterium diphtheriae CDCE 8392	NC_016785.1	Chromosome	ACTINOBACTERIA	IS110	1975188	1976168	+	COMPLETE	WP_014302343.1	1973904	1974827	-	CDCE8392_RS09480	ABC transporter ATP-binding protein	-1	COG1131	V	302
1152	GCA_000241875.1	Corynebacterium diphtheriae 31A	NC_016799.1	Chromosome	ACTINOBACTERIA	IS110	2059964	2060933	+	INCOMPLETE	WP_014303860.1	2058685	2059608	-	CD31A_RS09875	ABC transporter ATP-binding protein	-1	COG1131	V	302
1153	-----------------------------------------------------------------------------------------------------------------------------------
1154	GCA_000192845.1	Sphingobacterium sp. 21	NC_015277.1	Chromosome	BACTEROIDETES/CHLOROBI GROUP	IS110	4192083	4193265	-	COMPLETE	WP_013666655.1	4193505	4195955	+	SPH21_RS16925	TonB-dependent siderophore receptor	1	COG4773	P	1245
1155	GCA_002220195.1	Acetobacter pasteurianus	NZ_CP022374.1	Chromosome	ALPHAPROTEOBACTERIA	IS110	1539853	1540235	+	INCOMPLETE	WP_089179068.1	1537219	1539636	-	CBI36_RS07405	TonB-dependent siderophore receptor	-1	COG1629	P	1245
1156	-----------------------------------------------------------------------------------------------------------------------------------
1157	GCA_000022485.1	Sulfolobus islandicus Y.N.15.51	NC_012623.1	Chromosome	CRENARCHAEOTA	IS110	1702344	1703204	+	INCOMPLETE	WP_012717628.1	1700342	1702276	-	YN1551_RS09385	hydantoinase/oxoprolinase family protein	-1	COG0145	EQ	3033
1158	GCA_002072815.1	Alcanivorax xenomutans	NZ_CP012331.1	Chromosome	GAMMAPROTEOBACTERIA	IS110	222127	223210	-	INCOMPLETE	WP_080531821.1	219988	221979	-	P40_RS01050	hydantoinase/oxoprolinase family protein	-1	COG0145	EQ	3033
1159	-----------------------------------------------------------------------------------------------------------------------------------
1160	GCA_000026545.1	Escherichia coli O127:H6 str. E2348/69	NC_011603.1	Plasmid	GAMMAPROTEOBACTERIA	IS110	80723	82108	+	COMPLETE	WP_085947617.1	82148	82417	+	E2348C_RS25880	hypothetical protein	1	COG2801	X	602
1161	GCA_000027125.1	Escherichia coli 042	NC_017626.1	Chromosome	GAMMAPROTEOBACTERIA	IS110	4929729	4931174	-	COMPLETE	WP_077626169.1	4929420	4929689	-	EC042_RS24525	hypothetical protein	-1	COG2801	X	602
1162	GCA_000009345.1	Yersinia enterocolitica subsp. enterocolitica 8081	NC_008800.1	Chromosome	GAMMAPROTEOBACTERIA	IS110	3835154	3835975	-	INCOMPLETE	YP_001007681.1	3836292	3836549	+	YE3525	hypothetical protein	1	COG2801	X	602
1163	GCA_000245355.1	Streptomyces hygroscopicus subsp. jinggangensis 5008	NC_017765.1	Chromosome	ACTINOBACTERIA	IS110	356504	357799	-	COMPLETE	WP_086011463.1	354111	355291	-	SHJG_RS01590	hypothetical protein	-1	COG2801	X	602
1164	GCA_001455205.1	Nitrosomonas ureae	NZ_CP013341.1	Chromosome	BETAPROTEOBACTERIA	IS110	2655272	2655956	-	INCOMPLETE	WP_062558875.1	2656221	2656835	+	ATY38_RS12365	hypothetical protein	1	COG2801	X	602
1165	GCA_000775355.2	Yersinia ruckeri	NZ_CP025800.1	Chromosome	GAMMAPROTEOBACTERIA	IS110	2211283	2211376	+	INCOMPLETE	WP_072015614.1	2210175	2210753	-	NJ56_RS10105	hypothetical protein	-1	COG2801	X	602
1166	GCA_000012005.1	Shigella dysenteriae Sd197	NC_007607.1	Plasmid	GAMMAPROTEOBACTERIA	IS110	43110	43372	+	INCOMPLETE	YP_406049.1	43633	43935	+	SDY_P048	IS600 ORF1	1	COG2963	X	602
1167	GCA_001411805.1	Burkholderia plantarii	NZ_CP007213.1	Chromosome	BETAPROTEOBACTERIA	IS110	2785660	2786706	-	COMPLETE	WP_082465472.1	2785320	2785616	-	bpln_RS34655	hypothetical protein	-1	COG2801	X	602
1168	GCA_000742735.1	Corynebacterium glutamicum	NZ_CP007724.1	Chromosome	ACTINOBACTERIA	IS110	51205	52176	-	COMPLETE	WP_080724051.1	49706	50464	-	CGLAR1_RS00265	hypothetical protein	-1	COG2801	X	602
1169	GCA_002056145.1	Escherichia coli	NZ_CP020055.1	Chromosome	GAMMAPROTEOBACTERIA	IS110	3920022	3920155	+	INCOMPLETE	WP_077757159.1	3920594	3921100	+	AM448_RS19995	hypothetical protein	1	COG2801	X	602
1170	GCA_001644565.1	Deinococcus puniceus	NZ_CP011387.1	Chromosome	DEINOCOCCUS-THERMUS	IS110	2699644	2700603	+	INCOMPLETE	WP_082869768.1	2698534	2699379	-	SU48_RS12505	hypothetical protein	-1	COG2801	X	602
1171	GCA_000972785.3	Pandoraea oxalativorans	NZ_CP011253.3	Chromosome	BETAPROTEOBACTERIA	IS110	4233889	4235063	+	COMPLETE	WP_084009866.1	4236274	4236816	+	MB84_RS29120	hypothetical protein	1	COG2801	X	602
1172	GCA_001886355.1	Rhodococcus sp. 2G	NZ_CP018063.1	Chromosome	ACTINOBACTERIA	IS110	1834255	1835469	+	COMPLETE	WP_065996202.1	1835504	1836013	+	BO226_RS08640	hypothetical protein	1	COG2801	X	602
1173	GCA_000742715.1	Corynebacterium glutamicum	NZ_CP007722.1	Chromosome	ACTINOBACTERIA	IS110	51205	52176	-	COMPLETE	WP_080724051.1	49706	50464	-	AR0_RS00265	hypothetical protein	-1	COG2801	X	602
1174	GCA_000550785.1	Corynebacterium casei LMG S-19264	NZ_CP004350.1	Chromosome	ACTINOBACTERIA	IS110	2538874	2539902	+	COMPLETE	WP_009885406.1	2538116	2538601	-	CCASEI_RS11565	hypothetical protein	-1	COG0000	XXX	602
1175	GCA_000763325.2	Rhodococcus sp. p52	NZ_CP016819.1	Chromosome	ACTINOBACTERIA	IS110	3850671	3851885	+	COMPLETE	WP_065996202.1	3851920	3852429	+	IM25_RS17795	hypothetical protein	1	COG2801	X	602
1176	-----------------------------------------------------------------------------------------------------------------------------------
1177	GCA_000376605.1	Wolbachia endosymbiont of Drosophila simulans wHa	NC_021089.1	Chromosome	ALPHAPROTEOBACTERIA	IS110	640100	640857	-	INCOMPLETE	WP_015589121.1	638648	640021	-	WHA_RS02835	dihydrolipoyl dehydrogenase	-1	COG1249	C	2164
1178	GCA_000007085.1	Caldanaerobacter subterraneus subsp. tengcongensis MB4	NC_003869.1	Chromosome	FIRMICUTES	IS110	1622947	1624423	-	COMPLETE	WP_011025889.1	1621163	1622518	-	TTE_RS08005	dihydrolipoyl dehydrogenase	-1	COG1249	C	2164
1179	GCA_000022485.1	Sulfolobus islandicus Y.N.15.51	NC_012623.1	Chromosome	CRENARCHAEOTA	IS110	103790	105071	-	COMPLETE	WP_080513556.1	105231	106268	+	YN1551_RS00590	hypothetical protein	1	COG1249	C	2164
1180	GCA_002211725.1	Escherichia coli	NZ_CP022154.1	Chromosome	GAMMAPROTEOBACTERIA	IS110	810025	811225	-	COMPLETE	WP_007896426.1	811332	812657	+	CES94_RS04250	pyridine nucleotide-disulfide oxidoreductase	1	COG1249	C	2164
1181	-----------------------------------------------------------------------------------------------------------------------------------
1182	GCA_000827105.1	Escherichia coli O157:H16	NZ_CP007592.1	Chromosome	GAMMAPROTEOBACTERIA	IS110	3402812	3403235	+	INCOMPLETE	WP_001385107.1	3399779	3402565	-	CH99_RS16700	class I SAM-dependent DNA methyltransferase	-1	COG1002	V	675
1183	GCA_000255155.1	Corynebacterium diphtheriae HC02	NC_016802.1	Chromosome	ACTINOBACTERIA	IS110	2141808	2142934	+	INCOMPLETE	WP_014320499.1	2140055	2141620	-	CDHC02_RS10110	hypothetical protein	-1	COG1002	V	675
1184	-----------------------------------------------------------------------------------------------------------------------------------
1185	GCA_000283575.1	Oscillibacter valericigenes Sjm18-20	NC_016048.1	Chromosome	FIRMICUTES	IS110	363061	364212	-	COMPLETE	WP_049801332.1	361917	362918	-	OBV_RS01745	PLP-dependent aminotransferase family protein	-1	COG1167	KE	1536
1186	GCA_000972785.3	Pandoraea oxalativorans	NZ_CP011253.3	Chromosome	BETAPROTEOBACTERIA	IS110	1689096	1690195	-	COMPLETE	WP_046291348.1	1687645	1688988	-	MB84_RS07615	PLP-dependent aminotransferase family protein	-1	COG1167	KE	1536
1187	GCA_000597865.1	Peptoclostridium acidaminophilum DSM 3953	NZ_CP007453.1	Plasmid	FIRMICUTES	IS110	593169	594681	-	COMPLETE	WP_025436930.1	591638	593026	-	EAL2_RS13735	PLP-dependent aminotransferase family protein	-1	COG1167	KE	1536
1188	-----------------------------------------------------------------------------------------------------------------------------------
1189	GCA_002812405.1	Streptomyces sp. M56	NZ_CP025018.1	Chromosome	ACTINOBACTERIA	IS110	11383756	11383971	+	INCOMPLETE	WP_100808810.1	11380060	11383491	-	CFP59_RS46550	serine/threonine protein kinase	-1	COG2319	R	5607
1190	GCA_001983975.1	Streptomyces autolyticus	NZ_CP019458.1	Chromosome	ACTINOBACTERIA	IS110	163284	163541	-	INCOMPLETE	WP_079255690.1	163771	167202	+	BV401_RS00885	serine/threonine protein kinase	1	COG2319	R	5607
1191	GCA_000317435.1	Calothrix sp. PCC 6303	NC_019751.1	Chromosome	CYANOBACTERIA/MELAINABACTERIA GROUP	IS110	6665184	6666621	-	INCOMPLETE	WP_015201036.1	6663507	6664919	-	CAL6303_RS27085	serine/threonine protein kinase	-1	COG0515	T	5607
1192	-----------------------------------------------------------------------------------------------------------------------------------
1193	GCA_000197735.1	Glutamicibacter arilaitensis Re117	NC_014550.1	Chromosome	ACTINOBACTERIA	IS110	940467	941938	-	COMPLETE	WP_013348202.1	938487	940271	-	AARI_RS04735	ATP-grasp domain-containing protein	-1	COG4770	I	1477
1194	GCA_000013025.1	Hyphomonas neptunium ATCC 15444	NC_008358.1	Chromosome	ALPHAPROTEOBACTERIA	IS110	1064501	1065678	-	COMPLETE	WP_011646080.1	1067060	1069066	+	HNE_RS05245	acetyl/propionyl/methylcrotonyl-CoA carboxylase subunit alpha	1	COG4770	I	1477
1195	-----------------------------------------------------------------------------------------------------------------------------------
1196	GCA_000412675.1	Pseudomonas putida NBRC 14164	NC_021505.1	Chromosome	GAMMAPROTEOBACTERIA	IS110	4632465	4633536	-	INCOMPLETE	WP_070100152.1	4633684	4634526	+	PP4_RS20495	type I methionyl aminopeptidase	1	COG0000	XXX	525
1197	GCA_002078315.1	Rickettsia bellii	NZ_CP015010.1	Chromosome	ALPHAPROTEOBACTERIA	IS110	245989	247068	-	INCOMPLETE	WP_011476851.1	244990	245778	-	A3306_RS01270	type I methionyl aminopeptidase	-1	COG0024	J	525
1198	GCA_000934605.2	Pandoraea vervacti	NZ_CP010897.2	Chromosome	BETAPROTEOBACTERIA	IS110	2440802	2441906	-	COMPLETE	WP_072617465.1	2439892	2440755	-	UC34_RS11020	type I methionyl aminopeptidase	-1	COG0024	J	525
1199	-----------------------------------------------------------------------------------------------------------------------------------
1200	GCA_001969385.1	Thiobacimonas profunda	NZ_CP014801.1	Plasmid	ALPHAPROTEOBACTERIA	IS110	47404	48426	+	COMPLETE	WP_076625820.1	46363	47112	-	Ga0080559_RS24270	SDR family NAD(P)-dependent oxidoreductase	-1	COG0000	XXX	8
1201	GCA_000767275.3	Fervidobacterium islandicum	NZ_CP014334.1	Chromosome	THERMOTOGAE	IS110	595575	596879	-	COMPLETE	WP_033191190.1	594617	595354	-	NA23_RS02735	short-chain dehydrogenase	-1	COG1028	IQR	8
1202	GCA_000027225.1	Xenorhabdus bovienii SS-2004	NC_013892.1	Chromosome	GAMMAPROTEOBACTERIA	IS110	1364923	1366202	-	COMPLETE	WP_012987936.1	1364023	1364772	-	XBJ1_RS06035	3-oxoacyl-(ACP) reductase	-1	COG1028	IQR	8
1203	GCA_000512205.2	Sphingomonas sanxanigenens DSM 19645 NX02	NZ_CP006644.1	Chromosome	ALPHAPROTEOBACTERIA	IS110	486906	488211	-	COMPLETE	WP_025290582.1	485605	486351	-	NX02_RS02175	SDR family oxidoreductase	-1	COG1028	IQR	8
1204	GCA_002288485.1	Sinorhizobium fredii CCBAU 83666	NZ_CP023072.1	Plasmid	ALPHAPROTEOBACTERIA	IS110	244286	244561	-	INCOMPLETE	WP_037434270.1	242494	243255	-	SF83666_RS31655	3-oxoacyl-ACP reductase FabG	-1	COG1028	IQR	8
1205	GCA_002288485.1	Sinorhizobium fredii CCBAU 83666	NZ_CP023072.1	Plasmid	ALPHAPROTEOBACTERIA	IS110	244286	244561	-	INCOMPLETE	WP_037434281.1	244914	245675	+	SF83666_RS31665	3-oxoacyl-ACP reductase FabG	1	COG1028	IQR	8
1206	GCA_002278035.1	Ochrobactrum sp. A44	NZ_CP022603.1	Chromosome	ALPHAPROTEOBACTERIA	IS110	1202427	1203166	-	INCOMPLETE	WP_095445000.1	1198343	1199116	-	CES85_RS05695	short chain dehydrogenase	-1	COG0000	XXX	8
1207	GCA_000953455.1	Pseudomonas pseudoalcaligenes	NZ_LK391695.1	Chromosome	GAMMAPROTEOBACTERIA	IS110	2558204	2559410	-	COMPLETE	WP_003461026.1	2557050	2557811	-	PPSAL_RS11860	short chain dehydrogenase	-1	COG1028	IQR	8
1208	GCA_000018545.1	Sinorhizobium fredii NGR234	NC_012586.1	Plasmid	ALPHAPROTEOBACTERIA	IS110	442644	443957	-	COMPLETE	YP_002822659.1	444068	444841	+	NGR_b04430	short-chain dehydrogenase	1	COG1028	IQR	8
1209	GCA_000300095.1	Paraburkholderia phenoliruptrix BR3459a	NC_018695.1	Chromosome	BETAPROTEOBACTERIA	IS110	2299734	2300962	+	INCOMPLETE	WP_015002855.1	2301052	2301618	+	BUPH_RS09960	short-chain dehydrogenase	1	COG1028	IQR	8
1210	GCA_001908615.1	Rhizobium gallicum	NZ_CP017105.1	Plasmid	ALPHAPROTEOBACTERIA	IS110	2129385	2130582	-	COMPLETE	WP_074072769.1	2128397	2129164	-	IE4872_RS35435	KR domain-containing protein	-1	COG1028	IQR	8
1211	GCA_000297075.2	Pseudomonas pseudoalcaligenes CECT 5344	NZ_HG916826.1	Chromosome	GAMMAPROTEOBACTERIA	IS110	2547580	2548786	-	COMPLETE	WP_003461026.1	2546426	2547187	-	BN5_RS11830	short chain dehydrogenase	-1	COG1028	IQR	8
1212	GCA_002073535.1	Neisseria gonorrhoeae	NZ_CP020415.1	Chromosome	BETAPROTEOBACTERIA	IS110	500793	500901	+	INCOMPLETE	WP_003693775.1	498427	499092	-	A6J43_RS02955	3-oxoacyl-ACP reductase FabG	-1	COG1028	IQR	8
1213	GCA_001766235.1	Acetobacter pasteurianus subsp. ascendens	NZ_CP015164.1	Chromosome	ALPHAPROTEOBACTERIA	IS110	1239695	1241607	+	COMPLETE	WP_070323239.1	1246345	1247058	+	A4S02_RS06030	SDR family NAD(P)-dependent oxidoreductase	1	COG1028	IQR	8
1214	GCA_002243625.1	Aeribacillus pallidus	NZ_CP017703.1	Chromosome	FIRMICUTES	IS110	2744486	2745920	-	COMPLETE	WP_094245696.1	2746400	2747134	+	AP3564_RS13600	3-oxoacyl-ACP reductase	1	COG1028	IQR	8
1215	GCA_000816025.1	Streptomyces sp. 769	NZ_CP003987.1	Chromosome	ACTINOBACTERIA	IS110	1337037	1338389	-	COMPLETE	WP_039629802.1	1338528	1339283	+	GZL_RS05245	3-oxoacyl-ACP reductase	1	COG1028	IQR	8
1216	GCA_001956985.1	Paludisphaera borealis	NZ_CP019082.1	Chromosome	PLANCTOMYCETES	IS110	3462014	3463278	+	COMPLETE	WP_083712920.1	3463532	3464311	+	BSF38_RS13405	3-oxoacyl-[acyl-carrier-protein] reductase	1	COG1028	IQR	8
1217	-----------------------------------------------------------------------------------------------------------------------------------
1218	GCA_000022645.2	Burkholderia glumae BGR1	NC_012718.1	Plasmid	BETAPROTEOBACTERIA	IS110	53483	55093	-	COMPLETE	WP_012732740.1	56888	58075	+	BGLU_RS29850	8-amino-7-oxononanoate synthase	1	COG0156	H	147
1219	GCA_000265365.1	Alistipes finegoldii DSM 17242	NC_018011.1	Chromosome	BACTEROIDETES/CHLOROBI GROUP	IS110	1620806	1621964	+	COMPLETE	WP_009598459.1	1622331	1623518	+	ALFI_RS07180	glycine C-acetyltransferase	1	COG0156	H	147
1220	GCA_000960995.1	Burkholderia glumae LMG 2196 ATCC 33617	NZ_CP009433.1	Plasmid	BETAPROTEOBACTERIA	IS110	19111	20528	+	COMPLETE	WP_012732740.1	16034	17221	-	KS03_RS00780	8-amino-7-oxononanoate synthase	-1	COG0156	H	147
1221	-----------------------------------------------------------------------------------------------------------------------------------
1222	GCA_001687805.1	Vibrio scophthalmi	NZ_CP016415.1	Chromosome	GAMMAPROTEOBACTERIA	IS110	145022	146036	-	INCOMPLETE	WP_065546065.1	143053	143997	-	VSVS05_RS15165	ribosome biogenesis GTPase YlqF	-1	COG1161	J	9498
1223	GCA_000193435.3	Caldicellulosiruptor lactoaceticus 6A	NC_015949.1	Chromosome	FIRMICUTES	IS110	1444926	1446914	+	COMPLETE	WP_014042677.1	1443592	1444440	-	CALLA_RS06945	ribosome biogenesis GTPase YlqF	-1	COG1161	J	9498
1224	-----------------------------------------------------------------------------------------------------------------------------------
1225	GCA_001750825.1	Neisseria meningitidis	NZ_CP012694.1	Chromosome	BETAPROTEOBACTERIA	IS110	2005664	2005827	+	INCOMPLETE	WP_002233042.1	2006216	2007499	+	AN159_RS10520	glutamate-1-semialdehyde 2,1-aminomutase	1	COG0001	H	607
1226	GCA_001697845.1	Neisseria meningitidis	NZ_CP016671.1	Chromosome	BETAPROTEOBACTERIA	IS110	2135053	2135216	+	INCOMPLETE	WP_002258704.1	2135605	2136888	+	A6L42_RS11160	glutamate-1-semialdehyde-2,1-aminomutase	1	COG0001	H	607
1227	GCA_001697345.1	Neisseria meningitidis	NZ_CP016646.1	Chromosome	BETAPROTEOBACTERIA	IS110	904935	905098	+	INCOMPLETE	WP_002258704.1	905487	906770	+	A6L49_RS04780	glutamate-1-semialdehyde-2,1-aminomutase	1	COG0001	H	607
1228	GCA_002288485.1	Sinorhizobium fredii CCBAU 83666	NZ_CP023071.1	Plasmid	ALPHAPROTEOBACTERIA	IS110	1116324	1116909	+	INCOMPLETE	WP_037430544.1	1113976	1115358	-	SF83666_RS24860	glutamate-1-semialdehyde 2,1-aminomutase	-1	COG0001	H	607
1229	GCA_002288485.1	Sinorhizobium fredii CCBAU 83666	NZ_CP023071.1	Plasmid	ALPHAPROTEOBACTERIA	IS110	1120016	1120159	-	INCOMPLETE	WP_037430544.1	1113976	1115358	-	SF83666_RS24860	glutamate-1-semialdehyde 2,1-aminomutase	-1	COG0001	H	607
1230	GCA_000253215.1	Neisseria meningitidis WUE 2594	NC_017512.1	Chromosome	BETAPROTEOBACTERIA	IS110	331286	331449	+	INCOMPLETE	WP_002233042.1	331838	333121	+	NMAA_RS01715	glutamate-1-semialdehyde 2,1-aminomutase	1	COG0001	H	607
1231	GCA_000191485.1	Neisseria meningitidis M01-240355	NC_017517.1	Chromosome	BETAPROTEOBACTERIA	IS110	1976259	1976425	-	INCOMPLETE	WP_012221274.1	1974593	1975876	-	NMBM01240355_RS10030	glutamate-1-semialdehyde 2,1-aminomutase	-1	COG0001	H	607
1232	GCA_000152165.1	Neisseria meningitidis alpha710	NC_017505.1	Chromosome	BETAPROTEOBACTERIA	IS110	1938787	1938953	-	INCOMPLETE	WP_014575559.1	1937121	1938404	-	NMBB_RS10045	glutamate-1-semialdehyde-2,1-aminomutase	-1	COG0001	H	607
1233	GCA_001974965.1	Neisseria meningitidis	NZ_CP015886.1	Chromosome	BETAPROTEOBACTERIA	IS110	1954989	1955155	-	INCOMPLETE	WP_079889578.1	1953323	1954606	-	AT729_RS11215	glutamate-1-semialdehyde-2,1-aminomutase	-1	COG0001	H	607
1234	GCA_001697865.1	Neisseria meningitidis	NZ_CP016672.1	Chromosome	BETAPROTEOBACTERIA	IS110	2149692	2149852	-	INCOMPLETE	WP_002258704.1	2148020	2149303	-	A6L51_RS11245	glutamate-1-semialdehyde-2,1-aminomutase	-1	COG0001	H	607
1235	GCA_000800315.1	Neisseria meningitidis	NZ_CP009420.1	Chromosome	BETAPROTEOBACTERIA	IS110	434638	434801	+	INCOMPLETE	WP_002248132.1	435190	436473	+	LA58_RS02245	glutamate-1-semialdehyde 2,1-aminomutase	1	COG0001	H	607
1236	GCA_000191505.1	Neisseria meningitidis M04-240196	NC_017515.1	Chromosome	BETAPROTEOBACTERIA	IS110	1951213	1951379	-	INCOMPLETE	WP_014581562.1	1949547	1950830	-	NMBM04240196_RS10075	glutamate-1-semialdehyde-2,1-aminomutase	-1	COG0001	H	607
1237	GCA_000191465.1	Neisseria meningitidis M01-240149	NC_017514.1	Chromosome	BETAPROTEOBACTERIA	IS110	353485	353648	+	INCOMPLETE	WP_002245202.1	354037	355320	+	NMBM01240149_RS01815	glutamate-1-semialdehyde 2,1-aminomutase	1	COG0001	H	607
1238	GCA_000191525.1	Neisseria meningitidis NZ-05/33	NC_017518.1	Chromosome	BETAPROTEOBACTERIA	IS110	484169	484332	+	INCOMPLETE	WP_002245202.1	484721	486004	+	NMBNZ0533_RS02590	glutamate-1-semialdehyde 2,1-aminomutase	1	COG0001	H	607
1239	GCA_001697505.1	Neisseria meningitidis	NZ_CP016654.1	Chromosome	BETAPROTEOBACTERIA	IS110	503852	504015	+	INCOMPLETE	WP_002258704.1	504404	505687	+	A6L48_RS02705	glutamate-1-semialdehyde-2,1-aminomutase	1	COG0001	H	607
1240	GCA_000800355.1	Neisseria meningitidis	NZ_CP009421.1	Chromosome	BETAPROTEOBACTERIA	IS110	304855	305018	+	INCOMPLETE	WP_002248132.1	305407	306690	+	LC14_RS01645	glutamate-1-semialdehyde 2,1-aminomutase	1	COG0001	H	607
1241	GCA_001697625.1	Neisseria meningitidis	NZ_CP016660.1	Chromosome	BETAPROTEOBACTERIA	IS110	1375545	1375705	-	INCOMPLETE	WP_002258704.1	1373873	1375156	-	A6L46_RS07165	glutamate-1-semialdehyde-2,1-aminomutase	-1	COG0001	H	607
1242	GCA_001698025.1	Neisseria meningitidis	NZ_CP016680.1	Chromosome	BETAPROTEOBACTERIA	IS110	1277115	1277275	-	INCOMPLETE	WP_002258704.1	1275443	1276726	-	A6L50_RS06680	glutamate-1-semialdehyde-2,1-aminomutase	-1	COG0001	H	607
1243	GCA_001698085.1	Neisseria meningitidis	NZ_CP016682.1	Chromosome	BETAPROTEOBACTERIA	IS110	74979	75139	-	INCOMPLETE	WP_002258704.1	73307	74590	-	A6L58_RS00335	glutamate-1-semialdehyde-2,1-aminomutase	-1	COG0001	H	607
1244	GCA_002073555.1	Neisseria meningitidis	NZ_CP020422.1	Chromosome	BETAPROTEOBACTERIA	IS110	1229624	1229787	+	INCOMPLETE	WP_002243023.1	1230176	1231459	+	A6J50_RS07215	glutamate-1-semialdehyde-2,1-aminomutase	1	COG0001	H	607
1245	GCA_002073235.1	Neisseria meningitidis	NZ_CP020401.1	Chromosome	BETAPROTEOBACTERIA	IS110	996036	996198	+	INCOMPLETE	WP_002245202.1	996587	997870	+	A6J53_RS05975	glutamate-1-semialdehyde 2,1-aminomutase	1	COG0001	H	607
1246	GCA_002215195.1	Sinorhizobium meliloti	NZ_CP019585.1	Plasmid	ALPHAPROTEOBACTERIA	IS110	494839	495855	-	COMPLETE	WP_027988721.1	496554	497876	+	SMB554_RS20525	glutamate-1-semialdehyde 2,1-aminomutase	1	COG0001	H	607
1247	GCA_001697365.1	Neisseria meningitidis	NZ_CP016647.1	Chromosome	BETAPROTEOBACTERIA	IS110	2071533	2071696	+	INCOMPLETE	WP_002258704.1	2072085	2073368	+	A6L47_RS10910	glutamate-1-semialdehyde-2,1-aminomutase	1	COG0001	H	607
1248	GCA_000026965.1	Neisseria meningitidis 8013	NC_017501.1	Chromosome	BETAPROTEOBACTERIA	IS110	1974851	1975017	-	INCOMPLETE	WP_002248132.1	1973185	1974468	-	NMV_RS10090	glutamate-1-semialdehyde 2,1-aminomutase	-1	COG0001	H	607
1249	GCA_002073275.1	Neisseria meningitidis	NZ_CP020402.1	Chromosome	BETAPROTEOBACTERIA	IS110	794237	794400	+	INCOMPLETE	WP_002243023.1	794789	796072	+	A6J54_RS04640	glutamate-1-semialdehyde-2,1-aminomutase	1	COG0001	H	607
1250	GCA_000009105.1	Neisseria meningitidis Z2491	NC_003116.1	Chromosome	BETAPROTEOBACTERIA	IS110	564806	564969	+	INCOMPLETE	WP_002233042.1	565358	566641	+	NMA_RS02980	glutamate-1-semialdehyde 2,1-aminomutase	1	COG0001	H	607
1251	GCA_000626595.1	Neisseria meningitidis	NZ_CP007524.1	Chromosome	BETAPROTEOBACTERIA	IS110	568167	568330	+	INCOMPLETE	WP_002233042.1	568719	570002	+	NMA510612_RS03000	glutamate-1-semialdehyde 2,1-aminomutase	1	COG0001	H	607
1252	GCA_001697105.1	Neisseria meningitidis	NZ_CP012391.1	Chromosome	BETAPROTEOBACTERIA	IS110	1921350	1921516	-	INCOMPLETE	WP_002245202.1	1919684	1920967	-	DE8669_RS09840	glutamate-1-semialdehyde 2,1-aminomutase	-1	COG0001	H	607
1253	GCA_001697125.1	Neisseria meningitidis	NZ_CP012392.1	Chromosome	BETAPROTEOBACTERIA	IS110	1853758	1853924	-	INCOMPLETE	WP_002229910.1	1852092	1853375	-	DE10444_RS09555	glutamate-1-semialdehyde-2,1-aminomutase	-1	COG0001	H	607
1254	-----------------------------------------------------------------------------------------------------------------------------------
1255	GCA_001022155.1	Citrobacter freundii	NZ_CP011610.1	Plasmid	GAMMAPROTEOBACTERIA	IS110	33418	34814	-	COMPLETE	WP_022652309.1	35238	36716	+	AB180_RS00990	SulP family inorganic anion transporter	1	COG0659	P	26
1256	GCA_000300175.1	Alteromonas macleodii str. 'Balearic Sea AD45'	NC_018679.1	Chromosome	GAMMAPROTEOBACTERIA	IS110	685219	686419	+	COMPLETE	WP_014978293.1	686742	688307	+	AMBAS45_RS03055	SulP family inorganic anion transporter	1	COG0659	P	26
1257	GCA_001022275.1	Citrobacter freundii	NZ_CP011654.1	Plasmid	GAMMAPROTEOBACTERIA	IS110	138	1502	+	COMPLETE	WP_022652309.1	99109	100587	-	AB183_RS00685	SulP family inorganic anion transporter	-1	COG0659	P	26
1258	GCA_001718055.1	Citrobacter freundii	NZ_CP017059.1	Plasmid	GAMMAPROTEOBACTERIA	IS110	104080	105444	-	COMPLETE	WP_022652309.1	105868	107346	+	BFQ28_RS26045	SulP family inorganic anion transporter	1	COG0659	P	26
1259	GCA_002249995.1	Citrobacter farmeri	NZ_CP022697.1	Plasmid	GAMMAPROTEOBACTERIA	IS110	2923	4287	-	COMPLETE	WP_022652309.1	4711	6189	+	CI104_RS27195	SulP family inorganic anion transporter	1	COG0659	P	26
1260	GCA_002009075.1	Klebsiella pneumoniae	NZ_CP014297.1	Plasmid	GAMMAPROTEOBACTERIA	IS110	38468	39832	+	COMPLETE	WP_022652309.1	36566	38044	-	AXK16_RS28820	SulP family inorganic anion transporter	-1	COG0659	P	26
1261	GCA_001753185.1	Klebsiella sp. LTGPAF-6F	NZ_CP017450.1	Chromosome	GAMMAPROTEOBACTERIA	IS110	502984	504347	+	INCOMPLETE	WP_013095207.1	501078	502556	-	BJF97_RS02405	SulP family inorganic anion transporter	-1	COG0659	P	26
1262	GCA_002903305.1	Citrobacter freundii complex sp. CFNIH9	NZ_CP026241.1	Plasmid	GAMMAPROTEOBACTERIA	IS110	75482	76879	-	COMPLETE	WP_022652309.1	77303	78781	+	C2U43_RS26430	SulP family inorganic anion transporter	1	COG0659	P	26
1263	GCA_000177655.2	Micromonospora sp. L5	NC_014815.1	Chromosome	ACTINOBACTERIA	IS110	831565	832029	+	INCOMPLETE	WP_013473822.1	829750	831249	-	ML5_RS04160	SulP family inorganic anion transporter	-1	COG0659	P	26
1264	-----------------------------------------------------------------------------------------------------------------------------------
1265	GCA_001420995.1	Pseudonocardia sp. EC080619-01	NZ_CP012184.1	Chromosome	ACTINOBACTERIA	IS110	4859301	4860052	+	INCOMPLETE	WP_082539083.1	4857742	4859253	-	AD017_RS22800	hypothetical protein	-1	COG4584	X	338
1266	GCA_001886815.1	Caldithrix abyssi DSM 13497	NZ_CP018099.1	Chromosome	CALDITRICHAE	IS110	3134659	3136060	+	COMPLETE	WP_006929874.1	3132337	3134595	-	Cabys_RS12235	DUF4338 domain-containing protein	-1	COG0000	XXX	338
1267	GCA_001280325.1	Escherichia coli	NZ_CP012635.1	Chromosome	GAMMAPROTEOBACTERIA	IS110	1254329	1255366	+	INCOMPLETE	WP_001518966.1	1252693	1254234	-	AN203_RS06210	hypothetical protein	-1	COG4584	X	338
1268	GCA_000012005.1	Shigella dysenteriae Sd197	NC_007607.1	Plasmid	GAMMAPROTEOBACTERIA	IS110	125261	125717	+	INCOMPLETE	YP_406160.1	123820	124746	-	SDY_P159	IS100 ORF1	-1	COG4584	X	338
1269	GCA_000016545.1	Caldicellulosiruptor saccharolyticus DSM 8903	NC_009437.1	Chromosome	FIRMICUTES	IS110	947130	948131	+	INCOMPLETE	WP_011916405.1	945313	945636	-	CSAC_RS04245	hypothetical protein	-1	COG4584	X	338
1270	GCA_000198775.1	Paraburkholderia rhizoxinica HKI 454	NC_014722.1	Chromosome	BETAPROTEOBACTERIA	IS110	924117	925183	+	INCOMPLETE	WP_013434753.1	922557	923933	-	RBRH_RS04230	hypothetical protein	-1	COG0000	XXX	338
1271	GCA_002196555.1	Sphingobacterium sp. G1-14	NZ_CP021381.1	Chromosome	BACTEROIDETES/CHLOROBI GROUP	IS110	189413	190601	+	COMPLETE	WP_088159865.1	187547	189100	-	CBM24_RS00855	LuxR family transcriptional regulator	-1	COG4584	X	338
1272	-----------------------------------------------------------------------------------------------------------------------------------
1273	GCA_001278055.1	Desulfuromonas soudanensis	NZ_CP010802.1	Chromosome	DELTA/EPSILON SUBDIVISIONS	IS110	2581195	2581874	-	INCOMPLETE	WP_053549950.1	2579186	2579956	-	DSOUD_RS11535	ATP-binding protein	-1	COG1484	L	279
1274	GCA_002288485.1	Sinorhizobium fredii CCBAU 83666	NZ_CP023071.1	Plasmid	ALPHAPROTEOBACTERIA	IS110	1154747	1155880	-	COMPLETE	WP_014328473.1	1148509	1149429	-	SF83666_RS25010	ATPase AAA	-1	COG1484	L	279
1275	GCA_002162015.1	Ralstonia solanacearum	NZ_CP021448.1	Chromosome	BETAPROTEOBACTERIA	IS110	607851	608296	-	INCOMPLETE	WP_087451113.1	609292	610080	+	RSSE_RS03020	AAA family ATPase	1	COG1484	L	279
1276	GCA_000196815.1	Nitrospira defluvii	NC_014355.1	Chromosome	NITROSPIRA	IS110	2045089	2046084	+	INCOMPLETE	WP_013248680.1	2047403	2048182	+	NIDE_RS09775	ATP-binding protein	1	COG1484	L	279
1277	GCA_002162035.1	Sulfuriferula sp. AH1	NZ_CP021138.1	Chromosome	BETAPROTEOBACTERIA	IS110	606233	606601	+	INCOMPLETE	WP_087446196.1	604190	604978	-	CAP31_RS03085	cell division protein ZapE	-1	COG1484	L	279
1278	GCA_000022685.1	Methylobacterium extorquens AM1	NC_012811.1	Plasmid	ALPHAPROTEOBACTERIA	IS110	835663	836410	-	INCOMPLETE	WP_043766344.1	833479	834345	-	MEXAM1_RS29330	ATPase AAA	-1	COG1484	L	279
1279	GCA_000010105.1	Rhodococcus erythropolis PR4	NC_007491.1	Plasmid	ACTINOBACTERIA	IS110	190625	190914	-	INCOMPLETE	WP_011331592.1	188475	189179	-	RER_RS00980	ATPase AAA	-1	COG1484	L	279
1280	GCA_000193435.3	Caldicellulosiruptor lactoaceticus 6A	NC_015949.1	Chromosome	FIRMICUTES	IS110	327459	329543	+	COMPLETE	WP_014041925.1	326393	327184	-	CALLA_RS01400	ATPase AAA	-1	COG1484	L	279
1281	GCA_000213865.1	Bifidobacterium breve ACS-071-V-Sch8b	NC_017218.1	Chromosome	ACTINOBACTERIA	IS110	1643155	1643823	+	INCOMPLETE	WP_041473264.1	1647957	1648718	+	HMPREF9228_RS06930	ATPase AAA	1	COG1484	L	279
1282	-----------------------------------------------------------------------------------------------------------------------------------
1283	GCA_002173735.1	Acetobacter pasteurianus subsp. pasteurianus	NZ_CP021512.1	Plasmid	ALPHAPROTEOBACTERIA	IS110	208700	209885	-	COMPLETE	WP_087652325.1	205385	207358	-	S1001342_RS15400	acyltransferase	-1	COG1835	M	2358
1284	GCA_001685605.1	Rhodococcus opacus	NZ_CP009111.1	Chromosome	ACTINOBACTERIA	IS110	1803238	1804654	-	COMPLETE	WP_065489816.1	1799336	1801483	-	R1CP_RS08330	acyltransferase	-1	COG1835	M	2358
1285	-----------------------------------------------------------------------------------------------------------------------------------
1286	GCA_000724505.1	Enterobacter cloacae ECNIH2	NZ_CP008824.1	Plasmid	GAMMAPROTEOBACTERIA	IS110	257387	258807	-	COMPLETE	WP_023205627.1	255417	256808	-	ECNIH2_RS24675	NAD-dependent succinate-semialdehyde dehydrogenase	-1	COG1012	C	1107
1287	GCA_000784965.1	Pantoea sp. PSNIH2	NZ_CP009869.1	Plasmid	GAMMAPROTEOBACTERIA	IS110	116784	118203	-	COMPLETE	WP_023205627.1	114814	116205	-	PSNIH2_RS21535	NAD-dependent succinate-semialdehyde dehydrogenase	-1	COG1012	C	1107
1288	GCA_002278095.1	Lactobacillus delbrueckii subsp. lactis DSM 20072	NZ_CP022988.1	Chromosome	FIRMICUTES	IS110	361727	363479	-	COMPLETE	WP_035182802.1	358810	360195	-	LDL72_RS01860	NAD-dependent succinate-semialdehyde dehydrogenase	-1	COG1012	C	1107
1289	GCA_001572745.1	Coxiella burnetii	NZ_CP013667.1	Chromosome	GAMMAPROTEOBACTERIA	IS110	1220668	1222126	+	COMPLETE	WP_040953261.1	1222164	1225304	+	AUR58_RS06850	bifunctional proline dehydrogenase/L-glutamate gamma-semialdehyde dehydrogenase PutA	1	COG4230	E	1107
1290	GCA_000176855.2	Acidovorax avenae subsp. avenae ATCC 19860	NC_015138.1	Chromosome	BETAPROTEOBACTERIA	IS110	2936350	2937410	-	INCOMPLETE	WP_013595011.1	2937556	2939079	+	ACAV_RS12860	methylmalonate-semialdehyde dehydrogenase (CoA acylating)	1	COG1012	C	1107
1291	GCA_002902985.1	Leclercia sp. LSNIH1	NZ_CP026171.1	Plasmid	GAMMAPROTEOBACTERIA	IS110	262406	263768	+	COMPLETE	WP_023205627.1	264347	265738	+	C2U54_RS26675	NAD-dependent succinate-semialdehyde dehydrogenase	1	COG1012	C	1107
1292	GCA_000695935.1	Klebsiella pneumoniae subsp. pneumoniae KPNIH27	NZ_CP007732.1	Plasmid	GAMMAPROTEOBACTERIA	IS110	209682	211141	-	COMPLETE	WP_023205627.1	207749	209140	-	KPNIH27_RS27345	NAD-dependent succinate-semialdehyde dehydrogenase	-1	COG1012	C	1107
1293	GCA_000176935.3	Burkholderia sp. CCGE1001	NZ_CP012899.1	Plasmid	BETAPROTEOBACTERIA	IS110	182905	184107	-	COMPLETE	WP_062826947.1	185128	186603	+	BC1001_RS30800	NAD-dependent succinate-semialdehyde dehydrogenase	1	COG1012	C	1107
1294	GCA_000180175.2	Plautia stali symbiont	NC_022546.1	Chromosome	GAMMAPROTEOBACTERIA	IS110	1804137	1805176	-	INCOMPLETE	WP_022548109.1	1801971	1803476	-	EO5_RS08765	methylmalonate-semialdehyde dehydrogenase (CoA acylating)	-1	COG1012	C	1107
1295	GCA_000445995.2	Geobacillus genomosp. 3	NC_022080.4	Chromosome	FIRMICUTES	IS110	1692291	1693617	+	COMPLETE	WP_020959895.1	1694025	1695485	+	M493_RS08450	aldehyde dehydrogenase	1	COG1012	C	1107
1296	GCA_002076875.1	Edwardsiella ictaluri	NZ_CP020466.1	Chromosome	GAMMAPROTEOBACTERIA	IS110	681647	682792	-	INCOMPLETE	WP_081165451.1	678320	679825	-	B6E78_RS03270	methylmalonate-semialdehyde dehydrogenase (CoA acylating)	-1	COG1012	C	1107
1297	GCA_000819565.1	Celeribacter indicus	NZ_CP004396.1	Plasmid	ALPHAPROTEOBACTERIA	IS110	101210	102431	+	COMPLETE	WP_043872375.1	98823	100274	-	P73_RS23935	aldehyde dehydrogenase	-1	COG1012	C	1107
1298	GCA_000972785.3	Pandoraea oxalativorans	NZ_CP011253.3	Chromosome	BETAPROTEOBACTERIA	IS110	3910135	3910788	-	INCOMPLETE	WP_046292641.1	3913032	3914504	+	MB84_RS17190	2-hydroxymuconic semialdehyde dehydrogenase	1	COG1012	C	1107
1299	GCA_000972785.3	Pandoraea oxalativorans	NZ_CP011253.3	Chromosome	BETAPROTEOBACTERIA	IS110	3911962	3912591	-	INCOMPLETE	WP_046292641.1	3913032	3914504	+	MB84_RS17190	2-hydroxymuconic semialdehyde dehydrogenase	1	COG1012	C	1107
1300	GCA_000015325.1	Acidovorax citrulli AAC00-1	NC_008752.1	Chromosome	BETAPROTEOBACTERIA	IS110	2852724	2853745	+	INCOMPLETE	WP_011795701.1	2851055	2852578	-	AAVE_RS12990	methylmalonate-semialdehyde dehydrogenase (CoA acylating)	-1	COG1012	C	1107
1301	GCA_000015325.1	Acidovorax citrulli AAC00-1	NC_008752.1	Chromosome	BETAPROTEOBACTERIA	IS110	3559172	3560243	-	INCOMPLETE	WP_011796298.1	3560397	3561917	+	AAVE_RS16160	aldehyde dehydrogenase family protein	1	COG1012	C	1107
1302	GCA_000648515.1	Citrobacter freundii CFNIH1	NZ_CP007558.1	Plasmid	GAMMAPROTEOBACTERIA	IS110	209708	211127	-	COMPLETE	WP_023205627.1	207738	209129	-	CFNIH1_RS25530	NAD-dependent succinate-semialdehyde dehydrogenase	-1	COG1012	C	1107
1303	GCA_000018345.1	Mycobacterium marinum M	NC_010612.1	Chromosome	ACTINOBACTERIA	IS110	5326239	5326997	-	INCOMPLETE	WP_036451074.1	5324094	5325542	-	MMAR_RS21630	aldehyde dehydrogenase	-1	COG1012	C	1107
1304	GCA_002355775.1	Mycobacterium ulcerans subsp. shinshuense	NZ_AP017624.1	Chromosome	ACTINOBACTERIA	IS110	1182941	1183699	+	INCOMPLETE	WP_096372337.1	1184396	1185844	+	SHTP_RS05640	aldehyde dehydrogenase	1	COG1012	C	1107
1305	GCA_000022885.2	Edwardsiella ictaluri 93-146	NC_012779.2	Chromosome	GAMMAPROTEOBACTERIA	IS110	2069542	2070071	-	INCOMPLETE	WP_015871442.1	2066508	2068013	-	NT01EI_RS09345	methylmalonate-semialdehyde dehydrogenase (CoA acylating)	-1	COG1012	C	1107
1306	GCA_002903305.1	Citrobacter freundii complex sp. CFNIH9	NZ_CP026242.1	Plasmid	GAMMAPROTEOBACTERIA	IS110	315800	317255	-	COMPLETE	WP_023205627.1	313862	315253	-	C2U43_RS28980	NAD-dependent succinate-semialdehyde dehydrogenase	-1	COG1012	C	1107
1307	GCA_002441975.1	Acidovorax citrulli	NZ_CP023687.1	Chromosome	BETAPROTEOBACTERIA	IS110	334956	336028	-	INCOMPLETE	WP_017438688.1	336174	337697	+	CQB05_RS01515	methylmalonate-semialdehyde dehydrogenase (CoA acylating)	1	COG1012	C	1107
1308	GCA_002441975.1	Acidovorax citrulli	NZ_CP023687.1	Chromosome	BETAPROTEOBACTERIA	IS110	2301357	2302428	-	INCOMPLETE	WP_011796298.1	2302582	2304102	+	CQB05_RS10290	aldehyde dehydrogenase family protein	1	COG1012	C	1107
1309	GCA_000832305.1	Cupriavidus basilensis	NZ_CP010537.1	Chromosome	BETAPROTEOBACTERIA	IS110	839743	840212	-	INCOMPLETE	WP_043353786.1	840923	842407	+	RR42_RS24555	NAD-dependent succinate-semialdehyde dehydrogenase	1	COG1012	C	1107
1310	GCA_001457595.1	Mycobacterium smegmatis	NZ_LN831039.1	Chromosome	ACTINOBACTERIA	IS110	5976713	5978166	-	COMPLETE	WP_058127072.1	5978328	5979881	+	AT701_RS28915	succinate-semialdehyde dehydrogenase	1	COG1012	C	1107
1311	GCA_000567945.1	Burkholderia thailandensis E444	NZ_CP004117.1	Chromosome	BETAPROTEOBACTERIA	IS110	1963099	1964555	-	COMPLETE	WP_009892710.1	1959944	1961395	-	BTJ_RS08730	salicylaldehyde dehydrogenase	-1	COG1012	C	1107
1312	GCA_000784875.3	Pantoea sp. PSNIH1	NZ_CP009883.1	Plasmid	GAMMAPROTEOBACTERIA	IS110	270432	271794	+	COMPLETE	WP_023205627.1	272373	273764	+	PSNIH1_RS18655	NAD-dependent succinate-semialdehyde dehydrogenase	1	COG1012	C	1107
1313	GCA_000219215.1	Cupriavidus necator N-1	NC_015724.1	Plasmid	BETAPROTEOBACTERIA	IS110	134892	135367	-	INCOMPLETE	WP_013954236.1	135681	137186	+	CNE_RS37340	aldehyde dehydrogenase	1	COG1012	C	1107
1314	-----------------------------------------------------------------------------------------------------------------------------------
1315	GCA_000012865.1	Carboxydothermus hydrogenoformans Z-2901	NC_007503.1	Chromosome	FIRMICUTES	IS110	1566923	1568650	-	COMPLETE	WP_049752090.1	1565462	1566700	-	CHY_RS08170	NAD-dependent alcohol dehydrogenase	-1	COG1454	C	15088
1316	GCA_000230895.3	Mycobacterium rhodesiae NBB3	NC_016604.1	Chromosome	ACTINOBACTERIA	IS110	3078249	3079507	+	COMPLETE	WP_050899858.1	3076493	3077695	-	MYCRHN_RS14955	alcohol dehydrogenase	-1	COG1454	C	15088
1317	-----------------------------------------------------------------------------------------------------------------------------------
1318	GCA_001634265.1	Anoxybacillus sp. B2M1	NZ_CP015435.1	Chromosome	FIRMICUTES	IS110	2137504	2138980	-	COMPLETE	WP_066401578.1	2135305	2137197	-	GFC28_RS10400	GGDEF domain-containing protein	-1	COG2200	T	690
1319	GCA_002847425.1	Corynebacterium glutamicum	NZ_CP025534.1	Chromosome	ACTINOBACTERIA	IS110	1869704	1870882	-	COMPLETE	WP_011014067.1	1871311	1874367	+	C0I99_RS08965	diguanylate cyclase	1	COG2200	T	690
1320	GCA_000382905.1	Corynebacterium glutamicum K051	NC_020519.1	Chromosome	ACTINOBACTERIA	IS110	1088555	1089733	-	COMPLETE	WP_011014067.1	1090162	1093218	+	WA5_RS05165	diguanylate cyclase	1	COG2200	T	690
1321	GCA_002163915.1	Corynebacterium glutamicum	NZ_CP020658.1	Chromosome	ACTINOBACTERIA	IS110	1644352	1645548	+	COMPLETE	WP_011014067.1	1640870	1643926	-	B7P23_RS07730	diguanylate cyclase	-1	COG2200	T	690
1322	GCA_000757795.1	Methylobacterium oryzae CBMB20	NZ_CP003811.1	Chromosome	ALPHAPROTEOBACTERIA	IS110	5512183	5512942	-	INCOMPLETE	WP_100794049.1	5513486	5516269	+	MOC_RS24675	GGDEF-domain containing protein	1	COG2200	T	690
1323	GCA_000316645.1	Nostoc sp. PCC 7524	NC_019684.1	Chromosome	CYANOBACTERIA/MELAINABACTERIA GROUP	IS110	2412722	2413631	-	INCOMPLETE	WP_015138280.1	2414306	2420338	+	NOS7524_RS09575	ATPase	1	COG0784	T	690
1324	GCA_000785705.2	Methylomonas denitrificans	NZ_CP014476.1	Chromosome	GAMMAPROTEOBACTERIA	IS110	2408655	2409195	+	INCOMPLETE	WP_062328598.1	2405542	2408070	-	JT25_RS11095	chemotaxis protein CheB	-1	COG1352	NT	690
1325	GCA_002902965.1	Paraburkholderia hospita	NZ_CP026108.1	Chromosome	BETAPROTEOBACTERIA	IS110	719684	721166	-	COMPLETE	WP_086910743.1	716184	717776	-	C2L64_RS47690	GHKL domain-containing protein	-1	COG0642	T	690
1326	GCA_002902965.1	Paraburkholderia hospita	NZ_CP026108.1	Chromosome	BETAPROTEOBACTERIA	IS110	721253	722541	-	INCOMPLETE	WP_086910743.1	716184	717776	-	C2L64_RS47690	GHKL domain-containing protein	-1	COG0642	T	690
1327	GCA_000313175.2	Leptospira santarosai serovar Shermani str. LT 821	NZ_CP006694.1	Chromosome	SPIROCHAETIA	IS110	521162	522636	-	COMPLETE	WP_004463154.1	519299	520972	-	LSS_RS02510	GGDEF domain-containing protein	-1	COG2200	T	690
1328	GCA_000083545.1	Methylobacterium extorquens DM4	NC_012987.1	Plasmid	ALPHAPROTEOBACTERIA	IS110	88293	89014	+	INCOMPLETE	WP_041359169.1	89814	91289	+	METD_RS27795	GGDEF domain-containing protein	1	COG2199	T	690
1329	GCA_002057245.1	Escherichia coli	NZ_CP020106.1	Chromosome	GAMMAPROTEOBACTERIA	IS110	2119350	2120807	+	COMPLETE	WP_074014521.1	2116454	2119348	-	EC780_RS11215	diguanylate cyclase	-1	COG2200	T	690
1330	GCA_001664145.1	Rhizobium sp. N731	NZ_CP013601.1	Chromosome	ALPHAPROTEOBACTERIA	IS110	2208536	2210170	+	COMPLETE	WP_064802645.1	2205914	2208175	-	AMK02_RS10860	diguanylate cyclase	-1	COG2200	T	690
1331	GCA_000445015.1	Corynebacterium glutamicum MB001	NC_022040.1	Chromosome	ACTINOBACTERIA	IS110	1091452	1092630	-	COMPLETE	WP_011014067.1	1093059	1096115	+	CGP_RS05185	diguanylate cyclase	1	COG2200	T	690
1332	GCA_000013945.1	Leptospira borgpetersenii serovar Hardjo-bovis str. L550	NC_008508.1	Chromosome	SPIROCHAETIA	IS110	433040	434638	-	COMPLETE	WP_011669400.1	435780	438143	+	LBL_RS02065	PAS domain-containing sensor histidine kinase	1	COG0642	T	690
1333	GCA_001664305.1	Rhizobium sp. N1314	NZ_CP013511.1	Chromosome	ALPHAPROTEOBACTERIA	IS110	2208536	2210170	+	COMPLETE	WP_064802645.1	2205914	2208175	-	AMJ97_RS10860	diguanylate cyclase	-1	COG2200	T	690
1334	GCA_002055605.1	Escherichia coli	NZ_CP020092.1	Chromosome	GAMMAPROTEOBACTERIA	IS110	2051492	2052949	+	COMPLETE	WP_074014521.1	2048596	2051490	-	EC725_RS10705	diguanylate cyclase	-1	COG2200	T	690
1335	GCA_000011325.1	Corynebacterium glutamicum ATCC 13032	NC_003450.3	Chromosome	ACTINOBACTERIA	IS110	1088556	1089734	-	COMPLETE	NP_600263.1	1090163	1093219	+	NCgl0994	diguanylate cyclase	1	COG2200	T	690
1336	GCA_001936175.1	Methylobacterium phyllosphaerae	NZ_CP015367.1	Chromosome	ALPHAPROTEOBACTERIA	IS110	4554949	4555708	-	INCOMPLETE	WP_075381182.1	4556222	4559005	+	MCBMB27_RS20690	hypothetical protein	1	COG2200	T	690
1337	GCA_900234795.1	Methylobacterium extorquens	NZ_LT962688.1	Chromosome	ALPHAPROTEOBACTERIA	IS110	905098	906357	-	COMPLETE	WP_101475450.1	907196	911503	+	TK0001_RS04320	diguanylate cyclase	1	COG2200	T	690
1338	GCA_900234795.1	Methylobacterium extorquens	NZ_LT962688.1	Chromosome	ALPHAPROTEOBACTERIA	IS110	5550882	5552209	-	COMPLETE	WP_056114648.1	5548120	5550420	-	TK0001_RS26125	PAS domain S-box protein	-1	COG0784	T	690
1339	GCA_000013965.1	Leptospira borgpetersenii serovar Hardjo-bovis str. JB197	NC_008510.1	Chromosome	SPIROCHAETIA	IS110	3210385	3212030	+	COMPLETE	WP_011672060.1	3206880	3209243	-	LBJ_RS14870	PAS domain S-box protein	-1	COG0642	T	690
1340	GCA_002847405.1	Corynebacterium glutamicum	NZ_CP025533.1	Chromosome	ACTINOBACTERIA	IS110	1090288	1091466	-	COMPLETE	WP_011014067.1	1091895	1094951	+	CYL77_RS05270	diguanylate cyclase	1	COG2200	T	690
1341	GCA_000189775.3	Thermoanaerobacterium xylanolyticum LX-11	NC_015555.1	Chromosome	FIRMICUTES	IS110	2095789	2097049	+	COMPLETE	WP_013788762.1	2094069	2095106	-	THEXY_RS10220	diguanylate cyclase	-1	COG2206	T	690
1342	GCA_000327045.1	Thioflavicoccus mobilis 8321	NC_019940.1	Chromosome	GAMMAPROTEOBACTERIA	IS110	2729604	2729897	-	INCOMPLETE	WP_015281328.1	2725929	2728991	-	THIMO_RS11775	PAS domain S-box protein	-1	COG2202	T	690
1343	GCA_000012205.1	Pseudomonas savastanoi pv. phaseolicola 1448A	NC_007274.1	Plasmid	GAMMAPROTEOBACTERIA	IS110	25062	25895	+	INCOMPLETE	WP_011282440.1	22914	24863	-	PSPPH_RS26610	GGDEF-domain containing protein	-1	COG5001	T	690
1344	GCA_000196335.1	Corynebacterium glutamicum ATCC 13032	NC_006958.1	Chromosome	ACTINOBACTERIA	IS110	1090025	1091203	-	COMPLETE	WP_011014067.1	1091632	1094688	+	CGTRNA_RS05185	diguanylate cyclase	1	COG2200	T	690
1345	GCA_000067045.1	Gluconacetobacter diazotrophicus PA1 5	NC_010125.1	Chromosome	ALPHAPROTEOBACTERIA	IS110	2337329	2337772	-	INCOMPLETE	WP_012226161.1	2334965	2337067	-	GDI_RS10865	PAS domain S-box protein	-1	COG2200	T	690
1346	-----------------------------------------------------------------------------------------------------------------------------------
1347	GCA_000973125.1	Xenorhabdus bovienii	NZ_FO818637.1	Chromosome	GAMMAPROTEOBACTERIA	IS110	1917723	1918547	+	INCOMPLETE	WP_082243320.1	1917800	1918522	+	XBW1_RS09015	hypothetical protein	0	COG3547	X	265
1348	GCA_001620265.1	Defluviimonas alba	NZ_CP012661.1	Chromosome	ALPHAPROTEOBACTERIA	IS110	1355794	1356702	+	INCOMPLETE	WP_066811749.1	1355791	1356720	+	AKL17_RS06415	hypothetical protein	0	COG3547	X	265
1349	GCA_001644685.1	Methylomonas sp. DH-1	NZ_CP014360.1	Chromosome	GAMMAPROTEOBACTERIA	IS110	3779913	3780550	-	INCOMPLETE	WP_082880980.1	3778081	3778779	-	AYM39_RS16790	hypothetical protein	-1	COG3547	X	265
1350	GCA_001644685.1	Methylomonas sp. DH-1	NZ_CP014360.1	Chromosome	GAMMAPROTEOBACTERIA	IS110	3779913	3780550	-	INCOMPLETE	WP_082880981.1	3780099	3780449	-	AYM39_RS16800	hypothetical protein	0	COG3547	X	265
1351	GCA_002157895.1	Oceanisphaera profunda	NZ_CP021377.1	Chromosome	GAMMAPROTEOBACTERIA	IS110	759083	760143	-	INCOMPLETE	WP_087034858.1	759104	759649	-	CBP31_RS03330	hypothetical protein	0	COG0000	XXX	265
1352	GCA_002157895.1	Oceanisphaera profunda	NZ_CP021377.1	Chromosome	GAMMAPROTEOBACTERIA	IS110	759083	760143	-	INCOMPLETE	WP_087034859.1	759677	760057	-	CBP31_RS03335	hypothetical protein	0	COG0000	XXX	265
1353	GCA_000020325.1	Sulfurihydrogenibium sp. YO3AOP1	NC_010730.1	Chromosome	AQUIFICAE	IS110	396754	397423	-	INCOMPLETE	WP_083766926.1	396846	397337	-	SYO3AOP1_RS02005	hypothetical protein	0	COG3547	X	265
1354	GCA_001562275.1	Hymenobacter sp. PAMC 26628	NZ_CP014304.1	Chromosome	BACTEROIDETES/CHLOROBI GROUP	IS110	212685	213867	-	COMPLETE	WP_068227612.1	212741	213802	-	AXW84_RS01290	hypothetical protein	0	COG3547	X	265
1355	GCA_002117005.1	Phycisphaerae bacterium ST-PulAB-D4	NZ_CP021023.1	Chromosome	PLANCTOMYCETES	IS110	2024777	2025905	+	INCOMPLETE	WP_085755790.1	2024875	2025855	+	STSP1_RS07640	hypothetical protein	0	COG3547	X	265
1356	GCA_002117005.1	Phycisphaerae bacterium ST-PulAB-D4	NZ_CP021023.1	Chromosome	PLANCTOMYCETES	IS110	2336134	2337262	-	INCOMPLETE	WP_085755790.1	2336184	2337164	-	STSP1_RS08865	hypothetical protein	0	COG3547	X	265
1357	GCA_002162035.1	Sulfuriferula sp. AH1	NZ_CP021138.1	Chromosome	BETAPROTEOBACTERIA	IS110	606233	606601	+	INCOMPLETE	WP_087448233.1	606017	606967	+	CAP31_RS03095	hypothetical protein	0	COG3547	X	265
1358	GCA_001895265.1	Francisella sp. TX077310	NZ_CP016796.1	Chromosome	GAMMAPROTEOBACTERIA	IS110	310450	311581	+	INCOMPLETE	WP_084645153.1	310503	311492	+	F7310_RS01580	hypothetical protein	0	COG3547	X	265
1359	GCA_001895265.1	Francisella sp. TX077310	NZ_CP016796.1	Chromosome	GAMMAPROTEOBACTERIA	IS110	325803	326934	+	INCOMPLETE	WP_084645153.1	325856	326845	+	F7310_RS01655	hypothetical protein	0	COG3547	X	265
1360	GCA_001895265.1	Francisella sp. TX077310	NZ_CP016796.1	Chromosome	GAMMAPROTEOBACTERIA	IS110	340832	341963	+	INCOMPLETE	WP_084645153.1	340885	341874	+	F7310_RS01725	hypothetical protein	0	COG3547	X	265
1361	GCA_001895265.1	Francisella sp. TX077310	NZ_CP016796.1	Chromosome	GAMMAPROTEOBACTERIA	IS110	614333	615464	+	INCOMPLETE	WP_084645153.1	614386	615375	+	F7310_RS03050	hypothetical protein	0	COG3547	X	265
1362	GCA_001895265.1	Francisella sp. TX077310	NZ_CP016796.1	Chromosome	GAMMAPROTEOBACTERIA	IS110	997311	998442	+	INCOMPLETE	WP_084645153.1	997364	998353	+	F7310_RS04730	hypothetical protein	0	COG3547	X	265
1363	GCA_001895265.1	Francisella sp. TX077310	NZ_CP016796.1	Chromosome	GAMMAPROTEOBACTERIA	IS110	1848839	1849970	+	INCOMPLETE	WP_084645153.1	1848892	1849881	+	F7310_RS08560	hypothetical protein	0	COG3547	X	265
1364	GCA_002075285.2	Halomicronema hongdechloris C2206	NZ_CP021983.1	Chromosome	CYANOBACTERIA/MELAINABACTERIA GROUP	IS110	4271711	4272631	-	INCOMPLETE	WP_080809980.1	4271678	4272655	-	XM38_RS19320	hypothetical protein	0	COG3547	X	265
1365	GCA_001507645.1	Hymenobacter sedentarius	NZ_CP013909.1	Chromosome	BACTEROIDETES/CHLOROBI GROUP	IS110	1849442	1850419	-	COMPLETE	WP_068191596.1	1849196	1850458	-	AUC43_RS07620	hypothetical protein	0	COG3547	X	265
1366	-----------------------------------------------------------------------------------------------------------------------------------
1367	GCA_000798935.2	Exiguobacterium sp. ZWU0009	NZ_CP018057.1	Chromosome	FIRMICUTES	IS1182	2818973	2819898	+	INCOMPLETE	WP_084642249.1	2819333	2819833	+	L985_RS16825	hypothetical protein	0	COG3666	X	343
1368	GCA_000798935.2	Exiguobacterium sp. ZWU0009	NZ_CP018057.1	Chromosome	FIRMICUTES	IS1182	2818973	2819898	+	INCOMPLETE	WP_084642250.1	2821246	2821737	+	L985_RS14585	hypothetical protein	1	COG3666	X	343
1369	GCA_002224505.1	Lactobacillus curvatus	NZ_CP022475.1	Chromosome	FIRMICUTES	IS1182	1876839	1877601	-	INCOMPLETE	WP_089542395.1	1877074	1877568	-	CGZ47_RS09760	hypothetical protein	0	COG3666	X	343
1370	GCA_001442475.1	Rickettsia rhipicephali	NZ_CP013134.1	Plasmid	ALPHAPROTEOBACTERIA	IS1182	2	1239	+	INCOMPLETE	WP_082623671.1	23	763	+	ASQ44_RS07365	hypothetical protein	0	COG3666	X	343
1371	GCA_002386185.1	Staphylococcus simulans	NZ_CP023496.1	Plasmid	FIRMICUTES	IS1182	77251	78804	-	COMPLETE	WP_002479755.1	77369	78703	-	CO689_RS00425	hypothetical protein	0	COG3666	X	343
1372	GCA_001787335.1	Kozakia baliensis	NZ_CP014674.1	Chromosome	ALPHAPROTEOBACTERIA	IS1182	1890579	1891793	-	INCOMPLETE	WP_083278404.1	1891194	1891772	-	A0U89_RS08790	hypothetical protein	0	COG3666	X	343
1373	GCA_002831565.1	Spirosoma sp. HA7	NZ_CP025096.1	Chromosome	BACTEROIDETES/CHLOROBI GROUP	IS1182	4949294	4950751	-	COMPLETE	WP_100990118.1	4949222	4950751	-	CWM47_RS20795	hypothetical protein	0	COG3666	X	343
1374	-----------------------------------------------------------------------------------------------------------------------------------
1375	GCA_001704275.1	Streptomyces noursei ATCC 11455	NZ_CP011533.1	Chromosome	ACTINOBACTERIA	IS1182	9428360	9430316	+	INCOMPLETE	WP_099055898.1	9429592	9430308	+	SNOUR_RS43970	hypothetical protein	0	COG3666	X	177
1376	GCA_001596155.1	Hymenobacter sp. PAMC 26554	NZ_CP014769.1	Plasmid	BACTEROIDETES/CHLOROBI GROUP	IS1182	32967	34726	-	COMPLETE	WP_068331690.1	33044	34258	-	A0257_RS00165	hypothetical protein	0	COG0000	XXX	177
1377	-----------------------------------------------------------------------------------------------------------------------------------
1378	GCA_000970145.1	Methanosarcina siciliae C2J	NZ_CP009508.1	Chromosome	STENOSARCHAEA GROUP	IS1182	1390096	1390435	-	INCOMPLETE	WP_048174449.1	1392224	1393702	+	MSSAC_RS06160	group II intron reverse transcriptase/maturase	1	COG3344	X	64
1379	GCA_000304415.1	Sinorhizobium meliloti Rm41	NC_018701.1	Plasmid	ALPHAPROTEOBACTERIA	IS1182	1119730	1120395	+	INCOMPLETE	WP_017275870.1	1117262	1118671	-	BN406_RS31310	group II intron reverse transcriptase/maturase	-1	COG3344	X	64
1380	GCA_000831105.1	Streptococcus agalactiae	NZ_CP007572.1	Chromosome	FIRMICUTES	IS1182	1629746	1629913	-	INCOMPLETE	WP_001292556.1	1630330	1631607	+	DX05_RS08150	group II intron reverse transcriptase/maturase	1	COG3344	X	64
1381	GCA_000831145.1	Streptococcus agalactiae	NZ_CP007570.1	Chromosome	FIRMICUTES	IS1182	1093172	1093313	-	INCOMPLETE	WP_001292556.1	1093730	1095007	+	DK41_RS05420	group II intron reverse transcriptase/maturase	1	COG3344	X	64
1382	GCA_000831145.1	Streptococcus agalactiae	NZ_CP007570.1	Chromosome	FIRMICUTES	IS1182	1602871	1603038	-	INCOMPLETE	WP_001292556.1	1603455	1604732	+	DK41_RS07870	group II intron reverse transcriptase/maturase	1	COG3344	X	64
1383	GCA_002197125.1	Sinorhizobium meliloti	NZ_CP021821.1	Plasmid	ALPHAPROTEOBACTERIA	IS1182	347099	348196	-	INCOMPLETE	WP_088201701.1	344666	346075	-	CDO25_RS33630	group II intron reverse transcriptase/maturase	-1	COG3344	X	64
1384	GCA_000091785.1	Legionella longbeachae NSW150	NC_013861.1	Chromosome	GAMMAPROTEOBACTERIA	IS1182	28783	30252	-	COMPLETE	WP_003637218.1	30848	31708	+	LLO_RS17800	reverse transcriptase	1	COG3344	X	64
1385	GCA_002073695.1	Streptococcus agalactiae	NZ_CP020449.1	Chromosome	FIRMICUTES	IS1182	947943	948084	+	INCOMPLETE	WP_001292556.1	946249	947526	-	A6J82_RS05185	group II intron reverse transcriptase/maturase	-1	COG3344	X	64
1386	GCA_002073455.1	Legionella longbeachae	NZ_CP020412.1	Chromosome	GAMMAPROTEOBACTERIA	IS1182	2552069	2553538	+	COMPLETE	WP_003637218.1	2550613	2551473	-	A6J40_RS11310	reverse transcriptase	-1	COG3344	X	64
1387	GCA_002197045.1	Sinorhizobium meliloti	NZ_CP021810.1	Plasmid	ALPHAPROTEOBACTERIA	IS1182	243627	244292	+	INCOMPLETE	WP_017275870.1	241159	242568	-	CDO27_RS27720	group II intron reverse transcriptase/maturase	-1	COG3344	X	64
1388	GCA_000831165.1	Streptococcus anginosus	NZ_CP007573.1	Chromosome	FIRMICUTES	IS1182	370083	371642	+	COMPLETE	WP_004224222.1	373762	375039	+	DK43_RS01825	group II intron reverse transcriptase/maturase	1	COG3344	X	64
1389	-----------------------------------------------------------------------------------------------------------------------------------
1390	GCA_000219875.1	Alicyclobacillus acidocaldarius subsp. acidocaldarius Tc-4-1	NC_017167.1	Chromosome	FIRMICUTES	IS1182	1155209	1156706	-	COMPLETE	WP_006446313.1	1153244	1154059	-	TC41_RS15700	ATPase AAA	-1	COG1484	L	190
1391	GCA_000007345.1	Methanosarcina acetivorans C2A	NC_003552.1	Chromosome	STENOSARCHAEA GROUP	IS1182	1254119	1254829	+	INCOMPLETE	WP_011021079.1	1252113	1252886	-	MA_RS05470	ATP-binding protein	-1	COG1484	L	190
1392	GCA_000007345.1	Methanosarcina acetivorans C2A	NC_003552.1	Chromosome	STENOSARCHAEA GROUP	IS1182	3522738	3523740	-	INCOMPLETE	WP_011020063.1	3520542	3521315	-	MA_RS14790	ATP-binding protein	-1	COG1484	L	190
1393	GCA_000444995.1	Paracoccus aminophilus JCM 7686	NC_022049.1	Plasmid	ALPHAPROTEOBACTERIA	IS1182	347026	348409	+	COMPLETE	WP_020952479.1	349279	350007	+	JCM7686_RS19700	hypothetical protein	1	COG1484	L	190
1394	-----------------------------------------------------------------------------------------------------------------------------------
1395	GCA_000020025.1	Nostoc punctiforme PCC 73102	NC_010630.1	Plasmid	CYANOBACTERIA/MELAINABACTERIA GROUP	IS1182	107517	109061	+	INCOMPLETE	WP_012412907.1	101412	106817	-	NPUN_RS38145	non-ribosomal peptide synthetase	-1	COG3321	Q	2532
1396	GCA_001477655.1	Methanobrevibacter millerae	NZ_CP011266.1	Chromosome	METHANOMADA GROUP	IS1182	872939	874469	-	COMPLETE	WP_058738867.1	865547	872749	-	SM9_RS03760	hypothetical protein	-1	COG3321	Q	2532
1397	-----------------------------------------------------------------------------------------------------------------------------------
1398	GCA_002157855.1	Bacillus horikoshii	NZ_CP020880.1	Chromosome	FIRMICUTES	IS1182	3716792	3718436	-	COMPLETE	WP_088019506.1	3714715	3716292	-	B4U37_RS19080	peptide chain release factor 3	-1	COG4108	J	3732
1399	GCA_000016765.1	Sphingomonas wittichii RW1	NC_009507.1	Plasmid	ALPHAPROTEOBACTERIA	IS1182	7546	9085	+	COMPLETE	WP_011950399.1	12109	13674	+	SWIT_RS24775	peptide chain release factor 3	1	COG4108	J	3732
1400	-----------------------------------------------------------------------------------------------------------------------------------
1401	GCA_001664405.1	Rhizobium phaseoli	NZ_CP013571.1	Plasmid	ALPHAPROTEOBACTERIA	IS1182	345554	347052	+	COMPLETE	WP_064826260.1	347969	349000	+	AMC81_RS25155	aldo/keto reductase	1	COG0667	R	793
1402	GCA_000959485.1	Burkholderia mallei	NZ_CP009708.1	Chromosome	BETAPROTEOBACTERIA	IS1182	1421847	1423517	-	COMPLETE	WP_004198121.1	1419846	1420817	-	BO06_RS22345	NADP-dependent aryl-alcohol dehydrogenase	-1	COG0667	R	793
1403	GCA_001664365.1	Rhizobium phaseoli	NZ_CP013577.1	Plasmid	ALPHAPROTEOBACTERIA	IS1182	345554	347052	+	COMPLETE	WP_064826260.1	347969	349000	+	AMC80_RS25130	aldo/keto reductase	1	COG0667	R	793
1404	-----------------------------------------------------------------------------------------------------------------------------------
1405	GCA_000012825.1	Bacteroides vulgatus ATCC 8482	NC_009614.1	Chromosome	BACTEROIDETES/CHLOROBI GROUP	IS1182	1933817	1935659	-	COMPLETE	WP_016270147.1	1935905	1936810	+	BVU_RS07375	hypothetical protein	1	COG0000	XXX	1073
1406	GCA_000227745.3	Thiocystis violascens DSM 198	NC_018012.1	Chromosome	GAMMAPROTEOBACTERIA	IS1182	3215176	3215930	-	INCOMPLETE	WP_083845756.1	3216929	3217555	+	THIVI_RS14215	hypothetical protein	1	COG0000	XXX	1073
1407	-----------------------------------------------------------------------------------------------------------------------------------
1408	GCA_002176835.1	Lactobacillus johnsonii	NZ_CP021704.1	Chromosome	FIRMICUTES	IS1182	201140	202986	-	COMPLETE	WP_087712637.1	203359	206043	+	A3P32_RS01125	cation-translocating P-type ATPase	1	COG0474	P	33
1409	GCA_002176855.1	Lactobacillus johnsonii	NZ_CP021703.1	Chromosome	FIRMICUTES	IS1182	318671	320510	+	COMPLETE	WP_087712637.1	315614	318298	-	A3P31_RS01580	cation-translocating P-type ATPase	-1	COG0474	P	33
1410	GCA_002005445.1	Acetobacter aceti	NZ_CP014692.1	Chromosome	ALPHAPROTEOBACTERIA	IS1182	569406	569507	-	INCOMPLETE	WP_077811871.1	569919	572729	+	A0U92_RS02530	magnesium-translocating P-type ATPase	1	COG0474	P	33
1411	-----------------------------------------------------------------------------------------------------------------------------------
1412	GCA_002865805.1	Clostridium botulinum	NZ_CP013841.1	Chromosome	FIRMICUTES	IS1182	3305490	3307141	-	INCOMPLETE	WP_075144333.1	3303406	3305271	-	RSJ13_RS15965	polysaccharide biosynthesis protein	-1	COG1086	MO	430
1413	GCA_000266945.1	Desulfomonile tiedjei DSM 6799	NC_018025.1	Chromosome	DELTA/EPSILON SUBDIVISIONS	IS1182	3339186	3340797	+	COMPLETE	WP_014810637.1	3337543	3338538	-	DESTI_RS14065	UDP-N-acetylglucosamine 4,6-dehydratase (inverting)	-1	COG1086	MO	430
1414	-----------------------------------------------------------------------------------------------------------------------------------
1415	GCA_000016185.1	Rhodospirillum centenum SW	NC_011420.2	Chromosome	ALPHAPROTEOBACTERIA	IS1182	2456931	2458458	-	COMPLETE	WP_012567551.1	2459980	2461074	+	RC1_RS11430	Fic family protein	1	COG3177	K	813
1416	GCA_000020625.1	Prosthecochloris aestuarii DSM 271	NC_011059.1	Chromosome	BACTEROIDETES/CHLOROBI GROUP	IS1182	2482344	2483477	+	INCOMPLETE	WP_012506831.1	2483678	2484103	+	PAES_RS11455	hypothetical protein	1	COG3177	K	813
1417	-----------------------------------------------------------------------------------------------------------------------------------
1418	GCA_000299135.1	Streptococcus agalactiae GD201008-001	NC_018646.1	Chromosome	FIRMICUTES	IS1182	268177	269812	+	COMPLETE	WP_000529592.1	260716	261861	-	A964_RS01485	glycine/betaine ABC transporter ATP-binding protein	-1	COG1125	E	564
1419	GCA_000253295.1	Hyphomicrobium sp. MC1	NC_015717.1	Chromosome	ALPHAPROTEOBACTERIA	IS1182	3097298	3098807	+	COMPLETE	WP_013948841.1	3099078	3099806	+	HYPMC_RS15010	ABC transporter ATP-binding protein	1	COG1136	M	564
1420	GCA_001190805.1	Streptococcus agalactiae	NZ_CP011325.1	Chromosome	FIRMICUTES	IS1182	268405	270040	+	COMPLETE	WP_000529592.1	260947	262092	-	SAHN016_RS01495	glycine/betaine ABC transporter ATP-binding protein	-1	COG1125	E	564
1421	GCA_001729925.1	Streptococcus agalactiae	NZ_CP016501.1	Chromosome	FIRMICUTES	IS1182	1545042	1546681	-	COMPLETE	WP_000529592.1	1553020	1554165	+	BBP08_RS07545	glycine/betaine ABC transporter ATP-binding protein	1	COG1125	E	564
1422	GCA_000012705.1	Streptococcus agalactiae A909	NC_007432.1	Chromosome	FIRMICUTES	IS1182	265646	267281	+	COMPLETE	WP_000529592.1	258189	259334	-	SAK_RS01495	glycine/betaine ABC transporter ATP-binding protein	-1	COG1125	E	564
1423	-----------------------------------------------------------------------------------------------------------------------------------
1424	GCA_000015305.1	Mycobacterium vanbaalenii PYR-1	NC_008726.1	Chromosome	ACTINOBACTERIA	IS1182	2210656	2212427	-	COMPLETE	WP_011779304.1	2212496	2214667	+	MVAN_RS10405	xanthine dehydrogenase family protein molybdopterin-binding subunit	1	COG1529	C	98
1425	GCA_000019165.1	Heliobacterium modesticaldum Ice1	NC_010337.2	Chromosome	FIRMICUTES	IS1182	2618419	2620336	+	COMPLETE	WP_012283665.1	2615733	2618027	-	HM1_RS12065	xanthine dehydrogenase molybdenum-binding subunit XdhA	-1	COG1529	C	98
1426	-----------------------------------------------------------------------------------------------------------------------------------
1427	GCA_000266945.1	Desulfomonile tiedjei DSM 6799	NC_018025.1	Chromosome	DELTA/EPSILON SUBDIVISIONS	IS1182	1688678	1690292	-	COMPLETE	WP_014809290.1	1690847	1692187	+	DESTI_RS07135	pyridine nucleotide-disulfide oxidoreductase	1	COG0446	I	46
1428	GCA_000217835.1	Bacillus coagulans 2-6	NC_015634.1	Chromosome	FIRMICUTES	IS1182	1806748	1808041	+	INCOMPLETE	WP_013859727.1	1804085	1806025	-	BCO26_RS09065	CoA-disulfide reductase	-1	COG0425	O	46
1429	-----------------------------------------------------------------------------------------------------------------------------------
1430	GCA_002736205.1	Pedobacter ginsengisoli	NZ_CP024091.1	Chromosome	BACTEROIDETES/CHLOROBI GROUP	IS1182	3574876	3576540	-	COMPLETE	WP_099439548.1	3572855	3574747	-	CPT03_RS14680	acetate--CoA ligase	-1	COG0365	I	723
1431	GCA_002902965.1	Paraburkholderia hospita	NZ_CP026107.1	Chromosome	BETAPROTEOBACTERIA	IS1182	137514	139045	-	COMPLETE	WP_007584251.1	139265	140971	+	C2L64_RS33775	long-chain-fatty-acid--CoA ligase	1	COG0318	IQ	723
1432	-----------------------------------------------------------------------------------------------------------------------------------
1433	GCA_001664105.1	Rhizobium phaseoli	NZ_CP013580.1	Chromosome	ALPHAPROTEOBACTERIA	IS1182	578277	579822	+	COMPLETE	WP_064817387.1	575656	577662	-	AMC79_RS02790	methyl-accepting chemotaxis protein	-1	COG0840	NT	113
1434	GCA_002043025.1	Paenibacillus larvae subsp. pulvifaciens	NZ_CP020327.1	Chromosome	FIRMICUTES	IS1182	1389816	1391356	+	COMPLETE	WP_077997560.1	1392039	1393976	+	B5S25_RS07370	methyl-accepting chemotaxis protein	1	COG0840	NT	113
1435	GCA_000166415.1	Halanaerobium hydrogeniformans	NC_014654.1	Chromosome	FIRMICUTES	IS1182	117458	118681	+	INCOMPLETE	WP_013404696.1	115535	117253	-	HALSA_RS00535	methyl-accepting chemotaxis protein	-1	COG0840	NT	113
1436	GCA_002005145.1	Desulfotomaculum ferrireducens	NZ_CP019698.1	Chromosome	FIRMICUTES	IS1182	484785	486159	+	INCOMPLETE	WP_077713024.1	482778	484340	-	B0537_RS02505	methyl-accepting chemotaxis protein	-1	COG0840	NT	113
1437	GCA_001664225.1	Rhizobium phaseoli	NZ_CP013527.1	Chromosome	ALPHAPROTEOBACTERIA	IS1182	578277	579822	+	COMPLETE	WP_064817387.1	575656	577662	-	AMC89_RS02790	methyl-accepting chemotaxis protein	-1	COG0840	NT	113
1438	-----------------------------------------------------------------------------------------------------------------------------------
1439	GCA_002736205.1	Pedobacter ginsengisoli	NZ_CP024091.1	Chromosome	BACTEROIDETES/CHLOROBI GROUP	IS1182	1255448	1257113	-	COMPLETE	WP_099437834.1	1257675	1260149	+	CPT03_RS05130	hypothetical protein	1	COG0000	XXX	1048
1440	GCA_001997385.1	Phycisphaerae bacterium L21-RPul-D3	NZ_CP019633.1	Chromosome	PLANCTOMYCETES	IS1182	1030409	1031948	-	COMPLETE	WP_077539453.1	1032201	1034558	+	L21SP3_RS03940	hypothetical protein	1	COG0000	XXX	1048
1441	-----------------------------------------------------------------------------------------------------------------------------------
1442	GCA_001186405.1	Leptospirillum sp. Group II 'CF-1'	NZ_CP012147.1	Chromosome	NITROSPIRA	IS1182	267349	268999	-	COMPLETE	WP_023524357.1	269240	270424	+	ABH19_RS01325	LL-diaminopimelate aminotransferase	1	COG0436	E	4490
1443	GCA_001787355.1	Kozakia baliensis	NZ_CP014681.1	Chromosome	ALPHAPROTEOBACTERIA	IS1182	2367685	2369082	-	COMPLETE	WP_070405551.1	2366233	2367402	-	A0U90_RS11105	pyridoxal phosphate-dependent aminotransferase	-1	COG0436	E	4490
1444	-----------------------------------------------------------------------------------------------------------------------------------
1445	GCA_000969945.1	Methanosarcina sp. Kolksee	NZ_CP009524.1	Chromosome	STENOSARCHAEA GROUP	IS1182	2915309	2916948	+	INCOMPLETE	WP_048121254.1	2912465	2914018	-	MSKOL_RS12035	hypothetical protein	-1	COG2195	E	4893
1446	GCA_900233005.1	Vibrio tapetis subsp. tapetis	NZ_LT960611.1	Chromosome	GAMMAPROTEOBACTERIA	IS1182	2512094	2513802	+	INCOMPLETE	WP_102522874.1	2515825	2517297	+	VTAP4600_RS11210	cytosol nonspecific dipeptidase	1	COG2195	E	4893
1447	-----------------------------------------------------------------------------------------------------------------------------------
1448	GCA_001886815.1	Caldithrix abyssi DSM 13497	NZ_CP018099.1	Chromosome	CALDITRICHAE	IS1182	431348	433151	-	COMPLETE	WP_006929874.1	433190	435448	+	Cabys_RS01750	DUF4338 domain-containing protein	1	COG0000	XXX	1570
1449	GCA_001767235.1	Moorea producens PAL-8-15-08-1	NZ_CP017599.1	Chromosome	CYANOBACTERIA/MELAINABACTERIA GROUP	IS1182	1927557	1928655	-	INCOMPLETE	WP_083305041.1	1929946	1930938	+	BJP34_RS07370	hypothetical protein	1	COG0000	XXX	1570
1450	-----------------------------------------------------------------------------------------------------------------------------------
1451	GCA_002504165.1	Celeribacter manganoxidans	NZ_CP021406.1	Plasmid	ALPHAPROTEOBACTERIA	IS1182	174498	175323	+	INCOMPLETE	WP_054540804.1	167554	169881	-	CBW24_RS16965	copper-translocating P-type ATPase	-1	COG2217	P	765
1452	GCA_001908455.1	Lactobacillus plantarum subsp. plantarum	NZ_CP018324.1	Chromosome	FIRMICUTES	IS1182	1766464	1768223	-	COMPLETE	WP_074029380.1	1770748	1772592	+	BSG92_RS08700	cadmium-translocating P-type ATPase	1	COG2217	P	765
1453	GCA_000832905.1	Bacillus coagulans DSM 1 ATCC 7050	NZ_CP009709.1	Chromosome	FIRMICUTES	IS1182	1662743	1664036	-	INCOMPLETE	WP_014097067.1	1657894	1660029	-	BF29_RS08405	cadmium-translocating P-type ATPase	-1	COG2217	P	765
1454	-----------------------------------------------------------------------------------------------------------------------------------
1455	GCA_001854185.1	Clostridium formicaceticum	NZ_CP017603.1	Chromosome	FIRMICUTES	IS1182	1987646	1988816	+	INCOMPLETE	WP_081561917.1	1987708	1988622	+	BJL90_RS09015	hypothetical protein	0	COG3666	X	585
1456	GCA_001549695.1	Bradyrhizobium diazoefficiens	NZ_AP014685.1	Chromosome	ALPHAPROTEOBACTERIA	IS1182	243101	243904	-	INCOMPLETE	WP_082755222.1	243166	243471	-	NK6_RS49415	hypothetical protein	0	COG3666	X	585
1457	GCA_001549695.1	Bradyrhizobium diazoefficiens	NZ_AP014685.1	Chromosome	ALPHAPROTEOBACTERIA	IS1182	243101	243904	-	INCOMPLETE	WP_063824234.1	243407	243868	-	NK6_RS02210	hypothetical protein	0	COG0000	XXX	585
1458	GCA_000006765.1	Pseudomonas aeruginosa PAO1	NC_002516.2	Chromosome	GAMMAPROTEOBACTERIA	IS1182	1481163	1482826	-	COMPLETE	NP_250059.1	1481334	1482758	-	PA1368	hypothetical protein	0	COG3666	X	585
1459	GCA_001885215.1	Synechococcus sp. SynAce01	NZ_CP018091.1	Chromosome	CYANOBACTERIA/MELAINABACTERIA GROUP	IS1182	91047	92531	+	COMPLETE	WP_083544298.1	91023	92570	+	BM449_RS00485	hypothetical protein	0	COG3666	X	585
1460	GCA_000969905.1	Methanosarcina vacuolata Z-761	NZ_CP009520.1	Chromosome	STENOSARCHAEA GROUP	IS1182	1032107	1032697	+	INCOMPLETE	WP_084626066.1	1032194	1032640	+	MSVAZ_RS04410	hypothetical protein	0	COG3666	X	585
1461	GCA_002591275.1	Chryseobacterium indologenes	NZ_CP023968.1	Chromosome	BACTEROIDETES/CHLOROBI GROUP	IS1182	4608794	4609333	+	INCOMPLETE	WP_098972913.1	4608962	4609249	+	CRN76_RS20595	hypothetical protein	0	COG3666	X	585
1462	GCA_000166335.1	Caldicellulosiruptor owensensis OL	NC_014657.1	Chromosome	FIRMICUTES	IS1182	552480	553781	-	INCOMPLETE	WP_083792150.1	550191	551054	-	CALOW_RS11585	hypothetical protein	-1	COG3666	X	585
1463	GCA_001314225.1	Microbacterium sp. No. 7	NZ_CP012697.1	Chromosome	ACTINOBACTERIA	IS1182	49816	51430	-	COMPLETE	WP_081766114.1	49878	51320	-	AOA12_RS00210	hypothetical protein	0	COG0000	XXX	585
1464	GCA_000007345.1	Methanosarcina acetivorans C2A	NC_003552.1	Chromosome	STENOSARCHAEA GROUP	IS1182	2406811	2408611	-	INCOMPLETE	WP_048065268.1	2406904	2407218	-	MA_RS10155	hypothetical protein	0	COG3666	X	585
1465	GCA_000007345.1	Methanosarcina acetivorans C2A	NC_003552.1	Chromosome	STENOSARCHAEA GROUP	IS1182	3188956	3189485	-	INCOMPLETE	WP_048065268.1	3189044	3189358	-	MA_RS13335	hypothetical protein	0	COG3666	X	585
1466	GCA_000007345.1	Methanosarcina acetivorans C2A	NC_003552.1	Chromosome	STENOSARCHAEA GROUP	IS1182	3190172	3191528	-	INCOMPLETE	WP_048065268.1	3189044	3189358	-	MA_RS13335	hypothetical protein	-1	COG3666	X	585
1467	GCA_000155675.2	Octadecabacter antarcticus 307	NC_020911.1	Chromosome	ALPHAPROTEOBACTERIA	IS1182	4209118	4209772	-	INCOMPLETE	WP_044044221.1	4212111	4212590	+	OAN307_RS21495	hypothetical protein	1	COG3666	X	585
1468	GCA_000155675.2	Octadecabacter antarcticus 307	NC_020911.1	Chromosome	ALPHAPROTEOBACTERIA	IS1182	4212058	4212661	+	INCOMPLETE	WP_044044221.1	4212111	4212590	+	OAN307_RS21495	hypothetical protein	0	COG3666	X	585
1469	GCA_000507245.1	Salinispira pacifica	NC_023035.1	Chromosome	SPIROCHAETIA	IS1182	2172772	2173768	-	INCOMPLETE	WP_024268318.1	2172855	2173697	-	L21SP2_RS09640	Mobile element protein	0	COG3666	X	585
1470	GCA_001688665.2	Lachnoclostridium sp. YL32	NZ_CP015399.2	Chromosome	FIRMICUTES	IS1182	1794461	1796788	+	INCOMPLETE	WP_084414666.1	1794563	1794823	+	A4V08_RS08840	hypothetical protein	0	COG3666	X	585
1471	GCA_001477655.1	Methanobrevibacter millerae	NZ_CP011266.1	Chromosome	METHANOMADA GROUP	IS1182	872939	874469	-	COMPLETE	WP_058738868.1	872953	874413	-	SM9_RS03765	hypothetical protein	0	COG3666	X	585
1472	GCA_002080475.1	Clostridium formicaceticum	NZ_CP020559.1	Chromosome	FIRMICUTES	IS1182	793472	794642	+	INCOMPLETE	WP_081561917.1	793534	794448	+	CLFO_RS03495	hypothetical protein	0	COG3666	X	585
1473	GCA_000597885.1	Flammeovirgaceae bacterium 311	NZ_CP004371.1	Chromosome	BACTEROIDETES/CHLOROBI GROUP	IS1182	2109479	2111088	-	INCOMPLETE	WP_061987030.1	2109720	2110292	-	D770_RS08960	hypothetical protein	0	COG3666	X	585
1474	GCA_900232105.1	Candidatus Kuenenia stuttgartiensis	NZ_LT934425.1	Chromosome	PLANCTOMYCETES	IS1182	236021	237776	-	COMPLETE	WP_099323688.1	236110	236829	-	KSMBR1_RS01230	hypothetical protein	0	COG3666	X	585
1475	GCA_900232105.1	Candidatus Kuenenia stuttgartiensis	NZ_LT934425.1	Chromosome	PLANCTOMYCETES	IS1182	236021	237776	-	COMPLETE	WP_099323689.1	236944	237705	-	KSMBR1_RS01235	hypothetical protein	0	COG3666	X	585
1476	GCA_000227745.3	Thiocystis violascens DSM 198	NC_018012.1	Chromosome	GAMMAPROTEOBACTERIA	IS1182	3215176	3215930	-	INCOMPLETE	WP_083845755.1	3215360	3215851	-	THIVI_RS14205	hypothetical protein	0	COG3666	X	585
1477	GCA_000227745.3	Thiocystis violascens DSM 198	NC_018012.1	Chromosome	GAMMAPROTEOBACTERIA	IS1182	3225138	3225894	-	INCOMPLETE	WP_083845755.1	3225324	3225815	-	THIVI_RS14260	hypothetical protein	0	COG3666	X	585
1478	-----------------------------------------------------------------------------------------------------------------------------------
1479	GCA_900176205.1	Bradyrhizobium sp. ORS 285	NZ_LT859959.1	Chromosome	ALPHAPROTEOBACTERIA	IS1182	6318084	6318185	+	INCOMPLETE	WP_087877675.1	6320280	6322058	+	BRAD285_RS28395	sensor domain-containing phosphodiesterase	1	COG2200	T	1508
1480	GCA_000021325.1	Gluconacetobacter diazotrophicus PA1 5	NC_011365.1	Chromosome	ALPHAPROTEOBACTERIA	IS1182	545163	546686	-	COMPLETE	WP_012226161.1	542153	544255	-	GDIA_RS02490	PAS domain S-box protein	-1	COG2200	T	1508
1481	GCA_000317105.1	Oscillatoria acuminata PCC 6304	NC_019693.1	Chromosome	CYANOBACTERIA/MELAINABACTERIA GROUP	IS1182	6646113	6647846	+	INCOMPLETE	WP_083896824.1	6647885	6650980	+	OSCIL6304_RS25790	hypothetical protein	1	COG2208	TK	1508
1482	GCA_000018105.1	Acaryochloris marina MBIC11017	NC_009931.1	Plasmid	CYANOBACTERIA/MELAINABACTERIA GROUP	IS1182	57113	59127	-	COMPLETE	WP_083776907.1	54890	57037	-	AM1_RS35660	DUF4158 domain-containing protein	-1	COG4644	X	1508
1483	GCA_000018105.1	Acaryochloris marina MBIC11017	NC_009931.1	Plasmid	CYANOBACTERIA/MELAINABACTERIA GROUP	IS1182	165616	167561	+	COMPLETE	WP_083776907.1	167637	169784	+	AM1_RS36200	DUF4158 domain-containing protein	1	COG4644	X	1508
1484	GCA_000785705.2	Methylomonas denitrificans	NZ_CP014476.1	Chromosome	GAMMAPROTEOBACTERIA	IS1182	1979300	1980932	+	COMPLETE	WP_052142196.1	1980978	1981775	+	JT25_RS09120	GGDEF domain-containing protein	1	COG2199	T	1508
1485	GCA_002368255.1	Leptolyngbya boryana NIES-2135	NZ_AP018205.1	Plasmid	CYANOBACTERIA/MELAINABACTERIA GROUP	IS1182	536342	536473	-	INCOMPLETE	WP_017292364.1	529534	535785	-	CA740_RS33660	PAS domain S-box protein	-1	COG0642	T	1508
1486	GCA_000953135.1	Legionella fallonii LLAP-10	NZ_LN614828.1	Plasmid	GAMMAPROTEOBACTERIA	IS1182	69584	70936	+	COMPLETE	WP_084602255.1	68483	69457	-	LFA_RS17770	DUF4158 domain-containing protein	-1	COG0000	XXX	1508
1487	GCA_001854385.1	Methylobacterium sp. C1	NZ_CP017640.1	Chromosome	ALPHAPROTEOBACTERIA	IS1182	5298079	5298317	+	INCOMPLETE	WP_071000205.1	5298749	5301106	+	BKE41_RS24480	PAS domain-containing protein	1	COG0000	XXX	1508
1488	GCA_001941825.1	Massilia putida	NZ_CP019038.1	Chromosome	BETAPROTEOBACTERIA	IS1182	2472548	2474171	-	COMPLETE	WP_075792788.1	2470635	2472341	-	BVG12_RS13210	hypothetical protein	-1	COG0745	TK	1508
1489	GCA_002831565.1	Spirosoma sp. HA7	NZ_CP025096.1	Chromosome	BACTEROIDETES/CHLOROBI GROUP	IS1182	4187972	4189271	+	INCOMPLETE	WP_100989537.1	4184891	4187488	-	CWM47_RS17520	histidine kinase	-1	COG0784	T	1508
1490	GCA_000019725.1	Methylobacterium radiotolerans JCM 2831	NC_010505.1	Chromosome	ALPHAPROTEOBACTERIA	IS1182	5099407	5099645	+	INCOMPLETE	WP_012321695.1	5100077	5102434	+	MRAD2831_RS55650	PAS domain-containing protein	1	COG2200	T	1508
1491	GCA_002105535.1	Magnetospirillum sp. ME-1	NZ_CP015848.1	Chromosome	ALPHAPROTEOBACTERIA	IS1182	1081381	1082751	-	INCOMPLETE	WP_085375472.1	1078208	1080799	-	WV31_RS04975	hypothetical protein	-1	COG0784	T	1508
1492	-----------------------------------------------------------------------------------------------------------------------------------
1493	GCA_002355315.1	Pseudomonas frederiksbergensis	NZ_CP023466.1	Chromosome	GAMMAPROTEOBACTERIA	IS1182	2703374	2704910	+	COMPLETE	WP_096480029.1	2705194	2707053	+	CNN82_RS12675	ABC transporter ATP-binding protein	1	COG1132	V	215
1494	GCA_002736105.1	Solibacillus sp. R5-41	NZ_CP024123.1	Chromosome	FIRMICUTES	IS1182	2737535	2738979	+	COMPLETE	WP_099424383.1	2739223	2740941	+	CSE16_RS13490	ABC transporter ATP-binding protein	1	COG1132	V	215
1495	-----------------------------------------------------------------------------------------------------------------------------------
1496	GCA_001870065.1	Bacillus coagulans	NZ_CP017888.1	Chromosome	FIRMICUTES	IS1380	2764831	2766136	+	INCOMPLETE	WP_051039163.1	2767243	2768322	+	BIZ35_RS13615	ABC transporter ATP-binding protein	1	COG3839	G	203
1497	GCA_002893785.1	Laceyella sp. FBKL4.010	NZ_CP025943.1	Chromosome	FIRMICUTES	IS1380	2870265	2870690	-	INCOMPLETE	WP_102993314.1	2868930	2869742	-	C1X05_RS14170	amino acid ABC transporter ATP-binding protein	-1	COG1126	E	203
1498	GCA_900095795.1	Petrimonas mucosa	NZ_LT608328.1	Chromosome	BACTEROIDETES/CHLOROBI GROUP	IS1380	1838494	1839943	+	INCOMPLETE	WP_071138254.1	1840212	1840934	+	ING2E5A_RS07350	ABC transporter ATP-binding protein	1	COG1136	M	203
1499	GCA_000296715.2	Brevibacillus brevis X23	NZ_CP023474.1	Chromosome	FIRMICUTES	IS1380	5638273	5638602	-	INCOMPLETE	WP_017251856.1	5636632	5637720	-	A616_RS27825	sn-glycerol-3-phosphate ABC transporter ATP-binding protein UgpC	-1	COG3839	G	203
1500	GCA_000832905.1	Bacillus coagulans DSM 1 ATCC 7050	NZ_CP009709.1	Chromosome	FIRMICUTES	IS1380	2116832	2117866	+	INCOMPLETE	WP_013860836.1	2119324	2120403	+	BF29_RS10675	ABC transporter ATP-binding protein	1	COG3839	G	203
1501	-----------------------------------------------------------------------------------------------------------------------------------
1502	GCA_001922385.1	Sphingomonas koreensis	NZ_CP018820.1	Chromosome	ALPHAPROTEOBACTERIA	IS1380	675570	677335	+	COMPLETE	WP_075150666.1	678227	680503	+	BRX40_RS03365	TonB-dependent receptor	1	COG1629	P	1920
1503	GCA_001922385.1	Sphingomonas koreensis	NZ_CP018820.1	Chromosome	ALPHAPROTEOBACTERIA	IS1380	1206907	1208672	-	COMPLETE	WP_075150666.1	1203739	1206015	-	BRX40_RS06005	TonB-dependent receptor	-1	COG1629	P	1920
1504	GCA_001922385.1	Sphingomonas koreensis	NZ_CP018820.1	Chromosome	ALPHAPROTEOBACTERIA	IS1380	1234046	1235812	+	COMPLETE	WP_075150666.1	1236704	1238980	+	BRX40_RS06180	TonB-dependent receptor	1	COG1629	P	1920
1505	GCA_001186405.1	Leptospirillum sp. Group II 'CF-1'	NZ_CP012147.1	Chromosome	NITROSPIRA	IS1380	168233	169895	+	COMPLETE	WP_023524431.1	169976	171364	+	ABH19_RS00790	dihydrolipoyl dehydrogenase	1	COG1249	C	1920
1506	GCA_001028705.1	Croceicoccus naphthovorans	NZ_CP011770.1	Chromosome	ALPHAPROTEOBACTERIA	IS1380	3536961	3538685	+	COMPLETE	WP_047819461.1	3535090	3536448	-	AB433_RS17530	NAD(P)/FAD-dependent oxidoreductase	-1	COG1249	C	1920
1507	-----------------------------------------------------------------------------------------------------------------------------------
1508	GCA_001902515.1	Klebsiella pneumoniae	NZ_CP018452.1	Plasmid	GAMMAPROTEOBACTERIA	IS1380	65514	65750	+	INCOMPLETE	WP_077270329.1	64277	64819	-	BB748_RS29765	recombinase family protein	-1	COG1961	L	1255
1509	GCA_000493735.1	Carnobacterium inhibens subsp. gilichinskyi	NC_022602.1	Plasmid	FIRMICUTES	IS1380	25038	26436	-	COMPLETE	WP_023176416.1	24208	24786	-	Q783_RS11460	recombinase family protein	-1	COG1961	L	1255
1510	GCA_001902435.1	Klebsiella pneumoniae	NZ_CP018449.1	Plasmid	GAMMAPROTEOBACTERIA	IS1380	24785	24997	-	INCOMPLETE	WP_077270329.1	25716	26258	+	BB747_RS29525	recombinase family protein	1	COG1961	L	1255
1511	-----------------------------------------------------------------------------------------------------------------------------------
1512	GCA_001516165.2	Pseudomonas aeruginosa	NZ_CP008869.2	Chromosome	GAMMAPROTEOBACTERIA	IS1380	653524	655044	-	COMPLETE	WP_003113209.1	650431	653205	-	HV98_RS03130	LPS-assembly protein LptD	-1	COG1452	M	2178
1513	GCA_001516225.2	Pseudomonas aeruginosa	NZ_CP008864.2	Chromosome	GAMMAPROTEOBACTERIA	IS1380	662606	664126	-	COMPLETE	WP_003459402.1	659495	662287	-	HV95_RS03170	LPS-assembly protein LptD	-1	COG1452	M	2178
1514	GCA_900243355.1	Pseudomonas aeruginosa	NZ_LT969520.1	Chromosome	GAMMAPROTEOBACTERIA	IS1380	667040	668560	-	COMPLETE	WP_023129218.1	663950	666721	-	RW109_RS06330	LPS-assembly protein LptD	-1	COG1452	M	2178
1515	GCA_001516345.1	Pseudomonas aeruginosa	NZ_CP008861.1	Chromosome	GAMMAPROTEOBACTERIA	IS1380	3061108	3062628	+	COMPLETE	WP_003113209.1	3062948	3065722	+	HW05_RS14115	LPS-assembly protein LptD	1	COG1452	M	2178
1516	GCA_002002885.1	Janthinobacterium sp. LM6	NZ_CP019510.1	Chromosome	BETAPROTEOBACTERIA	IS1380	6131349	6132848	+	COMPLETE	WP_077408794.1	6127913	6130159	-	BZG29_RS26950	LPS-assembly protein LptD	-1	COG1452	M	2178
1517	GCA_001632245.1	Pseudomonas aeruginosa	NZ_CP015377.1	Chromosome	GAMMAPROTEOBACTERIA	IS1380	2739500	2741020	-	COMPLETE	WP_023092353.1	2736389	2739181	-	A6R75_RS12775	LPS-assembly protein LptD	-1	COG1452	M	2178
1518	GCA_001750705.1	Pseudomonas aeruginosa	NZ_CP017353.1	Chromosome	GAMMAPROTEOBACTERIA	IS1380	3353576	3355096	-	COMPLETE	WP_004352244.1	3350474	3353257	-	BHE76_RS15595	LPS-assembly protein LptD	-1	COG1452	M	2178
1519	GCA_001516205.2	Pseudomonas aeruginosa	NZ_CP008871.2	Chromosome	GAMMAPROTEOBACTERIA	IS1380	656158	657678	-	COMPLETE	WP_004352244.1	653056	655839	-	HV96_RS03125	LPS-assembly protein LptD	-1	COG1452	M	2178
1520	GCA_002085605.1	Pseudomonas aeruginosa	NZ_CP016955.1	Chromosome	GAMMAPROTEOBACTERIA	IS1380	6638968	6640488	+	COMPLETE	WP_023129218.1	6640807	6643578	+	BFV99_RS32270	LPS-assembly protein LptD	1	COG1452	M	2178
1521	GCA_001516365.2	Pseudomonas aeruginosa	NZ_CP008862.2	Chromosome	GAMMAPROTEOBACTERIA	IS1380	707799	709319	-	COMPLETE	WP_003137369.1	704706	707480	-	HW04_RS03465	LPS-assembly protein LptD	-1	COG1452	M	2178
1522	GCA_002812925.1	Pseudomonas aeruginosa	NZ_CP025056.1	Chromosome	GAMMAPROTEOBACTERIA	IS1380	683283	684803	-	COMPLETE	WP_003085092.1	680163	682964	-	CWI20_RS03325	LPS-assembly protein LptD	-1	COG1452	M	2178
1523	GCA_002812905.1	Pseudomonas aeruginosa	NZ_CP025055.1	Chromosome	GAMMAPROTEOBACTERIA	IS1380	683283	684803	-	COMPLETE	WP_003085092.1	680163	682964	-	CWI21_RS03325	LPS-assembly protein LptD	-1	COG1452	M	2178
1524	GCA_001516385.1	Pseudomonas aeruginosa	NZ_CP008863.1	Chromosome	GAMMAPROTEOBACTERIA	IS1380	4259737	4261257	-	COMPLETE	WP_003137369.1	4256644	4259418	-	HW03_RS19655	LPS-assembly protein LptD	-1	COG1452	M	2178
1525	GCA_000746525.1	Pseudomonas alkylphenolica	NZ_CP009048.1	Chromosome	GAMMAPROTEOBACTERIA	IS1380	501933	503604	-	COMPLETE	WP_038606050.1	498900	501710	-	PSAKL28_RS02260	LPS-assembly protein LptD	-1	COG1452	M	2178
1526	GCA_001516325.2	Pseudomonas aeruginosa	NZ_CP008860.2	Chromosome	GAMMAPROTEOBACTERIA	IS1380	670905	672425	-	COMPLETE	WP_003099560.1	667815	670586	-	HW06_RS03175	LPS-assembly protein LptD	-1	COG1452	M	2178
1527	GCA_002192495.1	Pseudomonas aeruginosa	NZ_CP021775.1	Chromosome	GAMMAPROTEOBACTERIA	IS1380	730508	732028	-	COMPLETE	WP_003085092.1	727388	730189	-	CDL16_RS03425	LPS-assembly protein LptD	-1	COG1452	M	2178
1528	GCA_000829885.1	Pseudomonas aeruginosa	NZ_CP010555.1	Chromosome	GAMMAPROTEOBACTERIA	IS1380	4466567	4468087	-	COMPLETE	WP_023129218.1	4463478	4466249	-	EG09_RS20415	LPS-assembly protein LptD	-1	COG1452	M	2178
1529	GCA_000981825.1	Pseudomonas aeruginosa	NZ_CP011317.1	Chromosome	GAMMAPROTEOBACTERIA	IS1380	740440	741960	-	COMPLETE	WP_023129218.1	737350	740121	-	YQ19_RS03395	LPS-assembly protein LptD	-1	COG1452	M	2178
1530	GCA_000349845.1	Pseudomonas sp. ATCC 13867	NC_020829.1	Chromosome	GAMMAPROTEOBACTERIA	IS1380	555234	556754	-	COMPLETE	WP_015475268.1	552136	554913	-	H681_RS02505	LPS-assembly protein LptD	-1	COG1452	M	2178
1531	GCA_002205375.1	Pseudomonas aeruginosa	NZ_CP022002.1	Chromosome	GAMMAPROTEOBACTERIA	IS1380	664933	666452	-	INCOMPLETE	WP_003113209.1	661841	664615	-	CD799_RS03145	LPS-assembly protein LptD	-1	COG1452	M	2178
1532	-----------------------------------------------------------------------------------------------------------------------------------
1533	GCA_001712815.1	Tetragenococcus halophilus	NZ_CP012047.1	Chromosome	FIRMICUTES	IS1380	135864	137319	+	INCOMPLETE	WP_069028523.1	135905	137227	+	AC806_RS00600	hypothetical protein	0	COG0000	XXX	33
1534	GCA_001712815.1	Tetragenococcus halophilus	NZ_CP012047.1	Chromosome	FIRMICUTES	IS1380	2049303	2050803	-	COMPLETE	WP_069029240.1	2049392	2050714	-	AC806_RS09765	hypothetical protein	0	COG0000	XXX	33
1535	GCA_002706705.1	Lactobacillus coryniformis subsp. torquens DSM 20004 KCTC 3535	NZ_CP017697.1	Chromosome	FIRMICUTES	IS1380	1353979	1355476	+	COMPLETE	WP_099235838.1	1354077	1355399	+	LC20004_RS06675	hypothetical protein	0	COG0000	XXX	33
1536	GCA_002243535.1	Tetragenococcus halophilus	NZ_CP020017.1	Chromosome	FIRMICUTES	IS1380	2534901	2536356	+	INCOMPLETE	WP_069028523.1	2534942	2536264	+	B2J85_RS12295	hypothetical protein	0	COG0000	XXX	33
1537	GCA_002005165.1	Novibacillus thermophilus	NZ_CP019699.1	Chromosome	FIRMICUTES	IS1380	2178417	2179887	+	INCOMPLETE	WP_077718401.1	2181469	2182791	+	B0W44_RS10705	hypothetical protein	1	COG0000	XXX	33
1538	GCA_002005165.1	Novibacillus thermophilus	NZ_CP019699.1	Chromosome	FIRMICUTES	IS1380	3194136	3195684	-	COMPLETE	WP_077720819.1	3194228	3195613	-	B0W44_RS15530	hypothetical protein	0	COG0000	XXX	33
1539	GCA_001007935.1	Nitrosomonas communis	NZ_CP011451.1	Chromosome	BETAPROTEOBACTERIA	IS1380	2855066	2855982	+	INCOMPLETE	WP_052752251.1	2855451	2855873	+	AAW31_RS19110	hypothetical protein	0	COG0000	XXX	33
1540	GCA_002369955.1	Ichthyobacterium seriolicida	NZ_AP014564.1	Chromosome	BACTEROIDETES/CHLOROBI GROUP	IS1380	41503	43034	+	INCOMPLETE	WP_096684585.1	41607	41906	+	JBKA6_RS00150	hypothetical protein	0	COG0000	XXX	33
1541	GCA_002369955.1	Ichthyobacterium seriolicida	NZ_AP014564.1	Chromosome	BACTEROIDETES/CHLOROBI GROUP	IS1380	41503	43034	+	INCOMPLETE	WP_096684587.1	41839	42906	+	JBKA6_RS00155	hypothetical protein	0	COG0000	XXX	33
1542	GCA_002369955.1	Ichthyobacterium seriolicida	NZ_AP014564.1	Chromosome	BACTEROIDETES/CHLOROBI GROUP	IS1380	443526	444989	-	INCOMPLETE	WP_096685248.1	443594	444391	-	JBKA6_RS01680	hypothetical protein	0	COG0000	XXX	33
1543	GCA_002369955.1	Ichthyobacterium seriolicida	NZ_AP014564.1	Chromosome	BACTEROIDETES/CHLOROBI GROUP	IS1380	443526	444989	-	INCOMPLETE	WP_096685251.1	444538	444915	-	JBKA6_RS01685	hypothetical protein	0	COG0000	XXX	33
1544	GCA_002369955.1	Ichthyobacterium seriolicida	NZ_AP014564.1	Chromosome	BACTEROIDETES/CHLOROBI GROUP	IS1380	838082	839547	+	INCOMPLETE	WP_096685809.1	838156	838518	+	JBKA6_RS03195	hypothetical protein	0	COG0000	XXX	33
1545	GCA_002369955.1	Ichthyobacterium seriolicida	NZ_AP014564.1	Chromosome	BACTEROIDETES/CHLOROBI GROUP	IS1380	838082	839547	+	INCOMPLETE	WP_096685810.1	838400	839455	+	JBKA6_RS03200	hypothetical protein	0	COG0000	XXX	33
1546	GCA_002369955.1	Ichthyobacterium seriolicida	NZ_AP014564.1	Chromosome	BACTEROIDETES/CHLOROBI GROUP	IS1380	1204876	1206341	+	INCOMPLETE	WP_096686331.1	1204950	1206134	+	JBKA6_RS04645	hypothetical protein	0	COG0000	XXX	33
1547	GCA_002369955.1	Ichthyobacterium seriolicida	NZ_AP014564.1	Chromosome	BACTEROIDETES/CHLOROBI GROUP	IS1380	1362075	1363216	+	INCOMPLETE	WP_096686580.1	1362176	1362775	+	JBKA6_RS05310	hypothetical protein	0	COG0000	XXX	33
1548	GCA_002369955.1	Ichthyobacterium seriolicida	NZ_AP014564.1	Chromosome	BACTEROIDETES/CHLOROBI GROUP	IS1380	1362075	1363216	+	INCOMPLETE	WP_096686059.1	1363287	1364585	+	JBKA6_RS05320	hypothetical protein	1	COG0000	XXX	33
1549	GCA_000011365.1	Bradyrhizobium diazoefficiens USDA 110	NC_004463.1	Chromosome	ALPHAPROTEOBACTERIA	IS1380	2014819	2016071	-	INCOMPLETE	NP_768500.1	2014986	2015336	-	bll1860	hypothetical protein	0	COG0000	XXX	33
1550	GCA_000011365.1	Bradyrhizobium diazoefficiens USDA 110	NC_004463.1	Chromosome	ALPHAPROTEOBACTERIA	IS1380	2329782	2330424	+	INCOMPLETE	NP_768796.1	2329893	2330216	+	blr2156	hypothetical protein	0	COG0000	XXX	33
1551	GCA_002741015.1	Microvirga ossetica	NZ_CP016618.1	Plasmid	ALPHAPROTEOBACTERIA	IS1380	20924	21466	+	INCOMPLETE	WP_099514348.1	20936	21319	+	BB934_RS34540	hypothetical protein	0	COG0000	XXX	33
1552	GCA_002162055.1	Lactobacillus salivarius	NZ_CP020859.1	Plasmid	FIRMICUTES	IS1380	152310	153551	-	INCOMPLETE	WP_087449092.1	152262	153551	-	B7R82_RS10230	hypothetical protein	0	COG0000	XXX	33
1553	GCA_001766255.1	Acetobacter pasteurianus subsp. paradoxus	NZ_CP015168.1	Chromosome	ALPHAPROTEOBACTERIA	IS1380	1903358	1905573	-	COMPLETE	WP_070325022.1	1903422	1903712	-	A4R89_RS09510	hypothetical protein	0	COG0000	XXX	33
1554	GCA_002005145.1	Desulfotomaculum ferrireducens	NZ_CP019698.1	Chromosome	FIRMICUTES	IS1380	662982	664479	+	COMPLETE	WP_077712747.1	663005	664396	+	B0537_RS03415	hypothetical protein	0	COG0000	XXX	33
1555	GCA_002005145.1	Desulfotomaculum ferrireducens	NZ_CP019698.1	Chromosome	FIRMICUTES	IS1380	2111278	2112775	-	COMPLETE	WP_077712747.1	2111361	2112752	-	B0537_RS10245	hypothetical protein	0	COG0000	XXX	33
1556	GCA_002005145.1	Desulfotomaculum ferrireducens	NZ_CP019698.1	Chromosome	FIRMICUTES	IS1380	3008092	3009589	+	COMPLETE	WP_077712747.1	3008115	3009506	+	B0537_RS14750	hypothetical protein	0	COG0000	XXX	33
1557	-----------------------------------------------------------------------------------------------------------------------------------
1558	GCA_000953455.1	Pseudomonas pseudoalcaligenes	NZ_LK391695.1	Chromosome	GAMMAPROTEOBACTERIA	IS1380	4360976	4362725	+	COMPLETE	WP_003464579.1	4359001	4359675	-	PPSAL_RS20565	JAB domain-containing protein	-1	COG2003	L	1650
1559	GCA_000297075.2	Pseudomonas pseudoalcaligenes CECT 5344	NZ_HG916826.1	Chromosome	GAMMAPROTEOBACTERIA	IS1380	4350332	4352081	+	COMPLETE	WP_003464579.1	4348355	4349029	-	BN5_RS20555	JAB domain-containing protein	-1	COG2003	L	1650
1560	GCA_001854305.1	Cupriavidus sp. USMAA2-4	NZ_CP017748.1	Chromosome	BETAPROTEOBACTERIA	IS1380	3322780	3324297	+	COMPLETE	WP_071015160.1	3320812	3321486	-	BKK79_RS14755	JAB domain-containing protein	-1	COG2003	L	1650
1561	GCA_000013865.1	Polaromonas sp. JS666	NC_007948.1	Chromosome	BETAPROTEOBACTERIA	IS1380	970614	972329	-	COMPLETE	WP_041388363.1	969681	970355	-	BPRO_RS04670	JAB domain-containing protein	-1	COG2003	L	1650
1562	GCA_001854285.1	Cupriavidus sp. USMAHM13	NZ_CP017751.1	Chromosome	BETAPROTEOBACTERIA	IS1380	3752109	3753626	-	COMPLETE	WP_071015160.1	3754920	3755594	+	BKK81_RS16575	JAB domain-containing protein	1	COG2003	L	1650
1563	GCA_001941865.1	Pseudomonas alcaliphila JAB1	NZ_CP016162.1	Chromosome	GAMMAPROTEOBACTERIA	IS1380	5100574	5102323	+	COMPLETE	WP_075750716.1	5098855	5099529	-	UYA_RS23805	JAB domain-containing protein	-1	COG2003	L	1650
1564	-----------------------------------------------------------------------------------------------------------------------------------
1565	GCA_001543285.1	Aerococcus viridans	NZ_CP014164.1	Chromosome	FIRMICUTES	IS1380	690526	692206	-	COMPLETE	WP_039935390.1	688256	690445	-	AWM76_RS03370	ATP-dependent Clp protease ATP-binding subunit	-1	COG0542	O	147
1566	GCA_000011345.1	Thermosynechococcus elongatus BP-1	NC_004113.1	Chromosome	CYANOBACTERIA/MELAINABACTERIA GROUP	IS1380	294782	296477	+	COMPLETE	NP_681098.1	290720	293194	-	tll0307	ATP-dependent Clp protease regulatory subunit	-1	COG0542	O	147
1567	GCA_001941485.1	Corynebacterium frankenforstense DSM 45800	NZ_CP009247.1	Chromosome	ACTINOBACTERIA	IS1380	2390001	2390558	+	INCOMPLETE	WP_075664600.1	2387229	2389790	-	CFRA_RS10430	ATP-dependent chaperone ClpB	-1	COG0542	O	147
1568	-----------------------------------------------------------------------------------------------------------------------------------
1569	GCA_001685355.1	Streptomyces lincolnensis	NZ_CP016438.1	Chromosome	ACTINOBACTERIA	IS1380	960373	961185	+	INCOMPLETE	WP_067426953.1	961447	962589	+	SLINC_RS04305	transcription termination factor Rho	1	COG1158	K	1749
1570	GCA_000218625.1	Flexistipes sinusarabici DSM 4947	NC_015672.1	Chromosome	DEFERRIBACTERES	IS1380	2098379	2100008	+	COMPLETE	WP_013887059.1	2100311	2101552	+	FLEXSI_RS10020	transcription termination factor Rho	1	COG1158	K	1749
1571	-----------------------------------------------------------------------------------------------------------------------------------
1572	GCA_000009045.1	Bacillus subtilis subsp. subtilis str. 168	NC_000964.3	Chromosome	FIRMICUTES	IS1380	1781906	1782250	+	INCOMPLETE	NP_389588.1	1781228	1781785	-	BSU17070	hypothetical protein	-1	COG0000	XXX	311
1573	GCA_002893965.1	Rhodococcus qingshengii	NZ_CP025959.1	Chromosome	ACTINOBACTERIA	IS1380	4990179	4990532	-	INCOMPLETE	WP_003940103.1	4990612	4991160	+	C1M55_RS23265	hypothetical protein	1	COG0000	XXX	311
1574	GCA_000146565.1	Bacillus subtilis subsp. spizizenii str. W23	NC_014479.1	Chromosome	FIRMICUTES	IS1380	1739291	1739587	+	INCOMPLETE	WP_003221032.1	1738613	1739170	-	BSUW23_RS09055	hypothetical protein	-1	COG0000	XXX	311
1575	GCA_002202055.1	Bacillus subtilis	NZ_CP021903.1	Chromosome	FIRMICUTES	IS1380	1746100	1746444	+	INCOMPLETE	WP_038428985.1	1745422	1745979	-	CD007_RS09065	hypothetical protein	-1	COG0000	XXX	311
1576	GCA_000321395.1	Bacillus subtilis subsp. subtilis str. BSP1	NC_019896.1	Chromosome	FIRMICUTES	IS1380	2287675	2288019	-	INCOMPLETE	WP_003245720.1	2288139	2288696	+	A7A1_RS11635	hypothetical protein	1	COG0000	XXX	311
1577	GCA_000523045.1	Bacillus subtilis BEST7003	NZ_AP012496.1	Chromosome	FIRMICUTES	IS1380	1763507	1763851	+	INCOMPLETE	WP_003245720.1	1762829	1763386	-	BEST7003_RS08890	hypothetical protein	-1	COG0000	XXX	311
1578	GCA_001465815.1	Bacillus subtilis subsp. subtilis	NZ_CP013654.1	Chromosome	FIRMICUTES	IS1380	1867242	1867586	-	INCOMPLETE	WP_015483242.1	1867707	1868264	+	AT706_RS09450	hypothetical protein	1	COG0000	XXX	311
1579	GCA_002055965.1	Bacillus subtilis	NZ_CP020102.1	Chromosome	FIRMICUTES	IS1380	1781938	1782282	+	INCOMPLETE	WP_003245720.1	1781260	1781817	-	B4U62_RS09285	hypothetical protein	-1	COG0000	XXX	311
1580	GCA_001704095.1	Bacillus subtilis	NZ_CP016894.1	Chromosome	FIRMICUTES	IS1380	1735009	1735353	+	INCOMPLETE	WP_029726479.1	1734332	1734889	-	BSHJ0_RS09080	hypothetical protein	-1	COG0000	XXX	311
1581	GCA_002216085.1	Bacillus subtilis	NZ_CP022287.1	Chromosome	FIRMICUTES	IS1380	1745860	1746204	+	INCOMPLETE	WP_015483242.1	1745182	1745739	-	BSSX_RS09105	hypothetical protein	-1	COG0000	XXX	311
1582	GCA_001541905.1	Bacillus subtilis subsp. subtilis	NZ_CP014166.1	Chromosome	FIRMICUTES	IS1380	1761126	1761470	+	INCOMPLETE	WP_003245720.1	1760448	1761005	-	AWM80_RS09250	hypothetical protein	-1	COG0000	XXX	311
1583	GCA_000758665.1	Paenibacillus borealis	NZ_CP009285.1	Chromosome	FIRMICUTES	IS1380	2599142	2599726	+	INCOMPLETE	WP_042211674.1	2598476	2599024	-	PBOR_RS10790	hypothetical protein	-1	COG0000	XXX	311
1584	GCA_001808235.1	Bacillus subtilis	NZ_CP017676.1	Chromosome	FIRMICUTES	IS1380	3661271	3661615	+	INCOMPLETE	WP_070548996.1	3660593	3661150	-	BKN48_RS19195	hypothetical protein	-1	COG0000	XXX	311
1585	GCA_000952895.1	Bacillus sp.	NZ_LN680001.1	Chromosome	FIRMICUTES	IS1380	1781881	1782225	+	INCOMPLETE	WP_003245720.1	1781203	1781760	-	VV28_RS08965	hypothetical protein	-1	COG0000	XXX	311
1586	GCA_000782835.1	Bacillus subtilis	NZ_CP009796.1	Chromosome	FIRMICUTES	IS1380	1742143	1742487	+	INCOMPLETE	WP_038428985.1	1741465	1742022	-	OB04_RS09255	hypothetical protein	-1	COG0000	XXX	311
1587	GCA_000344745.1	Bacillus subtilis subsp. subtilis 6051-HGW	NC_020507.1	Chromosome	FIRMICUTES	IS1380	1781904	1782248	+	INCOMPLETE	WP_003245720.1	1781226	1781783	-	BSU6051_RS09005	hypothetical protein	-1	COG0000	XXX	311
1588	GCA_002501585.1	Rhodococcus sp. H-CA8f	NZ_CP023720.1	Chromosome	ACTINOBACTERIA	IS1380	1488360	1488932	+	INCOMPLETE	WP_020908793.1	1487732	1488280	-	CPI83_RS07155	hypothetical protein	-1	COG0000	XXX	311
1589	GCA_000165925.1	Bacillus atrophaeus 1942	NC_014639.1	Chromosome	FIRMICUTES	IS1380	1242701	1243054	+	INCOMPLETE	WP_003328852.1	1242040	1242579	-	BATR1942_RS06130	hypothetical protein	-1	COG0000	XXX	311
1590	GCA_002173495.1	Bacillus atrophaeus	NZ_CP021500.1	Chromosome	FIRMICUTES	IS1380	1810878	1811231	+	INCOMPLETE	WP_088117191.1	1810217	1810756	-	S101359_RS09050	hypothetical protein	-1	COG0000	XXX	311
1591	GCA_000830075.1	Bacillus atrophaeus	NZ_CP010778.1	Chromosome	FIRMICUTES	IS1380	1168057	1168410	+	INCOMPLETE	WP_003328852.1	1167396	1167935	-	TD68_RS05790	hypothetical protein	-1	COG0000	XXX	311
1592	GCA_000975175.1	Rhodococcus erythropolis	NZ_CP011295.1	Chromosome	ACTINOBACTERIA	IS1380	4815719	4816291	-	INCOMPLETE	WP_019744924.1	4816371	4816919	+	XU06_RS21925	hypothetical protein	1	COG0000	XXX	311
1593	GCA_002163815.1	Bacillus subtilis	NZ_CP016767.1	Chromosome	FIRMICUTES	IS1380	755104	755400	-	INCOMPLETE	WP_088110903.1	755521	756078	+	BCV50_RS03625	hypothetical protein	1	COG0000	XXX	311
1594	GCA_001703495.1	Bacillus subtilis subsp. subtilis	NZ_CP016852.1	Chromosome	FIRMICUTES	IS1380	1781350	1781694	+	INCOMPLETE	WP_003245720.1	1780672	1781229	-	BFI33_RS09375	hypothetical protein	-1	COG0000	XXX	311
1595	GCA_000973605.1	Bacillus subtilis HJ5	NZ_CP007173.1	Chromosome	FIRMICUTES	IS1380	1728540	1728884	+	INCOMPLETE	WP_015483242.1	1727862	1728419	-	AW03_RS09000	hypothetical protein	-1	COG0000	XXX	311
1596	GCA_001682295.1	Rhodococcus sp. 008	NZ_CP012749.1	Chromosome	ACTINOBACTERIA	IS1380	715189	715542	-	INCOMPLETE	WP_003940103.1	715622	716170	+	AOT96_RS03310	hypothetical protein	1	COG0000	XXX	311
1597	GCA_000227485.1	Bacillus subtilis subsp. subtilis str. RO-NN-1	NC_017195.1	Chromosome	FIRMICUTES	IS1380	1756363	1756707	+	INCOMPLETE	WP_014476847.1	1755685	1756242	-	I33_RS08875	hypothetical protein	-1	COG0000	XXX	311
1598	GCA_002201875.1	Bacillus sp. MD-5	NZ_CP021911.1	Chromosome	FIRMICUTES	IS1380	1633472	1633816	+	INCOMPLETE	WP_040083130.1	1632794	1633351	-	CDO84_RS08200	hypothetical protein	-1	COG0000	XXX	311
1599	GCA_002072735.1	Bacillus subtilis	NZ_CP020367.1	Chromosome	FIRMICUTES	IS1380	1759290	1759634	+	INCOMPLETE	WP_003245720.1	1758612	1759169	-	BSK2_RS09115	hypothetical protein	-1	COG0000	XXX	311
1600	GCA_000827065.1	Bacillus subtilis subsp. subtilis	NZ_CP010314.1	Chromosome	FIRMICUTES	IS1380	1761397	1761741	+	INCOMPLETE	WP_003245720.1	1760719	1761276	-	RP72_RS09275	hypothetical protein	-1	COG0000	XXX	311
1601	GCA_000877815.1	Bacillus sp. YP1	NZ_CP010014.1	Chromosome	FIRMICUTES	IS1380	1528067	1528411	+	INCOMPLETE	WP_038428985.1	1527389	1527946	-	QF06_RS07575	hypothetical protein	-1	COG0000	XXX	311
1602	GCA_001719225.1	Bacillus sp. FJAT-14266	NZ_CP017072.1	Chromosome	FIRMICUTES	IS1380	2509757	2510101	-	INCOMPLETE	WP_029726479.1	2510221	2510778	+	BGM23_RS12920	hypothetical protein	1	COG0000	XXX	311
1603	GCA_000725365.1	Terribacillus aidingensis	NZ_CP008876.1	Chromosome	FIRMICUTES	IS1380	119448	119756	+	INCOMPLETE	WP_038557698.1	118787	119335	-	GZ22_RS00615	hypothetical protein	-1	COG0000	XXX	311
1604	GCA_000699465.1	Bacillus subtilis subsp. subtilis str. JH642 substr. AG174	NZ_CP007800.1	Chromosome	FIRMICUTES	IS1380	1765456	1765800	+	INCOMPLETE	WP_003245720.1	1764778	1765335	-	BSUA_RS09330	hypothetical protein	-1	COG0000	XXX	311
1605	GCA_000227465.1	Bacillus subtilis subsp. spizizenii TU-B-10	NC_016047.1	Chromosome	FIRMICUTES	IS1380	1885743	1886039	+	INCOMPLETE	WP_014113846.1	1885066	1885623	-	GYO_RS31490	hypothetical protein	-1	COG0000	XXX	311
1606	GCA_000978495.1	Bacillus sp. LM 4-2	NZ_CP011101.1	Chromosome	FIRMICUTES	IS1380	1755667	1756011	+	INCOMPLETE	WP_003245720.1	1754989	1755546	-	bslm_RS08890	hypothetical protein	-1	COG0000	XXX	311
1607	GCA_000293765.1	Bacillus subtilis QB928	NC_018520.1	Chromosome	FIRMICUTES	IS1380	1761404	1761748	+	INCOMPLETE	WP_003245720.1	1760726	1761283	-	B657_RS09295	hypothetical protein	-1	COG0000	XXX	311
1608	GCA_000758625.1	Paenibacillus sp. FSL R7-0273	NZ_CP009283.1	Chromosome	FIRMICUTES	IS1380	2874216	2874542	+	INCOMPLETE	WP_039872306.1	2873547	2874098	-	R70723_RS12145	hypothetical protein	-1	COG0000	XXX	311
1609	GCA_001604995.1	Bacillus subtilis	NZ_CP015004.1	Chromosome	FIRMICUTES	IS1380	1761521	1761865	+	INCOMPLETE	WP_003245720.1	1760843	1761400	-	A3772_RS09255	hypothetical protein	-1	COG0000	XXX	311
1610	GCA_001644605.1	Paenibacillus swuensis	NZ_CP011388.1	Chromosome	FIRMICUTES	IS1380	2288723	2289304	+	INCOMPLETE	WP_068606118.1	2288079	2288627	-	SY83_RS10025	hypothetical protein	-1	COG0000	XXX	311
1611	GCA_001015095.1	Bacillus subtilis	NZ_CP011534.1	Chromosome	FIRMICUTES	IS1380	1775946	1776290	+	INCOMPLETE	WP_047182628.1	1775268	1775825	-	ABA10_RS09260	hypothetical protein	-1	COG0000	XXX	311
1612	GCA_001942025.1	Rhodococcus sp. YL-1	NZ_CP017299.1	Chromosome	ACTINOBACTERIA	IS1380	4868201	4868554	-	INCOMPLETE	WP_003940103.1	4868634	4869182	+	BH682_RS22485	hypothetical protein	1	COG0000	XXX	311
1613	GCA_000497485.1	Bacillus subtilis PY79	NC_022898.1	Chromosome	FIRMICUTES	IS1380	1744943	1745287	+	INCOMPLETE	WP_003245720.1	1744265	1744822	-	U712_RS08830	hypothetical protein	-1	COG0000	XXX	311
1614	GCA_000789295.1	Bacillus subtilis	NZ_CP010053.1	Chromosome	FIRMICUTES	IS1380	1781665	1782009	+	INCOMPLETE	WP_003245720.1	1780987	1781544	-	QX56_RS09005	hypothetical protein	-1	COG0000	XXX	311
1615	GCA_000296715.2	Brevibacillus brevis X23	NZ_CP023474.1	Chromosome	FIRMICUTES	IS1380	5638273	5638602	-	INCOMPLETE	WP_017251858.1	5638737	5639300	+	A616_RS27835	hypothetical protein	1	COG0000	XXX	311
1616	GCA_000758645.1	Paenibacillus sp. FSL R7-0331	NZ_CP009284.1	Chromosome	FIRMICUTES	IS1380	2853655	2853981	+	INCOMPLETE	WP_042175576.1	2852986	2853537	-	R70331_RS11685	hypothetical protein	-1	COG0000	XXX	311
1617	GCA_001720505.1	Bacillus subtilis	NZ_CP017112.1	Chromosome	FIRMICUTES	IS1380	1756648	1756992	+	INCOMPLETE	WP_003245720.1	1755970	1756527	-	BS16045_RS09235	hypothetical protein	-1	COG0000	XXX	311
1618	GCA_001719185.1	Bacillus gibsonii	NZ_CP017070.1	Chromosome	FIRMICUTES	IS1380	546270	546614	+	INCOMPLETE	WP_029726479.1	545593	546150	-	BGM20_RS02930	hypothetical protein	-1	COG0000	XXX	311
1619	GCA_002215075.1	Brevibacillus formosus	NZ_CP018145.1	Chromosome	FIRMICUTES	IS1380	4563597	4563770	-	INCOMPLETE	WP_088909446.1	4563932	4564495	+	BP422_RS21610	hypothetical protein	1	COG0000	XXX	311
1620	GCA_000349795.1	Bacillus subtilis subsp. subtilis str. BAB-1	NC_020832.1	Chromosome	FIRMICUTES	IS1380	1741172	1741516	+	INCOMPLETE	WP_015483242.1	1740494	1741051	-	I653_RS08815	hypothetical protein	-1	COG0000	XXX	311
1621	GCA_002142595.1	Bacillus subtilis	NZ_CP021169.1	Chromosome	FIRMICUTES	IS1380	1700297	1700641	+	INCOMPLETE	WP_086343851.1	1699619	1700176	-	B9N48_RS08915	hypothetical protein	-1	COG0000	XXX	311
1622	GCA_000981585.1	Paenibacillus riograndensis SBR5	NZ_LN831776.1	Chromosome	FIRMICUTES	IS1380	2922601	2922954	+	INCOMPLETE	WP_020427175.1	2921942	2922481	-	PRIO_RS11830	hypothetical protein	-1	COG0000	XXX	311
1623	GCA_000169195.2	Bacillus coagulans 36D1	NC_016023.1	Chromosome	FIRMICUTES	IS1380	1093353	1093700	-	INCOMPLETE	WP_014096362.1	1093876	1094424	+	BCOA_RS22250	hypothetical protein	1	COG0000	XXX	311
1624	GCA_000699525.1	Bacillus subtilis subsp. subtilis str. AG1839	NZ_CP008698.1	Chromosome	FIRMICUTES	IS1380	1765456	1765800	+	INCOMPLETE	WP_003245720.1	1764778	1765335	-	BSUB_RS09330	hypothetical protein	-1	COG0000	XXX	311
1625	GCA_000010105.1	Rhodococcus erythropolis PR4	NC_012490.1	Chromosome	ACTINOBACTERIA	IS1380	5062353	5062925	-	INCOMPLETE	WP_020908793.1	5063005	5063553	+	RER_RS25220	hypothetical protein	1	COG0000	XXX	311
1626	GCA_000737405.1	Bacillus subtilis TO-A	NZ_CP005997.1	Chromosome	FIRMICUTES	IS1380	1722446	1722790	+	INCOMPLETE	WP_003245720.1	1721768	1722325	-	M036_RS09045	hypothetical protein	-1	COG0000	XXX	311
1627	GCA_000758565.1	Paenibacillus sp. FSL P4-0081	NZ_CP009280.1	Chromosome	FIRMICUTES	IS1380	2514183	2514473	+	INCOMPLETE	WP_042135321.1	2513516	2514064	-	P40081_RS10575	hypothetical protein	-1	COG0000	XXX	311
1628	GCA_000971925.1	Bacillus subtilis KCTC 1028	NZ_CP011115.1	Chromosome	FIRMICUTES	IS1380	1781911	1782255	+	INCOMPLETE	WP_003245720.1	1781233	1781790	-	O7A_RS09390	hypothetical protein	-1	COG0000	XXX	311
1629	GCA_001597265.1	Bacillus subtilis subsp. globigii	NZ_CP014840.1	Chromosome	FIRMICUTES	IS1380	2236019	2236372	-	INCOMPLETE	WP_003328852.1	2236494	2237033	+	A1D11_RS10950	hypothetical protein	1	COG0000	XXX	311
1630	GCA_000953615.1	Bacillus subtilis	NZ_LN649259.1	Chromosome	FIRMICUTES	IS1380	1799917	1800261	+	INCOMPLETE	WP_003245720.1	1799239	1799796	-	VV34_RS09470	hypothetical protein	-1	COG0000	XXX	311
1631	GCA_002079265.1	Rhodococcus sp. BH4	NZ_CP014941.1	Chromosome	ACTINOBACTERIA	IS1380	4866488	4866841	-	INCOMPLETE	WP_003940103.1	4866921	4867469	+	A0W34_RS22330	hypothetical protein	1	COG0000	XXX	311
1632	GCA_002243495.1	Bacillus atrophaeus	NZ_CP022653.1	Chromosome	FIRMICUTES	IS1380	1874022	1874375	+	INCOMPLETE	WP_094232048.1	1873361	1873900	-	BaGK_RS09470	hypothetical protein	-1	COG0000	XXX	311
1633	GCA_001037985.1	Bacillus subtilis	NZ_CP011882.1	Chromosome	FIRMICUTES	IS1380	2691342	2691686	+	INCOMPLETE	WP_003245720.1	2690664	2691221	-	ABU16_RS14010	hypothetical protein	-1	COG0000	XXX	311
1634	GCA_000186745.1	Bacillus subtilis BSn5	NC_014976.1	Chromosome	FIRMICUTES	IS1380	3992398	3992742	+	INCOMPLETE	WP_015715906.1	3991720	3992277	-	BSN5_RS20985	hypothetical protein	-1	COG0000	XXX	311
1635	GCA_000338735.1	Bacillus subtilis XF-1	NC_020244.1	Chromosome	FIRMICUTES	IS1380	1781128	1781472	+	INCOMPLETE	WP_015483242.1	1780450	1781007	-	C663_RS09055	hypothetical protein	-1	COG0000	XXX	311
1636	GCA_001697265.1	Bacillus subtilis subsp. subtilis	NZ_CP015375.1	Chromosome	FIRMICUTES	IS1380	2825592	2825936	-	INCOMPLETE	WP_003245720.1	2826057	2826614	+	AS891_RS14860	hypothetical protein	1	COG0000	XXX	311
1637	GCA_000706705.1	Bacillus subtilis subsp. subtilis str. OH 131.1	NZ_CP007409.1	Chromosome	FIRMICUTES	IS1380	1724593	1724937	+	INCOMPLETE	WP_029726479.1	1723916	1724473	-	Q433_RS09030	hypothetical protein	-1	COG0000	XXX	311
1638	GCA_000696675.2	Rhodococcus erythropolis R138	NZ_CP007255.1	Chromosome	ACTINOBACTERIA	IS1380	2124118	2124690	+	INCOMPLETE	WP_029256020.1	2123490	2124038	-	H351_RS09980	hypothetical protein	-1	COG0000	XXX	311
1639	GCA_000789275.1	Bacillus subtilis subsp. subtilis str. 168	NZ_CP010052.1	Chromosome	FIRMICUTES	IS1380	1781918	1782262	+	INCOMPLETE	WP_003245720.1	1781240	1781797	-	QU35_RS09020	hypothetical protein	-1	COG0000	XXX	311
1640	GCA_000832905.1	Bacillus coagulans DSM 1 ATCC 7050	NZ_CP009709.1	Chromosome	FIRMICUTES	IS1380	2595067	2595414	+	INCOMPLETE	WP_014096362.1	2594343	2594891	-	BF29_RS13180	hypothetical protein	-1	COG0000	XXX	311
1641	GCA_002202035.1	Bacillus subtilis subsp. subtilis	NZ_CP021921.1	Chromosome	FIRMICUTES	IS1380	1758400	1758744	+	INCOMPLETE	WP_086343851.1	1757723	1758280	-	S101392_RS09150	hypothetical protein	-1	COG0000	XXX	311
1642	GCA_000758705.1	Paenibacillus graminis	NZ_CP009287.1	Chromosome	FIRMICUTES	IS1380	2614315	2614671	+	INCOMPLETE	WP_025703472.1	2613656	2614195	-	PGRAT_RS10565	hypothetical protein	-1	COG0000	XXX	311
1643	GCA_001889625.1	Bacillus subtilis	NZ_CP018173.1	Chromosome	FIRMICUTES	IS1380	2847093	2847389	+	INCOMPLETE	WP_072566293.1	2846416	2846973	-	BAX60_RS14700	hypothetical protein	-1	COG0000	XXX	311
1644	GCA_000259365.1	Bacillus sp. JS	NC_017743.1	Chromosome	FIRMICUTES	IS1380	1830980	1831324	+	INCOMPLETE	WP_041521340.1	1830302	1830859	-	MY9_RS09355	hypothetical protein	-1	COG0000	XXX	311
1645	GCA_000454045.1	Rhodococcus erythropolis CCM2595	NC_022115.1	Chromosome	ACTINOBACTERIA	IS1380	4789274	4789846	-	INCOMPLETE	WP_019744924.1	4789926	4790474	+	O5Y_RS21645	hypothetical protein	1	COG0000	XXX	311
1646	-----------------------------------------------------------------------------------------------------------------------------------
1647	GCA_001766255.1	Acetobacter pasteurianus subsp. paradoxus	NZ_CP015168.1	Chromosome	ALPHAPROTEOBACTERIA	IS1380	2131199	2133059	-	COMPLETE	WP_070325102.1	2127404	2128318	-	A4R89_RS10550	ABC transporter ATP-binding protein	-1	COG1116	P	804
1648	GCA_000010625.1	Microcystis aeruginosa NIES-843	NC_010296.1	Chromosome	CYANOBACTERIA/MELAINABACTERIA GROUP	IS1380	1788945	1790706	-	COMPLETE	WP_012265253.1	1791866	1793224	+	MAE_RS08745	bicarbonate transport system substrate-binding protein	1	COG0715	P	804
1649	-----------------------------------------------------------------------------------------------------------------------------------
1650	GCA_001186405.1	Leptospirillum sp. Group II 'CF-1'	NZ_CP012147.1	Chromosome	NITROSPIRA	IS1380	755323	757082	-	COMPLETE	WP_023525796.1	753782	755209	-	ABH19_RS13690	Putative sigma54 specific transcriptional regulator, Fis family	-1	COG2204	T	939
1651	GCA_000017645.1	Xanthobacter autotrophicus Py2	NC_009720.1	Chromosome	ALPHAPROTEOBACTERIA	IS1380	84879	86552	+	COMPLETE	WP_011995760.1	88123	89916	+	XAUT_RS00415	nif-specific transcriptional activator NifA	1	COG3604	KT	939
1652	-----------------------------------------------------------------------------------------------------------------------------------
1653	GCA_000294515.1	Nocardiopsis alba ATCC BAA-2165	NC_018524.1	Chromosome	ACTINOBACTERIA	IS1380	1524306	1525106	-	INCOMPLETE	WP_017533154.1	1525299	1526519	+	B005_RS06720	formaldehyde dehydrogenase, glutathione-independent	1	COG1063	ER	518
1654	GCA_002368375.1	Calothrix sp. NIES-4101	NZ_AP018280.1	Chromosome	CYANOBACTERIA/MELAINABACTERIA GROUP	IS1380	4117735	4119415	-	COMPLETE	WP_096618202.1	4119672	4120901	+	CDC36_RS30985	glutathione-dependent formaldehyde dehydrogenase	1	COG1063	ER	518
1655	GCA_002173735.1	Acetobacter pasteurianus subsp. pasteurianus	NZ_CP021511.1	Plasmid	ALPHAPROTEOBACTERIA	IS1380	12418	14267	+	COMPLETE	WP_087652183.1	16336	17517	+	S1001342_RS13425	glutathione-dependent formaldehyde dehydrogenase	1	COG1063	ER	518
1656	GCA_002173735.1	Acetobacter pasteurianus subsp. pasteurianus	NZ_CP021511.1	Plasmid	ALPHAPROTEOBACTERIA	IS1380	14477	16239	-	COMPLETE	WP_087652183.1	16336	17517	+	S1001342_RS13425	glutathione-dependent formaldehyde dehydrogenase	1	COG1063	ER	518
1657	GCA_002208825.1	Brevundimonas vesicularis	NZ_CP022048.1	Chromosome	ALPHAPROTEOBACTERIA	IS1380	1783466	1785133	+	COMPLETE	WP_088582616.1	1785177	1786214	+	CEP68_RS09170	alcohol dehydrogenase	1	COG1063	ER	518
1658	GCA_000021845.1	Methylobacterium extorquens CM4	NC_011758.1	Plasmid	ALPHAPROTEOBACTERIA	IS1380	208786	210395	+	COMPLETE	WP_012606214.1	207108	208283	-	MCHL_RS27160	glutathione-dependent formaldehyde dehydrogenase	-1	COG1063	ER	518
1659	-----------------------------------------------------------------------------------------------------------------------------------
1660	GCA_001611095.1	Klebsiella pneumoniae subsp. pneumoniae	NZ_CP012744.1	Chromosome	GAMMAPROTEOBACTERIA	IS1380	4435387	4435519	-	INCOMPLETE	WP_004145929.1	4436074	4437480	+	AOG31_RS22330	MFS transporter	1	COG2211	G	5123
1661	GCA_001050435.1	Lactobacillus koreensis	NZ_CP012033.1	Chromosome	FIRMICUTES	IS1380	1610926	1612423	+	COMPLETE	WP_048734358.1	1612600	1613961	+	ABN16_RS07215	MFS transporter	1	COG2211	G	5123
1662	GCA_001611055.1	Klebsiella pneumoniae subsp. pneumoniae	NZ_CP012743.1	Chromosome	GAMMAPROTEOBACTERIA	IS1380	4508141	4508268	-	INCOMPLETE	WP_004145929.1	4508823	4510229	+	AOD72_RS22565	MFS transporter	1	COG2211	G	5123
1663	-----------------------------------------------------------------------------------------------------------------------------------
1664	GCA_000828915.1	Comamonadaceae bacterium B1	NZ_AP014569.1	Chromosome	BETAPROTEOBACTERIA	IS1380	2229388	2230939	+	COMPLETE	WP_045536796.1	2227106	2229031	-	SMCB_RS10250	molecular chaperone HtpG	-1	COG0326	O	437
1665	GCA_000019165.1	Heliobacterium modesticaldum Ice1	NC_010337.2	Chromosome	FIRMICUTES	IS1380	12620	14319	-	COMPLETE	WP_012281189.1	10109	11989	-	HM1_RS00055	molecular chaperone HtpG	-1	COG0326	O	437
1666	-----------------------------------------------------------------------------------------------------------------------------------
1667	GCA_001308105.1	Persicobacter sp. JZB09	NZ_CP012851.1	Chromosome	BACTEROIDETES/CHLOROBI GROUP	IS1380	1245853	1246632	+	INCOMPLETE	WP_053405905.1	1244295	1245701	-	AO081_RS05580	23S rRNA (uracil(1939)-C(5))-methyltransferase RlmD	-1	COG2265	J	1094
1668	GCA_000014265.1	Trichodesmium erythraeum IMS101	NC_008312.1	Chromosome	CYANOBACTERIA/MELAINABACTERIA GROUP	IS1380	7378897	7380663	-	COMPLETE	WP_011614066.1	7381867	7383324	+	TERY_RS23185	23S rRNA (uracil(1939)-C(5))-methyltransferase RlmD	1	COG2265	J	1094
1669	-----------------------------------------------------------------------------------------------------------------------------------
1670	GCA_001563265.1	Sphingobium sp. TKS	NZ_CP005084.1	Chromosome	ALPHAPROTEOBACTERIA	IS1380	966846	968519	+	COMPLETE	WP_066564003.1	965190	966710	-	K426_RS25150	aldehyde dehydrogenase family protein	-1	COG1012	C	330
1671	GCA_000725365.1	Terribacillus aidingensis	NZ_CP008876.1	Chromosome	FIRMICUTES	IS1380	119448	119756	+	INCOMPLETE	WP_084160792.1	120400	121764	+	GZ22_RS00625	NADP-dependent glyceraldehyde-3-phosphate dehydrogenase	1	COG1012	C	330
1672	GCA_001307295.1	Sphingopyxis macrogoltabida	NZ_CP012701.1	Plasmid	ALPHAPROTEOBACTERIA	IS1380	32006	33774	+	COMPLETE	WP_084758683.1	36470	36898	+	AN936_RS24410	hypothetical protein	1	COG1012	C	330
1673	GCA_001766235.1	Acetobacter pasteurianus subsp. ascendens	NZ_CP015164.1	Chromosome	ALPHAPROTEOBACTERIA	IS1380	1960908	1962742	+	COMPLETE	WP_070323607.1	1963075	1964562	+	A4S02_RS09410	NAD-dependent phenylacetaldehyde dehydrogenase	1	COG1012	C	330
1674	-----------------------------------------------------------------------------------------------------------------------------------
1675	GCA_001545155.1	Halomonas chromatireducens	NZ_CP014226.1	Chromosome	GAMMAPROTEOBACTERIA	IS1380	1636645	1636947	+	INCOMPLETE	WP_066447211.1	1634085	1636355	-	LOKO_RS07630	NADP-dependent malic enzyme	-1	COG0280	C	1271
1676	GCA_002005145.1	Desulfotomaculum ferrireducens	NZ_CP019698.1	Chromosome	FIRMICUTES	IS1380	3008092	3009589	+	COMPLETE	WP_077715260.1	3009963	3011384	+	B0537_RS14755	NAD-dependent malic enzyme	1	COG0281	C	1271
1677	-----------------------------------------------------------------------------------------------------------------------------------
1678	GCA_002891965.1	Phaeobacter inhibens	NZ_CP010635.1	Plasmid	ALPHAPROTEOBACTERIA	IS1380	46673	48343	-	COMPLETE	WP_001043260.1	45817	46632	-	PhaeoP78_RS20255	sulfonamide-resistant dihydropteroate synthase Sul2	-1	COG0294	H	859
1679	GCA_002892025.1	Phaeobacter inhibens	NZ_CP010616.1	Plasmid	ALPHAPROTEOBACTERIA	IS1380	50153	51823	-	COMPLETE	WP_001043260.1	49297	50112	-	PhaeoP92_RS21380	sulfonamide-resistant dihydropteroate synthase Sul2	-1	COG0294	H	859
1680	GCA_002892045.1	Phaeobacter inhibens	NZ_CP010667.1	Plasmid	ALPHAPROTEOBACTERIA	IS1380	50153	51823	-	COMPLETE	WP_001043260.1	49297	50112	-	PhaeoP74_RS21395	sulfonamide-resistant dihydropteroate synthase Sul2	-1	COG0294	H	859
1681	GCA_002310875.1	Proteus mirabilis	NZ_CP017084.1	Plasmid	GAMMAPROTEOBACTERIA	IS1380	3141	3794	+	INCOMPLETE	WP_000259026.1	976	1947	-	BG257_RS19470	Sul1-delta/DUF3363 domain-containing fusion protein	-1	COG0294	H	859
1682	GCA_002892065.1	Phaeobacter inhibens	NZ_CP010713.1	Plasmid	ALPHAPROTEOBACTERIA	IS1380	50152	51822	-	COMPLETE	WP_001043260.1	49296	50111	-	PhaeoP66_RS22795	sulfonamide-resistant dihydropteroate synthase Sul2	-1	COG0294	H	859
1683	GCA_002892125.1	Phaeobacter inhibens	NZ_CP010755.1	Plasmid	ALPHAPROTEOBACTERIA	IS1380	50152	51822	-	COMPLETE	WP_001043260.1	49296	50111	-	PhaeoP70_RS21380	sulfonamide-resistant dihydropteroate synthase Sul2	-1	COG0294	H	859
1684	-----------------------------------------------------------------------------------------------------------------------------------
1685	GCA_000317675.1	Cyanobacterium aponinum PCC 10605	NC_019776.1	Chromosome	CYANOBACTERIA/MELAINABACTERIA GROUP	IS1380	3306108	3307109	+	INCOMPLETE	WP_015220567.1	3308331	3309812	+	CYAN10605_RS13835	glutamate synthase subunit beta	1	COG0493	ER	679
1686	GCA_000019165.1	Heliobacterium modesticaldum Ice1	NC_010337.2	Chromosome	FIRMICUTES	IS1380	989017	990787	-	COMPLETE	WP_012282097.1	991149	992525	+	HM1_RS04425	glutamate synthase	1	COG0493	ER	679
1687	-----------------------------------------------------------------------------------------------------------------------------------
1688	GCA_000835165.1	Corynebacterium marinum DSM 44953	NZ_CP007792.1	Plasmid	ACTINOBACTERIA	IS1380	94405	96094	-	COMPLETE	WP_003859513.1	92550	93272	-	B840_RS12770	VIT family protein	-1	COG1814	P	1897
1689	GCA_000024245.1	Zymomonas mobilis subsp. mobilis NCIMB 11163	NC_013355.1	Chromosome	ALPHAPROTEOBACTERIA	IS1380	1568303	1569973	-	COMPLETE	WP_015740159.1	1566985	1567689	-	ZA10_RS06985	VIT family protein	-1	COG1814	P	1897
1690	-----------------------------------------------------------------------------------------------------------------------------------
1691	GCA_000284195.1	Rickettsia parkeri str. Portsmouth	NC_017044.1	Chromosome	ALPHAPROTEOBACTERIA	IS1380	711516	713002	-	INCOMPLETE	WP_014410756.1	713785	717921	+	MC1_RS03670	conjugal transfer protein TraA	1	COG0507	L	177
1692	GCA_001753085.1	Legionella pneumophila	NZ_CP015941.1	Chromosome	GAMMAPROTEOBACTERIA	IS1380	2637619	2638992	-	COMPLETE	WP_027224029.1	2634660	2637311	-	A9E85_RS11640	Ti-type conjugative transfer relaxase TraA	-1	COG0507	L	177
1693	GCA_900186855.1	Legionella pneumophila	NZ_LT906476.1	Chromosome	GAMMAPROTEOBACTERIA	IS1380	2640101	2641591	+	COMPLETE	WP_027224029.1	2636674	2639325	-	CKV96_RS11980	Ti-type conjugative transfer relaxase TraA	-1	COG0507	L	177
1694	-----------------------------------------------------------------------------------------------------------------------------------
1695	GCA_000023925.1	Kytococcus sedentarius DSM 20547	NC_013169.1	Chromosome	ACTINOBACTERIA	IS1380	2628255	2628575	+	INCOMPLETE	WP_041291716.1	2628968	2630068	+	KSED_RS12505	alcohol dehydrogenase	1	COG1062	R	1272
1696	GCA_001307295.1	Sphingopyxis macrogoltabida	NZ_CP012700.1	Chromosome	ALPHAPROTEOBACTERIA	IS1380	1069165	1070933	-	COMPLETE	WP_054590112.1	1068063	1069157	-	AN936_RS04950	alcohol dehydrogenase	-1	COG1062	R	1272
1697	-----------------------------------------------------------------------------------------------------------------------------------
1698	GCA_001922385.1	Sphingomonas koreensis	NZ_CP018820.1	Chromosome	ALPHAPROTEOBACTERIA	IS1380	675570	677335	+	COMPLETE	WP_075150664.1	674381	675448	-	BRX40_RS03350	NAD(P)-dependent alcohol dehydrogenase	-1	COG1064	G	730
1699	GCA_000010925.1	Acetobacter pasteurianus IFO 3283-32	NC_017111.1	Chromosome	ALPHAPROTEOBACTERIA	IS1380	1692008	1693680	+	COMPLETE	WP_014456900.1	1690834	1691904	-	APA32_RS07890	NAD(P)-dependent alcohol dehydrogenase	-1	COG1064	G	730
1700	GCA_000010905.1	Acetobacter pasteurianus IFO 3283-26	NC_017146.1	Chromosome	ALPHAPROTEOBACTERIA	IS1380	1693025	1694697	+	COMPLETE	WP_014456900.1	1691851	1692921	-	APA26_RS07900	NAD(P)-dependent alcohol dehydrogenase	-1	COG1064	G	730
1701	GCA_000317615.1	Dactylococcopsis salina PCC 8305	NC_019780.1	Chromosome	CYANOBACTERIA/MELAINABACTERIA GROUP	IS1380	3062489	3064286	+	COMPLETE	WP_083874437.1	3060003	3060923	-	DACSA_RS14705	NAD(P)-dependent alcohol dehydrogenase	-1	COG1064	G	730
1702	GCA_000010965.1	Acetobacter pasteurianus IFO 3283-12	NC_017108.1	Chromosome	ALPHAPROTEOBACTERIA	IS1380	1692008	1693680	+	COMPLETE	WP_014456900.1	1690834	1691904	-	APA12_RS07895	NAD(P)-dependent alcohol dehydrogenase	-1	COG1064	G	730
1703	GCA_000020545.1	Chlorobium phaeobacteroides BS1	NC_010831.1	Chromosome	BACTEROIDETES/CHLOROBI GROUP	IS1380	1170593	1172378	+	COMPLETE	WP_012474509.1	1172611	1173639	+	CPHAMN1_RS05410	alcohol dehydrogenase	1	COG1064	G	730
1704	GCA_000010945.1	Acetobacter pasteurianus IFO 3283-01-42C	NC_017150.1	Chromosome	ALPHAPROTEOBACTERIA	IS1380	1599760	1601432	+	COMPLETE	WP_014456900.1	1598586	1599656	-	APA42C_RS07515	NAD(P)-dependent alcohol dehydrogenase	-1	COG1064	G	730
1705	GCA_000010865.1	Acetobacter pasteurianus IFO 3283-07	NC_017121.1	Chromosome	ALPHAPROTEOBACTERIA	IS1380	1692008	1693680	+	COMPLETE	WP_014456900.1	1690834	1691904	-	APA07_RS07885	NAD(P)-dependent alcohol dehydrogenase	-1	COG1064	G	730
1706	GCA_002202135.1	Acetobacter pasteurianus subsp. pasteurianus	NZ_CP021922.1	Chromosome	ALPHAPROTEOBACTERIA	IS1380	2519145	2520812	-	COMPLETE	WP_014456900.1	2520924	2521994	+	S101468_RS12210	NAD(P)-dependent alcohol dehydrogenase	1	COG1064	G	730
1707	GCA_000010885.1	Acetobacter pasteurianus IFO 3283-22	NC_017125.1	Chromosome	ALPHAPROTEOBACTERIA	IS1380	1693025	1694697	+	COMPLETE	WP_014456900.1	1691851	1692921	-	APA22_RS07895	NAD(P)-dependent alcohol dehydrogenase	-1	COG1064	G	730
1708	GCA_000010845.1	Acetobacter pasteurianus IFO 3283-03	NC_017100.1	Chromosome	ALPHAPROTEOBACTERIA	IS1380	1693025	1694697	+	COMPLETE	WP_014456900.1	1691851	1692921	-	APA03_RS07885	NAD(P)-dependent alcohol dehydrogenase	-1	COG1064	G	730
1709	GCA_001766255.1	Acetobacter pasteurianus subsp. paradoxus	NZ_CP015168.1	Chromosome	ALPHAPROTEOBACTERIA	IS1380	1328266	1330027	-	COMPLETE	WP_019088008.1	1330313	1331383	+	A4R89_RS06715	NAD(P)-dependent alcohol dehydrogenase	1	COG1064	G	730
1710	GCA_000010825.1	Acetobacter pasteurianus IFO 3283-01	NC_013209.1	Chromosome	ALPHAPROTEOBACTERIA	IS1380	1692014	1693686	+	COMPLETE	WP_014456900.1	1690840	1691910	-	APA01_RS07900	NAD(P)-dependent alcohol dehydrogenase	-1	COG1064	G	730
1711	-----------------------------------------------------------------------------------------------------------------------------------
1712	GCA_001659785.1	Dietzia timorensis	NZ_CP015961.1	Chromosome	ACTINOBACTERIA	IS1380	559195	560800	+	COMPLETE	WP_067477813.1	556881	558833	-	BJL86_RS02630	acetate--CoA ligase	-1	COG0365	I	909
1713	GCA_000732925.1	Amycolatopsis japonica	NZ_CP008953.1	Chromosome	ACTINOBACTERIA	IS1380	2129609	2129977	-	INCOMPLETE	WP_038510057.1	2127876	2129372	-	AJAP_RS10385	acyl-CoA synthetase	-1	COG0318	IQ	909
1714	GCA_002011925.1	Cupriavidus sp. NH9	NZ_CP017757.1	Chromosome	BETAPROTEOBACTERIA	IS1380	2957927	2959634	+	COMPLETE	WP_078197071.1	2954680	2956662	-	BJN34_RS13495	acetate--CoA ligase	-1	COG0365	I	909
1715	GCA_000400635.2	Amycolatopsis orientalis HCCB10007	NC_021252.1	Chromosome	ACTINOBACTERIA	IS1380	6549692	6550135	+	INCOMPLETE	WP_016336110.1	6550297	6551793	+	AORI_RS69965	acyl-CoA synthetase	1	COG0318	IQ	909
1716	GCA_002849735.1	Amycolatopsis sp. BJA-103	NZ_CP017780.1	Chromosome	ACTINOBACTERIA	IS1380	5282517	5282882	+	INCOMPLETE	WP_101609548.1	5283140	5284636	+	BKN51_RS22840	acyl-CoA synthetase	1	COG0318	IQ	909
1717	-----------------------------------------------------------------------------------------------------------------------------------
1718	GCA_000214665.1	Methylomonas methanica MC09	NC_015572.1	Chromosome	GAMMAPROTEOBACTERIA	IS1380	2000260	2001789	+	COMPLETE	WP_013818495.1	1996421	1998133	-	METME_RS09200	ubiquinone-dependent pyruvate dehydrogenase	-1	COG0028	EH	60
1719	GCA_001186405.1	Leptospirillum sp. Group II 'CF-1'	NZ_CP012147.1	Chromosome	NITROSPIRA	IS1380	2707184	2708946	+	COMPLETE	WP_014962228.1	2705288	2707033	-	ABH19_RS13615	acetolactate synthase, large subunit, biosynthetic type	-1	COG0028	EH	60
1720	GCA_900116935.1	Lactobacillus acidipiscis	NZ_LT630287.1	Chromosome	FIRMICUTES	IS1380	259497	260991	-	COMPLETE	WP_079578470.1	257288	259126	-	LAC1533_RS01220	pyruvate oxidase	-1	COG0028	EH	60
1721	-----------------------------------------------------------------------------------------------------------------------------------
1722	GCA_000016725.1	Acidiphilium cryptum JF-5	NC_009484.1	Chromosome	ALPHAPROTEOBACTERIA	IS1380	1303912	1304382	+	INCOMPLETE	WP_043509312.1	1299633	1302419	-	ACRY_RS08255	hypothetical protein	-1	COG0000	XXX	420
1723	GCA_002369955.1	Ichthyobacterium seriolicida	NZ_AP014564.1	Chromosome	BACTEROIDETES/CHLOROBI GROUP	IS1380	443526	444989	-	INCOMPLETE	WP_096685253.1	445138	449460	+	JBKA6_RS01690	hypothetical protein	1	COG0000	XXX	420
1724	GCA_002369955.1	Ichthyobacterium seriolicida	NZ_AP014564.1	Chromosome	BACTEROIDETES/CHLOROBI GROUP	IS1380	1362075	1363216	+	INCOMPLETE	WP_096686576.1	1357275	1361807	-	JBKA6_RS05300	hypothetical protein	-1	COG5295	UW	420
1725	-----------------------------------------------------------------------------------------------------------------------------------
1726	GCA_000017705.1	Vibrio campbellii ATCC BAA-1116	NC_009784.1	Chromosome	GAMMAPROTEOBACTERIA	IS1380	1615344	1616053	+	INCOMPLETE	WP_012129892.1	1612360	1614504	-	VIBHAR_RS24795	type I secretion system permease/ATPase	-1	COG2274	V	1759
1727	GCA_000464435.1	Vibrio campbellii ATCC BAA-1116	NC_022270.1	Chromosome	GAMMAPROTEOBACTERIA	IS1380	463679	464393	-	INCOMPLETE	WP_012129892.1	465233	467377	+	M892_RS19470	type I secretion system permease/ATPase	1	COG2274	V	1759
1728	GCA_000015125.1	Chlorobium phaeobacteroides DSM 266	NC_008639.1	Chromosome	BACTEROIDETES/CHLOROBI GROUP	IS1380	390988	392767	-	COMPLETE	WP_011744245.1	392896	394815	+	CPHA266_RS01815	ABC transporter ATP-binding protein	1	COG1132	V	1759
1729	GCA_000993825.1	Paenibacillus durus ATCC 35681	NZ_CP011114.1	Chromosome	FIRMICUTES	IS1380	237090	238535	-	INCOMPLETE	WP_025694099.1	235011	236708	-	VK70_RS01100	ABC transporter ATP-binding protein	-1	COG1132	V	1759
1730	-----------------------------------------------------------------------------------------------------------------------------------
1731	GCA_001611095.1	Klebsiella pneumoniae subsp. pneumoniae	NZ_CP012744.1	Chromosome	GAMMAPROTEOBACTERIA	IS1380	4059010	4059134	-	INCOMPLETE	WP_004177236.1	4059614	4060807	+	AOG31_RS20465	MexE family multidrug efflux RND transporter periplasmic adaptor subunit	1	COG0845	MV	2
1732	GCA_000021765.1	Thauera sp. MZ1T	NC_011662.2	Chromosome	BETAPROTEOBACTERIA	IS1380	563878	565571	+	COMPLETE	WP_012584476.1	565940	567139	+	TMZ1T_RS02440	MexE family multidrug efflux RND transporter periplasmic adaptor subunit	1	COG0845	MV	2
1733	-----------------------------------------------------------------------------------------------------------------------------------
1734	GCA_000828895.1	Comamonadaceae bacterium A1	NZ_AP014568.1	Chromosome	BETAPROTEOBACTERIA	IS1380	142534	144091	-	COMPLETE	WP_045530335.1	142626	143993	-	SRAA_RS00690	hypothetical protein	0	COG0000	XXX	71
1735	GCA_000828915.1	Comamonadaceae bacterium B1	NZ_AP014569.1	Chromosome	BETAPROTEOBACTERIA	IS1380	659459	659839	+	INCOMPLETE	WP_052468389.1	659450	659899	+	SMCB_RS03050	hypothetical protein	0	COG0000	XXX	71
1736	GCA_000828915.1	Comamonadaceae bacterium B1	NZ_AP014569.1	Chromosome	BETAPROTEOBACTERIA	IS1380	2229388	2230939	+	COMPLETE	WP_052468432.1	2229456	2230844	+	SMCB_RS10255	hypothetical protein	0	COG0000	XXX	71
1737	GCA_000832905.1	Bacillus coagulans DSM 1 ATCC 7050	NZ_CP009709.1	Chromosome	FIRMICUTES	IS1380	89531	90601	+	INCOMPLETE	WP_029142291.1	89522	90625	+	BF29_RS00465	hypothetical protein	0	COG0000	XXX	71
1738	-----------------------------------------------------------------------------------------------------------------------------------
1739	GCA_002002885.1	Janthinobacterium sp. LM6	NZ_CP019510.1	Chromosome	BETAPROTEOBACTERIA	IS1380	6131349	6132848	+	COMPLETE	WP_077408796.1	6133132	6134199	+	BZG29_RS26960	aminoglycoside phosphotransferase	1	COG3178	R	293
1740	GCA_000746525.1	Pseudomonas alkylphenolica	NZ_CP009048.1	Chromosome	GAMMAPROTEOBACTERIA	IS1380	501933	503604	-	COMPLETE	WP_038606056.1	504688	505713	+	PSAKL28_RS02270	aminoglycoside phosphotransferase	1	COG3178	R	293
1741	-----------------------------------------------------------------------------------------------------------------------------------
1742	GCA_000011345.1	Thermosynechococcus elongatus BP-1	NC_004113.1	Chromosome	CYANOBACTERIA/MELAINABACTERIA GROUP	IS1380	1149515	1151059	+	INCOMPLETE	NP_681910.1	1151497	1152810	+	tlr1120	ABC transporter substrate-binding protein	1	COG0683	E	570
1743	GCA_000091305.1	Streptomyces scabiei 87.22	NC_013929.1	Chromosome	ACTINOBACTERIA	IS1380	315576	315749	+	INCOMPLETE	WP_012998239.1	311681	315412	-	SCAB_RS01315	helix-turn-helix domain-containing protein	-1	COG5635	T	570
1744	GCA_000175575.2	Acidithiobacillus caldus ATCC 51756	NZ_CP005986.1	Chromosome	ACIDITHIOBACILLIA	IS1380	1891296	1892639	-	COMPLETE	WP_051620779.1	1888026	1890815	-	ACAty_RS14920	GGDEF domain-containing protein	-1	COG2200	T	570
1745	GCA_002891925.1	Phaeobacter piscinae	NZ_CP010715.1	Chromosome	ALPHAPROTEOBACTERIA	IS1380	1164041	1165712	+	COMPLETE	WP_096871065.1	1161024	1163552	-	phaeop18_RS05390	histidine kinase	-1	COG0784	T	570
1746	GCA_001028705.1	Croceicoccus naphthovorans	NZ_CP011770.1	Chromosome	ALPHAPROTEOBACTERIA	IS1380	68878	70532	+	COMPLETE	WP_082134717.1	70553	71731	+	AB433_RS00340	bifunctional diguanylate cyclase/phosphodiesterase	1	COG2200	T	570
1747	GCA_001766235.1	Acetobacter pasteurianus subsp. ascendens	NZ_CP015164.1	Chromosome	ALPHAPROTEOBACTERIA	IS1380	26076	28046	+	COMPLETE	WP_070322582.1	25477	26052	-	A4S02_RS00150	response regulator	-1	COG0784	T	570
1748	GCA_001766235.1	Acetobacter pasteurianus subsp. ascendens	NZ_CP015164.1	Chromosome	ALPHAPROTEOBACTERIA	IS1380	26076	28046	+	COMPLETE	WP_070322585.1	30903	32243	+	A4S02_RS00170	urea ABC transporter substrate-binding protein	1	COG0683	E	570
1749	GCA_000317475.1	Oscillatoria nigro-viridis PCC 7112	NC_019729.1	Chromosome	CYANOBACTERIA/MELAINABACTERIA GROUP	IS1380	4789821	4791570	+	COMPLETE	WP_015177635.1	4792090	4797582	+	OSC7112_RS20150	GHKL domain-containing protein	1	COG0642	T	570
1750	GCA_000020365.1	Desulfobacterium autotrophicum HRM2	NC_012108.1	Chromosome	DELTA/EPSILON SUBDIVISIONS	IS1380	661383	661693	-	INCOMPLETE	WP_041273008.1	661963	663552	+	HRM2_RS02850	HAMP domain-containing protein	1	COG0840	NT	570
1751	GCA_002105535.1	Magnetospirillum sp. ME-1	NZ_CP015848.1	Chromosome	ALPHAPROTEOBACTERIA	IS1380	2205311	2206981	+	COMPLETE	WP_085373465.1	2208182	2211943	+	WV31_RS10175	PAS domain S-box protein	1	COG0784	T	570
1752	-----------------------------------------------------------------------------------------------------------------------------------
1753	GCA_000963515.1	Streptomyces albulus ZPM	NZ_CP006871.1	Chromosome	ACTINOBACTERIA	IS1380	5442469	5443257	+	INCOMPLETE	WP_016578745.1	5442433	5443269	+	SAZ_RS23460	methyltransferase domain-containing protein	0	COG0500	QR	25
1754	GCA_001704275.1	Streptomyces noursei ATCC 11455	NZ_CP011533.1	Chromosome	ACTINOBACTERIA	IS1380	4507571	4508359	-	INCOMPLETE	WP_067348668.1	4507562	4508395	-	SNOUR_RS18905	methyltransferase domain-containing protein	0	COG0500	QR	25
1755	GCA_001880285.1	Flavobacteriaceae bacterium UJ101	NZ_CP016269.1	Chromosome	BACTEROIDETES/CHLOROBI GROUP	IS1380	1698729	1699514	+	INCOMPLETE	WP_071670910.1	1698714	1699520	+	UJ101_RS07465	class I SAM-dependent methyltransferase	0	COG0500	QR	25
1756	GCA_900187175.1	Odoribacter splanchnicus	NZ_LT906459.1	Chromosome	BACTEROIDETES/CHLOROBI GROUP	IS1380	1410956	1411738	-	INCOMPLETE	WP_013611472.1	1410953	1411750	-	CKW01_RS05995	class I SAM-dependent methyltransferase	0	COG0500	QR	25
1757	GCA_001975205.1	Acidipropionibacterium acidipropionici	NZ_CP019400.1	Chromosome	ACTINOBACTERIA	IS1380	2040588	2041409	-	INCOMPLETE	WP_015071997.1	2040576	2041436	-	BWX38_RS09435	class I SAM-dependent methyltransferase	0	COG0500	QR	25
1758	GCA_001444405.1	Pseudoalteromonas phenolica	NZ_CP013187.1	Chromosome	GAMMAPROTEOBACTERIA	IS1380	1886246	1887010	+	INCOMPLETE	WP_058029825.1	1886246	1887016	+	PP2015_RS08300	class I SAM-dependent methyltransferase	0	COG0500	QR	25
1759	GCA_002082585.1	Kitasatospora albolonga	NZ_CP020563.1	Chromosome	ACTINOBACTERIA	IS1380	3512727	3513521	-	INCOMPLETE	WP_084747240.1	3512718	3513554	-	B7C62_RS15150	class I SAM-dependent methyltransferase	0	COG0500	QR	25
1760	GCA_000250675.3	Nocardia brasiliensis ATCC 700358	NC_018681.1	Chromosome	ACTINOBACTERIA	IS1380	6856378	6857187	+	INCOMPLETE	WP_014986839.1	6856369	6857193	+	O3I_RS30315	class I SAM-dependent methyltransferase	0	COG0500	QR	25
1761	GCA_002893965.1	Rhodococcus qingshengii	NZ_CP025959.1	Chromosome	ACTINOBACTERIA	IS1380	5286218	5287060	-	INCOMPLETE	WP_042451446.1	5286212	5287138	-	C1M55_RS24775	class I SAM-dependent methyltransferase	0	COG0500	QR	25
1762	GCA_000194605.1	Fluviicola taffensis DSM 16823	NC_015321.1	Chromosome	BACTEROIDETES/CHLOROBI GROUP	IS1380	745005	745772	+	INCOMPLETE	WP_013685417.1	744984	745778	+	FLUTA_RS03245	class I SAM-dependent methyltransferase	0	COG0500	QR	25
1763	GCA_001441165.1	Acidipropionibacterium acidipropionici	NZ_CP013126.1	Chromosome	ACTINOBACTERIA	IS1380	1248020	1248841	+	INCOMPLETE	WP_015071997.1	1247993	1248853	+	ASQ49_RS05495	class I SAM-dependent methyltransferase	0	COG0500	QR	25
1764	GCA_000767705.1	Mycobacterium smegmatis	NZ_CP009496.1	Chromosome	ACTINOBACTERIA	IS1380	623804	624601	-	INCOMPLETE	WP_003891968.1	623798	624625	-	LI98_RS02690	class I SAM-dependent methyltransferase	0	COG0500	QR	25
1765	GCA_000294515.1	Nocardiopsis alba ATCC BAA-2165	NC_018524.1	Chromosome	ACTINOBACTERIA	IS1380	1524306	1525106	-	INCOMPLETE	WP_014911601.1	1524276	1525127	-	B005_RS06715	SAM-dependent methyltransferase	0	COG0500	QR	25
1766	GCA_000318035.1	Lactobacillus casei W56	NC_018641.1	Chromosome	FIRMICUTES	IS1380	2800840	2801652	-	INCOMPLETE	WP_012492073.1	2800831	2801679	-	BN194_RS13950	class I SAM-dependent methyltransferase	0	COG0500	QR	25
1767	GCA_000018005.1	Frankia sp. EAN1pec	NC_009921.1	Chromosome	ACTINOBACTERIA	IS1380	8744430	8745239	+	INCOMPLETE	WP_041255161.1	8744394	8745242	+	FRANEAN1_RS35765	class I SAM-dependent methyltransferase	0	COG0500	QR	25
1768	GCA_001984445.1	Streptomyces lydicus	NZ_CP019457.1	Chromosome	ACTINOBACTERIA	IS1380	4703042	4703818	+	INCOMPLETE	WP_077193091.1	4703006	4703839	+	BXT88_RS21165	methyltransferase domain-containing protein	0	COG0500	QR	25
1769	GCA_000091325.1	Shewanella violacea DSS12	NC_014012.1	Chromosome	GAMMAPROTEOBACTERIA	IS1380	4816723	4817514	-	INCOMPLETE	WP_013053466.1	4816720	4817514	-	SVI_RS19975	class I SAM-dependent methyltransferase	0	COG0500	QR	25
1770	GCA_002285795.1	Plantactinospora sp. KBS50	NZ_CP022961.1	Chromosome	ACTINOBACTERIA	IS1380	3421371	3422102	+	INCOMPLETE	WP_095567859.1	3421296	3422189	+	CIK06_RS15265	class I SAM-dependent methyltransferase	0	COG0500	QR	25
1771	GCA_002094995.1	Streptomyces sp. S8	NZ_CP015362.1	Chromosome	ACTINOBACTERIA	IS1380	4137381	4138169	+	INCOMPLETE	WP_084994156.1	4137348	4138190	+	A6E92_RS17585	class I SAM-dependent methyltransferase	0	COG0500	QR	25
1772	GCA_001941645.1	Actinoalloteichus sp. GBA129-24	NZ_CP016077.1	Chromosome	ACTINOBACTERIA	IS1380	14850	15665	+	INCOMPLETE	WP_075737777.1	14835	15674	+	UA75_RS00065	class I SAM-dependent methyltransferase	0	COG0500	QR	25
1773	GCA_002082175.1	Streptomyces violaceoruber	NZ_CP020570.1	Chromosome	ACTINOBACTERIA	IS1380	3554911	3555699	-	INCOMPLETE	WP_083192717.1	3554890	3555732	-	B1H20_RS15325	class I SAM-dependent methyltransferase	0	COG0500	QR	25
1774	GCA_002501585.1	Rhodococcus sp. H-CA8f	NZ_CP023720.1	Chromosome	ACTINOBACTERIA	IS1380	1228655	1229500	+	INCOMPLETE	WP_037136748.1	1228595	1229506	+	CPI83_RS05910	class I SAM-dependent methyltransferase	0	COG0500	QR	25
1775	GCA_001685355.1	Streptomyces lincolnensis	NZ_CP016438.1	Chromosome	ACTINOBACTERIA	IS1380	960373	961185	+	INCOMPLETE	WP_067426950.1	960361	961188	+	SLINC_RS04300	class I SAM-dependent methyltransferase	0	COG0500	QR	25
1776	GCA_000023725.1	Flavobacteriaceae bacterium 3519-10	NC_013062.1	Chromosome	BACTEROIDETES/CHLOROBI GROUP	IS1380	1798180	1798959	+	INCOMPLETE	WP_015806410.1	1798174	1798968	+	FIC_RS08320	class I SAM-dependent methyltransferase	0	COG0500	QR	25
1777	GCA_000975175.1	Rhodococcus erythropolis	NZ_CP011295.1	Chromosome	ACTINOBACTERIA	IS1380	5115027	5115872	-	INCOMPLETE	WP_037136748.1	5115021	5115932	-	XU06_RS23465	class I SAM-dependent methyltransferase	0	COG0500	QR	25
1778	GCA_000385945.1	Streptomyces fulvissimus DSM 40593	NC_021177.1	Chromosome	ACTINOBACTERIA	IS1380	3660384	3661172	-	INCOMPLETE	WP_015609505.1	3660363	3661205	-	SFUL_RS15925	class I SAM-dependent methyltransferase	0	COG0500	QR	25
1779	GCA_001747425.1	Actinoalloteichus hymeniacidonis	NZ_CP014859.1	Chromosome	ACTINOBACTERIA	IS1380	2256240	2256950	+	INCOMPLETE	WP_069853538.1	2256237	2257058	+	TL08_RS10390	class I SAM-dependent methyltransferase	0	COG0500	QR	25
1780	GCA_001941625.1	Actinoalloteichus sp. ADI127-7	NZ_CP016076.1	Chromosome	ACTINOBACTERIA	IS1380	14838	15653	+	INCOMPLETE	WP_075737777.1	14823	15662	+	UA74_RS00060	class I SAM-dependent methyltransferase	0	COG0500	QR	25
1781	GCA_001682295.1	Rhodococcus sp. 008	NZ_CP012749.1	Chromosome	ACTINOBACTERIA	IS1380	970084	970926	-	INCOMPLETE	WP_065351360.1	970078	970926	-	AOT96_RS04540	class I SAM-dependent methyltransferase	0	COG0500	QR	25
1782	GCA_001308105.1	Persicobacter sp. JZB09	NZ_CP012851.1	Chromosome	BACTEROIDETES/CHLOROBI GROUP	IS1380	1245853	1246632	+	INCOMPLETE	WP_060685434.1	1245847	1246635	+	AO081_RS05585	class I SAM-dependent methyltransferase	0	COG0500	QR	25
1783	GCA_001931635.1	Streptomyces sp. Tue 6075	NZ_CP010833.1	Chromosome	ACTINOBACTERIA	IS1380	3602920	3603705	-	INCOMPLETE	WP_075265074.1	3602905	3603738	-	TK78_RS15650	class I SAM-dependent methyltransferase	0	COG0500	QR	25
1784	GCA_001855335.1	Acidipropionibacterium acidipropionici	NZ_CP015970.1	Chromosome	ACTINOBACTERIA	IS1380	2382876	2383697	-	INCOMPLETE	WP_015071997.1	2382864	2383724	-	A8L58_RS11050	class I SAM-dependent methyltransferase	0	COG0500	QR	25
1785	GCA_001189295.1	Chondromyces crocatus	NZ_CP012159.1	Chromosome	DELTA/EPSILON SUBDIVISIONS	IS1380	9564181	9564960	-	INCOMPLETE	WP_050434394.1	9564178	9564984	-	CMC5_RS34590	class I SAM-dependent methyltransferase	0	COG0500	QR	25
1786	GCA_001244395.1	Lactobacillus paracasei	NZ_CP012148.1	Chromosome	FIRMICUTES	IS1380	2787618	2788430	-	INCOMPLETE	WP_003585760.1	2787609	2788457	-	LPL9_RS13510	class I SAM-dependent methyltransferase	0	COG0500	QR	25
1787	GCA_000494755.1	Actinoplanes friuliensis DSM 7358	NC_022657.1	Chromosome	ACTINOBACTERIA	IS1380	6948958	6949758	+	INCOMPLETE	WP_023560987.1	6948937	6949770	+	AFR_RS32110	class I SAM-dependent methyltransferase	0	COG0500	QR	25
1788	GCA_002090335.1	Streptomyces sp. MOE7	NZ_CP019779.1	Chromosome	ACTINOBACTERIA	IS1380	4790553	4791329	+	INCOMPLETE	WP_084772554.1	4790517	4791350	+	STRMOE7_RS21345	methyltransferase domain-containing protein	0	COG0500	QR	25
1789	GCA_000310065.1	Acidipropionibacterium acidipropionici ATCC 4875	NC_019395.1	Chromosome	ACTINOBACTERIA	IS1380	3552913	3553734	-	INCOMPLETE	WP_015071997.1	3552901	3553761	-	PACID_RS16290	class I SAM-dependent methyltransferase	0	COG0500	QR	25
1790	GCA_000010605.1	Streptomyces griseus subsp. griseus NBRC 13350	NC_010572.1	Chromosome	ACTINOBACTERIA	IS1380	3947600	3948388	-	INCOMPLETE	WP_042496599.1	3947579	3948418	-	SGR_RS16660	class I SAM-dependent methyltransferase	0	COG0500	QR	25
1791	GCA_000176115.2	Streptomyces pratensis ATCC 33331	NC_016114.1	Chromosome	ACTINOBACTERIA	IS1380	3909925	3910710	+	INCOMPLETE	WP_014155431.1	3909889	3910725	+	SFLA_RS16800	class I SAM-dependent methyltransferase	0	COG0500	QR	25
1792	GCA_001975025.1	Streptomyces silaceus	NZ_CP015588.1	Chromosome	ACTINOBACTERIA	IS1380	4139710	4140492	-	INCOMPLETE	WP_076685216.1	4139701	4140528	-	A7J05_RS17580	class I SAM-dependent methyltransferase	0	COG0500	QR	25
1793	GCA_000829035.1	Lactobacillus paracasei subsp. paracasei JCM 8130	NZ_AP012541.1	Chromosome	FIRMICUTES	IS1380	2770735	2771547	-	INCOMPLETE	WP_032781161.1	2770726	2771574	-	LBPC_RS13600	class I SAM-dependent methyltransferase	0	COG0500	QR	25
1794	GCA_001185205.1	Devosia sp. H5989	NZ_CP011300.1	Chromosome	ALPHAPROTEOBACTERIA	IS1380	508232	509032	-	INCOMPLETE	WP_049707869.1	508229	509050	-	XM25_RS02515	class I SAM-dependent methyltransferase	0	COG0500	QR	25
1795	GCA_000695235.1	Streptomyces albulus	NZ_CP007574.1	Chromosome	ACTINOBACTERIA	IS1380	5079505	5080293	+	INCOMPLETE	WP_016578745.1	5079469	5080305	+	DC74_RS21975	methyltransferase domain-containing protein	0	COG0500	QR	25
1796	GCA_002096055.1	Cnuibacter physcomitrellae	NZ_CP020715.1	Chromosome	ACTINOBACTERIA	IS1380	305688	306494	+	INCOMPLETE	WP_085017854.1	305667	306512	+	B5808_RS01445	class I SAM-dependent methyltransferase	0	COG0500	QR	25
1797	GCA_002005305.1	Shewanella psychrophila	NZ_CP014782.1	Chromosome	GAMMAPROTEOBACTERIA	IS1380	6143590	6144381	-	INCOMPLETE	WP_077755307.1	6143587	6144381	-	sps_RS26880	class I SAM-dependent methyltransferase	0	COG0500	QR	25
1798	GCA_000283295.1	Mycobacterium smegmatis str. MC2 155	NC_018289.1	Chromosome	ACTINOBACTERIA	IS1380	625405	626202	-	INCOMPLETE	WP_003891968.1	625399	626226	-	MSMEI_RS02700	class I SAM-dependent methyltransferase	0	COG0500	QR	25
1799	GCA_001278095.1	Streptomyces sp. CFMR 7	NZ_CP011522.1	Chromosome	ACTINOBACTERIA	IS1380	4729932	4730720	+	INCOMPLETE	WP_053560563.1	4729899	4730741	+	ABE83_RS19895	class I SAM-dependent methyltransferase	0	COG0500	QR	25
1800	GCA_001942025.1	Rhodococcus sp. YL-1	NZ_CP017299.1	Chromosome	ACTINOBACTERIA	IS1380	5123233	5124075	-	INCOMPLETE	WP_083954716.1	5123227	5124141	-	BH682_RS23725	class I SAM-dependent methyltransferase	0	COG0500	QR	25
1801	GCA_000092385.1	Streptomyces bingchenggensis BCW-1	NC_016582.1	Chromosome	ACTINOBACTERIA	IS1380	11137485	11138270	-	INCOMPLETE	WP_014181930.1	11137470	11138285	-	SBI_RS46030	SAM-dependent methyltransferase	0	COG0500	QR	25
1802	GCA_000018345.1	Mycobacterium marinum M	NC_010612.1	Chromosome	ACTINOBACTERIA	IS1380	5647358	5648149	+	INCOMPLETE	WP_012396151.1	5647310	5648161	+	MMAR_RS23075	class I SAM-dependent methyltransferase	0	COG0500	QR	25
1803	GCA_000190535.1	Odoribacter splanchnicus DSM 20712	NC_015160.1	Chromosome	BACTEROIDETES/CHLOROBI GROUP	IS1380	1410976	1411758	-	INCOMPLETE	WP_013611472.1	1410973	1411770	-	ODOSP_RS05930	class I SAM-dependent methyltransferase	0	COG0500	QR	25
1804	GCA_001514415.1	Lactobacillus paracasei	NZ_CP013921.1	Chromosome	FIRMICUTES	IS1380	2603471	2604283	+	INCOMPLETE	WP_016376031.1	2603444	2604292	+	AWC33_RS12725	class I SAM-dependent methyltransferase	0	COG0500	QR	25
1805	GCA_000015005.1	Mycobacterium smegmatis str. MC2 155	NC_008596.1	Chromosome	ACTINOBACTERIA	IS1380	623792	624589	-	INCOMPLETE	YP_884957.1	623786	624613	-	MSMEG_0546	hypothetical protein	0	COG0500	QR	25
1806	GCA_002021875.1	Streptomyces hygroscopicus	NZ_CP018627.1	Chromosome	ACTINOBACTERIA	IS1380	11541137	11541934	+	INCOMPLETE	WP_078646656.1	11541113	11541937	+	SHXM_RS48790	methyltransferase domain-containing protein	0	COG0500	QR	25
1807	GCA_000725405.1	Dermacoccus nishinomiyaensis	NZ_CP008889.1	Chromosome	ACTINOBACTERIA	IS1380	293998	294849	+	INCOMPLETE	WP_051805491.1	293932	294963	+	HX89_RS01385	class I SAM-dependent methyltransferase	0	COG0500	QR	25
1808	GCA_000010105.1	Rhodococcus erythropolis PR4	NC_012490.1	Chromosome	ACTINOBACTERIA	IS1380	5315320	5316087	-	INCOMPLETE	WP_041815219.1	5315314	5316225	-	RER_RS26435	class I SAM-dependent methyltransferase	0	COG0500	QR	25
1809	GCA_002209125.1	Nocardia brasiliensis	NZ_CP022088.1	Chromosome	ACTINOBACTERIA	IS1380	179165	179974	-	INCOMPLETE	WP_042259039.1	179159	179983	-	CEQ30_RS00925	class I SAM-dependent methyltransferase	0	COG0500	QR	25
1810	GCA_000582665.1	Lactobacillus paracasei N1115	NZ_CP007122.1	Chromosome	FIRMICUTES	IS1380	2599603	2600415	-	INCOMPLETE	WP_016376031.1	2599594	2600442	-	AF91_RS12865	class I SAM-dependent methyltransferase	0	COG0500	QR	25
1811	GCA_001602115.1	Acidipropionibacterium acidipropionici	NZ_CP014352.1	Chromosome	ACTINOBACTERIA	IS1380	2084240	2085061	-	INCOMPLETE	WP_015071997.1	2084228	2085088	-	AXH35_RS09610	class I SAM-dependent methyltransferase	0	COG0500	QR	25
1812	GCA_000816025.1	Streptomyces sp. 769	NZ_CP003987.1	Chromosome	ACTINOBACTERIA	IS1380	4739524	4740312	-	INCOMPLETE	WP_039634312.1	4739515	4740348	-	GZL_RS19920	methyltransferase domain-containing protein	0	COG0500	QR	25
1813	GCA_001644575.1	Mycobacterium sp. YC-RL4	NZ_CP015596.1	Chromosome	ACTINOBACTERIA	IS1380	559792	560589	-	INCOMPLETE	WP_067990740.1	559786	560613	-	A7U43_RS02555	class I SAM-dependent methyltransferase	0	COG0500	QR	25
1814	GCA_000767605.1	Mycobacterium smegmatis str. MC2 155	NZ_CP009494.1	Chromosome	ACTINOBACTERIA	IS1380	623798	624595	-	INCOMPLETE	WP_003891968.1	623792	624619	-	LJ00_RS02695	class I SAM-dependent methyltransferase	0	COG0500	QR	25
1815	GCA_000767665.1	Mycobacterium smegmatis	NZ_CP009495.1	Chromosome	ACTINOBACTERIA	IS1380	623798	624595	-	INCOMPLETE	WP_003891968.1	623792	624619	-	LI99_RS02695	class I SAM-dependent methyltransferase	0	COG0500	QR	25
1816	GCA_001729485.1	Streptomyces lydicus	NZ_CP017157.1	Chromosome	ACTINOBACTERIA	IS1380	7852785	7853561	-	INCOMPLETE	WP_069572829.1	7852764	7853597	-	SL103_RS34020	methyltransferase domain-containing protein	0	COG0500	QR	25
1817	GCA_002079265.1	Rhodococcus sp. BH4	NZ_CP014941.1	Chromosome	ACTINOBACTERIA	IS1380	5132325	5133167	-	INCOMPLETE	WP_081558372.1	5132319	5133230	-	A0W34_RS23645	class I SAM-dependent methyltransferase	0	COG0500	QR	25
1818	GCA_002796545.1	Amycolatopsis sp. AA4	NZ_CP024894.1	Chromosome	ACTINOBACTERIA	IS1380	1477215	1478030	-	INCOMPLETE	WP_009074103.1	1477212	1478033	-	CU254_RS07070	class I SAM-dependent methyltransferase	0	COG0500	QR	25
1819	GCA_000026445.2	Mycobacterium liflandii 128FXT	NC_020133.1	Chromosome	ACTINOBACTERIA	IS1380	5245013	5245804	+	INCOMPLETE	WP_012396151.1	5244965	5245816	+	MULP_RS22570	class I SAM-dependent methyltransferase	0	COG0500	QR	25
1820	GCA_000364805.1	Streptomyces sp. PAMC 26508	NC_021055.1	Chromosome	ACTINOBACTERIA	IS1380	3528922	3529707	-	INCOMPLETE	WP_015577765.1	3528907	3529743	-	F750_RS15480	class I SAM-dependent methyltransferase	0	COG0500	QR	25
1821	GCA_000218545.1	Cellulomonas gilvus ATCC 13127	NC_015671.1	Chromosome	ACTINOBACTERIA	IS1380	581471	582313	-	INCOMPLETE	WP_081465411.1	581456	582772	-	CELGI_RS02740	class I SAM-dependent methyltransferase	0	COG0500	QR	25
1822	-----------------------------------------------------------------------------------------------------------------------------------
1823	GCA_000010725.1	Azospirillum sp. B510	NC_013855.1	Plasmid	ALPHAPROTEOBACTERIA	IS1380	1439702	1441318	+	COMPLETE	WP_042444763.1	1438107	1439264	-	AZL_RS21280	acyl-CoA dehydrogenase	-1	COG1960	I	1898
1824	GCA_002109365.1	Sporosarcina sp. P37	NZ_CP018869.1	Plasmid	FIRMICUTES	IS1380	45603	46582	-	INCOMPLETE	WP_085431891.1	44073	45311	-	SporoP37_RS16635	acyl-CoA dehydrogenase	-1	COG0000	XXX	1898
1825	GCA_000298095.1	Mycobacterium indicus pranii MTCC 9506	NC_018612.1	Chromosome	ACTINOBACTERIA	IS1380	1027292	1028868	+	COMPLETE	WP_014711026.1	1029015	1030967	+	MIP_RS05060	acyl-CoA dehydrogenase	1	COG1960	I	1898
1826	-----------------------------------------------------------------------------------------------------------------------------------
1827	GCA_000009045.1	Bacillus subtilis subsp. subtilis str. 168	NC_000964.3	Chromosome	FIRMICUTES	IS1380	1781906	1782250	+	INCOMPLETE	NP_389589.1	1781906	1782523	+	BSU17080	TetR family transcriptional regulator	0	COG1309	K	422
1828	GCA_000876525.1	Bacillus paralicheniformis	NZ_CP010524.1	Chromosome	FIRMICUTES	IS1380	2883354	2883764	-	INCOMPLETE	WP_020452312.1	2883171	2883764	-	SC10_RS14315	transcriptional regulator	0	COG1309	K	422
1829	GCA_000146565.1	Bacillus subtilis subsp. spizizenii str. W23	NC_014479.1	Chromosome	FIRMICUTES	IS1380	1739291	1739587	+	INCOMPLETE	WP_003221034.1	1739291	1739908	+	BSUW23_RS09060	TetR family transcriptional regulator	0	COG1309	K	422
1830	GCA_002202055.1	Bacillus subtilis	NZ_CP021903.1	Chromosome	FIRMICUTES	IS1380	1746100	1746444	+	INCOMPLETE	WP_021479267.1	1746100	1746717	+	CD007_RS09070	TetR family transcriptional regulator	0	COG1309	K	422
1831	GCA_000321395.1	Bacillus subtilis subsp. subtilis str. BSP1	NC_019896.1	Chromosome	FIRMICUTES	IS1380	2287675	2288019	-	INCOMPLETE	WP_003231827.1	2287402	2288019	-	A7A1_RS11630	transcriptional regulator	0	COG1309	K	422
1832	GCA_000523045.1	Bacillus subtilis BEST7003	NZ_AP012496.1	Chromosome	FIRMICUTES	IS1380	1763507	1763851	+	INCOMPLETE	WP_003231827.1	1763507	1764124	+	BEST7003_RS08895	transcriptional regulator	0	COG1309	K	422
1833	GCA_001465815.1	Bacillus subtilis subsp. subtilis	NZ_CP013654.1	Chromosome	FIRMICUTES	IS1380	1867242	1867586	-	INCOMPLETE	WP_015383700.1	1866969	1867586	-	AT706_RS09445	transcriptional regulator	0	COG1309	K	422
1834	GCA_002055965.1	Bacillus subtilis	NZ_CP020102.1	Chromosome	FIRMICUTES	IS1380	1781938	1782282	+	INCOMPLETE	WP_003231827.1	1781938	1782555	+	B4U62_RS09290	transcriptional regulator	0	COG1309	K	422
1835	GCA_001704095.1	Bacillus subtilis	NZ_CP016894.1	Chromosome	FIRMICUTES	IS1380	1735009	1735353	+	INCOMPLETE	WP_029317807.1	1735009	1735626	+	BSHJ0_RS09085	TetR family transcriptional regulator	0	COG1309	K	422
1836	GCA_002216085.1	Bacillus subtilis	NZ_CP022287.1	Chromosome	FIRMICUTES	IS1380	1745860	1746204	+	INCOMPLETE	WP_015383700.1	1745860	1746477	+	BSSX_RS09110	transcriptional regulator	0	COG1309	K	422
1837	GCA_001541905.1	Bacillus subtilis subsp. subtilis	NZ_CP014166.1	Chromosome	FIRMICUTES	IS1380	1761126	1761470	+	INCOMPLETE	WP_003231827.1	1761126	1761743	+	AWM80_RS09255	transcriptional regulator	0	COG1309	K	422
1838	GCA_000758665.1	Paenibacillus borealis	NZ_CP009285.1	Chromosome	FIRMICUTES	IS1380	2599142	2599726	+	INCOMPLETE	WP_042219228.1	2599142	2599741	+	PBOR_RS10795	TetR family transcriptional regulator	0	COG1309	K	422
1839	GCA_001808235.1	Bacillus subtilis	NZ_CP017676.1	Chromosome	FIRMICUTES	IS1380	3661271	3661615	+	INCOMPLETE	WP_070548998.1	3661271	3661888	+	BKN48_RS19200	TetR family transcriptional regulator	0	COG1309	K	422
1840	GCA_000952895.1	Bacillus sp.	NZ_LN680001.1	Chromosome	FIRMICUTES	IS1380	1781881	1782225	+	INCOMPLETE	WP_003231827.1	1781881	1782498	+	VV28_RS08970	transcriptional regulator	0	COG1309	K	422
1841	GCA_000782835.1	Bacillus subtilis	NZ_CP009796.1	Chromosome	FIRMICUTES	IS1380	1742143	1742487	+	INCOMPLETE	WP_029317807.1	1742143	1742760	+	OB04_RS09260	TetR family transcriptional regulator	0	COG1309	K	422
1842	GCA_000344745.1	Bacillus subtilis subsp. subtilis 6051-HGW	NC_020507.1	Chromosome	FIRMICUTES	IS1380	1781904	1782248	+	INCOMPLETE	WP_003231827.1	1781904	1782521	+	BSU6051_RS09010	transcriptional regulator	0	COG1309	K	422
1843	GCA_000165925.1	Bacillus atrophaeus 1942	NC_014639.1	Chromosome	FIRMICUTES	IS1380	1242701	1243054	+	INCOMPLETE	WP_003328851.1	1242701	1243291	+	BATR1942_RS06135	TetR family transcriptional regulator	0	COG1309	K	422
1844	GCA_002173495.1	Bacillus atrophaeus	NZ_CP021500.1	Chromosome	FIRMICUTES	IS1380	1810878	1811231	+	INCOMPLETE	WP_088117192.1	1810878	1811468	+	S101359_RS09055	TetR family transcriptional regulator	0	COG1309	K	422
1845	GCA_000830075.1	Bacillus atrophaeus	NZ_CP010778.1	Chromosome	FIRMICUTES	IS1380	1168057	1168410	+	INCOMPLETE	WP_003328851.1	1168057	1168647	+	TD68_RS05795	TetR family transcriptional regulator	0	COG1309	K	422
1846	GCA_002163815.1	Bacillus subtilis	NZ_CP016767.1	Chromosome	FIRMICUTES	IS1380	755104	755400	-	INCOMPLETE	WP_003238404.1	754783	755400	-	BCV50_RS03620	transcriptional regulator	0	COG1309	K	422
1847	GCA_001703495.1	Bacillus subtilis subsp. subtilis	NZ_CP016852.1	Chromosome	FIRMICUTES	IS1380	1781350	1781694	+	INCOMPLETE	WP_003231827.1	1781350	1781967	+	BFI33_RS09380	transcriptional regulator	0	COG1309	K	422
1848	GCA_000973605.1	Bacillus subtilis HJ5	NZ_CP007173.1	Chromosome	FIRMICUTES	IS1380	1728540	1728884	+	INCOMPLETE	WP_015383700.1	1728540	1729157	+	AW03_RS09005	transcriptional regulator	0	COG1309	K	422
1849	GCA_002741055.1	Paenibacillus ihbetae	NZ_CP016809.1	Chromosome	FIRMICUTES	IS1380	4793753	4794136	+	INCOMPLETE	WP_077567692.1	4793753	4794361	+	BBD41_RS21545	TetR family transcriptional regulator	0	COG1309	K	422
1850	GCA_000227485.1	Bacillus subtilis subsp. subtilis str. RO-NN-1	NC_017195.1	Chromosome	FIRMICUTES	IS1380	1756363	1756707	+	INCOMPLETE	WP_014476848.1	1756363	1756980	+	I33_RS08880	TetR family transcriptional regulator	0	COG1309	K	422
1851	GCA_002201875.1	Bacillus sp. MD-5	NZ_CP021911.1	Chromosome	FIRMICUTES	IS1380	1633472	1633816	+	INCOMPLETE	WP_040083129.1	1633472	1634089	+	CDO84_RS08205	TetR family transcriptional regulator	0	COG1309	K	422
1852	GCA_002072735.1	Bacillus subtilis	NZ_CP020367.1	Chromosome	FIRMICUTES	IS1380	1759290	1759634	+	INCOMPLETE	WP_080529331.1	1759290	1759907	+	BSK2_RS09120	TetR family transcriptional regulator	0	COG1309	K	422
1853	GCA_002893785.1	Laceyella sp. FBKL4.010	NZ_CP025943.1	Chromosome	FIRMICUTES	IS1380	2870265	2870690	-	INCOMPLETE	WP_102993908.1	2870022	2870690	-	C1X05_RS14175	TetR family transcriptional regulator	0	COG1309	K	422
1854	GCA_000827065.1	Bacillus subtilis subsp. subtilis	NZ_CP010314.1	Chromosome	FIRMICUTES	IS1380	1761397	1761741	+	INCOMPLETE	WP_003231827.1	1761397	1762014	+	RP72_RS09280	transcriptional regulator	0	COG1309	K	422
1855	GCA_000877815.1	Bacillus sp. YP1	NZ_CP010014.1	Chromosome	FIRMICUTES	IS1380	1528067	1528411	+	INCOMPLETE	WP_021479267.1	1528067	1528684	+	QF06_RS07580	TetR family transcriptional regulator	0	COG1309	K	422
1856	GCA_001719225.1	Bacillus sp. FJAT-14266	NZ_CP017072.1	Chromosome	FIRMICUTES	IS1380	2509757	2510101	-	INCOMPLETE	WP_029317807.1	2509484	2510101	-	BGM23_RS12915	TetR family transcriptional regulator	0	COG1309	K	422
1857	GCA_001302585.1	Kibdelosporangium phytohabitans	NZ_CP012752.1	Chromosome	ACTINOBACTERIA	IS1380	9342625	9342942	-	INCOMPLETE	WP_054294402.1	9342385	9342978	-	AOZ06_RS41635	TetR family transcriptional regulator	0	COG1309	K	422
1858	GCA_000725365.1	Terribacillus aidingensis	NZ_CP008876.1	Chromosome	FIRMICUTES	IS1380	119448	119756	+	INCOMPLETE	WP_038557699.1	119448	120050	+	GZ22_RS00620	hypothetical protein	0	COG1309	K	422
1859	GCA_000699465.1	Bacillus subtilis subsp. subtilis str. JH642 substr. AG174	NZ_CP007800.1	Chromosome	FIRMICUTES	IS1380	1765456	1765800	+	INCOMPLETE	WP_003231827.1	1765456	1766073	+	BSUA_RS09335	transcriptional regulator	0	COG1309	K	422
1860	GCA_000227465.1	Bacillus subtilis subsp. spizizenii TU-B-10	NC_016047.1	Chromosome	FIRMICUTES	IS1380	1885743	1886039	+	INCOMPLETE	WP_014113847.1	1885743	1886360	+	GYO_RS31495	TetR family transcriptional regulator	0	COG1309	K	422
1861	GCA_000978495.1	Bacillus sp. LM 4-2	NZ_CP011101.1	Chromosome	FIRMICUTES	IS1380	1755667	1756011	+	INCOMPLETE	WP_003231827.1	1755667	1756284	+	bslm_RS08895	transcriptional regulator	0	COG1309	K	422
1862	GCA_000293765.1	Bacillus subtilis QB928	NC_018520.1	Chromosome	FIRMICUTES	IS1380	1761404	1761748	+	INCOMPLETE	WP_003231827.1	1761404	1762021	+	B657_RS09300	transcriptional regulator	0	COG1309	K	422
1863	GCA_000758625.1	Paenibacillus sp. FSL R7-0273	NZ_CP009283.1	Chromosome	FIRMICUTES	IS1380	2874216	2874542	+	INCOMPLETE	WP_039878642.1	2874216	2874803	+	R70723_RS12150	TetR family transcriptional regulator	0	COG1309	K	422
1864	GCA_001604995.1	Bacillus subtilis	NZ_CP015004.1	Chromosome	FIRMICUTES	IS1380	1761521	1761865	+	INCOMPLETE	WP_003231827.1	1761521	1762138	+	A3772_RS09260	transcriptional regulator	0	COG1309	K	422
1865	GCA_001644605.1	Paenibacillus swuensis	NZ_CP011388.1	Chromosome	FIRMICUTES	IS1380	2288723	2289304	+	INCOMPLETE	WP_068606119.1	2288723	2289325	+	SY83_RS10030	hypothetical protein	0	COG1309	K	422
1866	GCA_001015095.1	Bacillus subtilis	NZ_CP011534.1	Chromosome	FIRMICUTES	IS1380	1775946	1776290	+	INCOMPLETE	WP_015383700.1	1775946	1776563	+	ABA10_RS09265	transcriptional regulator	0	COG1309	K	422
1867	GCA_000497485.1	Bacillus subtilis PY79	NC_022898.1	Chromosome	FIRMICUTES	IS1380	1744943	1745287	+	INCOMPLETE	WP_003231827.1	1744943	1745560	+	U712_RS08835	transcriptional regulator	0	COG1309	K	422
1868	GCA_000789295.1	Bacillus subtilis	NZ_CP010053.1	Chromosome	FIRMICUTES	IS1380	1781665	1782009	+	INCOMPLETE	WP_003231827.1	1781665	1782282	+	QX56_RS09010	transcriptional regulator	0	COG1309	K	422
1869	GCA_000296715.2	Brevibacillus brevis X23	NZ_CP023474.1	Chromosome	FIRMICUTES	IS1380	5638273	5638602	-	INCOMPLETE	WP_017251857.1	5638015	5638602	-	A616_RS27830	TetR family transcriptional regulator	0	COG1309	K	422
1870	GCA_000758645.1	Paenibacillus sp. FSL R7-0331	NZ_CP009284.1	Chromosome	FIRMICUTES	IS1380	2853655	2853981	+	INCOMPLETE	WP_042182545.1	2853655	2854242	+	R70331_RS11690	TetR family transcriptional regulator	0	COG1309	K	422
1871	GCA_001720505.1	Bacillus subtilis	NZ_CP017112.1	Chromosome	FIRMICUTES	IS1380	1756648	1756992	+	INCOMPLETE	WP_003231827.1	1756648	1757265	+	BS16045_RS09240	transcriptional regulator	0	COG1309	K	422
1872	GCA_001719185.1	Bacillus gibsonii	NZ_CP017070.1	Chromosome	FIRMICUTES	IS1380	546270	546614	+	INCOMPLETE	WP_029317807.1	546270	546887	+	BGM20_RS02935	TetR family transcriptional regulator	0	COG1309	K	422
1873	GCA_002215075.1	Brevibacillus formosus	NZ_CP018145.1	Chromosome	FIRMICUTES	IS1380	4563597	4563770	-	INCOMPLETE	WP_088909445.1	4563183	4563770	-	BP422_RS21605	TetR family transcriptional regulator	0	COG1309	K	422
1874	GCA_000349795.1	Bacillus subtilis subsp. subtilis str. BAB-1	NC_020832.1	Chromosome	FIRMICUTES	IS1380	1741172	1741516	+	INCOMPLETE	WP_015383700.1	1741172	1741789	+	I653_RS08820	transcriptional regulator	0	COG1309	K	422
1875	GCA_002142595.1	Bacillus subtilis	NZ_CP021169.1	Chromosome	FIRMICUTES	IS1380	1700297	1700641	+	INCOMPLETE	WP_003231827.1	1700297	1700914	+	B9N48_RS08920	transcriptional regulator	0	COG1309	K	422
1876	GCA_000981585.1	Paenibacillus riograndensis SBR5	NZ_LN831776.1	Chromosome	FIRMICUTES	IS1380	2922601	2922954	+	INCOMPLETE	WP_046502463.1	2922601	2923188	+	PRIO_RS11835	TetR family transcriptional regulator	0	COG1309	K	422
1877	GCA_000169195.2	Bacillus coagulans 36D1	NC_016023.1	Chromosome	FIRMICUTES	IS1380	1093353	1093700	-	INCOMPLETE	WP_029143158.1	1093116	1093700	-	BCOA_RS22245	TetR family transcriptional regulator	0	COG1309	K	422
1878	GCA_000699525.1	Bacillus subtilis subsp. subtilis str. AG1839	NZ_CP008698.1	Chromosome	FIRMICUTES	IS1380	1765456	1765800	+	INCOMPLETE	WP_003231827.1	1765456	1766073	+	BSUB_RS09335	transcriptional regulator	0	COG1309	K	422
1879	GCA_000737405.1	Bacillus subtilis TO-A	NZ_CP005997.1	Chromosome	FIRMICUTES	IS1380	1722446	1722790	+	INCOMPLETE	WP_003231827.1	1722446	1723063	+	M036_RS09050	transcriptional regulator	0	COG1309	K	422
1880	GCA_000294775.2	Bacillus oceanisediminis 2691	NZ_CP015506.1	Chromosome	FIRMICUTES	IS1380	3565217	3565798	-	INCOMPLETE	WP_019381197.1	3565205	3565798	-	A361_RS17915	hypothetical protein	0	COG1309	K	422
1881	GCA_000758565.1	Paenibacillus sp. FSL P4-0081	NZ_CP009280.1	Chromosome	FIRMICUTES	IS1380	2514183	2514473	+	INCOMPLETE	WP_042140940.1	2514183	2514782	+	P40081_RS10580	TetR family transcriptional regulator	0	COG1309	K	422
1882	GCA_000971925.1	Bacillus subtilis KCTC 1028	NZ_CP011115.1	Chromosome	FIRMICUTES	IS1380	1781911	1782255	+	INCOMPLETE	WP_003231827.1	1781911	1782528	+	O7A_RS09395	transcriptional regulator	0	COG1309	K	422
1883	GCA_001597265.1	Bacillus subtilis subsp. globigii	NZ_CP014840.1	Chromosome	FIRMICUTES	IS1380	2236019	2236372	-	INCOMPLETE	WP_003328851.1	2235782	2236372	-	A1D11_RS10945	TetR family transcriptional regulator	0	COG1309	K	422
1884	GCA_000953615.1	Bacillus subtilis	NZ_LN649259.1	Chromosome	FIRMICUTES	IS1380	1799917	1800261	+	INCOMPLETE	WP_003231827.1	1799917	1800534	+	VV34_RS09475	transcriptional regulator	0	COG1309	K	422
1885	GCA_002243495.1	Bacillus atrophaeus	NZ_CP022653.1	Chromosome	FIRMICUTES	IS1380	1874022	1874375	+	INCOMPLETE	WP_094232049.1	1874022	1874612	+	BaGK_RS09475	TetR family transcriptional regulator	0	COG1309	K	422
1886	GCA_001037985.1	Bacillus subtilis	NZ_CP011882.1	Chromosome	FIRMICUTES	IS1380	2691342	2691686	+	INCOMPLETE	WP_003231827.1	2691342	2691959	+	ABU16_RS14015	transcriptional regulator	0	COG1309	K	422
1887	GCA_000186745.1	Bacillus subtilis BSn5	NC_014976.1	Chromosome	FIRMICUTES	IS1380	3992398	3992742	+	INCOMPLETE	WP_015715907.1	3992398	3993015	+	BSN5_RS20990	TetR family transcriptional regulator	0	COG1309	K	422
1888	GCA_000338735.1	Bacillus subtilis XF-1	NC_020244.1	Chromosome	FIRMICUTES	IS1380	1781128	1781472	+	INCOMPLETE	WP_015383700.1	1781128	1781745	+	C663_RS09060	transcriptional regulator	0	COG1309	K	422
1889	GCA_001697265.1	Bacillus subtilis subsp. subtilis	NZ_CP015375.1	Chromosome	FIRMICUTES	IS1380	2825592	2825936	-	INCOMPLETE	WP_003231827.1	2825319	2825936	-	AS891_RS14855	transcriptional regulator	0	COG1309	K	422
1890	GCA_000706705.1	Bacillus subtilis subsp. subtilis str. OH 131.1	NZ_CP007409.1	Chromosome	FIRMICUTES	IS1380	1724593	1724937	+	INCOMPLETE	WP_029317807.1	1724593	1725210	+	Q433_RS09035	TetR family transcriptional regulator	0	COG1309	K	422
[truncated: 34,702 more rows]

## Sheet: Table S11
Table S11. List of Class-to-genus syntenic IG
[truncated: 39,717 more rows]

[truncated: 1 more sheets: Table S12]
