# Supplementary material for: From a large-scale genomic analysis of insertion sequences to insights into their regulatory roles in prokaryotes
Source: BMC Genomics. 2022 Jun 20;23:451. doi: 10.1186/s12864-022-08678-3 (PMC9208149; doi:10.1186/s12864-022-08678-3)
Supplement: Supplementary file 4 — Additional file 4. [file 12864_2022_8678_MOESM4_ESM.xlsx]

## Sheet: Table S13
Table S13. List of Unique IG
##	Genome ID	Organisms	Accession Number	Genetic object	Phyla	IS families	IS Start Position	IS Start Position	IS strand	IS status	Neighboring genes	Gene Start	Gene lend	Gene strand	Gene locus	Gene functions	Gene strand	COG family	COG class	????
1	GCA_001974985.1	Microbacterium aurum	NZ_CP018762.1	Chromosome	ACTINOBACTERIA	IS110	1905112	1906499	-	COMPLETE	WP_076692195.1	1905133	1906350	-	BOH66_RS09395	IS110 family transposase	0	COG0000	XXX	0
2	GCA_001974985.1	Microbacterium aurum	NZ_CP018762.1	Chromosome	ACTINOBACTERIA	IS110	3127048	3128326	+	COMPLETE	WP_076691784.1	3125540	3126763	-	BOH66_RS15050	IS256 family transposase	-1	COG3328	X	0
3	GCA_000265465.1	Ornithobacterium rhinotracheale DSM 15997	NC_018016.1	Chromosome	BACTEROIDETES/CHLOROBI GROUP	IS110	2254392	2255515	-	INCOMPLETE	WP_014791839.1	2253786	2254208	-	ORNRH_RS10635	DUF2147 domain-containing protein	-1	COG4731	S	0
4	GCA_000265465.1	Ornithobacterium rhinotracheale DSM 15997	NC_018016.1	Chromosome	BACTEROIDETES/CHLOROBI GROUP	IS110	2254392	2255515	-	INCOMPLETE	WP_014790141.1	2254446	2255417	-	ORNRH_RS10640	IS110 family transposase	0	COG3547	X	0
5	GCA_000328565.1	Mycobacterium sp. JS623	NC_019966.1	Chromosome	ACTINOBACTERIA	IS110	721453	722523	-	COMPLETE	WP_015304735.1	721414	722523	-	MYCSM_RS03415	IS110 family transposase	0	COG3547	X	0
6	GCA_000328565.1	Mycobacterium sp. JS623	NC_019966.1	Chromosome	ACTINOBACTERIA	IS110	721453	722523	-	COMPLETE	WP_015304736.1	722831	723109	+	MYCSM_RS03420	plasmid maintenance system killer protein	1	COG3549	V	0
7	GCA_001280405.1	Escherichia coli	NZ_CP012631.1	Chromosome	GAMMAPROTEOBACTERIA	IS110	1923862	1925308	+	COMPLETE	WP_000555401.1	1923923	1925056	+	AN205_RS09475	IS110 family transposase ISEc45	0	COG3547	X	0
8	GCA_001280405.1	Escherichia coli	NZ_CP012631.1	Chromosome	GAMMAPROTEOBACTERIA	IS110	1923862	1925308	+	COMPLETE	WP_001304246.1	1925580	1925813	+	AN205_RS27760	hypothetical protein	1	COG3328	X	0
9	GCA_001562315.1	Alteromonas mediterranea	NZ_CP013928.1	Chromosome	GAMMAPROTEOBACTERIA	IS110	392902	393984	+	COMPLETE	WP_015066042.1	391772	392845	-	AV942_RS01770	site-specific integrase	-1	COG0582	LX	0
10	GCA_001562315.1	Alteromonas mediterranea	NZ_CP013928.1	Chromosome	GAMMAPROTEOBACTERIA	IS110	392902	393984	+	COMPLETE	WP_015066044.1	394075	394716	+	AV942_RS01780	integrase	1	COG2801	X	0
11	GCA_001562315.1	Alteromonas mediterranea	NZ_CP013928.1	Chromosome	GAMMAPROTEOBACTERIA	IS110	951693	952736	-	COMPLETE	WP_012517123.1	951690	952736	-	AV942_RS04230	IS110 family transposase	0	COG3547	X	0
12	GCA_001562315.1	Alteromonas mediterranea	NZ_CP013928.1	Chromosome	GAMMAPROTEOBACTERIA	IS110	951693	952736	-	COMPLETE	WP_012517417.1	953771	953965	+	AV942_RS04235	hypothetical protein	1	COG0000	XXX	0
13	GCA_001562315.1	Alteromonas mediterranea	NZ_CP013928.1	Chromosome	GAMMAPROTEOBACTERIA	IS110	2524870	2525502	-	INCOMPLETE	WP_012518669.1	2524276	2524497	-	AV942_RS11245	hypothetical protein	-1	COG0000	XXX	0
14	GCA_000017705.1	Vibrio campbellii ATCC BAA-1116	NC_009783.1	Chromosome	GAMMAPROTEOBACTERIA	IS110	2610568	2611391	+	INCOMPLETE	WP_012128204.1	2608626	2609057	-	VIBHAR_RS12140	GrpB family protein	-1	COG2320	R	0
15	GCA_000017705.1	Vibrio campbellii ATCC BAA-1116	NC_009783.1	Chromosome	GAMMAPROTEOBACTERIA	IS110	2616568	2618591	+	COMPLETE	WP_021017682.1	2618324	2618536	+	VIBHAR_RS12195	hypothetical protein	0	COG3547	X	0
16	GCA_000017705.1	Vibrio campbellii ATCC BAA-1116	NC_009784.1	Chromosome	GAMMAPROTEOBACTERIA	IS110	474895	476112	+	COMPLETE	WP_005529750.1	474296	474541	-	VIBHAR_RS19555	hypothetical protein	-1	COG0000	XXX	0
17	GCA_000017705.1	Vibrio campbellii ATCC BAA-1116	NC_009784.1	Chromosome	GAMMAPROTEOBACTERIA	IS110	474895	476112	+	COMPLETE	WP_011999463.1	474980	476023	+	VIBHAR_RS19560	IS110 family transposase	0	COG3547	X	0
18	GCA_000026545.1	Escherichia coli O127:H6 str. E2348/69	NC_011603.1	Plasmid	GAMMAPROTEOBACTERIA	IS110	80723	82108	+	COMPLETE	WP_001254946.1	78922	80073	-	E2348C_RS25865	IS30-like element IS30 family transposase	-1	COG2826	X	0
19	GCA_000026545.1	Escherichia coli O127:H6 str. E2348/69	NC_011603.1	Plasmid	GAMMAPROTEOBACTERIA	IS110	80723	82108	+	COMPLETE	WP_071529098.1	80894	81094	+	E2348C_RS28110	transposase	0	COG0000	XXX	0
20	GCA_000026545.1	Escherichia coli O127:H6 str. E2348/69	NC_011603.1	Plasmid	GAMMAPROTEOBACTERIA	IS110	80723	82108	+	COMPLETE	WP_000907654.1	81016	82092	+	E2348C_RS25875	IS110 family transposase ISEc21	0	COG3547	X	0
21	GCA_000026545.1	Escherichia coli O127:H6 str. E2348/69	NC_011601.1	Chromosome	GAMMAPROTEOBACTERIA	IS110	270837	272406	+	COMPLETE	WP_077826328.1	269491	270018	-	E2348C_RS01260	site-specific integrase	-1	COG0582	LX	0
22	GCA_000026545.1	Escherichia coli O127:H6 str. E2348/69	NC_011601.1	Chromosome	GAMMAPROTEOBACTERIA	IS110	270837	272406	+	COMPLETE	WP_071529098.1	271094	271294	+	E2348C_RS26240	transposase	0	COG0000	XXX	0
23	GCA_000026545.1	Escherichia coli O127:H6 str. E2348/69	NC_011601.1	Chromosome	GAMMAPROTEOBACTERIA	IS110	270837	272406	+	COMPLETE	WP_000907661.1	271216	272292	+	E2348C_RS01275	IS110 family transposase	0	COG3547	X	0
24	GCA_001953255.1	Enterococcus faecium	NZ_CP018830.1	Chromosome	FIRMICUTES	IS110	1788770	1790210	+	COMPLETE	WP_002297404.1	1788868	1790118	+	AL023_RS09385	IS110 family transposase	0	COG3547	X	0
25	GCA_001953255.1	Enterococcus faecium	NZ_CP018830.1	Chromosome	FIRMICUTES	IS110	1788770	1790210	+	COMPLETE	WP_002295273.1	1790404	1790661	+	AL023_RS09390	hypothetical protein	1	COG0000	XXX	0
26	GCA_001953255.1	Enterococcus faecium	NZ_CP018830.1	Chromosome	FIRMICUTES	IS110	2590638	2592078	+	COMPLETE	WP_002287107.1	2590736	2591986	+	AL023_RS13695	IS110 family transposase	0	COG3547	X	0
27	GCA_001953255.1	Enterococcus faecium	NZ_CP018830.1	Chromosome	FIRMICUTES	IS110	2590638	2592078	+	COMPLETE	WP_002287451.1	2592339	2593145	+	AL023_RS13705	glutamate 5-kinase	1	COG0263	E	0
28	GCA_000020385.1	Geobacter lovleyi SZ	NC_010814.1	Chromosome	DELTA/EPSILON SUBDIVISIONS	IS110	412654	413944	+	COMPLETE	WP_012468523.1	411993	412625	-	GLOV_RS02105	hypothetical protein	-1	COG0000	XXX	0
29	GCA_000020385.1	Geobacter lovleyi SZ	NC_010814.1	Chromosome	DELTA/EPSILON SUBDIVISIONS	IS110	412654	413944	+	COMPLETE	WP_012468524.1	412752	413861	+	GLOV_RS02110	IS110 family transposase	0	COG3547	X	0
30	GCA_000020385.1	Geobacter lovleyi SZ	NC_010814.1	Chromosome	DELTA/EPSILON SUBDIVISIONS	IS110	412654	413944	+	COMPLETE	WP_012468104.1	414219	415301	+	GLOV_RS02115	IS5 family transposase ISGlo5	1	COG3666	X	0
31	GCA_000020385.1	Geobacter lovleyi SZ	NC_010814.1	Chromosome	DELTA/EPSILON SUBDIVISIONS	IS110	1791190	1792480	+	COMPLETE	WP_012469737.1	1790319	1790888	-	GLOV_RS08340	HK97 family phage prohead protease	-1	COG3740	X	0
32	GCA_000020385.1	Geobacter lovleyi SZ	NC_010814.1	Chromosome	DELTA/EPSILON SUBDIVISIONS	IS110	1791190	1792480	+	COMPLETE	WP_012468524.1	1791288	1792397	+	GLOV_RS08345	IS110 family transposase	0	COG3547	X	0
33	GCA_000020385.1	Geobacter lovleyi SZ	NC_010814.1	Chromosome	DELTA/EPSILON SUBDIVISIONS	IS110	1791190	1792480	+	COMPLETE	WP_012468104.1	1792755	1793837	+	GLOV_RS08350	IS5 family transposase ISGlo5	1	COG3666	X	0
34	GCA_001484665.1	Burkholderia cenocepacia	NZ_CP011919.1	Chromosome	BETAPROTEOBACTERIA	IS110	975446	976485	+	INCOMPLETE	WP_006481895.1	975017	975331	-	TQ36_RS35255	hypothetical protein	-1	COG0000	XXX	0
35	GCA_001484665.1	Burkholderia cenocepacia	NZ_CP011919.1	Chromosome	BETAPROTEOBACTERIA	IS110	975446	976485	+	INCOMPLETE	WP_058903124.1	976799	977809	+	TQ36_RS35265	IS110 family transposase	1	COG3547	X	0
36	GCA_001484665.1	Burkholderia cenocepacia	NZ_CP011918.1	Chromosome	BETAPROTEOBACTERIA	IS110	49602	50680	-	INCOMPLETE	WP_006484477.1	49080	49520	-	TQ36_RS17765	membrane protein	-1	COG4125	S	0
37	GCA_001484665.1	Burkholderia cenocepacia	NZ_CP011918.1	Chromosome	BETAPROTEOBACTERIA	IS110	49602	50680	-	INCOMPLETE	WP_058902288.1	49632	50576	-	TQ36_RS17770	IS110 family transposase	0	COG3547	X	0
38	GCA_001484665.1	Burkholderia cenocepacia	NZ_CP011920.1	Plasmid	BETAPROTEOBACTERIA	IS110	3041	4238	-	COMPLETE	WP_058903124.1	3130	4140	-	TQ36_RS35330	IS110 family transposase	0	COG3547	X	0
39	GCA_001484665.1	Burkholderia cenocepacia	NZ_CP011920.1	Plasmid	BETAPROTEOBACTERIA	IS110	3041	4238	-	COMPLETE	WP_058903992.1	4510	7446	+	TQ36_RS35335	Tn3 family transposase	1	COG4644	X	0
40	GCA_001484665.1	Burkholderia cenocepacia	NZ_CP011920.1	Plasmid	BETAPROTEOBACTERIA	IS110	49113	49643	+	INCOMPLETE	WP_058904022.1	45162	48146	-	TQ36_RS35540	Tn3 family transposase	-1	COG4644	X	0
41	GCA_001484665.1	Burkholderia cenocepacia	NZ_CP011920.1	Plasmid	BETAPROTEOBACTERIA	IS110	190577	191768	+	COMPLETE	WP_058903124.1	190675	191685	+	TQ36_RS36160	IS110 family transposase	0	COG3547	X	0
42	GCA_001484665.1	Burkholderia cenocepacia	NZ_CP011920.1	Plasmid	BETAPROTEOBACTERIA	IS110	190577	191768	+	COMPLETE	WP_058903992.1	4510	7446	+	TQ36_RS35335	Tn3 family transposase	1	COG4644	X	0
43	GCA_001484665.1	Burkholderia cenocepacia	NZ_CP011917.1	Chromosome	BETAPROTEOBACTERIA	IS110	11110	12346	+	COMPLETE	WP_058901186.1	11232	12284	+	TQ36_RS00060	IS110 family transposase	0	COG3547	X	0
44	GCA_001484665.1	Burkholderia cenocepacia	NZ_CP011917.1	Chromosome	BETAPROTEOBACTERIA	IS110	11110	12346	+	COMPLETE	WP_058901187.1	12770	13123	+	TQ36_RS00065	hypothetical protein	1	COG0000	XXX	0
45	GCA_001484665.1	Burkholderia cenocepacia	NZ_CP011917.1	Chromosome	BETAPROTEOBACTERIA	IS110	358704	358959	+	INCOMPLETE	WP_006482190.1	358100	358603	-	TQ36_RS01650	diguanylate cyclase	-1	COG1956	VT	0
46	GCA_001484665.1	Burkholderia cenocepacia	NZ_CP011917.1	Chromosome	BETAPROTEOBACTERIA	IS110	358704	358959	+	INCOMPLETE	WP_006476181.1	360282	361247	+	TQ36_RS01660	IS110 family transposase ISBcen8	1	COG3547	X	0
47	GCA_001484665.1	Burkholderia cenocepacia	NZ_CP011917.1	Chromosome	BETAPROTEOBACTERIA	IS110	360148	361267	+	COMPLETE	WP_006482190.1	358100	358603	-	TQ36_RS01650	diguanylate cyclase	-1	COG1956	VT	0
48	GCA_001484665.1	Burkholderia cenocepacia	NZ_CP011917.1	Chromosome	BETAPROTEOBACTERIA	IS110	360148	361267	+	COMPLETE	WP_006476181.1	360282	361247	+	TQ36_RS01660	IS110 family transposase ISBcen8	0	COG3547	X	0
49	GCA_001484665.1	Burkholderia cenocepacia	NZ_CP011917.1	Chromosome	BETAPROTEOBACTERIA	IS110	2591109	2592292	+	INCOMPLETE	WP_006486991.1	2590548	2590892	-	TQ36_RS11740	flagellar hook-basal body complex protein FliE	-1	COG1677	N	0
50	GCA_001307665.1	Bordetella pertussis	NZ_CP011444.1	Chromosome	BETAPROTEOBACTERIA	IS110	1415988	1417187	-	COMPLETE	WP_010931363.1	1416028	1417044	-	B3585_RS06800	IS110 family transposase	0	COG3547	X	0
51	GCA_001307665.1	Bordetella pertussis	NZ_CP011444.1	Chromosome	BETAPROTEOBACTERIA	IS110	3838061	3839365	+	COMPLETE	WP_010931561.1	3838326	3839342	+	B3585_RS18220	IS110 family transposase	0	COG3547	X	0
52	GCA_000724505.1	Enterobacter cloacae ECNIH2	NZ_CP008824.1	Plasmid	GAMMAPROTEOBACTERIA	IS110	174556	176125	+	COMPLETE	WP_071605976.1	174813	175013	+	ECNIH2_RS27705	transposase	0	COG0000	XXX	0
53	GCA_000724505.1	Enterobacter cloacae ECNIH2	NZ_CP008824.1	Plasmid	GAMMAPROTEOBACTERIA	IS110	174556	176125	+	COMPLETE	WP_000227969.1	174935	176011	+	ECNIH2_RS24300	IS110 family transposase	0	COG3547	X	0
54	GCA_000724505.1	Enterobacter cloacae ECNIH2	NZ_CP008824.1	Plasmid	GAMMAPROTEOBACTERIA	IS110	174556	176125	+	COMPLETE	WP_072161104.1	176325	176570	+	ECNIH2_RS27710	hypothetical protein	1	COG0000	XXX	0
55	GCA_000724505.1	Enterobacter cloacae ECNIH2	NZ_CP008824.1	Plasmid	GAMMAPROTEOBACTERIA	IS110	257387	258807	-	COMPLETE	WP_040113331.1	257644	258666	-	ECNIH2_RS24680	IS110 family transposase	0	COG3547	X	0
56	GCA_000724505.1	Enterobacter cloacae ECNIH2	NZ_CP008824.1	Plasmid	GAMMAPROTEOBACTERIA	IS110	257387	258807	-	COMPLETE	WP_001067855.1	258829	259533	+	ECNIH2_RS24685	IS6 family transposase IS15DIV	1	COG3316	X	0
57	GCA_000724505.1	Enterobacter cloacae ECNIH2	NZ_CP008823.1	Chromosome	GAMMAPROTEOBACTERIA	IS110	4042801	4044370	-	COMPLETE	WP_072161104.1	4042355	4042600	-	ECNIH2_RS27360	hypothetical protein	-1	COG0000	XXX	0
58	GCA_000724505.1	Enterobacter cloacae ECNIH2	NZ_CP008823.1	Chromosome	GAMMAPROTEOBACTERIA	IS110	4042801	4044370	-	COMPLETE	WP_000227969.1	4042915	4043991	-	ECNIH2_RS19375	IS110 family transposase	0	COG3547	X	0
59	GCA_000724505.1	Enterobacter cloacae ECNIH2	NZ_CP008823.1	Chromosome	GAMMAPROTEOBACTERIA	IS110	4042801	4044370	-	COMPLETE	WP_071605976.1	4043913	4044113	-	ECNIH2_RS27370	transposase	0	COG0000	XXX	0
60	GCA_001022155.1	Citrobacter freundii	NZ_CP011610.1	Plasmid	GAMMAPROTEOBACTERIA	IS110	33418	34814	-	COMPLETE	WP_059331197.1	32808	32951	-	AB180_RS26605	hypothetical protein	-1	COG0000	XXX	0
61	GCA_001022155.1	Citrobacter freundii	NZ_CP011610.1	Plasmid	GAMMAPROTEOBACTERIA	IS110	33418	34814	-	COMPLETE	WP_001572362.1	33709	34731	-	AB180_RS00985	IS110 family transposase	0	COG3547	X	0
62	GCA_001022155.1	Citrobacter freundii	NZ_CP011610.1	Plasmid	GAMMAPROTEOBACTERIA	IS110	45975	47369	+	COMPLETE	WP_022542389.1	46058	47062	+	AB180_RS01050	IS110 family transposase	0	COG3547	X	0
63	GCA_002412045.1	Phaeobacter piscinae	NZ_CP010775.1	Plasmid	ALPHAPROTEOBACTERIA	IS110	12977	14260	+	COMPLETE	WP_096873665.1	13059	14168	+	PhaeoP13_RS20740	IS110 family transposase	0	COG3547	X	0
64	GCA_001654495.1	Streptomyces sp. SAT1	NZ_CP015849.1	Chromosome	ACTINOBACTERIA	IS110	2511049	2512562	-	COMPLETE	WP_064532170.1	2511088	2512296	-	A8713_RS10900	IS110 family transposase	0	COG3547	X	0
65	GCA_001654495.1	Streptomyces sp. SAT1	NZ_CP015849.1	Chromosome	ACTINOBACTERIA	IS110	2511049	2512562	-	COMPLETE	WP_064533243.1	2512834	2513721	+	A8713_RS10905	hypothetical protein	1	COG0000	XXX	0
66	GCA_001654495.1	Streptomyces sp. SAT1	NZ_CP015849.1	Chromosome	ACTINOBACTERIA	IS110	4419683	4421142	+	COMPLETE	WP_064537585.1	4418619	4419596	-	A8713_RS19170	hypothetical protein	-1	COG0000	XXX	0
67	GCA_002250115.1	Bacillus clausii	NZ_CP019985.1	Chromosome	FIRMICUTES	IS110	294824	296604	+	COMPLETE	WP_094423625.1	294190	294564	-	BC8716_RS01345	DUF1516 domain-containing protein	-1	COG0000	XXX	0
68	GCA_002250115.1	Bacillus clausii	NZ_CP019985.1	Chromosome	FIRMICUTES	IS110	294824	296604	+	COMPLETE	WP_063609918.1	294947	296218	+	BC8716_RS01350	IS110 family transposase	0	COG3547	X	0
69	GCA_001617565.1	Escherichia coli	NZ_CP015139.1	Plasmid	GAMMAPROTEOBACTERIA	IS110	13756	15278	+	COMPLETE	WP_000427623.1	13921	14925	+	A4X18_RS25055	IS110 family transposase	0	COG3547	X	0
70	GCA_001617565.1	Escherichia coli	NZ_CP015139.1	Plasmid	GAMMAPROTEOBACTERIA	IS110	13756	15278	+	COMPLETE	WP_001993321.1	15398	15577	+	A4X18_RS29190	hypothetical protein	1	COG0000	XXX	0
71	GCA_001617565.1	Escherichia coli	NZ_CP015139.1	Plasmid	GAMMAPROTEOBACTERIA	IS110	183688	185210	-	COMPLETE	WP_001993321.1	183389	183568	-	A4X18_RS29245	hypothetical protein	-1	COG0000	XXX	0
72	GCA_001617565.1	Escherichia coli	NZ_CP015139.1	Plasmid	GAMMAPROTEOBACTERIA	IS110	183688	185210	-	COMPLETE	WP_000427619.1	184041	185045	-	A4X18_RS26055	IS110 family transposase	0	COG3547	X	0
73	GCA_001277975.1	Burkholderia pseudomallei	NZ_CP012576.1	Chromosome	BETAPROTEOBACTERIA	IS110	3664035	3665491	+	COMPLETE	WP_004189643.1	3663379	3663726	-	AMS56_RS16475	GFA family protein	-1	COG3791	S	0
74	GCA_001277975.1	Burkholderia pseudomallei	NZ_CP012576.1	Chromosome	BETAPROTEOBACTERIA	IS110	3664035	3665491	+	COMPLETE	WP_004526384.1	3664208	3665470	+	AMS56_RS16480	IS110 family transposase	0	COG3547	X	0
75	GCA_001750165.1	Pseudoalteromonas luteoviolacea	NZ_CP015411.1	Chromosome	GAMMAPROTEOBACTERIA	IS110	524447	525653	-	COMPLETE	WP_046358670.1	524542	525555	-	S4054249_RS02205	IS110 family transposase	0	COG3547	X	0
76	GCA_001750165.1	Pseudoalteromonas luteoviolacea	NZ_CP015411.1	Chromosome	GAMMAPROTEOBACTERIA	IS110	4550229	4551435	-	COMPLETE	WP_052960805.1	4558010	4558438	+	S4054249_RS19520	AraC family transcriptional regulator	1	COG2207	K	0
77	GCA_002109345.1	Coxiella burnetii	NZ_CP018005.1	Chromosome	GAMMAPROTEOBACTERIA	IS110	1102573	1104087	+	COMPLETE	WP_010957991.1	1102641	1103735	+	BMW92_RS06100	IS110-like element IS1111A family transposase	0	COG3547	X	0
78	GCA_002109345.1	Coxiella burnetii	NZ_CP018005.1	Chromosome	GAMMAPROTEOBACTERIA	IS110	1124982	1125063	+	INCOMPLETE	WP_010958073.1	1124829	1124981	-	BMW92_RS06200	hypothetical protein	-1	COG0000	XXX	0
79	GCA_002109345.1	Coxiella burnetii	NZ_CP018005.1	Chromosome	GAMMAPROTEOBACTERIA	IS110	1553878	1555366	-	COMPLETE	WP_010957318.1	1554259	1555353	-	BMW92_RS08415	IS110-like element IS1111A family transposase	0	COG3547	X	0
80	GCA_002109345.1	Coxiella burnetii	NZ_CP018005.1	Chromosome	GAMMAPROTEOBACTERIA	IS110	1606952	1608342	+	COMPLETE	WP_010957318.1	1606965	1608059	+	BMW92_RS08735	IS110-like element IS1111A family transposase	0	COG3547	X	0
81	GCA_002109345.1	Coxiella burnetii	NZ_CP018005.1	Chromosome	GAMMAPROTEOBACTERIA	IS110	1663362	1664805	+	COMPLETE	WP_010957318.1	1663378	1664472	+	BMW92_RS09050	IS110-like element IS1111A family transposase	0	COG3547	X	0
82	GCA_002109345.1	Coxiella burnetii	NZ_CP018005.1	Chromosome	GAMMAPROTEOBACTERIA	IS110	1663362	1664805	+	COMPLETE	WP_010958421.1	1664890	1665003	+	BMW92_RS09060	DUF1658 domain-containing protein	1	COG0000	XXX	0
83	GCA_001989215.1	Bordetella pertussis	NZ_CP013900.1	Chromosome	BETAPROTEOBACTERIA	IS110	2608438	2609620	+	COMPLETE	WP_010931363.1	2608581	2609597	+	AVS73_RS12665	IS110-like element IS1663 family transposase	0	COG3547	X	0
84	GCA_001989215.1	Bordetella pertussis	NZ_CP013900.1	Chromosome	BETAPROTEOBACTERIA	IS110	3840332	3841636	+	COMPLETE	WP_010931561.1	3840597	3841613	+	AVS73_RS18570	IS110-like element IS1663 family transposase	0	COG3547	X	0
85	GCA_001985565.1	Bordetella pertussis	NZ_CP011199.1	Chromosome	BETAPROTEOBACTERIA	IS110	1415232	1416431	-	COMPLETE	WP_010931363.1	1415272	1416288	-	WU33_RS06870	IS110-like element IS1663 family transposase	0	COG3547	X	0
86	GCA_001985565.1	Bordetella pertussis	NZ_CP011199.1	Chromosome	BETAPROTEOBACTERIA	IS110	3836253	3837557	+	COMPLETE	WP_010931561.1	3836518	3837534	+	WU33_RS18545	IS110-like element IS1663 family transposase	0	COG3547	X	0
87	GCA_002812405.1	Streptomyces sp. M56	NZ_CP025018.1	Chromosome	ACTINOBACTERIA	IS110	2401734	2401798	-	INCOMPLETE	WP_100805492.1	2400895	2401665	-	CFP59_RS09205	IS5/IS1182 family transposase	-1	COG3293	X	0
88	GCA_002812405.1	Streptomyces sp. M56	NZ_CP025018.1	Chromosome	ACTINOBACTERIA	IS110	2401734	2401798	-	INCOMPLETE	WP_100805493.1	2401718	2402224	-	CFP59_RS09210	Mini-circle protein	0	COG0000	XXX	0
89	GCA_002812405.1	Streptomyces sp. M56	NZ_CP025018.1	Chromosome	ACTINOBACTERIA	IS110	2401734	2401798	-	INCOMPLETE	WP_093700711.1	2402560	2402994	+	CFP59_RS09215	hypothetical protein	1	COG0000	XXX	0
90	GCA_002812405.1	Streptomyces sp. M56	NZ_CP025018.1	Chromosome	ACTINOBACTERIA	IS110	3370400	3371440	+	COMPLETE	WP_099015258.1	3369384	3370106	-	CFP59_RS13470	3'-5' exonuclease	-1	COG0847	L	0
91	GCA_002812405.1	Streptomyces sp. M56	NZ_CP025018.1	Chromosome	ACTINOBACTERIA	IS110	3370400	3371440	+	COMPLETE	WP_100805873.1	3370385	3371605	+	CFP59_RS13475	IS110 family transposase	0	COG3547	X	0
92	GCA_001986495.1	Bordetella pertussis	NZ_CP011692.1	Chromosome	BETAPROTEOBACTERIA	IS110	1415998	1417197	-	COMPLETE	WP_010931363.1	1416038	1417054	-	ABB85_RS06875	IS110-like element IS1663 family transposase	0	COG3547	X	0
93	GCA_001986495.1	Bordetella pertussis	NZ_CP011692.1	Chromosome	BETAPROTEOBACTERIA	IS110	3832805	3834109	+	COMPLETE	WP_010931561.1	3833070	3834086	+	ABB85_RS18540	IS110-like element IS1663 family transposase	0	COG3547	X	0
94	GCA_000283575.1	Oscillibacter valericigenes Sjm18-20	NC_016048.1	Chromosome	FIRMICUTES	IS110	359277	359617	+	INCOMPLETE	WP_014116278.1	358476	358985	-	OBV_RS01720	XRE family transcriptional regulator	-1	COG1396	K	0
95	GCA_000283575.1	Oscillibacter valericigenes Sjm18-20	NC_016048.1	Chromosome	FIRMICUTES	IS110	359277	359617	+	INCOMPLETE	WP_014116281.1	359859	360008	+	OBV_RS23175	linear amide C-N hydrolase	1	COG3049	MR	0
96	GCA_000283575.1	Oscillibacter valericigenes Sjm18-20	NC_016048.1	Chromosome	FIRMICUTES	IS110	828003	829383	+	COMPLETE	WP_014116762.1	826751	827290	-	OBV_RS03940	PadR family transcriptional regulator	-1	COG1695	K	0
97	GCA_000283575.1	Oscillibacter valericigenes Sjm18-20	NC_016048.1	Chromosome	FIRMICUTES	IS110	828003	829383	+	COMPLETE	WP_014116391.1	828101	829306	+	OBV_RS03945	IS110 family transposase	0	COG3547	X	0
98	GCA_000283575.1	Oscillibacter valericigenes Sjm18-20	NC_016048.1	Chromosome	FIRMICUTES	IS110	1397063	1398265	+	COMPLETE	WP_014117330.1	1396606	1396773	-	OBV_RS23405	4Fe-4S dicluster domain-containing protein	-1	COG1145	C	0
99	GCA_000283575.1	Oscillibacter valericigenes Sjm18-20	NC_016048.1	Chromosome	FIRMICUTES	IS110	1397063	1398265	+	COMPLETE	WP_014117331.1	1397063	1398286	+	OBV_RS06685	IS110 family transposase	0	COG3547	X	0
100	GCA_000283575.1	Oscillibacter valericigenes Sjm18-20	NC_016048.1	Chromosome	FIRMICUTES	IS110	1397063	1398265	+	COMPLETE	WP_041615063.1	1398480	1398845	+	OBV_RS06690	hypothetical protein	1	COG0000	XXX	0
101	GCA_000283575.1	Oscillibacter valericigenes Sjm18-20	NC_016048.1	Chromosome	FIRMICUTES	IS110	2570991	2572371	-	COMPLETE	WP_041615202.1	2570387	2570593	-	OBV_RS12570	hypothetical protein	-1	COG0000	XXX	0
102	GCA_000283575.1	Oscillibacter valericigenes Sjm18-20	NC_016048.1	Chromosome	FIRMICUTES	IS110	2570991	2572371	-	COMPLETE	WP_014116391.1	2571068	2572273	-	OBV_RS12575	IS110 family transposase	0	COG3547	X	0
103	GCA_000283575.1	Oscillibacter valericigenes Sjm18-20	NC_016048.1	Chromosome	FIRMICUTES	IS110	2570991	2572371	-	COMPLETE	WP_014118570.1	2573922	2574758	+	OBV_RS22440	hypothetical protein	1	COG0000	XXX	0
104	GCA_000283575.1	Oscillibacter valericigenes Sjm18-20	NC_016048.1	Chromosome	FIRMICUTES	IS110	4255412	4256691	+	COMPLETE	WP_014120293.1	4255427	4256602	+	OBV_RS20800	IS110 family transposase	0	COG3547	X	0
105	GCA_000283575.1	Oscillibacter valericigenes Sjm18-20	NC_016048.1	Chromosome	FIRMICUTES	IS110	4255412	4256691	+	COMPLETE	WP_014120294.1	4256926	4257690	+	OBV_RS20805	hypothetical protein	1	COG0000	XXX	0
106	GCA_000165775.3	Lactobacillus helveticus R0052	NC_018528.1	Chromosome	FIRMICUTES	IS110	1001251	1002918	+	COMPLETE	WP_014918760.1	1000337	1000834	-	R0052_RS05175	N-acetyltransferase	-1	COG0454	KR	0
107	GCA_000165775.3	Lactobacillus helveticus R0052	NC_018528.1	Chromosome	FIRMICUTES	IS110	1001251	1002918	+	COMPLETE	WP_014563554.1	1003603	1003815	+	R0052_RS05195	transcriptional regulator	1	COG1733	K	0
108	GCA_000784965.1	Pantoea sp. PSNIH2	NZ_CP009869.1	Plasmid	GAMMAPROTEOBACTERIA	IS110	116784	118203	-	COMPLETE	WP_040113331.1	117041	118063	-	PSNIH2_RS21540	IS110 family transposase	0	COG3547	X	0
109	GCA_000784965.1	Pantoea sp. PSNIH2	NZ_CP009869.1	Plasmid	GAMMAPROTEOBACTERIA	IS110	116784	118203	-	COMPLETE	WP_001067855.1	118226	118930	+	PSNIH2_RS21545	IS6 family transposase IS15DIV	1	COG3316	X	0
110	GCA_000026345.1	Escherichia coli IAI39	NC_011750.1	Chromosome	GAMMAPROTEOBACTERIA	IS110	588434	588519	+	INCOMPLETE	YP_002406584.1	588579	589109	+	ECIAI39_0558	transposase ORF A, IS1397	1	COG2963	X	0
111	GCA_000026345.1	Escherichia coli IAI39	NC_011750.1	Chromosome	GAMMAPROTEOBACTERIA	IS110	903135	904338	+	COMPLETE	YP_002406880.1	903233	904258	+	ECIAI39_0857	putative transposase, IS110 family	0	COG3547	X	0
112	GCA_002442735.1	Bordetella pertussis	NZ_CP017164.1	Chromosome	BETAPROTEOBACTERIA	IS110	2607143	2608325	+	COMPLETE	WP_010931363.1	2607286	2608302	+	BHR54_RS12660	IS110-like element IS1663 family transposase	0	COG3547	X	0
113	GCA_002442735.1	Bordetella pertussis	NZ_CP017164.1	Chromosome	BETAPROTEOBACTERIA	IS110	3837869	3839173	+	COMPLETE	WP_010931561.1	3838134	3839150	+	BHR54_RS18550	IS110-like element IS1663 family transposase	0	COG3547	X	0
114	GCA_000261045.2	Serratia plymuthica PRI-2C	NZ_CP015613.1	Chromosome	GAMMAPROTEOBACTERIA	IS110	86570	87770	-	COMPLETE	WP_071919872.1	86305	86529	-	Q5A_RS25195	hypothetical protein	-1	COG0000	XXX	0
115	GCA_000261045.2	Serratia plymuthica PRI-2C	NZ_CP015613.1	Chromosome	GAMMAPROTEOBACTERIA	IS110	86570	87770	-	COMPLETE	WP_065505676.1	86653	87672	-	Q5A_RS00390	IS110 family transposase	0	COG3547	X	0
116	GCA_000261045.2	Serratia plymuthica PRI-2C	NZ_CP015613.1	Chromosome	GAMMAPROTEOBACTERIA	IS110	86570	87770	-	COMPLETE	WP_004950762.1	87817	88053	+	Q5A_RS00395	DUF4282 domain-containing protein	1	COG0000	XXX	0
117	GCA_001709275.1	Klebsiella pneumoniae	NZ_CP016923.1	Chromosome	GAMMAPROTEOBACTERIA	IS110	5084623	5085955	-	COMPLETE	WP_000427619.1	5084884	5085888	-	A8C11_RS27165	IS110-like element IS5075 family transposase	0	COG3547	X	0
118	GCA_900176205.1	Bradyrhizobium sp. ORS 285	NZ_LT859959.1	Chromosome	ALPHAPROTEOBACTERIA	IS110	4970041	4971211	-	COMPLETE	WP_006611702.1	4969442	4969717	-	BRAD285_RS22395	hypothetical protein	-1	COG0000	XXX	0
119	GCA_900176205.1	Bradyrhizobium sp. ORS 285	NZ_LT859959.1	Chromosome	ALPHAPROTEOBACTERIA	IS110	4970041	4971211	-	COMPLETE	WP_087877731.1	4970130	4971095	-	BRAD285_RS22400	IS110 family transposase	0	COG3547	X	0
120	GCA_900176205.1	Bradyrhizobium sp. ORS 285	NZ_LT859959.1	Chromosome	ALPHAPROTEOBACTERIA	IS110	4970041	4971211	-	COMPLETE	WP_006612941.1	4971790	4972347	+	BRAD285_RS22405	DUF1236 domain-containing protein	1	COG0000	XXX	0
121	GCA_001277295.1	Anabaena sp. WA102	NZ_CP011456.1	Chromosome	CYANOBACTERIA/MELAINABACTERIA GROUP	IS110	961258	961683	-	INCOMPLETE	WP_039202515.1	959264	959605	-	AA650_RS03850	hypothetical protein	-1	COG0000	XXX	0
122	GCA_001277295.1	Anabaena sp. WA102	NZ_CP011456.1	Chromosome	CYANOBACTERIA/MELAINABACTERIA GROUP	IS110	961258	961683	-	INCOMPLETE	WP_053538030.1	961994	962824	+	AA650_RS03860	inositol monophosphatase	1	COG0483	G	0
123	GCA_001986355.1	Bordetella pertussis	NZ_CP011244.1	Chromosome	BETAPROTEOBACTERIA	IS110	2660270	2661452	+	COMPLETE	WP_010931363.1	2660413	2661429	+	XA17_RS12920	IS110-like element IS1663 family transposase	0	COG3547	X	0
124	GCA_000299015.1	Streptococcus pneumoniae gamPNI0373	NC_018630.1	Chromosome	FIRMICUTES	IS110	856973	857779	-	INCOMPLETE	WP_073176984.1	855051	855233	-	HMPREF1038_RS11605	hypothetical protein	-1	COG0000	XXX	0
125	GCA_000969965.1	Methanosarcina sp. WWM596	NZ_CP009503.1	Chromosome	STENOSARCHAEA GROUP	IS110	1753196	1754735	-	COMPLETE	WP_048125153.1	1753230	1754474	-	MSWHS_RS07745	IS110 family transposase	0	COG3547	X	0
126	GCA_000969965.1	Methanosarcina sp. WWM596	NZ_CP009503.1	Chromosome	STENOSARCHAEA GROUP	IS110	1753196	1754735	-	COMPLETE	WP_048128143.1	1755124	1755591	+	MSWHS_RS07750	MarR family transcriptional regulator	1	COG1846	K	0
127	GCA_000969965.1	Methanosarcina sp. WWM596	NZ_CP009503.1	Chromosome	STENOSARCHAEA GROUP	IS110	2705389	2706925	-	COMPLETE	WP_048129773.1	2704919	2705137	-	MSWHS_RS11915	transcriptional regulator	-1	COG0484	O	0
128	GCA_000969965.1	Methanosarcina sp. WWM596	NZ_CP009503.1	Chromosome	STENOSARCHAEA GROUP	IS110	2705389	2706925	-	COMPLETE	WP_048125153.1	2705420	2706664	-	MSWHS_RS11920	IS110 family transposase	0	COG3547	X	0
129	GCA_000969965.1	Methanosarcina sp. WWM596	NZ_CP009503.1	Chromosome	STENOSARCHAEA GROUP	IS110	2705389	2706925	-	COMPLETE	WP_048130675.1	2707088	2707885	+	MSWHS_RS11925	hypothetical protein	1	COG0000	XXX	0
130	GCA_000969965.1	Methanosarcina sp. WWM596	NZ_CP009503.1	Chromosome	STENOSARCHAEA GROUP	IS110	4043586	4045124	-	COMPLETE	WP_048158748.1	4043620	4044864	-	MSWHS_RS17850	IS110 family transposase	0	COG3547	X	0
131	GCA_000969965.1	Methanosarcina sp. WWM596	NZ_CP009503.1	Chromosome	STENOSARCHAEA GROUP	IS110	4043586	4045124	-	COMPLETE	WP_048130057.1	4045328	4045600	+	MSWHS_RS17855	hypothetical protein	1	COG1698	S	0
132	GCA_000021925.1	Desulfitobacterium hafniense DCB-2	NC_011830.1	Chromosome	FIRMICUTES	IS110	905920	907894	-	COMPLETE	WP_015943050.1	904522	905796	-	DHAF_RS04090	iron hydrogenase	-1	COG4624	C	0
133	GCA_000021925.1	Desulfitobacterium hafniense DCB-2	NC_011830.1	Chromosome	FIRMICUTES	IS110	905920	907894	-	COMPLETE	WP_015942795.1	906257	907558	-	DHAF_RS04095	IS110 family transposase ISDha10	0	COG3547	X	0
134	GCA_000021925.1	Desulfitobacterium hafniense DCB-2	NC_011830.1	Chromosome	FIRMICUTES	IS110	4035225	4037254	-	COMPLETE	WP_005808714.1	4035376	4036623	-	DHAF_RS18980	IS110 family transposase ISDha12	0	COG3547	X	0
135	GCA_000021925.1	Desulfitobacterium hafniense DCB-2	NC_011830.1	Chromosome	FIRMICUTES	IS110	4035225	4037254	-	COMPLETE	WP_015944799.1	4037262	4037948	+	DHAF_RS18990	hypothetical protein	1	COG0000	XXX	0
136	GCA_002068975.1	Bordetella pertussis	NZ_CP013901.1	Chromosome	BETAPROTEOBACTERIA	IS110	2608268	2609450	+	COMPLETE	WP_010931363.1	2608411	2609427	+	AVS74_RS12650	IS110-like element IS1663 family transposase	0	COG3547	X	0
137	GCA_002068975.1	Bordetella pertussis	NZ_CP013901.1	Chromosome	BETAPROTEOBACTERIA	IS110	3838064	3839368	+	COMPLETE	WP_010931561.1	3838329	3839345	+	AVS74_RS18515	IS110-like element IS1663 family transposase	0	COG3547	X	0
138	GCA_001186445.1	Corynebacterium pseudotuberculosis	NZ_CP012136.1	Chromosome	ACTINOBACTERIA	IS110	2089083	2089656	+	INCOMPLETE	WP_014367701.1	2089991	2090746	+	CpE19_RS09530	hypothetical protein	1	COG0000	XXX	0
139	GCA_900184875.1	Escherichia coli	NZ_LT883142.1	Chromosome	GAMMAPROTEOBACTERIA	IS110	1739533	1741102	-	COMPLETE	WP_101430441.1	1738294	1739310	-	EC1094V2_RS10385	IS5-like element IS5 family transposase	-1	COG3039	X	0
140	GCA_900184875.1	Escherichia coli	NZ_LT883142.1	Chromosome	GAMMAPROTEOBACTERIA	IS110	1739533	1741102	-	COMPLETE	WP_000227970.1	1739647	1740723	-	EC1094V2_RS10395	IS110 family transposase	0	COG3547	X	0
141	GCA_900184875.1	Escherichia coli	NZ_LT883142.1	Chromosome	GAMMAPROTEOBACTERIA	IS110	1739533	1741102	-	COMPLETE	WP_001547431.1	1742316	1743854	+	EC1094V2_RS10420	IS66 family transposase	1	COG3436	X	0
142	GCA_900184875.1	Escherichia coli	NZ_LT883139.1	Plasmid	GAMMAPROTEOBACTERIA	IS110	926	2484	-	INCOMPLETE	WP_101430422.1	117451	118195	-	EC1094V2_RS00705	IS1 family transposase	-1	COG1662	X	0
143	GCA_900184875.1	Escherichia coli	NZ_LT883139.1	Plasmid	GAMMAPROTEOBACTERIA	IS110	926	2484	-	INCOMPLETE	WP_000219087.1	4023	5261	+	EC1094V2_RS00025	IS110 family transposase	1	COG3547	X	0
144	GCA_900184875.1	Escherichia coli	NZ_LT883139.1	Plasmid	GAMMAPROTEOBACTERIA	IS110	66163	67492	+	COMPLETE	WP_000427623.1	66233	67237	+	EC1094V2_RS00380	IS110 family transposase	0	COG3547	X	0
145	GCA_900184875.1	Escherichia coli	NZ_LT883139.1	Plasmid	GAMMAPROTEOBACTERIA	IS110	105652	107214	-	COMPLETE	WP_001254932.1	104146	105297	-	EC1094V2_RS00655	IS30 family transposase IS30	-1	COG2826	X	0
146	GCA_900184875.1	Escherichia coli	NZ_LT883139.1	Plasmid	GAMMAPROTEOBACTERIA	IS110	105652	107214	-	COMPLETE	WP_001567325.1	106011	107033	-	EC1094V2_RS00665	IS110 family transposase	0	COG3547	X	0
147	GCA_900184875.1	Escherichia coli	NZ_LT883139.1	Plasmid	GAMMAPROTEOBACTERIA	IS110	105652	107214	-	COMPLETE	WP_000219087.1	108750	109988	+	EC1094V2_RS00675	IS110 family transposase	1	COG3547	X	0
148	GCA_900184875.1	Escherichia coli	NZ_LT883141.1	Plasmid	GAMMAPROTEOBACTERIA	IS110	3195	4764	+	COMPLETE	WP_101430427.1	1146	1325	-	EC1094V2_RS00895	hypothetical protein	-1	COG0000	XXX	0
149	GCA_900184875.1	Escherichia coli	NZ_LT883141.1	Plasmid	GAMMAPROTEOBACTERIA	IS110	3195	4764	+	COMPLETE	WP_000227970.1	3574	4650	+	EC1094V2_RS00915	IS110 family transposase	0	COG3547	X	0
150	GCA_900184875.1	Escherichia coli	NZ_LT883141.1	Plasmid	GAMMAPROTEOBACTERIA	IS110	3195	4764	+	COMPLETE	WP_101430428.1	4950	5060	+	EC1094V2_RS00925	AMP nucleosidase	1	COG3539	N	0
151	GCA_900184875.1	Escherichia coli	NZ_LT883141.1	Plasmid	GAMMAPROTEOBACTERIA	IS110	7942	9446	+	COMPLETE	WP_101430429.1	6924	7940	-	EC1094V2_RS00940	IS5/IS1182 family transposase	-1	COG3039	X	0
152	GCA_900184875.1	Escherichia coli	NZ_LT883141.1	Plasmid	GAMMAPROTEOBACTERIA	IS110	7942	9446	+	COMPLETE	WP_016156516.1	8123	9145	+	EC1094V2_RS00950	IS110 family transposase	0	COG3547	X	0
153	GCA_900184875.1	Escherichia coli	NZ_LT883141.1	Plasmid	GAMMAPROTEOBACTERIA	IS110	117988	119557	+	COMPLETE	WP_000227970.1	118367	119443	+	EC1094V2_RS01610	IS110 family transposase	0	COG3547	X	0
154	GCA_900184875.1	Escherichia coli	NZ_LT883141.1	Plasmid	GAMMAPROTEOBACTERIA	IS110	117988	119557	+	COMPLETE	WP_101430428.1	119743	119853	+	EC1094V2_RS01620	AMP nucleosidase	1	COG3539	N	0
155	GCA_900184875.1	Escherichia coli	NZ_LT883141.1	Plasmid	GAMMAPROTEOBACTERIA	IS110	122733	123704	+	INCOMPLETE	WP_101430426.1	193	438	+	EC1094V2_RS00885	hypothetical protein	1	COG0000	XXX	0
156	GCA_002119825.1	Macrococcus caseolyticus	NZ_CP021058.1	Chromosome	FIRMICUTES	IS110	1900942	1902334	-	COMPLETE	WP_086039162.1	1899989	1900792	-	CA207_RS10030	NUDIX hydrolase	-1	COG0494	V	0
157	GCA_002119825.1	Macrococcus caseolyticus	NZ_CP021058.1	Chromosome	FIRMICUTES	IS110	1900942	1902334	-	COMPLETE	WP_086038936.1	1901028	1902236	-	CA207_RS10035	IS110 family transposase	0	COG3547	X	0
158	GCA_000231175.1	Leptospira interrogans serovar Lai str. IPAV	NC_017551.1	Chromosome	SPIROCHAETIA	IS110	94749	96439	+	COMPLETE	WP_011069636.1	95001	96170	+	LIF_RS19895	IS110 family transposase	0	COG3547	X	0
159	GCA_000231175.1	Leptospira interrogans serovar Lai str. IPAV	NC_017551.1	Chromosome	SPIROCHAETIA	IS110	94749	96439	+	COMPLETE	WP_000411020.1	96862	97035	+	LIF_RS00410	hypothetical protein	1	COG0000	XXX	0
160	GCA_000231175.1	Leptospira interrogans serovar Lai str. IPAV	NC_017551.1	Chromosome	SPIROCHAETIA	IS110	481784	483261	-	COMPLETE	WP_011069636.1	481827	482996	-	LIF_RS02185	IS110 family transposase	0	COG3547	X	0
161	GCA_000231175.1	Leptospira interrogans serovar Lai str. IPAV	NC_017551.1	Chromosome	SPIROCHAETIA	IS110	783220	784847	+	COMPLETE	WP_011069636.1	783471	784640	+	LIF_RS03375	IS110 family transposase	0	COG3547	X	0
162	GCA_000231175.1	Leptospira interrogans serovar Lai str. IPAV	NC_017551.1	Chromosome	SPIROCHAETIA	IS110	783220	784847	+	COMPLETE	WP_080010706.1	785147	785359	+	LIF_RS20520	hypothetical protein	1	COG0000	XXX	0
163	GCA_000231175.1	Leptospira interrogans serovar Lai str. IPAV	NC_017551.1	Chromosome	SPIROCHAETIA	IS110	1010634	1012022	+	COMPLETE	WP_011069636.1	1010792	1011961	+	LIF_RS04355	IS110 family transposase	0	COG3547	X	0
164	GCA_000231175.1	Leptospira interrogans serovar Lai str. IPAV	NC_017551.1	Chromosome	SPIROCHAETIA	IS110	3145795	3147163	-	COMPLETE	WP_011069636.1	3145838	3147007	-	LIF_RS13415	IS110 family transposase	0	COG3547	X	0
165	GCA_000231175.1	Leptospira interrogans serovar Lai str. IPAV	NC_017551.1	Chromosome	SPIROCHAETIA	IS110	3250022	3250114	-	INCOMPLETE	WP_000790422.1	3250321	3250539	+	LIF_RS13845	hypothetical protein	1	COG0000	XXX	0
166	GCA_000231175.1	Leptospira interrogans serovar Lai str. IPAV	NC_017551.1	Chromosome	SPIROCHAETIA	IS110	3485046	3485275	-	INCOMPLETE	WP_000689249.1	3485838	3486017	+	LIF_RS14900	hypothetical protein	1	COG0000	XXX	0
167	GCA_000231175.1	Leptospira interrogans serovar Lai str. IPAV	NC_017552.1	Chromosome	SPIROCHAETIA	IS110	294308	295679	+	COMPLETE	WP_011069802.1	294465	295634	+	LIF_RS19585	IS110 family transposase	0	COG3547	X	0
168	GCA_000231175.1	Leptospira interrogans serovar Lai str. IPAV	NC_017552.1	Chromosome	SPIROCHAETIA	IS110	294308	295679	+	COMPLETE	WP_080010726.1	296190	296408	+	LIF_RS22435	hypothetical protein	1	COG0000	XXX	0
169	GCA_001704275.1	Streptomyces noursei ATCC 11455	NZ_CP011533.1	Chromosome	ACTINOBACTERIA	IS110	485561	486154	-	INCOMPLETE	WP_079143317.1	484097	484972	-	SNOUR_RS42360	universal stress protein	-1	COG0589	T	0
170	GCA_001704275.1	Streptomyces noursei ATCC 11455	NZ_CP011533.1	Chromosome	ACTINOBACTERIA	IS110	485561	486154	-	INCOMPLETE	WP_079142082.1	487943	488170	+	SNOUR_RS42370	DUF1918 domain-containing protein	1	COG0000	XXX	0
171	GCA_001750825.1	Neisseria meningitidis	NZ_CP012694.1	Chromosome	BETAPROTEOBACTERIA	IS110	870311	870469	-	INCOMPLETE	WP_002212949.1	870015	870224	-	AN159_RS04650	4-oxalocrotonate tautomerase	-1	COG1942	Q	0
172	GCA_001750825.1	Neisseria meningitidis	NZ_CP012694.1	Chromosome	BETAPROTEOBACTERIA	IS110	1014557	1014596	-	INCOMPLETE	WP_009348827.1	1014498	1014695	-	AN159_RS05365	hypothetical protein	0	COG0000	XXX	0
173	GCA_001750825.1	Neisseria meningitidis	NZ_CP012694.1	Chromosome	BETAPROTEOBACTERIA	IS110	1651848	1652011	-	INCOMPLETE	WP_041423549.1	1650776	1651783	-	AN159_RS08710	IS5 family transposase	-1	COG3039	X	0
174	GCA_001634265.1	Anoxybacillus sp. B2M1	NZ_CP015435.1	Chromosome	FIRMICUTES	IS110	630125	631601	+	COMPLETE	WP_066329493.1	630223	631509	+	GFC28_RS03110	transposase	0	COG0000	XXX	0
175	GCA_001634265.1	Anoxybacillus sp. B2M1	NZ_CP015435.1	Chromosome	FIRMICUTES	IS110	630125	631601	+	COMPLETE	WP_066329411.1	631984	633258	+	GFC28_RS03115	transposase	1	COG3547	X	0
176	GCA_001634265.1	Anoxybacillus sp. B2M1	NZ_CP015435.1	Chromosome	FIRMICUTES	IS110	1707326	1708802	+	COMPLETE	WP_042411712.1	1704800	1705651	-	GFC28_RS08200	hypothetical protein	-1	COG0000	XXX	0
177	GCA_001634265.1	Anoxybacillus sp. B2M1	NZ_CP015435.1	Chromosome	FIRMICUTES	IS110	1707326	1708802	+	COMPLETE	WP_066329493.1	1707424	1708710	+	GFC28_RS08205	transposase	0	COG0000	XXX	0
178	GCA_001634265.1	Anoxybacillus sp. B2M1	NZ_CP015435.1	Chromosome	FIRMICUTES	IS110	1707326	1708802	+	COMPLETE	WP_042411710.1	1709113	1709784	+	GFC28_RS08210	class I SAM-dependent methyltransferase	1	COG0500	QR	0
179	GCA_001634265.1	Anoxybacillus sp. B2M1	NZ_CP015435.1	Chromosome	FIRMICUTES	IS110	2137504	2138980	-	COMPLETE	WP_066329493.1	2137596	2138882	-	GFC28_RS10405	transposase	0	COG0000	XXX	0
180	GCA_001634265.1	Anoxybacillus sp. B2M1	NZ_CP015435.1	Chromosome	FIRMICUTES	IS110	2137504	2138980	-	COMPLETE	WP_044743871.1	2139952	2140401	+	GFC28_RS10415	NlpC/P60 family protein	1	COG0791	M	0
181	GCA_001922265.1	Corynebacterium pseudotuberculosis	NZ_CP017291.1	Chromosome	ACTINOBACTERIA	IS110	2089211	2089775	+	INCOMPLETE	WP_014367701.1	2090110	2090865	+	CpMEX30_RS09785	hypothetical protein	1	COG0000	XXX	0
182	GCA_001029815.1	Neisseria meningitidis	NZ_CP007667.1	Chromosome	BETAPROTEOBACTERIA	IS110	445301	445488	+	INCOMPLETE	WP_079760473.1	445732	445944	+	B6116_RS11805	hypothetical protein	1	COG0000	XXX	0
183	GCA_001029815.1	Neisseria meningitidis	NZ_CP007667.1	Chromosome	BETAPROTEOBACTERIA	IS110	1111443	1111608	-	INCOMPLETE	WP_002221248.1	1110216	1110584	-	B6116_RS05675	DUF808 domain-containing protein	-1	COG2354	S	0
184	GCA_001029815.1	Neisseria meningitidis	NZ_CP007667.1	Chromosome	BETAPROTEOBACTERIA	IS110	1326363	1326616	+	INCOMPLETE	WP_002241636.1	1324921	1325886	-	B6116_RS06915	IS30-like element IS1655 family transposase	-1	COG2826	X	0
185	GCA_001029815.1	Neisseria meningitidis	NZ_CP007667.1	Chromosome	BETAPROTEOBACTERIA	IS110	1843922	1844174	+	INCOMPLETE	WP_079870394.1	1843326	1843508	-	B6116_RS12935	hypothetical protein	-1	COG0000	XXX	0
186	GCA_001029815.1	Neisseria meningitidis	NZ_CP007667.1	Chromosome	BETAPROTEOBACTERIA	IS110	1853392	1853550	-	INCOMPLETE	WP_002212949.1	1853096	1853305	-	B6116_RS09680	4-oxalocrotonate tautomerase	-1	COG1942	Q	0
187	GCA_001029815.1	Neisseria meningitidis	NZ_CP007667.1	Chromosome	BETAPROTEOBACTERIA	IS110	1999780	1999815	+	INCOMPLETE	WP_002238759.1	2000065	2000370	+	B6116_RS10415	IS5/IS1182 family transposase	1	COG3039	X	0
188	GCA_000008325.1	Methylococcus capsulatus str. Bath	NC_002977.6	Chromosome	GAMMAPROTEOBACTERIA	IS110	30185	30231	-	INCOMPLETE	WP_010959401.1	29878	30168	-	MCA_RS00140	nucleotidyltransferase	-1	COG1669	R	0
189	GCA_000008325.1	Methylococcus capsulatus str. Bath	NC_002977.6	Chromosome	GAMMAPROTEOBACTERIA	IS110	30185	30231	-	INCOMPLETE	WP_010959402.1	30165	30551	-	MCA_RS00145	endonuclease domain-containing protein	0	COG2852	L	0
190	GCA_000008325.1	Methylococcus capsulatus str. Bath	NC_002977.6	Chromosome	GAMMAPROTEOBACTERIA	IS110	30185	30231	-	INCOMPLETE	WP_010959403.1	32445	32984	+	MCA_RS00155	transposase	1	COG5433	X	0
191	GCA_000008325.1	Methylococcus capsulatus str. Bath	NC_002977.6	Chromosome	GAMMAPROTEOBACTERIA	IS110	30864	30909	-	INCOMPLETE	WP_010959402.1	30165	30551	-	MCA_RS00145	endonuclease domain-containing protein	-1	COG2852	L	0
192	GCA_000008325.1	Methylococcus capsulatus str. Bath	NC_002977.6	Chromosome	GAMMAPROTEOBACTERIA	IS110	30864	30909	-	INCOMPLETE	WP_010959403.1	32445	32984	+	MCA_RS00155	transposase	1	COG5433	X	0
193	GCA_001294625.1	Arthrobacter alpinus	NZ_CP012677.1	Chromosome	ACTINOBACTERIA	IS110	1903238	1903429	+	INCOMPLETE	WP_082357862.1	1903690	1904061	+	AOC05_RS08475	hypothetical protein	1	COG3267	U	0
194	GCA_001294625.1	Arthrobacter alpinus	NZ_CP012677.1	Chromosome	ACTINOBACTERIA	IS110	3982958	3983932	+	COMPLETE	WP_062009040.1	3981746	3982330	-	AOC05_RS18265	hypothetical protein	-1	COG0000	XXX	0
195	GCA_001294625.1	Arthrobacter alpinus	NZ_CP012677.1	Chromosome	ACTINOBACTERIA	IS110	3982958	3983932	+	COMPLETE	WP_062009042.1	3984323	3985513	+	AOC05_RS18280	hypothetical protein	1	COG0000	XXX	0
196	GCA_001663755.1	Lactobacillus backii	NZ_CP014899.1	Chromosome	FIRMICUTES	IS110	511467	512895	+	COMPLETE	WP_068222268.1	511565	512788	+	AYR56_RS02270	transposase	0	COG3547	X	0
197	GCA_001663755.1	Lactobacillus backii	NZ_CP014899.1	Chromosome	FIRMICUTES	IS110	511467	512895	+	COMPLETE	WP_068226017.1	513010	513513	+	AYR56_RS02275	methylated-DNA--[protein]-cysteine S-methyltransferase	1	COG0350	L	0
198	GCA_001663755.1	Lactobacillus backii	NZ_CP014899.1	Chromosome	FIRMICUTES	IS110	2051942	2053370	+	COMPLETE	WP_068223433.1	2051227	2051685	-	AYR56_RS09430	DUF948 domain-containing protein	-1	COG4768	S	0
199	GCA_001663755.1	Lactobacillus backii	NZ_CP014899.1	Chromosome	FIRMICUTES	IS110	2051942	2053370	+	COMPLETE	WP_068222268.1	2052040	2053263	+	AYR56_RS09435	transposase	0	COG3547	X	0
200	GCA_002310855.1	Pseudoalteromonas agarivorans DSM 14585	NZ_CP011011.1	Chromosome	GAMMAPROTEOBACTERIA	IS110	1543680	1544901	+	COMPLETE	WP_024033431.1	1542965	1543276	-	PAGA_RS07000	DUF962 domain-containing protein	-1	COG4323	S	0
201	GCA_002310855.1	Pseudoalteromonas agarivorans DSM 14585	NZ_CP011011.1	Chromosome	GAMMAPROTEOBACTERIA	IS110	1543680	1544901	+	COMPLETE	WP_096041474.1	1543769	1544806	+	PAGA_RS07010	IS110 family transposase	0	COG3547	X	0
202	GCA_002310855.1	Pseudoalteromonas agarivorans DSM 14585	NZ_CP011011.1	Chromosome	GAMMAPROTEOBACTERIA	IS110	1543680	1544901	+	COMPLETE	WP_096041552.1	1546613	1547422	+	PAGA_RS07020	glucosaminidase	1	COG2992	R	0
203	GCA_001969165.2	Corynebacterium pseudotuberculosis	NZ_CP021982.1	Chromosome	ACTINOBACTERIA	IS110	2088984	2090337	+	COMPLETE	WP_014523480.1	2089058	2090269	+	BFG01_RS09765	IS110 family transposase	0	COG3547	X	0
204	GCA_001969165.2	Corynebacterium pseudotuberculosis	NZ_CP021982.1	Chromosome	ACTINOBACTERIA	IS110	2088984	2090337	+	COMPLETE	WP_014367701.1	2090672	2091427	+	BFG01_RS09770	hypothetical protein	1	COG0000	XXX	0
205	GCA_000263755.2	Corynebacterium pseudotuberculosis 258	NC_017945.2	Chromosome	ACTINOBACTERIA	IS110	2090780	2091411	+	INCOMPLETE	WP_014367701.1	2091746	2092501	+	CP258_RS09525	hypothetical protein	1	COG0000	XXX	0
206	GCA_000022325.1	Caldicellulosiruptor bescii DSM 6725	NC_012034.1	Chromosome	FIRMICUTES	IS110	996823	997339	+	INCOMPLETE	WP_015906731.1	995345	996784	-	ATHE_RS04480	ISLre2 family transposase ISCbe4	-1	COG0000	XXX	0
207	GCA_000022325.1	Caldicellulosiruptor bescii DSM 6725	NC_012034.1	Chromosome	FIRMICUTES	IS110	996823	997339	+	INCOMPLETE	WP_041727102.1	997656	997847	+	ATHE_RS04490	hypothetical protein	1	COG0000	XXX	0
208	GCA_000971565.1	Agrobacterium tumefaciens	NZ_CP011248.1	Plasmid	ALPHAPROTEOBACTERIA	IS110	119412	120627	-	COMPLETE	WP_075807885.1	118275	118895	-	Ach5_RS23760	TetR/AcrR family transcriptional regulator	-1	COG1309	K	0
209	GCA_000971565.1	Agrobacterium tumefaciens	NZ_CP011248.1	Plasmid	ALPHAPROTEOBACTERIA	IS110	119412	120627	-	COMPLETE	WP_003519100.1	121008	121262	+	Ach5_RS23770	type II toxin-antitoxin system ParD family antitoxin	1	COG3609	K	0
210	GCA_000833165.1	Francisella tularensis subsp. novicida F6168	NZ_CP009353.1	Chromosome	GAMMAPROTEOBACTERIA	IS110	394385	395311	+	INCOMPLETE	WP_003032973.1	392963	393955	-	AS84_RS01855	LysR family transcriptional regulator	-1	COG0583	K	0
211	GCA_000833165.1	Francisella tularensis subsp. novicida F6168	NZ_CP009353.1	Chromosome	GAMMAPROTEOBACTERIA	IS110	394385	395311	+	INCOMPLETE	WP_003032971.1	394385	395332	+	AS84_RS01860	IS110 family transposase	0	COG3547	X	0
212	GCA_000833165.1	Francisella tularensis subsp. novicida F6168	NZ_CP009353.1	Chromosome	GAMMAPROTEOBACTERIA	IS110	394385	395311	+	INCOMPLETE	WP_032729796.1	395678	397966	+	AS84_RS01865	chitinase	1	COG3325	G	0
213	GCA_000196835.1	Amycolatopsis mediterranei U32	NC_014318.1	Chromosome	ACTINOBACTERIA	IS110	1581760	1582890	+	COMPLETE	YP_003763697.1	1581814	1582866	+	AMED_1482	transposase	0	COG3547	X	0
214	GCA_000024345.1	Kribbella flavida DSM 17836	NC_013729.1	Chromosome	ACTINOBACTERIA	IS110	875255	876209	-	INCOMPLETE	WP_041289135.1	871574	872110	-	KFLA_RS04045	hypothetical protein	-1	COG0000	XXX	0
215	GCA_001443605.1	Salinivirga cyanobacteriivorans	NZ_CP013118.1	Chromosome	BACTEROIDETES/CHLOROBI GROUP	IS110	278425	279890	-	COMPLETE	WP_057951518.1	275895	278297	-	L21SP5_RS01250	hypothetical protein	-1	COG0358	L	0
216	GCA_001443605.1	Salinivirga cyanobacteriivorans	NZ_CP013118.1	Chromosome	BACTEROIDETES/CHLOROBI GROUP	IS110	278425	279890	-	COMPLETE	WP_057951519.1	278437	279816	-	L21SP5_RS01255	IS110 family transposase	0	COG3547	X	0
217	GCA_001443605.1	Salinivirga cyanobacteriivorans	NZ_CP013118.1	Chromosome	BACTEROIDETES/CHLOROBI GROUP	IS110	278425	279890	-	COMPLETE	WP_057951520.1	280355	280702	+	L21SP5_RS01260	XRE family transcriptional regulator	1	COG1396	K	0
218	GCA_000022845.1	Yersinia pestis Z176003	NC_014029.1	Chromosome	GAMMAPROTEOBACTERIA	IS110	1386809	1387030	+	INCOMPLETE	WP_011566265.1	1388059	1388259	+	YPZ3_RS22150	hypothetical protein	1	COG0000	XXX	0
219	GCA_900186915.1	Neisseria gonorrhoeae	NZ_LT906472.1	Chromosome	BETAPROTEOBACTERIA	IS110	1786739	1787068	-	INCOMPLETE	WP_095071315.1	1787500	1787913	+	CKV73_RS10500	pilin	1	COG4969	NW	0
220	GCA_002447275.1	Mycobacterium tuberculosis	NZ_CP023593.1	Chromosome	ACTINOBACTERIA	IS110	888691	889024	+	INCOMPLETE	WP_009935676.1	890319	891413	+	CP449_RS04325	IS110-like element IS1547 family transposase	1	COG3547	X	0
221	GCA_000959325.1	Burkholderia sp. 2002721687	NZ_CP009547.1	Plasmid	BETAPROTEOBACTERIA	IS110	165327	166645	+	COMPLETE	WP_080595280.1	163931	164176	-	BW21_RS32420	hypothetical protein	-1	COG0000	XXX	0
222	GCA_000959325.1	Burkholderia sp. 2002721687	NZ_CP009547.1	Plasmid	BETAPROTEOBACTERIA	IS110	165327	166645	+	COMPLETE	WP_006029663.1	167557	167742	+	BW21_RS32435	transposase	1	COG2801	X	0
223	GCA_000959325.1	Burkholderia sp. 2002721687	NZ_CP009548.1	Chromosome	BETAPROTEOBACTERIA	IS110	2131768	2133193	+	COMPLETE	WP_043283430.1	2131896	2132915	+	BW21_RS10085	IS110 family transposase	0	COG3547	X	0
224	GCA_000959325.1	Burkholderia sp. 2002721687	NZ_CP009548.1	Chromosome	BETAPROTEOBACTERIA	IS110	2131768	2133193	+	COMPLETE	WP_006027388.1	2133201	2133599	+	BW21_RS10090	4-carboxymuconolactone decarboxylase	1	COG0599	R	0
225	GCA_002073635.1	Paracoccus yeei	NZ_CP020444.1	Plasmid	ALPHAPROTEOBACTERIA	IS110	77942	79151	-	COMPLETE	WP_080623118.1	76749	77789	-	A6J80_RS21315	IS110 family transposase	-1	COG3547	X	0
226	GCA_002073635.1	Paracoccus yeei	NZ_CP020444.1	Plasmid	ALPHAPROTEOBACTERIA	IS110	77942	79151	-	COMPLETE	WP_080623117.1	78025	79053	-	A6J80_RS21320	IS110 family transposase	0	COG3547	X	0
227	GCA_002073635.1	Paracoccus yeei	NZ_CP020444.1	Plasmid	ALPHAPROTEOBACTERIA	IS110	77942	79151	-	COMPLETE	WP_080623120.1	80078	80665	+	A6J80_RS21325	DUF3768 domain-containing protein	1	COG0000	XXX	0
228	GCA_002073635.1	Paracoccus yeei	NZ_CP020447.1	Plasmid	ALPHAPROTEOBACTERIA	IS110	73167	73943	-	INCOMPLETE	WP_080623388.1	74038	74937	+	A6J80_RS23145	XRE family transcriptional regulator	1	COG1396	K	0
229	GCA_002073635.1	Paracoccus yeei	NZ_CP020442.1	Chromosome	ALPHAPROTEOBACTERIA	IS110	2828962	2830273	-	COMPLETE	WP_080620377.1	2828029	2828862	-	A6J80_RS16260	IS5/IS1182 family transposase	-1	COG3293	X	0
230	GCA_002073635.1	Paracoccus yeei	NZ_CP020442.1	Chromosome	ALPHAPROTEOBACTERIA	IS110	2828962	2830273	-	COMPLETE	WP_080622186.1	2829048	2830178	-	A6J80_RS16265	IS110 family transposase	0	COG3547	X	0
231	GCA_002073635.1	Paracoccus yeei	NZ_CP020442.1	Chromosome	ALPHAPROTEOBACTERIA	IS110	2828962	2830273	-	COMPLETE	WP_080622187.1	2830421	2830720	+	A6J80_RS16270	hypothetical protein	1	COG0000	XXX	0
232	GCA_002073635.1	Paracoccus yeei	NZ_CP020442.1	Chromosome	ALPHAPROTEOBACTERIA	IS110	2948415	2949562	-	COMPLETE	WP_080622277.1	2947354	2947536	-	A6J80_RS16885	hypothetical protein	-1	COG2055	C	0
233	GCA_002073635.1	Paracoccus yeei	NZ_CP020442.1	Chromosome	ALPHAPROTEOBACTERIA	IS110	2948415	2949562	-	COMPLETE	WP_080622278.1	2948436	2949464	-	A6J80_RS16895	IS110 family transposase	0	COG3547	X	0
234	GCA_002073635.1	Paracoccus yeei	NZ_CP020440.1	Plasmid	ALPHAPROTEOBACTERIA	IS110	25348	26114	-	INCOMPLETE	WP_080620005.1	24073	24321	-	A6J80_RS00130	hypothetical protein	-1	COG2826	X	0
235	GCA_002073635.1	Paracoccus yeei	NZ_CP020440.1	Plasmid	ALPHAPROTEOBACTERIA	IS110	25348	26114	-	INCOMPLETE	WP_080620007.1	26485	27615	+	A6J80_RS00155	IS110 family transposase	1	COG3547	X	0
236	GCA_002162335.1	Cellulosimicrobium cellulans	NZ_CP021383.1	Chromosome	ACTINOBACTERIA	IS110	4110131	4111169	+	COMPLETE	WP_087471941.1	4108329	4109735	-	CBR64_RS17790	DUF2510 domain-containing protein	-1	COG0000	XXX	0
237	GCA_000020645.1	Pelodictyon phaeoclathratiforme BU-1	NC_011060.1	Chromosome	BACTEROIDETES/CHLOROBI GROUP	IS110	537664	538187	+	INCOMPLETE	WP_041526392.1	536463	537005	-	PPHA_RS02735	transposase	-1	COG0000	XXX	0
238	GCA_000020645.1	Pelodictyon phaeoclathratiforme BU-1	NC_011060.1	Chromosome	BACTEROIDETES/CHLOROBI GROUP	IS110	537664	538187	+	INCOMPLETE	WP_083765302.1	537706	538038	+	PPHA_RS14880	hypothetical protein	0	COG3547	X	0
239	GCA_000020645.1	Pelodictyon phaeoclathratiforme BU-1	NC_011060.1	Chromosome	BACTEROIDETES/CHLOROBI GROUP	IS110	537664	538187	+	INCOMPLETE	WP_012507361.1	538890	540155	+	PPHA_RS02750	group 1 glycosyl transferase	1	COG0438	M	0
240	GCA_002278095.1	Lactobacillus delbrueckii subsp. lactis DSM 20072	NZ_CP022988.1	Chromosome	FIRMICUTES	IS110	136554	138306	-	COMPLETE	WP_003616271.1	134488	134718	-	LDL72_RS00700	hypothetical protein	-1	COG0000	XXX	0
241	GCA_002278095.1	Lactobacillus delbrueckii subsp. lactis DSM 20072	NZ_CP022988.1	Chromosome	FIRMICUTES	IS110	136554	138306	-	COMPLETE	WP_041812036.1	136827	138050	-	LDL72_RS00710	IS110 family transposase	0	COG3547	X	0
242	GCA_002278095.1	Lactobacillus delbrueckii subsp. lactis DSM 20072	NZ_CP022988.1	Chromosome	FIRMICUTES	IS110	136554	138306	-	COMPLETE	WP_016395838.1	138831	140198	+	LDL72_RS00715	ISL3-like element ISLdl1 family transposase	1	COG3464	X	0
243	GCA_002278095.1	Lactobacillus delbrueckii subsp. lactis DSM 20072	NZ_CP022988.1	Chromosome	FIRMICUTES	IS110	443138	444890	-	COMPLETE	WP_095439224.1	441313	441588	-	LDL72_RS02345	hypothetical protein	-1	COG0000	XXX	0
244	GCA_002278095.1	Lactobacillus delbrueckii subsp. lactis DSM 20072	NZ_CP022988.1	Chromosome	FIRMICUTES	IS110	1206093	1207845	-	COMPLETE	WP_035161067.1	1207944	1208147	+	LDL72_RS06215	hypothetical protein	1	COG0000	XXX	0
245	GCA_002278095.1	Lactobacillus delbrueckii subsp. lactis DSM 20072	NZ_CP022988.1	Chromosome	FIRMICUTES	IS110	1504907	1506659	-	COMPLETE	WP_095439201.1	1502105	1503472	-	LDL72_RS07670	ISL3-like element ISLdl1 family transposase	-1	COG3464	X	0
246	GCA_002278095.1	Lactobacillus delbrueckii subsp. lactis DSM 20072	NZ_CP022988.1	Chromosome	FIRMICUTES	IS110	1729370	1731175	+	COMPLETE	WP_041812036.1	1729696	1730919	+	LDL72_RS08740	IS110 family transposase	0	COG3547	X	0
247	GCA_002278095.1	Lactobacillus delbrueckii subsp. lactis DSM 20072	NZ_CP022988.1	Chromosome	FIRMICUTES	IS110	1729370	1731175	+	COMPLETE	WP_095439220.1	1732865	1734232	+	LDL72_RS08750	ISL3-like element ISLdl1 family transposase	1	COG3464	X	0
248	GCA_002278095.1	Lactobacillus delbrueckii subsp. lactis DSM 20072	NZ_CP022988.1	Chromosome	FIRMICUTES	IS110	2150257	2151922	-	COMPLETE	WP_003616405.1	2149495	2150043	-	LDL72_RS10770	hypothetical protein	-1	COG0000	XXX	0
249	GCA_002278095.1	Lactobacillus delbrueckii subsp. lactis DSM 20072	NZ_CP022988.1	Chromosome	FIRMICUTES	IS110	2150257	2151922	-	COMPLETE	WP_095439272.1	2150443	2151666	-	LDL72_RS10775	IS110 family transposase	0	COG3547	X	0
250	GCA_002278095.1	Lactobacillus delbrueckii subsp. lactis DSM 20072	NZ_CP022988.1	Chromosome	FIRMICUTES	IS110	2150257	2151922	-	COMPLETE	WP_016396072.1	2152148	2152816	+	LDL72_RS10780	hypothetical protein	1	COG0000	XXX	0
251	GCA_000148605.1	Escherichia coli UM146	NC_017632.1	Chromosome	GAMMAPROTEOBACTERIA	IS110	1458156	1459602	+	COMPLETE	WP_000555401.1	1458217	1459350	+	UM146_RS07175	IS110 family transposase ISEc45	0	COG3547	X	0
252	GCA_000148605.1	Escherichia coli UM146	NC_017632.1	Chromosome	GAMMAPROTEOBACTERIA	IS110	1458156	1459602	+	COMPLETE	WP_001304246.1	1459874	1460107	+	UM146_RS27875	hypothetical protein	1	COG3328	X	0
253	GCA_000974535.1	Escherichia coli K-12	NZ_CP010441.1	Chromosome	GAMMAPROTEOBACTERIA	IS110	4498137	4498166	+	INCOMPLETE	WP_000645439.1	4498328	4499476	+	SH03_RS22250	mannitol-1-phosphate 5-dehydrogenase	1	COG0246	G	0
254	GCA_001465275.1	Paenibacillus sp. 32O-W	NZ_CP013653.1	Chromosome	FIRMICUTES	IS110	3748910	3750191	+	COMPLETE	WP_062493917.1	3750377	3751681	+	IJ21_RS16930	transposase	1	COG0000	XXX	0
255	GCA_001628735.1	Bordetella pertussis	NZ_CP011255.1	Chromosome	BETAPROTEOBACTERIA	IS110	1738550	1739749	-	COMPLETE	WP_010931363.1	1738590	1739606	-	RD17_RS08410	IS110 family transposase	0	COG3547	X	0
256	GCA_001628735.1	Bordetella pertussis	NZ_CP011255.1	Chromosome	BETAPROTEOBACTERIA	IS110	3841692	3842996	+	COMPLETE	WP_010931561.1	3841957	3842973	+	RD17_RS18250	IS110 family transposase	0	COG3547	X	0
257	GCA_000973125.1	Xenorhabdus bovienii	NZ_FO818637.1	Chromosome	GAMMAPROTEOBACTERIA	IS110	183172	184208	+	INCOMPLETE	WP_038193618.1	190976	191314	+	XBW1_RS00920	type I toxin-antitoxin system SymE family toxin	1	COG0000	XXX	0
258	GCA_000973125.1	Xenorhabdus bovienii	NZ_FO818637.1	Chromosome	GAMMAPROTEOBACTERIA	IS110	277876	278202	+	INCOMPLETE	WP_082243287.1	277665	277862	-	XBW1_RS01250	hypothetical protein	-1	COG3316	X	0
259	GCA_000973125.1	Xenorhabdus bovienii	NZ_FO818637.1	Chromosome	GAMMAPROTEOBACTERIA	IS110	277876	278202	+	INCOMPLETE	WP_046335647.1	279136	280710	+	XBW1_RS01265	hypothetical protein	1	COG0000	XXX	0
260	GCA_000973125.1	Xenorhabdus bovienii	NZ_FO818637.1	Chromosome	GAMMAPROTEOBACTERIA	IS110	369448	370037	+	INCOMPLETE	WP_046335697.1	371255	372145	+	XBW1_RS01705	LysR family transcriptional regulator	1	COG0583	K	0
261	GCA_000973125.1	Xenorhabdus bovienii	NZ_FO818637.1	Chromosome	GAMMAPROTEOBACTERIA	IS110	491298	492363	-	INCOMPLETE	WP_038222576.1	490338	490802	-	XBW1_RS02215	hypothetical protein	-1	COG0000	XXX	0
262	GCA_000973125.1	Xenorhabdus bovienii	NZ_FO818637.1	Chromosome	GAMMAPROTEOBACTERIA	IS110	491298	492363	-	INCOMPLETE	WP_046335771.1	491321	492283	-	XBW1_RS02220	IS110 family transposase	0	COG3547	X	0
263	GCA_000973125.1	Xenorhabdus bovienii	NZ_FO818637.1	Chromosome	GAMMAPROTEOBACTERIA	IS110	491298	492363	-	INCOMPLETE	WP_046335772.1	492623	492823	+	XBW1_RS02225	hypothetical protein	1	COG0000	XXX	0
264	GCA_000973125.1	Xenorhabdus bovienii	NZ_FO818637.1	Chromosome	GAMMAPROTEOBACTERIA	IS110	1917723	1918547	+	INCOMPLETE	WP_038218216.1	1916491	1917540	-	XBW1_RS09010	IS630 family transposase	-1	COG3335	X	0
265	GCA_000973125.1	Xenorhabdus bovienii	NZ_FO818637.1	Chromosome	GAMMAPROTEOBACTERIA	IS110	1917723	1918547	+	INCOMPLETE	WP_082243321.1	1919290	1919658	+	XBW1_RS09030	hypothetical protein	1	COG3547	X	0
266	GCA_000973125.1	Xenorhabdus bovienii	NZ_FO818637.1	Chromosome	GAMMAPROTEOBACTERIA	IS110	4073152	4073543	+	INCOMPLETE	WP_082243362.1	4071169	4073076	-	XBW1_RS18625	serine protease	-1	COG0000	XXX	0
267	GCA_000973125.1	Xenorhabdus bovienii	NZ_FO818637.1	Chromosome	GAMMAPROTEOBACTERIA	IS110	4073152	4073543	+	INCOMPLETE	WP_046338102.1	4073346	4073540	-	XBW1_RS18630	hypothetical protein	0	COG0000	XXX	0
268	GCA_000973125.1	Xenorhabdus bovienii	NZ_FO818637.1	Chromosome	GAMMAPROTEOBACTERIA	IS110	4073152	4073543	+	INCOMPLETE	WP_046337555.1	4073787	4075478	+	XBW1_RS18635	FAD-binding protein	1	COG0277	C	0
269	GCA_001697985.1	Neisseria meningitidis	NZ_CP016678.1	Chromosome	BETAPROTEOBACTERIA	IS110	786934	787099	-	INCOMPLETE	WP_002221248.1	785707	786075	-	A6L86_RS04110	DUF808 domain-containing protein	-1	COG2354	S	0
270	GCA_001697985.1	Neisseria meningitidis	NZ_CP016678.1	Chromosome	BETAPROTEOBACTERIA	IS110	998593	998792	+	INCOMPLETE	WP_002216744.1	997280	998245	-	A6L86_RS05345	IS30-like element IS1655 family transposase	-1	COG2826	X	0
271	GCA_001697985.1	Neisseria meningitidis	NZ_CP016678.1	Chromosome	BETAPROTEOBACTERIA	IS110	1512784	1513036	+	INCOMPLETE	WP_079870394.1	1512188	1512370	-	A6L86_RS12635	hypothetical protein	-1	COG0000	XXX	0
272	GCA_001697985.1	Neisseria meningitidis	NZ_CP016678.1	Chromosome	BETAPROTEOBACTERIA	IS110	1522275	1522433	-	INCOMPLETE	WP_002212949.1	1521979	1522188	-	A6L86_RS08075	4-oxalocrotonate tautomerase	-1	COG1942	Q	0
273	GCA_001697985.1	Neisseria meningitidis	NZ_CP016678.1	Chromosome	BETAPROTEOBACTERIA	IS110	1670017	1670052	+	INCOMPLETE	WP_002238759.1	1670302	1670607	+	A6L86_RS08825	IS5/IS1182 family transposase	1	COG3039	X	0
274	GCA_001697985.1	Neisseria meningitidis	NZ_CP016678.1	Chromosome	BETAPROTEOBACTERIA	IS110	2062224	2062476	-	INCOMPLETE	WP_079758134.1	2061864	2062160	-	A6L86_RS13135	hypothetical protein	-1	COG0000	XXX	0
275	GCA_000828895.1	Comamonadaceae bacterium A1	NZ_AP014568.1	Chromosome	BETAPROTEOBACTERIA	IS110	918679	920305	+	COMPLETE	WP_082039900.1	918080	918676	-	SRAA_RS04350	hypothetical protein	-1	COG0583	K	0
276	GCA_000828895.1	Comamonadaceae bacterium A1	NZ_AP014568.1	Chromosome	BETAPROTEOBACTERIA	IS110	918679	920305	+	COMPLETE	WP_045530664.1	918987	920219	+	SRAA_RS04355	IS110 family transposase	0	COG3547	X	0
277	GCA_000968155.1	Klebsiella pneumoniae	NZ_FO834905.1	Plasmid	GAMMAPROTEOBACTERIA	IS110	14669	15976	+	COMPLETE	WP_046042002.1	14736	15752	+	BN49_RS00630	IS110 family transposase	0	COG3547	X	0
278	GCA_000968155.1	Klebsiella pneumoniae	NZ_FO834905.1	Plasmid	GAMMAPROTEOBACTERIA	IS110	14669	15976	+	COMPLETE	WP_046042009.1	18469	19101	+	BN49_RS00655	transcriptional regulator	1	COG2771	K	0
279	GCA_000025825.1	Bacillus megaterium QM B1551	NC_014023.1	Plasmid	FIRMICUTES	IS110	118864	120343	+	COMPLETE	WP_013060064.1	118239	118604	-	BMQ_RS27495	DUF3888 domain-containing protein	-1	COG0000	XXX	0
280	GCA_000025825.1	Bacillus megaterium QM B1551	NC_014023.1	Plasmid	FIRMICUTES	IS110	118864	120343	+	COMPLETE	WP_013060065.1	118962	120248	+	BMQ_RS27500	IS110 family transposase	0	COG3547	X	0
281	GCA_000025825.1	Bacillus megaterium QM B1551	NC_014023.1	Plasmid	FIRMICUTES	IS110	118864	120343	+	COMPLETE	WP_013060066.1	120743	121279	+	BMQ_RS27505	cysteine hydrolase	1	COG1335	HR	0
282	GCA_001955695.1	Rhodoferax sp. DCY110	NZ_CP019236.1	Chromosome	BETAPROTEOBACTERIA	IS110	696572	697234	+	INCOMPLETE	WP_076196683.1	694535	695470	-	RD110_RS03325	tripartite tricarboxylate transporter substrate binding protein	-1	COG3181	C	0
283	GCA_000027125.1	Escherichia coli 042	NC_017626.1	Chromosome	GAMMAPROTEOBACTERIA	IS110	4929729	4931174	-	COMPLETE	WP_000227970.1	4929745	4930821	-	EC042_RS24530	IS110 family transposase	0	COG3547	X	0
284	GCA_000027125.1	Escherichia coli 042	NC_017626.1	Chromosome	GAMMAPROTEOBACTERIA	IS110	4929729	4931174	-	COMPLETE	WP_014640679.1	4930743	4930943	-	EC042_RS28900	hypothetical protein	0	COG0000	XXX	0
285	GCA_000027125.1	Escherichia coli 042	NC_017626.1	Chromosome	GAMMAPROTEOBACTERIA	IS110	4929729	4931174	-	COMPLETE	WP_001254932.1	4931764	4932915	+	EC042_RS24540	IS30 family transposase IS30	1	COG2826	X	0
286	GCA_001563285.1	Sphingobium sp. MI1205	NZ_CP005190.1	Plasmid	ALPHAPROTEOBACTERIA	IS110	233910	234926	+	COMPLETE	WP_062121757.1	232350	232571	-	K663_RS20355	hypothetical protein	-1	COG0000	XXX	0
287	GCA_001563285.1	Sphingobium sp. MI1205	NZ_CP005190.1	Plasmid	ALPHAPROTEOBACTERIA	IS110	233910	234926	+	COMPLETE	WP_062121759.1	233901	234968	+	K663_RS20370	IS110 family transposase	0	COG3547	X	0
288	GCA_001563285.1	Sphingobium sp. MI1205	NZ_CP005190.1	Plasmid	ALPHAPROTEOBACTERIA	IS110	233910	234926	+	COMPLETE	WP_062121760.1	235172	236203	+	K663_RS20375	IS110 family transposase	1	COG3547	X	0
289	GCA_001636255.1	Hafnia alvei	NZ_CP015380.1	Plasmid	GAMMAPROTEOBACTERIA	IS110	64554	64905	-	INCOMPLETE	WP_040046852.1	66854	67234	+	A6V27_RS20880	hypothetical protein	1	COG0000	XXX	0
290	GCA_000834195.1	Yersinia enterocolitica	NZ_CP009366.1	Plasmid	GAMMAPROTEOBACTERIA	IS110	34597	35345	-	INCOMPLETE	WP_011100768.1	34088	34546	-	CH47_RS00205	IS200/IS605 family transposase IS1541C	-1	COG1943	X	0
291	GCA_000834195.1	Yersinia enterocolitica	NZ_CP009367.1	Chromosome	GAMMAPROTEOBACTERIA	IS110	1267791	1269139	-	COMPLETE	WP_032908453.1	1268068	1269072	-	CH47_RS06290	IS110 family transposase	0	COG3547	X	0
292	GCA_000834195.1	Yersinia enterocolitica	NZ_CP009367.1	Chromosome	GAMMAPROTEOBACTERIA	IS110	2570925	2572373	-	COMPLETE	WP_071530591.1	2569710	2570915	-	CH47_RS21795	hypothetical protein	-1	COG0000	XXX	0
293	GCA_000834195.1	Yersinia enterocolitica	NZ_CP009367.1	Chromosome	GAMMAPROTEOBACTERIA	IS110	2570925	2572373	-	COMPLETE	WP_042593232.1	2571204	2572208	-	CH47_RS12375	IS110 family transposase	0	COG3547	X	0
294	GCA_000834195.1	Yersinia enterocolitica	NZ_CP009367.1	Chromosome	GAMMAPROTEOBACTERIA	IS110	2570925	2572373	-	COMPLETE	WP_005170564.1	2572381	2573574	+	CH47_RS12380	transposase	1	COG0000	XXX	0
295	GCA_000834195.1	Yersinia enterocolitica	NZ_CP009367.1	Chromosome	GAMMAPROTEOBACTERIA	IS110	2927015	2928465	-	COMPLETE	WP_005167258.1	2924802	2926880	-	CH47_RS13945	hypothetical protein	-1	COG0000	XXX	0
296	GCA_000834195.1	Yersinia enterocolitica	NZ_CP009367.1	Chromosome	GAMMAPROTEOBACTERIA	IS110	2927015	2928465	-	COMPLETE	WP_042593232.1	2927296	2928300	-	CH47_RS13950	IS110 family transposase	0	COG3547	X	0
297	GCA_000834195.1	Yersinia enterocolitica	NZ_CP009367.1	Chromosome	GAMMAPROTEOBACTERIA	IS110	2927015	2928465	-	COMPLETE	WP_005170564.1	2928473	2929666	+	CH47_RS13955	transposase	1	COG0000	XXX	0
298	GCA_000834195.1	Yersinia enterocolitica	NZ_CP009367.1	Chromosome	GAMMAPROTEOBACTERIA	IS110	4375105	4375518	-	INCOMPLETE	WP_072075879.1	4373988	4374737	-	CH47_RS20370	transposase	-1	COG2801	X	0
299	GCA_000834195.1	Yersinia enterocolitica	NZ_CP009367.1	Chromosome	GAMMAPROTEOBACTERIA	IS110	4375105	4375518	-	INCOMPLETE	WP_032909001.1	4375190	4375438	-	CH47_RS20375	IS110 family transposase	0	COG3547	X	0
300	GCA_000834195.1	Yersinia enterocolitica	NZ_CP009367.1	Chromosome	GAMMAPROTEOBACTERIA	IS110	4375105	4375518	-	INCOMPLETE	WP_005174258.1	4375548	4375733	+	CH47_RS22135	hypothetical protein	1	COG0000	XXX	0
301	GCA_001183745.1	Acetobacter pasteurianus	NZ_CP012111.1	Chromosome	ALPHAPROTEOBACTERIA	IS110	1188515	1189700	-	COMPLETE	WP_050819162.1	1187190	1187909	-	DB34_RS05605	hypothetical protein	-1	COG0000	XXX	0
302	GCA_001183745.1	Acetobacter pasteurianus	NZ_CP012111.1	Chromosome	ALPHAPROTEOBACTERIA	IS110	1188515	1189700	-	COMPLETE	WP_050818395.1	1188592	1189614	-	DB34_RS05610	IS110 family transposase	0	COG3547	X	0
303	GCA_001183745.1	Acetobacter pasteurianus	NZ_CP012111.1	Chromosome	ALPHAPROTEOBACTERIA	IS110	1188515	1189700	-	COMPLETE	WP_050819163.1	1191805	1192047	+	DB34_RS05630	hypothetical protein	1	COG0000	XXX	0
304	GCA_001183745.1	Acetobacter pasteurianus	NZ_CP012111.1	Chromosome	ALPHAPROTEOBACTERIA	IS110	1715380	1716568	+	COMPLETE	WP_080986769.1	1714295	1714996	-	DB34_RS08190	energy transducer TonB	-1	COG0810	M	0
305	GCA_001183745.1	Acetobacter pasteurianus	NZ_CP012111.1	Chromosome	ALPHAPROTEOBACTERIA	IS110	1715380	1716568	+	COMPLETE	WP_050818395.1	1715469	1716491	+	DB34_RS08195	IS110 family transposase	0	COG3547	X	0
306	GCA_001183745.1	Acetobacter pasteurianus	NZ_CP012111.1	Chromosome	ALPHAPROTEOBACTERIA	IS110	1715380	1716568	+	COMPLETE	WP_050819509.1	1717369	1717995	+	DB34_RS08205	TetR/AcrR family transcriptional regulator	1	COG1309	K	0
307	GCA_001183745.1	Acetobacter pasteurianus	NZ_CP012111.1	Chromosome	ALPHAPROTEOBACTERIA	IS110	2256204	2257389	+	COMPLETE	WP_050818395.1	2256290	2257312	+	DB34_RS10685	IS110 family transposase	0	COG3547	X	0
308	GCA_001183745.1	Acetobacter pasteurianus	NZ_CP012111.1	Chromosome	ALPHAPROTEOBACTERIA	IS110	2740550	2740792	+	INCOMPLETE	WP_080986827.1	2740084	2740275	-	DB34_RS13010	hypothetical protein	-1	COG3335	X	0
309	GCA_001183745.1	Acetobacter pasteurianus	NZ_CP012111.1	Chromosome	ALPHAPROTEOBACTERIA	IS110	2740550	2740792	+	INCOMPLETE	WP_050820164.1	2741608	2742183	+	DB34_RS13020	hypothetical protein	1	COG0000	XXX	0
310	GCA_000834375.1	Yersinia pseudotuberculosis YPIII	NZ_CP009792.1	Chromosome	GAMMAPROTEOBACTERIA	IS110	3840239	3840435	-	INCOMPLETE	WP_042593163.1	3839004	3839216	-	BZ22_RS17545	hypothetical protein	-1	COG0000	XXX	0
311	GCA_001611015.1	Paraburkholderia caribensis	NZ_CP013349.1	Chromosome	BETAPROTEOBACTERIA	IS110	1730117	1730428	-	INCOMPLETE	WP_062918351.1	1729732	1730076	-	ATN79_RS37190	hypothetical protein	-1	COG0000	XXX	0
312	GCA_001611015.1	Paraburkholderia caribensis	NZ_CP013349.1	Chromosome	BETAPROTEOBACTERIA	IS110	1730117	1730428	-	INCOMPLETE	WP_062918352.1	1730677	1730955	+	ATN79_RS37195	hypothetical protein	1	COG0000	XXX	0
313	GCA_000743255.1	Escherichia coli ATCC 25922	NZ_CP009072.1	Chromosome	GAMMAPROTEOBACTERIA	IS110	4105273	4105656	-	INCOMPLETE	WP_000464935.1	4105659	4105841	+	DR76_RS20520	transposase	1	COG3436	X	0
314	GCA_001686605.1	Bordetella pertussis	NZ_CP015770.1	Chromosome	BETAPROTEOBACTERIA	IS110	1672900	1674099	-	COMPLETE	WP_010931363.1	1672940	1673956	-	A8B87_RS08070	IS110-like element IS1663 family transposase	0	COG3547	X	0
315	GCA_002442795.1	Bordetella pertussis	NZ_CP017167.1	Chromosome	BETAPROTEOBACTERIA	IS110	1414952	1416151	-	COMPLETE	WP_010931363.1	1414992	1416008	-	BHR58_RS06870	IS110-like element IS1663 family transposase	0	COG3547	X	0
316	GCA_002442795.1	Bordetella pertussis	NZ_CP017167.1	Chromosome	BETAPROTEOBACTERIA	IS110	3835959	3837263	+	COMPLETE	WP_010931561.1	3836224	3837240	+	BHR58_RS18495	IS110-like element IS1663 family transposase	0	COG3547	X	0
317	GCA_001050395.1	Mycobacterium abscessus UC22	NZ_CP012044.1	Chromosome	ACTINOBACTERIA	IS110	3246857	3248205	-	COMPLETE	WP_074368049.1	3245564	3246196	-	MAUC22_RS26680	hypothetical protein	-1	COG0000	XXX	0
318	GCA_001050395.1	Mycobacterium abscessus UC22	NZ_CP012044.1	Chromosome	ACTINOBACTERIA	IS110	3246857	3248205	-	COMPLETE	WP_053086261.1	3246878	3248104	-	MAUC22_RS16120	IS110 family transposase	0	COG0000	XXX	0
319	GCA_001050395.1	Mycobacterium abscessus UC22	NZ_CP012044.1	Chromosome	ACTINOBACTERIA	IS110	3246857	3248205	-	COMPLETE	WP_049233353.1	3249027	3249245	+	MAUC22_RS16125	hypothetical protein	1	COG0000	XXX	0
320	GCA_000974465.1	Escherichia coli K-12	NZ_CP010439.1	Chromosome	GAMMAPROTEOBACTERIA	IS110	4495046	4495075	+	INCOMPLETE	WP_000645439.1	4495237	4496385	+	SH02_RS22305	mannitol-1-phosphate 5-dehydrogenase	1	COG0246	G	0
321	GCA_000300175.1	Alteromonas macleodii str. 'Balearic Sea AD45'	NC_018679.1	Chromosome	GAMMAPROTEOBACTERIA	IS110	685219	686419	+	COMPLETE	WP_014948232.1	684656	684943	-	AMBAS45_RS03045	hypothetical protein	-1	COG0000	XXX	0
322	GCA_000300175.1	Alteromonas macleodii str. 'Balearic Sea AD45'	NC_018679.1	Chromosome	GAMMAPROTEOBACTERIA	IS110	685219	686419	+	COMPLETE	WP_014978185.1	685317	686342	+	AMBAS45_RS03050	IS110 family transposase	0	COG3547	X	0
323	GCA_900005615.1	Paracoccus aminovorans	NZ_LN832559.1	Chromosome	ALPHAPROTEOBACTERIA	IS110	2605813	2607052	-	COMPLETE	WP_100526087.1	2604967	2605314	-	JCM7685_RS12965	hypothetical protein	-1	COG0000	XXX	0
324	GCA_900005615.1	Paracoccus aminovorans	NZ_LN832559.1	Chromosome	ALPHAPROTEOBACTERIA	IS110	2605813	2607052	-	COMPLETE	WP_074968591.1	2605896	2606954	-	JCM7685_RS12975	IS110 family transposase	0	COG3547	X	0
325	GCA_001987895.1	Bordetella pertussis	NZ_CP011762.1	Chromosome	BETAPROTEOBACTERIA	IS110	2659233	2660415	+	COMPLETE	WP_010931363.1	2659376	2660392	+	ABC55_RS12910	IS110-like element IS1663 family transposase	0	COG3547	X	0
326	GCA_001989255.1	Bordetella pertussis	NZ_CP013903.1	Chromosome	BETAPROTEOBACTERIA	IS110	1418101	1419300	-	COMPLETE	WP_010931363.1	1418141	1419157	-	AVS76_RS06895	IS110-like element IS1663 family transposase	0	COG3547	X	0
327	GCA_001989255.1	Bordetella pertussis	NZ_CP013903.1	Chromosome	BETAPROTEOBACTERIA	IS110	3842278	3843582	+	COMPLETE	WP_010931561.1	3842543	3843559	+	AVS76_RS18580	IS110-like element IS1663 family transposase	0	COG3547	X	0
328	GCA_001420995.1	Pseudonocardia sp. EC080619-01	NZ_CP012184.1	Chromosome	ACTINOBACTERIA	IS110	495413	496744	-	COMPLETE	WP_010240385.1	494669	495364	-	AD017_RS02290	hypothetical protein	-1	COG3253	P	0
329	GCA_001420995.1	Pseudonocardia sp. EC080619-01	NZ_CP012184.1	Chromosome	ACTINOBACTERIA	IS110	495413	496744	-	COMPLETE	WP_060572134.1	495441	496664	-	AD017_RS02295	IS110 family transposase	0	COG3547	X	0
330	GCA_001420995.1	Pseudonocardia sp. EC080619-01	NZ_CP012184.1	Chromosome	ACTINOBACTERIA	IS110	495413	496744	-	COMPLETE	WP_060576190.1	496928	497359	+	AD017_RS02300	nitroreductase family deazaflavin-dependent oxidoreductase	1	COG0000	XXX	0
331	GCA_001420995.1	Pseudonocardia sp. EC080619-01	NZ_CP012184.1	Chromosome	ACTINOBACTERIA	IS110	817527	818827	+	COMPLETE	WP_010224723.1	816559	817380	-	AD017_RS03770	alpha/beta hydrolase	-1	COG0596	HR	0
332	GCA_001420995.1	Pseudonocardia sp. EC080619-01	NZ_CP012184.1	Chromosome	ACTINOBACTERIA	IS110	817527	818827	+	COMPLETE	WP_060572896.1	818999	820036	+	AD017_RS03780	hypothetical protein	1	COG2207	K	0
333	GCA_001420995.1	Pseudonocardia sp. EC080619-01	NZ_CP012184.1	Chromosome	ACTINOBACTERIA	IS110	1600163	1601490	-	COMPLETE	WP_060573679.1	1599365	1599712	-	AD017_RS07355	bifunctional 3-phenylpropionate/cinnamic acid dioxygenase ferredoxin subunit	-1	COG2146	PQ	0
334	GCA_001420995.1	Pseudonocardia sp. EC080619-01	NZ_CP012184.1	Chromosome	ACTINOBACTERIA	IS110	1600163	1601490	-	COMPLETE	WP_060573681.1	1600187	1601410	-	AD017_RS07360	IS110 family transposase	0	COG3547	X	0
335	GCA_001420995.1	Pseudonocardia sp. EC080619-01	NZ_CP012184.1	Chromosome	ACTINOBACTERIA	IS110	1870578	1871780	-	COMPLETE	WP_060573872.1	1870530	1871780	-	AD017_RS08615	IS110 family transposase	0	COG3547	X	0
336	GCA_001420995.1	Pseudonocardia sp. EC080619-01	NZ_CP012184.1	Chromosome	ACTINOBACTERIA	IS110	4859301	4860052	+	INCOMPLETE	WP_060575502.1	4860160	4860732	+	AD017_RS22810	TetR family transcriptional regulator	1	COG1309	K	0
337	GCA_001420995.1	Pseudonocardia sp. EC080619-01	NZ_CP012185.1	Plasmid	ACTINOBACTERIA	IS110	369239	370285	+	COMPLETE	WP_060577055.1	368145	368834	-	AD017_RS29895	TetR/AcrR family transcriptional regulator	-1	COG1309	K	0
338	GCA_001420995.1	Pseudonocardia sp. EC080619-01	NZ_CP012185.1	Plasmid	ACTINOBACTERIA	IS110	369239	370285	+	COMPLETE	WP_082538512.1	369221	370318	+	AD017_RS29900	IS110 family transposase	0	COG3547	X	0
339	GCA_001420995.1	Pseudonocardia sp. EC080619-01	NZ_CP012185.1	Plasmid	ACTINOBACTERIA	IS110	369239	370285	+	COMPLETE	WP_060577454.1	370768	371760	+	AD017_RS29905	IS481 family transposase	1	COG2801	X	0
340	GCA_001420995.1	Pseudonocardia sp. EC080619-01	NZ_CP012185.1	Plasmid	ACTINOBACTERIA	IS110	557335	558372	+	COMPLETE	WP_082538482.1	556276	556767	-	AD017_RS30780	RidA family protein	-1	COG0251	V	0
341	GCA_001420995.1	Pseudonocardia sp. EC080619-01	NZ_CP012185.1	Plasmid	ACTINOBACTERIA	IS110	818737	820037	+	COMPLETE	WP_060577397.1	817669	818592	-	AD017_RS31980	SMP-30/gluconolactonase/LRE family protein	-1	COG3386	G	0
342	GCA_000367205.1	Cutibacterium avidum 44067	NC_021064.1	Chromosome	ACTINOBACTERIA	IS110	1004209	1005386	-	COMPLETE	WP_004811103.1	1003164	1003808	-	PALO_RS04580	cation transporter	-1	COG1230	P	0
343	GCA_000367205.1	Cutibacterium avidum 44067	NC_021064.1	Chromosome	ACTINOBACTERIA	IS110	1004209	1005386	-	COMPLETE	WP_080564895.1	1005820	1006092	+	PALO_RS11945	XRE family transcriptional regulator	1	COG0000	XXX	0
344	GCA_900119705.1	Murdochiella vaginalis	NZ_LT632322.1	Chromosome	FIRMICUTES	IS110	457479	458738	+	COMPLETE	WP_071705101.1	457479	458756	+	BN8034_RS01890	IS110 family transposase	0	COG3547	X	0
345	GCA_900119705.1	Murdochiella vaginalis	NZ_LT632322.1	Chromosome	FIRMICUTES	IS110	457479	458738	+	COMPLETE	WP_000155678.1	459338	459952	+	BN8034_RS01895	TetR/AcrR family transcriptional regulator	1	COG1309	K	0
346	GCA_000191545.1	Lactobacillus amylovorus	NC_015214.1	Chromosome	FIRMICUTES	IS110	26873	28531	-	COMPLETE	WP_004897277.1	27052	28275	-	LAC30SC_RS00130	IS110 family transposase	0	COG3547	X	0
347	GCA_000191545.1	Lactobacillus amylovorus	NC_015214.1	Chromosome	FIRMICUTES	IS110	116465	118127	-	COMPLETE	WP_013641382.1	115188	116114	-	LAC30SC_RS00580	alpha/beta hydrolase	-1	COG4814	S	0
348	GCA_000191545.1	Lactobacillus amylovorus	NC_015214.1	Chromosome	FIRMICUTES	IS110	116465	118127	-	COMPLETE	WP_004897277.1	116648	117871	-	LAC30SC_RS00590	IS110 family transposase	0	COG3547	X	0
349	GCA_000191545.1	Lactobacillus amylovorus	NC_015214.1	Chromosome	FIRMICUTES	IS110	116465	118127	-	COMPLETE	WP_081456842.1	118208	118630	+	LAC30SC_RS00595	ribonuclease HI	1	COG0328	L	0
350	GCA_000191545.1	Lactobacillus amylovorus	NC_015214.1	Chromosome	FIRMICUTES	IS110	1182684	1183419	-	INCOMPLETE	WP_013641982.1	1181846	1182577	-	LAC30SC_RS05935	protein-tyrosine-phosphatase	-1	COG2365	T	0
351	GCA_000191545.1	Lactobacillus amylovorus	NC_015214.1	Chromosome	FIRMICUTES	IS110	1182684	1183419	-	INCOMPLETE	WP_013641983.1	1183779	1184135	+	LAC30SC_RS05945	toxin-antitoxin system HicB family antitoxin	1	COG1598	V	0
352	GCA_001987415.1	Bordetella pertussis	NZ_CP011738.1	Chromosome	BETAPROTEOBACTERIA	IS110	2636277	2637459	+	COMPLETE	WP_010931363.1	2636420	2637436	+	ABC31_RS12790	IS110-like element IS1663 family transposase	0	COG3547	X	0
353	GCA_001987415.1	Bordetella pertussis	NZ_CP011738.1	Chromosome	BETAPROTEOBACTERIA	IS110	3835952	3837253	+	COMPLETE	WP_010931561.1	3836214	3837230	+	ABC31_RS18530	IS110-like element IS1663 family transposase	0	COG3547	X	0
354	GCA_001687105.1	Yangia sp. CCB-MM3	NZ_CP014597.1	Plasmid	ALPHAPROTEOBACTERIA	IS110	78383	79591	+	COMPLETE	WP_083191419.1	76999	77472	-	AYJ57_RS20680	hypothetical protein	-1	COG1510	K	0
355	GCA_001687105.1	Yangia sp. CCB-MM3	NZ_CP014597.1	Plasmid	ALPHAPROTEOBACTERIA	IS110	78383	79591	+	COMPLETE	WP_066110594.1	80035	80994	+	AYJ57_RS20700	transposase	1	COG3547	X	0
356	GCA_001687105.1	Yangia sp. CCB-MM3	NZ_CP014597.1	Plasmid	ALPHAPROTEOBACTERIA	IS110	97186	98394	+	COMPLETE	WP_066110620.1	95950	96255	-	AYJ57_RS20790	hypothetical protein	-1	COG0000	XXX	0
357	GCA_001687105.1	Yangia sp. CCB-MM3	NZ_CP014597.1	Plasmid	ALPHAPROTEOBACTERIA	IS110	97186	98394	+	COMPLETE	WP_066110594.1	98838	99797	+	AYJ57_RS20810	transposase	1	COG3547	X	0
358	GCA_001687105.1	Yangia sp. CCB-MM3	NZ_CP014597.1	Plasmid	ALPHAPROTEOBACTERIA	IS110	98755	99794	+	INCOMPLETE	WP_066110620.1	95950	96255	-	AYJ57_RS20790	hypothetical protein	-1	COG0000	XXX	0
359	GCA_001687105.1	Yangia sp. CCB-MM3	NZ_CP014597.1	Plasmid	ALPHAPROTEOBACTERIA	IS110	98755	99794	+	INCOMPLETE	WP_066110624.1	99938	100336	+	AYJ57_RS20815	response regulator	1	COG0784	T	0
360	GCA_001687105.1	Yangia sp. CCB-MM3	NZ_CP014596.1	Chromosome	ALPHAPROTEOBACTERIA	IS110	1366228	1366571	-	INCOMPLETE	WP_083191381.1	1364343	1365215	-	AYJ57_RS19975	hypothetical protein	-1	COG0000	XXX	0
361	GCA_001687105.1	Yangia sp. CCB-MM3	NZ_CP014596.1	Chromosome	ALPHAPROTEOBACTERIA	IS110	1366228	1366571	-	INCOMPLETE	WP_066110169.1	1367188	1367637	+	AYJ57_RS19980	DUF4102 domain-containing protein	1	COG0582	LX	0
362	GCA_000009345.1	Yersinia enterocolitica subsp. enterocolitica 8081	NC_008800.1	Chromosome	GAMMAPROTEOBACTERIA	IS110	1985355	1986700	-	COMPLETE	YP_001006066.1	1985629	1986633	-	YE1791	transposase for insertion sequence element IS1328	0	COG3547	X	0
363	GCA_000009345.1	Yersinia enterocolitica subsp. enterocolitica 8081	NC_008800.1	Chromosome	GAMMAPROTEOBACTERIA	IS110	3783126	3783683	-	INCOMPLETE	YP_001007629.1	3781715	3782068	-	YE3468	hypothetical protein	-1	COG0000	XXX	0
364	GCA_000009345.1	Yersinia enterocolitica subsp. enterocolitica 8081	NC_008791.1	Plasmid	GAMMAPROTEOBACTERIA	IS110	54206	54575	-	INCOMPLETE	YP_001004117.1	52920	53117	-	YEP0074	hypothetical protein	-1	COG0000	XXX	0
365	GCA_000009345.1	Yersinia enterocolitica subsp. enterocolitica 8081	NC_008791.1	Plasmid	GAMMAPROTEOBACTERIA	IS110	64534	65256	+	INCOMPLETE	YP_001004124.1	63019	64356	-	YEP0092	transposase for insertion sequence element IS4	-1	COG3385	X	0
366	GCA_000009345.1	Yersinia enterocolitica subsp. enterocolitica 8081	NC_008791.1	Plasmid	GAMMAPROTEOBACTERIA	IS110	64534	65256	+	INCOMPLETE	YP_001004125.1	65333	65791	+	YEP0094	transposase for IS1541	1	COG1943	X	0
367	GCA_000321415.2	Thioalkalivibrio nitratireducens DSM 14787	NC_019902.2	Chromosome	GAMMAPROTEOBACTERIA	IS110	11214	12638	-	COMPLETE	WP_015256890.1	10887	11012	-	TVNIR_RS18350	hypothetical protein	-1	COG0000	XXX	0
368	GCA_000321415.2	Thioalkalivibrio nitratireducens DSM 14787	NC_019902.2	Chromosome	GAMMAPROTEOBACTERIA	IS110	11214	12638	-	COMPLETE	WP_083499306.1	12814	13020	+	TVNIR_RS18360	hypothetical protein	1	COG0000	XXX	0
369	GCA_000321415.2	Thioalkalivibrio nitratireducens DSM 14787	NC_019902.2	Chromosome	GAMMAPROTEOBACTERIA	IS110	2926346	2926727	-	INCOMPLETE	WP_015259582.1	2925789	2926076	-	TVNIR_RS13410	hypothetical protein	-1	COG0000	XXX	0
370	GCA_000321415.2	Thioalkalivibrio nitratireducens DSM 14787	NC_019902.2	Chromosome	GAMMAPROTEOBACTERIA	IS110	2926346	2926727	-	INCOMPLETE	WP_015259587.1	2927891	2928109	+	TVNIR_RS13420	transposase	1	COG1484	L	0
371	GCA_001969385.1	Thiobacimonas profunda	NZ_CP014801.1	Plasmid	ALPHAPROTEOBACTERIA	IS110	47404	48426	+	COMPLETE	WP_076625821.1	47404	48438	+	Ga0080559_RS24275	IS110 family transposase	0	COG0000	XXX	0
372	GCA_001969385.1	Thiobacimonas profunda	NZ_CP014801.1	Plasmid	ALPHAPROTEOBACTERIA	IS110	47404	48426	+	COMPLETE	WP_083697986.1	49009	49272	+	Ga0080559_RS24285	DUF1772 domain-containing protein	1	COG0000	XXX	0
373	GCA_001969385.1	Thiobacimonas profunda	NZ_CP014801.1	Plasmid	ALPHAPROTEOBACTERIA	IS110	90242	91211	+	INCOMPLETE	WP_076622776.1	88968	90200	-	Ga0080559_RS24490	integrase	-1	COG0582	LX	0
374	GCA_001969385.1	Thiobacimonas profunda	NZ_CP014803.1	Plasmid	ALPHAPROTEOBACTERIA	IS110	102943	103232	-	INCOMPLETE	WP_007803209.1	100167	101561	-	Ga0080559_RS25770	membrane protein	-1	COG0000	XXX	0
375	GCA_001969385.1	Thiobacimonas profunda	NZ_CP014803.1	Plasmid	ALPHAPROTEOBACTERIA	IS110	102943	103232	-	INCOMPLETE	WP_024099411.1	103310	104944	+	Ga0080559_RS25780	transposase	1	COG2801	X	0
376	GCA_001969385.1	Thiobacimonas profunda	NZ_CP014796.1	Chromosome	ALPHAPROTEOBACTERIA	IS110	46789	47814	-	COMPLETE	WP_083697719.1	46394	46597	-	Ga0080559_RS25875	hypothetical protein	-1	COG0000	XXX	0
377	GCA_001969385.1	Thiobacimonas profunda	NZ_CP014796.1	Chromosome	ALPHAPROTEOBACTERIA	IS110	46789	47814	-	COMPLETE	WP_083697720.1	48282	48626	+	Ga0080559_RS00295	hypothetical protein	1	COG2932	X	0
378	GCA_001969385.1	Thiobacimonas profunda	NZ_CP014796.1	Chromosome	ALPHAPROTEOBACTERIA	IS110	1184778	1185747	+	INCOMPLETE	WP_076622776.1	1183504	1184736	-	Ga0080559_RS05995	integrase	-1	COG0582	LX	0
379	GCA_001969385.1	Thiobacimonas profunda	NZ_CP014796.1	Chromosome	ALPHAPROTEOBACTERIA	IS110	2156338	2156690	-	INCOMPLETE	WP_076622776.1	2155038	2156270	-	Ga0080559_RS10700	integrase	-1	COG0582	LX	0
380	GCA_001969385.1	Thiobacimonas profunda	NZ_CP014796.1	Chromosome	ALPHAPROTEOBACTERIA	IS110	2156338	2156690	-	INCOMPLETE	WP_076623480.1	2156433	2156687	-	Ga0080559_RS10705	hypothetical protein	0	COG3547	X	0
381	GCA_001969385.1	Thiobacimonas profunda	NZ_CP014796.1	Chromosome	ALPHAPROTEOBACTERIA	IS110	4248935	4249372	+	INCOMPLETE	WP_076623462.1	4249020	4249277	+	Ga0080559_RS20410	hypothetical protein	0	COG3547	X	0
382	GCA_001969385.1	Thiobacimonas profunda	NZ_CP014796.1	Chromosome	ALPHAPROTEOBACTERIA	IS110	4248935	4249372	+	INCOMPLETE	WP_076622776.1	4249441	4250673	+	Ga0080559_RS20415	integrase	1	COG0582	LX	0
383	GCA_002848545.1	Klebsiella pneumoniae	NZ_CP025457.1	Plasmid	GAMMAPROTEOBACTERIA	IS110	31118	32497	+	COMPLETE	WP_000427619.1	31238	32242	+	CYD98_RS28140	IS110-like element IS5075 family transposase	0	COG3547	X	0
384	GCA_002286135.1	Bordetella pertussis	NZ_CP016966.1	Chromosome	BETAPROTEOBACTERIA	IS110	1416003	1417202	-	COMPLETE	WP_010931363.1	1416043	1417059	-	BFW83_RS06870	IS110-like element IS1663 family transposase	0	COG3547	X	0
385	GCA_002286135.1	Bordetella pertussis	NZ_CP016966.1	Chromosome	BETAPROTEOBACTERIA	IS110	3835961	3837265	+	COMPLETE	WP_010931561.1	3836226	3837242	+	BFW83_RS18485	IS110-like element IS1663 family transposase	0	COG3547	X	0
386	GCA_000016405.1	Rhodobacter sphaeroides ATCC 17025	NC_009428.1	Chromosome	ALPHAPROTEOBACTERIA	IS110	741742	743212	+	COMPLETE	WP_011907781.1	741432	741710	-	RSPH17025_RS22825	hypothetical protein	-1	COG2801	X	0
387	GCA_000016405.1	Rhodobacter sphaeroides ATCC 17025	NC_009428.1	Chromosome	ALPHAPROTEOBACTERIA	IS110	741742	743212	+	COMPLETE	WP_011907782.1	741840	743123	+	RSPH17025_RS03715	IS110 family transposase	0	COG3547	X	0
388	GCA_000016405.1	Rhodobacter sphaeroides ATCC 17025	NC_009428.1	Chromosome	ALPHAPROTEOBACTERIA	IS110	741742	743212	+	COMPLETE	WP_080517452.1	747484	748506	+	RSPH17025_RS03750	IS110 family transposase	1	COG3547	X	0
389	GCA_000016405.1	Rhodobacter sphaeroides ATCC 17025	NC_009428.1	Chromosome	ALPHAPROTEOBACTERIA	IS110	815341	816354	+	COMPLETE	WP_011907855.1	814150	815166	-	RSPH17025_RS04070	IS110 family transposase	-1	COG3547	X	0
390	GCA_000016405.1	Rhodobacter sphaeroides ATCC 17025	NC_009428.1	Chromosome	ALPHAPROTEOBACTERIA	IS110	815341	816354	+	COMPLETE	WP_011907856.1	815341	816363	+	RSPH17025_RS04075	IS110 family transposase	0	COG3547	X	0
391	GCA_000016405.1	Rhodobacter sphaeroides ATCC 17025	NC_009428.1	Chromosome	ALPHAPROTEOBACTERIA	IS110	815341	816354	+	COMPLETE	WP_011910707.1	816601	817641	+	RSPH17025_RS04080	IS110 family transposase	1	COG3547	X	0
392	GCA_000016405.1	Rhodobacter sphaeroides ATCC 17025	NC_009429.1	Plasmid	ALPHAPROTEOBACTERIA	IS110	673393	674339	-	INCOMPLETE	WP_080517484.1	672858	673226	-	RSPH17025_RS19210	DUF305 domain-containing protein	-1	COG3544	S	0
393	GCA_000016405.1	Rhodobacter sphaeroides ATCC 17025	NC_009429.1	Plasmid	ALPHAPROTEOBACTERIA	IS110	714221	715459	+	COMPLETE	WP_011910705.1	713189	713548	-	RSPH17025_RS19435	polymer-forming cytoskeletal protein	-1	COG1664	Z	0
394	GCA_000016405.1	Rhodobacter sphaeroides ATCC 17025	NC_009429.1	Plasmid	ALPHAPROTEOBACTERIA	IS110	714221	715459	+	COMPLETE	WP_011910707.1	714324	715364	+	RSPH17025_RS19445	IS110 family transposase	0	COG3547	X	0
395	GCA_000016405.1	Rhodobacter sphaeroides ATCC 17025	NC_009429.1	Plasmid	ALPHAPROTEOBACTERIA	IS110	714221	715459	+	COMPLETE	WP_085996540.1	723051	723820	+	RSPH17025_RS23365	IS5/IS1182 family transposase	1	COG3293	X	0
396	GCA_000016405.1	Rhodobacter sphaeroides ATCC 17025	NC_009429.1	Plasmid	ALPHAPROTEOBACTERIA	IS110	867466	868936	-	COMPLETE	WP_011910836.1	866684	866893	-	RSPH17025_RS20200	DUF2945 domain-containing protein	-1	COG0000	XXX	0
397	GCA_000016405.1	Rhodobacter sphaeroides ATCC 17025	NC_009429.1	Plasmid	ALPHAPROTEOBACTERIA	IS110	867466	868936	-	COMPLETE	WP_011907782.1	867555	868838	-	RSPH17025_RS20210	IS110 family transposase	0	COG3547	X	0
398	GCA_001987695.1	Bordetella pertussis	NZ_CP011752.1	Chromosome	BETAPROTEOBACTERIA	IS110	1415984	1417183	-	COMPLETE	WP_010931363.1	1416024	1417040	-	ABC45_RS06875	IS110-like element IS1663 family transposase	0	COG3547	X	0
399	GCA_001987695.1	Bordetella pertussis	NZ_CP011752.1	Chromosome	BETAPROTEOBACTERIA	IS110	3834900	3836204	+	COMPLETE	WP_010931561.1	3835165	3836181	+	ABC45_RS18530	IS110-like element IS1663 family transposase	0	COG3547	X	0
400	GCA_002443155.1	Alcaligenes faecalis	NZ_CP023667.1	Chromosome	BETAPROTEOBACTERIA	IS110	109043	110264	-	COMPLETE	WP_054513291.1	108600	108866	-	CPY64_RS00515	hypothetical protein	-1	COG0000	XXX	0
401	GCA_002443155.1	Alcaligenes faecalis	NZ_CP023667.1	Chromosome	BETAPROTEOBACTERIA	IS110	109043	110264	-	COMPLETE	WP_042489560.1	109138	110166	-	CPY64_RS00520	IS110 family transposase	0	COG3547	X	0
402	GCA_000569035.1	Bifidobacterium breve NCFB 2258	NZ_CP006714.1	Chromosome	ACTINOBACTERIA	IS110	1807115	1808110	+	COMPLETE	WP_080684897.1	1806791	1807066	-	B2258_RS10370	hypothetical protein	-1	COG0000	XXX	0
403	GCA_000569035.1	Bifidobacterium breve NCFB 2258	NZ_CP006714.1	Chromosome	ACTINOBACTERIA	IS110	1807115	1808110	+	COMPLETE	WP_025263188.1	1807094	1808359	+	B2258_RS07635	IS110 family transposase	0	COG1396	K	0
404	GCA_000569035.1	Bifidobacterium breve NCFB 2258	NZ_CP006714.1	Chromosome	ACTINOBACTERIA	IS110	1807115	1808110	+	COMPLETE	WP_012472177.1	1808502	1809290	+	B2258_RS07640	hypothetical protein	1	COG0000	XXX	0
405	GCA_001509915.1	Bordetella pertussis	NZ_CP010966.1	Chromosome	BETAPROTEOBACTERIA	IS110	1417052	1418251	-	COMPLETE	WP_010930158.1	1417092	1418108	-	RD18_RS06825	IS110 family transposase	0	COG3547	X	0
406	GCA_001509915.1	Bordetella pertussis	NZ_CP010966.1	Chromosome	BETAPROTEOBACTERIA	IS110	3842266	3843570	+	COMPLETE	WP_010931561.1	3842531	3843547	+	RD18_RS18295	IS110 family transposase	0	COG3547	X	0
407	GCA_001975445.1	Salmonella enterica subsp. enterica serovar Krefeld str. SA20030536	NZ_CP019413.1	Chromosome	GAMMAPROTEOBACTERIA	IS110	2927299	2928411	-	COMPLETE	WP_052908784.1	2927318	2928304	-	LFZ24_RS14940	IS110 family transposase	0	COG0000	XXX	0
408	GCA_001975445.1	Salmonella enterica subsp. enterica serovar Krefeld str. SA20030536	NZ_CP019413.1	Chromosome	GAMMAPROTEOBACTERIA	IS110	2927299	2928411	-	COMPLETE	WP_076735856.1	2933849	2934049	+	LFZ24_RS14965	hypothetical protein	1	COG0000	XXX	0
409	GCA_000767275.3	Fervidobacterium islandicum	NZ_CP014334.1	Chromosome	THERMOTOGAE	IS110	567564	568443	+	INCOMPLETE	WP_033191208.1	566363	567001	-	NA23_RS02615	MBL fold metallo-hydrolase	-1	COG0491	R	0
410	GCA_000767275.3	Fervidobacterium islandicum	NZ_CP014334.1	Chromosome	THERMOTOGAE	IS110	567564	568443	+	INCOMPLETE	WP_033191207.1	568668	568829	+	NA23_RS02625	rubredoxin	1	COG1773	C	0
411	GCA_000767275.3	Fervidobacterium islandicum	NZ_CP014334.1	Chromosome	THERMOTOGAE	IS110	578283	579162	+	INCOMPLETE	WP_062946250.1	579380	580990	+	NA23_RS02665	GGDEF domain-containing protein	1	COG2199	T	0
412	GCA_000767275.3	Fervidobacterium islandicum	NZ_CP014334.1	Chromosome	THERMOTOGAE	IS110	595575	596879	-	COMPLETE	WP_033191189.1	597001	597465	+	NA23_RS02745	YbhB/YbcL family Raf kinase inhibitor-like protein	1	COG1881	R	0
413	GCA_000767275.3	Fervidobacterium islandicum	NZ_CP014334.1	Chromosome	THERMOTOGAE	IS110	1451074	1452338	+	COMPLETE	WP_084384124.1	1453489	1454217	+	NA23_RS10550	ribonuclease III	1	COG0571	K	0
414	GCA_000767275.3	Fervidobacterium islandicum	NZ_CP014334.1	Chromosome	THERMOTOGAE	IS110	1659281	1660585	-	COMPLETE	WP_084384076.1	1653806	1654003	-	NA23_RS10565	hypothetical protein	-1	COG0000	XXX	0
415	GCA_000767275.3	Fervidobacterium islandicum	NZ_CP014334.1	Chromosome	THERMOTOGAE	IS110	1659281	1660585	-	COMPLETE	WP_033192138.1	1660705	1661412	+	NA23_RS07880	DUF429 domain-containing protein	1	COG4328	R	0
416	GCA_000767275.3	Fervidobacterium islandicum	NZ_CP014334.1	Chromosome	THERMOTOGAE	IS110	2042134	2043398	+	COMPLETE	WP_033191703.1	2039493	2042000	-	NA23_RS09585	hypothetical protein	-1	COG0000	XXX	0
417	GCA_000767275.3	Fervidobacterium islandicum	NZ_CP014334.1	Chromosome	THERMOTOGAE	IS110	2042134	2043398	+	COMPLETE	WP_033192587.1	2043603	2043986	+	NA23_RS09595	flagellar basal body rod protein FlgB	1	COG1815	N	0
418	GCA_002180095.1	Escherichia coli	NZ_CP021536.1	Plasmid	GAMMAPROTEOBACTERIA	IS110	45316	46656	+	COMPLETE	WP_001067855.1	42714	43418	-	AM366_RS26510	IS6 family transposase IS15DIV	-1	COG3316	X	0
419	GCA_002180095.1	Escherichia coli	NZ_CP021536.1	Plasmid	GAMMAPROTEOBACTERIA	IS110	45316	46656	+	COMPLETE	WP_000427623.1	45397	46401	+	AM366_RS26535	IS110-like element IS4321 family transposase	0	COG3547	X	0
420	GCA_000013765.1	Shewanella denitrificans OS217	NC_007954.1	Chromosome	GAMMAPROTEOBACTERIA	IS110	675893	677347	-	COMPLETE	WP_011495047.1	674594	675133	-	SDEN_RS03095	DUF1697 domain-containing protein	-1	COG3797	S	0
421	GCA_000013765.1	Shewanella denitrificans OS217	NC_007954.1	Chromosome	GAMMAPROTEOBACTERIA	IS110	675893	677347	-	COMPLETE	WP_011495048.1	676167	677183	-	SDEN_RS03100	IS110 family transposase ISSde4	0	COG3547	X	0
422	GCA_000013765.1	Shewanella denitrificans OS217	NC_007954.1	Chromosome	GAMMAPROTEOBACTERIA	IS110	675893	677347	-	COMPLETE	WP_041405649.1	679354	679551	+	SDEN_RS03115	hypothetical protein	1	COG0000	XXX	0
423	GCA_000013765.1	Shewanella denitrificans OS217	NC_007954.1	Chromosome	GAMMAPROTEOBACTERIA	IS110	4005128	4006605	-	COMPLETE	WP_041405881.1	4003910	4004962	-	SDEN_RS17450	ATP-binding protein	-1	COG0000	XXX	0
424	GCA_000013765.1	Shewanella denitrificans OS217	NC_007954.1	Chromosome	GAMMAPROTEOBACTERIA	IS110	4005128	4006605	-	COMPLETE	WP_011497235.1	4005405	4006418	-	SDEN_RS17455	IS110 family transposase ISSde14	0	COG3547	X	0
425	GCA_001640965.1	Bacillus thuringiensis serovar alesti	NZ_CP015176.1	Chromosome	FIRMICUTES	IS110	1027603	1029333	-	COMPLETE	WP_000102962.1	1026921	1027343	-	Bt4C1_RS05270	XRE family transcriptional regulator	-1	COG1396	K	0
426	GCA_001640965.1	Bacillus thuringiensis serovar alesti	NZ_CP015176.1	Chromosome	FIRMICUTES	IS110	1027603	1029333	-	COMPLETE	WP_001236353.1	1027748	1028977	-	Bt4C1_RS05275	IS110 family transposase	0	COG3547	X	0
427	GCA_001640965.1	Bacillus thuringiensis serovar alesti	NZ_CP015176.1	Chromosome	FIRMICUTES	IS110	1027603	1029333	-	COMPLETE	WP_000361154.1	1029347	1029529	+	Bt4C1_RS05280	XRE family transcriptional regulator	1	COG1396	K	0
428	GCA_001888905.1	Lactobacillus delbrueckii subsp. lactis	NZ_CP018215.1	Chromosome	FIRMICUTES	IS110	468953	470611	-	COMPLETE	WP_072538197.1	468163	468504	-	LL717_RS02545	hypothetical protein	-1	COG0000	XXX	0
429	GCA_001888905.1	Lactobacillus delbrueckii subsp. lactis	NZ_CP018215.1	Chromosome	FIRMICUTES	IS110	468953	470611	-	COMPLETE	WP_072538199.1	470817	471995	+	LL717_RS02565	IS256 family transposase	1	COG3328	X	0
430	GCA_001888905.1	Lactobacillus delbrueckii subsp. lactis	NZ_CP018215.1	Chromosome	FIRMICUTES	IS110	540390	542166	+	COMPLETE	WP_076612173.1	537774	539036	-	LL717_RS02860	IS3 family transposase ISL6	-1	COG2801	X	0
431	GCA_001888905.1	Lactobacillus delbrueckii subsp. lactis	NZ_CP018215.1	Chromosome	FIRMICUTES	IS110	540390	542166	+	COMPLETE	WP_072538204.1	540670	541893	+	LL717_RS02870	IS110 family transposase	0	COG3547	X	0
432	GCA_001888905.1	Lactobacillus delbrueckii subsp. lactis	NZ_CP018215.1	Chromosome	FIRMICUTES	IS110	540390	542166	+	COMPLETE	WP_052109142.1	543546	543962	+	LL717_RS02880	hypothetical protein	1	COG0582	LX	0
433	GCA_001888905.1	Lactobacillus delbrueckii subsp. lactis	NZ_CP018215.1	Chromosome	FIRMICUTES	IS110	1369080	1369374	-	INCOMPLETE	WP_035164600.1	1366441	1367001	-	LL717_RS06955	hypothetical protein	-1	COG0000	XXX	0
434	GCA_001888905.1	Lactobacillus delbrueckii subsp. lactis	NZ_CP018215.1	Chromosome	FIRMICUTES	IS110	1369080	1369374	-	INCOMPLETE	WP_072538257.1	1369420	1370598	+	LL717_RS06975	IS256 family transposase	1	COG3328	X	0
435	GCA_001888905.1	Lactobacillus delbrueckii subsp. lactis	NZ_CP018215.1	Chromosome	FIRMICUTES	IS110	1372083	1373791	-	COMPLETE	WP_072538167.1	1370709	1372076	-	LL717_RS06980	ISL3-like element ISLdl1 family transposase	-1	COG3464	X	0
436	GCA_001888905.1	Lactobacillus delbrueckii subsp. lactis	NZ_CP018215.1	Chromosome	FIRMICUTES	IS110	1372083	1373791	-	COMPLETE	WP_035164983.1	1373883	1374932	+	LL717_RS06990	IS30 family transposase	1	COG2826	X	0
437	GCA_001888905.1	Lactobacillus delbrueckii subsp. lactis	NZ_CP018215.1	Chromosome	FIRMICUTES	IS110	1781841	1783567	+	INCOMPLETE	WP_003616342.1	1781606	1781809	-	LL717_RS09040	hypothetical protein	-1	COG0000	XXX	0
438	GCA_001888905.1	Lactobacillus delbrueckii subsp. lactis	NZ_CP018215.1	Chromosome	FIRMICUTES	IS110	1781841	1783567	+	INCOMPLETE	WP_035164396.1	1783610	1784659	+	LL717_RS09050	IS30 family transposase	1	COG2826	X	0
439	GCA_001888905.1	Lactobacillus delbrueckii subsp. lactis	NZ_CP018215.1	Chromosome	FIRMICUTES	IS110	2122238	2123990	-	COMPLETE	WP_035165300.1	2120429	2120707	-	LL717_RS10820	hypothetical protein	-1	COG0000	XXX	0
440	GCA_001888905.1	Lactobacillus delbrueckii subsp. lactis	NZ_CP018215.1	Chromosome	FIRMICUTES	IS110	2122238	2123990	-	COMPLETE	WP_041812036.1	2122511	2123734	-	LL717_RS10830	IS110 family transposase	0	COG3547	X	0
441	GCA_000972745.1	Xanthomonas campestris	NZ_CP011256.1	Chromosome	GAMMAPROTEOBACTERIA	IS110	2143591	2144686	+	INCOMPLETE	WP_080931349.1	2143050	2143319	-	XB05_RS22900	hypothetical protein	-1	COG0000	XXX	0
442	GCA_000972745.1	Xanthomonas campestris	NZ_CP011256.1	Chromosome	GAMMAPROTEOBACTERIA	IS110	2143591	2144686	+	INCOMPLETE	WP_046342205.1	2143689	2144612	+	XB05_RS09110	IS110 family transposase	0	COG3547	X	0
443	GCA_000972745.1	Xanthomonas campestris	NZ_CP011256.1	Chromosome	GAMMAPROTEOBACTERIA	IS110	2881456	2882551	-	INCOMPLETE	WP_046342205.1	2881530	2882453	-	XB05_RS12040	IS110 family transposase	0	COG3547	X	0
444	GCA_000972745.1	Xanthomonas campestris	NZ_CP011256.1	Chromosome	GAMMAPROTEOBACTERIA	IS110	2881456	2882551	-	INCOMPLETE	WP_080931479.1	2882885	2883139	+	XB05_RS23080	hypothetical protein	1	COG0000	XXX	0
445	GCA_000972745.1	Xanthomonas campestris	NZ_CP011256.1	Chromosome	GAMMAPROTEOBACTERIA	IS110	5028934	5030029	-	INCOMPLETE	WP_046342205.1	5029008	5029931	-	XB05_RS21030	IS110 family transposase	0	COG3547	X	0
446	GCA_002886405.1	Mycobacterium tuberculosis	NZ_CP025604.1	Chromosome	ACTINOBACTERIA	IS110	888637	888970	+	INCOMPLETE	WP_009935676.1	890265	891359	+	C0091_RS04325	IS110-like element IS1547 family transposase	1	COG3547	X	0
447	GCA_001586165.1	Obesumbacterium proteus	NZ_CP014608.1	Chromosome	GAMMAPROTEOBACTERIA	IS110	83310	83717	-	INCOMPLETE	WP_061552853.1	85574	86503	+	DSM2777_RS00440	GTP cyclohydrolase I FolE2	1	COG1469	H	0
448	GCA_001605485.1	Bordetella pertussis	NZ_CP010256.1	Chromosome	BETAPROTEOBACTERIA	IS110	2609313	2610495	+	COMPLETE	WP_010931363.1	2609456	2610472	+	QR50_RS12490	IS110 family transposase	0	COG3547	X	0
449	GCA_001605485.1	Bordetella pertussis	NZ_CP010256.1	Chromosome	BETAPROTEOBACTERIA	IS110	3839111	3840415	+	COMPLETE	WP_010931561.1	3839376	3840392	+	QR50_RS18270	IS110 family transposase	0	COG3547	X	0
450	GCA_001633165.1	Rhodovulum sulfidophilum DSM 1374	NZ_CP015418.1	Chromosome	ALPHAPROTEOBACTERIA	IS110	44355	45579	-	COMPLETE	WP_042456325.1	44462	45481	-	A6W98_RS00190	IS110 family transposase	0	COG3547	X	0
451	GCA_001633165.1	Rhodovulum sulfidophilum DSM 1374	NZ_CP015418.1	Chromosome	ALPHAPROTEOBACTERIA	IS110	3065518	3066331	-	INCOMPLETE	WP_042464304.1	3066692	3067537	+	A6W98_RS14365	hypothetical protein	1	COG0000	XXX	0
452	GCA_002847425.1	Corynebacterium glutamicum	NZ_CP025534.1	Chromosome	ACTINOBACTERIA	IS110	1869704	1870882	-	COMPLETE	WP_011014066.1	1869680	1870888	-	C0I99_RS08960	IS110 family transposase	0	COG3547	X	0
453	GCA_000178955.2	Granulicella mallensis MP5ACTX8	NC_016631.1	Chromosome	ACIDOBACTERIIA	IS110	5501905	5503029	-	INCOMPLETE	WP_014267452.1	5501091	5501534	-	ACIX8_RS21265	GntR family transcriptional regulator	-1	COG1725	K	0
454	GCA_000178955.2	Granulicella mallensis MP5ACTX8	NC_016631.1	Chromosome	ACIDOBACTERIIA	IS110	5501905	5503029	-	INCOMPLETE	WP_014267453.1	5503368	5503967	+	ACIX8_RS21275	polyisoprenoid-binding protein	1	COG2353	R	0
455	GCA_000770515.1	Burkholderia pseudomallei K42	NZ_CP009163.1	Chromosome	BETAPROTEOBACTERIA	IS110	2865263	2866818	-	COMPLETE	WP_017843643.1	2863859	2864095	-	X993_RS29745	hypothetical protein	-1	COG0000	XXX	0
456	GCA_000770515.1	Burkholderia pseudomallei K42	NZ_CP009163.1	Chromosome	BETAPROTEOBACTERIA	IS110	2865263	2866818	-	COMPLETE	WP_063841006.1	2865382	2866644	-	X993_RS29755	IS110 family transposase	0	COG3547	X	0
457	GCA_000770515.1	Burkholderia pseudomallei K42	NZ_CP009163.1	Chromosome	BETAPROTEOBACTERIA	IS110	2865263	2866818	-	COMPLETE	WP_071898388.1	2867054	2867269	+	X993_RS38615	hypothetical protein	1	COG0000	XXX	0
458	GCA_000196155.1	Photorhabdus luminescens subsp. laumondii TTO1	NC_005126.1	Chromosome	GAMMAPROTEOBACTERIA	IS110	2208336	2209224	-	INCOMPLETE	WP_011146129.1	2207829	2208257	-	PLU_RS09295	IS200/IS605 family transposase	-1	COG1943	X	0
459	GCA_000196155.1	Photorhabdus luminescens subsp. laumondii TTO1	NC_005126.1	Chromosome	GAMMAPROTEOBACTERIA	IS110	2748696	2748789	+	INCOMPLETE	WP_011146570.1	2747264	2747920	-	PLU_RS11600	SGNH/GDSL hydrolase family protein	-1	COG0000	XXX	0
460	GCA_000196155.1	Photorhabdus luminescens subsp. laumondii TTO1	NC_005126.1	Chromosome	GAMMAPROTEOBACTERIA	IS110	2748696	2748789	+	INCOMPLETE	WP_011146571.1	2748978	2749232	+	PLU_RS11605	antitoxin	1	COG0000	XXX	0
461	GCA_001879565.1	Ralstonia solanacearum OE1-1	NZ_CP009763.1	Plasmid	BETAPROTEOBACTERIA	IS110	635577	637032	-	COMPLETE	WP_019719332.1	634182	635489	-	RSOE_RS02540	MFS transporter	-1	COG0477	GEPR	0
462	GCA_001879565.1	Ralstonia solanacearum OE1-1	NZ_CP009763.1	Plasmid	BETAPROTEOBACTERIA	IS110	635577	637032	-	COMPLETE	WP_071653883.1	635598	636860	-	RSOE_RS02545	IS110 family transposase	0	COG3547	X	0
463	GCA_001879565.1	Ralstonia solanacearum OE1-1	NZ_CP009763.1	Plasmid	BETAPROTEOBACTERIA	IS110	635577	637032	-	COMPLETE	WP_016723619.1	637323	638288	+	RSOE_RS02550	IS5-like element IS1405 family transposase	1	COG3039	X	0
464	GCA_001611135.1	Pediococcus damnosus	NZ_CP012288.1	Chromosome	FIRMICUTES	IS110	468963	470358	+	COMPLETE	WP_062904288.1	469058	470263	+	ADU72_RS02320	IS110 family transposase	0	COG3547	X	0
465	GCA_001611135.1	Pediococcus damnosus	NZ_CP012288.1	Chromosome	FIRMICUTES	IS110	468963	470358	+	COMPLETE	WP_046872562.1	470808	471362	+	ADU72_RS02325	DUF2179 domain-containing protein	1	COG4843	S	0
466	GCA_001611135.1	Pediococcus damnosus	NZ_CP012288.1	Chromosome	FIRMICUTES	IS110	1331113	1332508	+	COMPLETE	WP_062904288.1	1331208	1332413	+	ADU72_RS06150	IS110 family transposase	0	COG3547	X	0
467	GCA_001611135.1	Pediococcus damnosus	NZ_CP012288.1	Chromosome	FIRMICUTES	IS110	1331113	1332508	+	COMPLETE	WP_056986615.1	1332748	1334457	+	ADU72_RS06155	hypothetical protein	1	COG0000	XXX	0
468	GCA_001611135.1	Pediococcus damnosus	NZ_CP012288.1	Chromosome	FIRMICUTES	IS110	2045992	2047414	+	COMPLETE	WP_056986585.1	2044552	2045739	-	ADU72_RS09595	hypothetical protein	-1	COG0000	XXX	0
469	GCA_001611135.1	Pediococcus damnosus	NZ_CP012288.1	Chromosome	FIRMICUTES	IS110	2045992	2047414	+	COMPLETE	WP_056986621.1	2046090	2047319	+	ADU72_RS09600	IS110 family transposase	0	COG3547	X	0
470	GCA_001611135.1	Pediococcus damnosus	NZ_CP012290.1	Plasmid	FIRMICUTES	IS110	52777	54199	+	COMPLETE	WP_056986621.1	52875	54104	+	ADU72_RS10850	IS110 family transposase	0	COG3547	X	0
471	GCA_000816165.1	Neisseria meningitidis LNP21362	NZ_CP006869.1	Chromosome	BETAPROTEOBACTERIA	IS110	640261	640420	+	INCOMPLETE	WP_002221248.1	641285	641653	+	N875_RS03500	DUF808 domain-containing protein	1	COG2354	S	0
472	GCA_000816165.1	Neisseria meningitidis LNP21362	NZ_CP006869.1	Chromosome	BETAPROTEOBACTERIA	IS110	1720702	1721051	+	INCOMPLETE	WP_002217985.1	1721405	1722370	+	N875_RS09060	IS30-like element IS1655 family transposase	1	COG2826	X	0
473	GCA_000816165.1	Neisseria meningitidis LNP21362	NZ_CP006869.1	Chromosome	BETAPROTEOBACTERIA	IS110	2049876	2050036	+	INCOMPLETE	WP_002212949.1	2050123	2050332	+	N875_RS10720	4-oxalocrotonate tautomerase	1	COG1942	Q	0
474	GCA_000091005.1	Escherichia coli O26:H11 str. 11368	NC_013361.1	Chromosome	GAMMAPROTEOBACTERIA	IS110	4630429	4631821	+	COMPLETE	WP_000399648.1	4630662	4631642	+	ECO26_RS24340	IS110 family transposase IS621	0	COG3547	X	0
475	GCA_002285755.1	Escherichia coli	NZ_CP021289.1	Plasmid	GAMMAPROTEOBACTERIA	IS110	131904	132020	-	INCOMPLETE	WP_000872630.1	133217	133399	+	PA45B_RS27140	hypothetical protein	1	COG0000	XXX	0
476	GCA_002285755.1	Escherichia coli	NZ_CP021288.1	Chromosome	GAMMAPROTEOBACTERIA	IS110	2146494	2147952	+	COMPLETE	WP_001224230.1	2146260	2146493	-	PA45B_RS11210	hypothetical protein	-1	COG0000	XXX	0
477	GCA_002285755.1	Escherichia coli	NZ_CP021288.1	Chromosome	GAMMAPROTEOBACTERIA	IS110	2146494	2147952	+	COMPLETE	WP_001296203.1	2146725	2147921	+	PA45B_RS11215	IS110-like element ISEc20 family transposase	0	COG3547	X	0
478	GCA_001046955.1	Marinovum algicola DG 898	NZ_CP010855.1	Chromosome	ALPHAPROTEOBACTERIA	IS110	2626321	2626494	-	INCOMPLETE	WP_082154512.1	2624168	2624434	-	MALG_RS25360	hypothetical protein	-1	COG1484	L	0
479	GCA_001046955.1	Marinovum algicola DG 898	NZ_CP010855.1	Chromosome	ALPHAPROTEOBACTERIA	IS110	2626321	2626494	-	INCOMPLETE	WP_053083366.1	2626606	2626785	+	MALG_RS12510	hypothetical protein	1	COG2963	X	0
480	GCA_001046955.1	Marinovum algicola DG 898	NZ_CP010857.1	Plasmid	ALPHAPROTEOBACTERIA	IS110	124203	125456	-	COMPLETE	WP_082154638.1	122395	123729	-	MALG_RS19625	ABC transporter substrate-binding protein	-1	COG2182	G	0
481	GCA_001046955.1	Marinovum algicola DG 898	NZ_CP010857.1	Plasmid	ALPHAPROTEOBACTERIA	IS110	124203	125456	-	COMPLETE	WP_048534390.1	124200	125456	-	MALG_RS19630	IS110 family transposase	0	COG3547	X	0
482	GCA_002442755.1	Bordetella pertussis	NZ_CP017165.1	Chromosome	BETAPROTEOBACTERIA	IS110	2607012	2608194	+	COMPLETE	WP_010931363.1	2607155	2608171	+	BHR52_RS12680	IS110-like element IS1663 family transposase	0	COG3547	X	0
483	GCA_002442755.1	Bordetella pertussis	NZ_CP017165.1	Chromosome	BETAPROTEOBACTERIA	IS110	3837701	3839005	+	COMPLETE	WP_010931561.1	3837966	3838982	+	BHR52_RS18585	IS110-like element IS1663 family transposase	0	COG3547	X	0
484	GCA_002859565.1	Bordetella pertussis	NZ_CP017882.1	Chromosome	BETAPROTEOBACTERIA	IS110	2609320	2610502	+	COMPLETE	WP_010931363.1	2609463	2610479	+	BLL94_RS12675	IS110-like element IS1663 family transposase	0	COG3547	X	0
485	GCA_002859565.1	Bordetella pertussis	NZ_CP017882.1	Chromosome	BETAPROTEOBACTERIA	IS110	3841214	3842518	+	COMPLETE	WP_010931561.1	3841479	3842495	+	BLL94_RS18585	IS110-like element IS1663 family transposase	0	COG3547	X	0
486	GCA_002082195.1	Streptomyces gilvosporeus	NZ_CP020569.1	Chromosome	ACTINOBACTERIA	IS110	7432134	7432609	-	INCOMPLETE	WP_083110016.1	7431723	7431998	-	B1H19_RS32900	hypothetical protein	-1	COG0000	XXX	0
487	GCA_002082195.1	Streptomyces gilvosporeus	NZ_CP020569.1	Chromosome	ACTINOBACTERIA	IS110	7432134	7432609	-	INCOMPLETE	WP_083108539.1	7432124	7432609	-	B1H19_RS32905	hypothetical protein	0	COG3547	X	0
488	GCA_002082195.1	Streptomyces gilvosporeus	NZ_CP020569.1	Chromosome	ACTINOBACTERIA	IS110	7432134	7432609	-	INCOMPLETE	WP_083108540.1	7433688	7434008	+	B1H19_RS32910	hypothetical protein	1	COG0000	XXX	0
489	GCA_000192635.1	Agrobacterium sp. H13-3	NC_015508.1	Chromosome	ALPHAPROTEOBACTERIA	IS110	2096885	2097910	+	COMPLETE	WP_013762416.1	2096542	2096802	-	AGROH133_RS23050	integrase	-1	COG2801	X	0
490	GCA_000192635.1	Agrobacterium sp. H13-3	NC_015508.1	Chromosome	ALPHAPROTEOBACTERIA	IS110	2096885	2097910	+	COMPLETE	WP_013636930.1	2096885	2097913	+	AGROH133_RS23055	IS110 family transposase	0	COG3547	X	0
491	GCA_000758685.1	Paenibacillus stellifer	NZ_CP009286.1	Chromosome	FIRMICUTES	IS110	349954	351322	+	COMPLETE	WP_038693101.1	350052	351233	+	PSTEL_RS01765	IS110 family transposase	0	COG3547	X	0
492	GCA_000758685.1	Paenibacillus stellifer	NZ_CP009286.1	Chromosome	FIRMICUTES	IS110	349954	351322	+	COMPLETE	WP_038693103.1	351448	352644	+	PSTEL_RS01770	hypothetical protein	1	COG0000	XXX	0
493	GCA_000758685.1	Paenibacillus stellifer	NZ_CP009286.1	Chromosome	FIRMICUTES	IS110	1374534	1375998	-	COMPLETE	WP_038694236.1	1373833	1374198	-	PSTEL_RS06230	XRE family transcriptional regulator	-1	COG0000	XXX	0
494	GCA_000758685.1	Paenibacillus stellifer	NZ_CP009286.1	Chromosome	FIRMICUTES	IS110	1374534	1375998	-	COMPLETE	WP_038692930.1	1374605	1375900	-	PSTEL_RS06235	IS110 family transposase	0	COG3547	X	0
495	GCA_000758685.1	Paenibacillus stellifer	NZ_CP009286.1	Chromosome	FIRMICUTES	IS110	1374534	1375998	-	COMPLETE	WP_038694238.1	1376309	1376689	+	PSTEL_RS06240	hypothetical protein	1	COG0000	XXX	0
496	GCA_000758685.1	Paenibacillus stellifer	NZ_CP009286.1	Chromosome	FIRMICUTES	IS110	3328524	3329988	+	COMPLETE	WP_038696589.1	3328622	3329917	+	PSTEL_RS15340	IS110 family transposase	0	COG3547	X	0
497	GCA_000758685.1	Paenibacillus stellifer	NZ_CP009286.1	Chromosome	FIRMICUTES	IS110	3328524	3329988	+	COMPLETE	WP_038696591.1	3330317	3331297	+	PSTEL_RS15345	hypothetical protein	1	COG0000	XXX	0
498	GCA_000758685.1	Paenibacillus stellifer	NZ_CP009286.1	Chromosome	FIRMICUTES	IS110	3660573	3662037	-	COMPLETE	WP_038692930.1	3660644	3661939	-	PSTEL_RS16960	IS110 family transposase	0	COG3547	X	0
499	GCA_000758685.1	Paenibacillus stellifer	NZ_CP009286.1	Chromosome	FIRMICUTES	IS110	4581466	4582552	-	COMPLETE	WP_038698381.1	4580379	4581278	-	PSTEL_RS21045	LysR family transcriptional regulator	-1	COG0583	K	0
500	GCA_000758685.1	Paenibacillus stellifer	NZ_CP009286.1	Chromosome	FIRMICUTES	IS110	5164868	5166332	+	COMPLETE	WP_038699178.1	5163120	5163953	-	PSTEL_RS23730	helix-turn-helix transcriptional regulator	-1	COG2197	TK	0
501	GCA_000758685.1	Paenibacillus stellifer	NZ_CP009286.1	Chromosome	FIRMICUTES	IS110	5164868	5166332	+	COMPLETE	WP_038692930.1	5164966	5166261	+	PSTEL_RS23740	IS110 family transposase	0	COG3547	X	0
502	GCA_000758685.1	Paenibacillus stellifer	NZ_CP009286.1	Chromosome	FIRMICUTES	IS110	5164868	5166332	+	COMPLETE	WP_038699180.1	5166668	5167333	+	PSTEL_RS23745	hypothetical protein	1	COG0000	XXX	0
503	GCA_001693385.1	Bradyrhizobium icense	NZ_CP016428.1	Chromosome	ALPHAPROTEOBACTERIA	IS110	1979061	1980267	-	COMPLETE	WP_083218940.1	1977681	1977923	-	LMTR13_RS38965	hypothetical protein	-1	COG4645	S	0
504	GCA_001693385.1	Bradyrhizobium icense	NZ_CP016428.1	Chromosome	ALPHAPROTEOBACTERIA	IS110	1979061	1980267	-	COMPLETE	WP_065732464.1	1979135	1980169	-	LMTR13_RS09315	IS110 family transposase	0	COG3547	X	0
505	GCA_001693385.1	Bradyrhizobium icense	NZ_CP016428.1	Chromosome	ALPHAPROTEOBACTERIA	IS110	1979061	1980267	-	COMPLETE	WP_083218941.1	1980381	1982024	+	LMTR13_RS09320	LuxR family transcriptional regulator	1	COG2197	TK	0
506	GCA_001983935.1	Fuerstia marisgermanicae	NZ_CP017641.1	Chromosome	PLANCTOMYCETES	IS110	1190128	1191234	+	INCOMPLETE	WP_077023075.1	1189138	1189851	-	Fuma_RS04395	hypothetical protein	-1	COG0000	XXX	0
507	GCA_001983935.1	Fuerstia marisgermanicae	NZ_CP017641.1	Chromosome	PLANCTOMYCETES	IS110	1190128	1191234	+	INCOMPLETE	WP_077023076.1	1191510	1191731	+	Fuma_RS04405	hypothetical protein	1	COG0000	XXX	0
508	GCA_002025045.1	Enterococcus faecium	NZ_CP019992.1	Chromosome	FIRMICUTES	IS110	1958100	1959540	-	COMPLETE	WP_002295273.1	1957649	1957906	-	B4W81_RS10025	hypothetical protein	-1	COG0000	XXX	0
509	GCA_002025045.1	Enterococcus faecium	NZ_CP019992.1	Chromosome	FIRMICUTES	IS110	1958100	1959540	-	COMPLETE	WP_002287107.1	1958192	1959442	-	B4W81_RS10030	IS110 family transposase	0	COG3547	X	0
510	GCA_001697925.1	Neisseria meningitidis	NZ_CP016675.1	Chromosome	BETAPROTEOBACTERIA	IS110	133936	134101	-	INCOMPLETE	WP_002221248.1	132709	133077	-	A6L20_RS00705	DUF808 domain-containing protein	-1	COG2354	S	0
511	GCA_001697925.1	Neisseria meningitidis	NZ_CP016675.1	Chromosome	BETAPROTEOBACTERIA	IS110	338037	338236	+	INCOMPLETE	WP_002216744.1	336724	337689	-	A6L20_RS01895	IS30-like element IS1655 family transposase	-1	COG2826	X	0
512	GCA_001697925.1	Neisseria meningitidis	NZ_CP016675.1	Chromosome	BETAPROTEOBACTERIA	IS110	533334	534576	-	COMPLETE	WP_002248036.1	533382	534338	-	A6L20_RS03025	IS110-like element ISNme5 family transposase	0	COG3547	X	0
513	GCA_001697925.1	Neisseria meningitidis	NZ_CP016675.1	Chromosome	BETAPROTEOBACTERIA	IS110	533334	534576	-	COMPLETE	WP_002244581.1	534936	535085	+	A6L20_RS03035	antibiotic biosynthesis monooxygenase	1	COG0000	XXX	0
514	GCA_001697925.1	Neisseria meningitidis	NZ_CP016675.1	Chromosome	BETAPROTEOBACTERIA	IS110	838254	838506	+	INCOMPLETE	WP_079870394.1	837658	837840	-	A6L20_RS11880	hypothetical protein	-1	COG0000	XXX	0
515	GCA_001697925.1	Neisseria meningitidis	NZ_CP016675.1	Chromosome	BETAPROTEOBACTERIA	IS110	847745	847903	-	INCOMPLETE	WP_002212949.1	847449	847658	-	A6L20_RS04500	4-oxalocrotonate tautomerase	-1	COG1942	Q	0
516	GCA_001697925.1	Neisseria meningitidis	NZ_CP016675.1	Chromosome	BETAPROTEOBACTERIA	IS110	996114	996149	+	INCOMPLETE	WP_002238759.1	996399	996704	+	A6L20_RS05250	IS5/IS1182 family transposase	1	COG3039	X	0
517	GCA_001697925.1	Neisseria meningitidis	NZ_CP016675.1	Chromosome	BETAPROTEOBACTERIA	IS110	1006424	1006774	+	INCOMPLETE	WP_079883552.1	1002540	1002752	-	A6L20_RS12105	hypothetical protein	-1	COG0000	XXX	0
518	GCA_001697925.1	Neisseria meningitidis	NZ_CP016675.1	Chromosome	BETAPROTEOBACTERIA	IS110	1396180	1396432	-	INCOMPLETE	WP_079758134.1	1395820	1396116	-	A6L20_RS12415	hypothetical protein	-1	COG0000	XXX	0
519	GCA_002786755.1	Klebsiella pneumoniae	NZ_CP024839.1	Plasmid	GAMMAPROTEOBACTERIA	IS110	76202	77206	-	COMPLETE	WP_015632465.1	77389	77607	+	CU074_RS27745	post-segregation antitoxin	1	COG5302	X	0
520	GCA_000021885.1	Haemophilus parasuis SH0165	NC_011852.1	Chromosome	GAMMAPROTEOBACTERIA	IS110	117449	118562	+	INCOMPLETE	WP_012621529.1	117532	118503	+	HAPS_RS00545	IS110 family transposase	0	COG3547	X	0
521	GCA_000021885.1	Haemophilus parasuis SH0165	NC_011852.1	Chromosome	GAMMAPROTEOBACTERIA	IS110	1641404	1642517	+	INCOMPLETE	WP_012621529.1	1641487	1642458	+	HAPS_RS08060	IS110 family transposase	0	COG3547	X	0
522	GCA_000021885.1	Haemophilus parasuis SH0165	NC_011852.1	Chromosome	GAMMAPROTEOBACTERIA	IS110	1977695	1978797	-	INCOMPLETE	WP_012621529.1	1977728	1978699	-	HAPS_RS09785	IS110 family transposase	0	COG3547	X	0
523	GCA_000834865.1	Yersinia kristensenii	NZ_CP009997.1	Chromosome	GAMMAPROTEOBACTERIA	IS110	910479	911501	+	COMPLETE	WP_038633883.1	910473	911507	+	CH54_RS04115	IS110 family transposase	0	COG3547	X	0
524	GCA_000834865.1	Yersinia kristensenii	NZ_CP009997.1	Chromosome	GAMMAPROTEOBACTERIA	IS110	2315887	2317125	-	COMPLETE	WP_052488220.1	2314311	2315387	-	CH54_RS10435	hypothetical protein	-1	COG0000	XXX	0
525	GCA_000834865.1	Yersinia kristensenii	NZ_CP009997.1	Chromosome	GAMMAPROTEOBACTERIA	IS110	2315887	2317125	-	COMPLETE	WP_042562560.1	2317908	2318156	+	CH54_RS10445	hypothetical protein	1	COG0000	XXX	0
526	GCA_000390085.1	Mycobacterium avium subsp. paratuberculosis MAP4	NC_021200.1	Chromosome	ACTINOBACTERIA	IS110	25945	27406	+	COMPLETE	WP_010950090.1	27522	28742	+	MAP4_RS00110	hypothetical protein	1	COG0523	R	0
527	GCA_000390085.1	Mycobacterium avium subsp. paratuberculosis MAP4	NC_021200.1	Chromosome	ACTINOBACTERIA	IS110	342213	343674	-	COMPLETE	WP_010949976.1	341420	342133	-	MAP4_RS01415	histidine phosphatase family protein	-1	COG0406	G	0
528	GCA_000390085.1	Mycobacterium avium subsp. paratuberculosis MAP4	NC_021200.1	Chromosome	ACTINOBACTERIA	IS110	342213	343674	-	COMPLETE	WP_010948702.1	342238	343458	-	MAP4_RS01420	IS110 family transposase	0	COG3547	X	0
529	GCA_000390085.1	Mycobacterium avium subsp. paratuberculosis MAP4	NC_021200.1	Chromosome	ACTINOBACTERIA	IS110	560594	561860	-	COMPLETE	WP_003872282.1	560606	561658	-	MAP4_RS02425	IS110 family transposase	0	COG3547	X	0
530	GCA_000390085.1	Mycobacterium avium subsp. paratuberculosis MAP4	NC_021200.1	Chromosome	ACTINOBACTERIA	IS110	560594	561860	-	COMPLETE	WP_003874654.1	562068	563099	+	MAP4_RS02430	diacylglycerol kinase catalytic subunit	1	COG0000	XXX	0
531	GCA_000390085.1	Mycobacterium avium subsp. paratuberculosis MAP4	NC_021200.1	Chromosome	ACTINOBACTERIA	IS110	1311207	1312672	-	COMPLETE	WP_010948702.1	1311236	1312456	-	MAP4_RS06170	IS110 family transposase	0	COG3547	X	0
532	GCA_000390085.1	Mycobacterium avium subsp. paratuberculosis MAP4	NC_021200.1	Chromosome	ACTINOBACTERIA	IS110	2054751	2056033	+	COMPLETE	WP_003872282.1	2054975	2056027	+	MAP4_RS09395	IS110 family transposase	0	COG3547	X	0
533	GCA_000390085.1	Mycobacterium avium subsp. paratuberculosis MAP4	NC_021200.1	Chromosome	ACTINOBACTERIA	IS110	2274023	2275481	+	COMPLETE	WP_003878038.1	2273575	2273925	-	MAP4_RS10285	hypothetical protein	-1	COG0000	XXX	0
534	GCA_000390085.1	Mycobacterium avium subsp. paratuberculosis MAP4	NC_021200.1	Chromosome	ACTINOBACTERIA	IS110	2274023	2275481	+	COMPLETE	WP_010948702.1	2274245	2275465	+	MAP4_RS10290	IS110 family transposase	0	COG3547	X	0
535	GCA_000390085.1	Mycobacterium avium subsp. paratuberculosis MAP4	NC_021200.1	Chromosome	ACTINOBACTERIA	IS110	2325642	2327103	-	COMPLETE	WP_003876712.1	2324968	2325570	-	MAP4_RS10530	NADP oxidoreductase	-1	COG2085	R	0
536	GCA_000390085.1	Mycobacterium avium subsp. paratuberculosis MAP4	NC_021200.1	Chromosome	ACTINOBACTERIA	IS110	2325642	2327103	-	COMPLETE	WP_010948702.1	2325667	2326887	-	MAP4_RS10535	IS110 family transposase	0	COG3547	X	0
537	GCA_000390085.1	Mycobacterium avium subsp. paratuberculosis MAP4	NC_021200.1	Chromosome	ACTINOBACTERIA	IS110	2325642	2327103	-	COMPLETE	WP_080505408.1	2327287	2327856	+	MAP4_RS10540	TetR/AcrR family transcriptional regulator	1	COG1309	K	0
538	GCA_000390085.1	Mycobacterium avium subsp. paratuberculosis MAP4	NC_021200.1	Chromosome	ACTINOBACTERIA	IS110	2832010	2833510	-	COMPLETE	WP_003876199.1	2832035	2833258	-	MAP4_RS12765	IS110 family transposase ISMpa1	0	COG3547	X	0
539	GCA_000390085.1	Mycobacterium avium subsp. paratuberculosis MAP4	NC_021200.1	Chromosome	ACTINOBACTERIA	IS110	4166557	4168018	-	COMPLETE	WP_010948702.1	4166582	4167802	-	MAP4_RS19130	IS110 family transposase	0	COG3547	X	0
540	GCA_000390085.1	Mycobacterium avium subsp. paratuberculosis MAP4	NC_021200.1	Chromosome	ACTINOBACTERIA	IS110	4166557	4168018	-	COMPLETE	WP_003875499.1	4168024	4168440	+	MAP4_RS19135	transcriptional regulator	1	COG0000	XXX	0
541	GCA_000024205.1	Desulfotomaculum acetoxidans DSM 771	NC_013216.1	Chromosome	FIRMICUTES	IS110	876781	878194	-	COMPLETE	WP_015756485.1	876141	876428	-	DTOX_RS04190	type II toxin-antitoxin system Phd/YefM family antitoxin	-1	COG0000	XXX	0
542	GCA_000024205.1	Desulfotomaculum acetoxidans DSM 771	NC_013216.1	Chromosome	FIRMICUTES	IS110	876781	878194	-	COMPLETE	WP_015756467.1	876876	878102	-	DTOX_RS04195	IS110 family transposase	0	COG3547	X	0
543	GCA_000024205.1	Desulfotomaculum acetoxidans DSM 771	NC_013216.1	Chromosome	FIRMICUTES	IS110	876781	878194	-	COMPLETE	WP_042315385.1	878936	879316	+	DTOX_RS04200	hypothetical protein	1	COG1961	L	0
544	GCA_000024205.1	Desulfotomaculum acetoxidans DSM 771	NC_013216.1	Chromosome	FIRMICUTES	IS110	1574173	1575586	-	COMPLETE	WP_015757096.1	1572993	1573322	-	DTOX_RS07405	XRE family transcriptional regulator	-1	COG1396	K	0
545	GCA_000024205.1	Desulfotomaculum acetoxidans DSM 771	NC_013216.1	Chromosome	FIRMICUTES	IS110	1574173	1575586	-	COMPLETE	WP_015756467.1	1574268	1575494	-	DTOX_RS07410	IS110 family transposase	0	COG3547	X	0
546	GCA_000024205.1	Desulfotomaculum acetoxidans DSM 771	NC_013216.1	Chromosome	FIRMICUTES	IS110	1574173	1575586	-	COMPLETE	WP_015757097.1	1576277	1576660	+	DTOX_RS07415	sigma-70 family RNA polymerase sigma factor	1	COG1595	K	0
547	GCA_001532025.2	Burkholderia sp. MSMB617WGS	NZ_CP013457.1	Chromosome	BETAPROTEOBACTERIA	IS110	223664	225122	+	COMPLETE	WP_060355878.1	222530	223567	-	WT60_RS01135	hypothetical protein	-1	COG0000	XXX	0
548	GCA_001532025.2	Burkholderia sp. MSMB617WGS	NZ_CP013457.1	Chromosome	BETAPROTEOBACTERIA	IS110	223664	225122	+	COMPLETE	WP_038744735.1	223896	225101	+	WT60_RS01140	IS110 family transposase	0	COG3547	X	0
549	GCA_001532025.2	Burkholderia sp. MSMB617WGS	NZ_CP013457.1	Chromosome	BETAPROTEOBACTERIA	IS110	223664	225122	+	COMPLETE	WP_060356679.1	225240	226349	+	WT60_RS01145	DUF4297 domain-containing protein	1	COG0000	XXX	0
550	GCA_001532025.2	Burkholderia sp. MSMB617WGS	NZ_CP013457.1	Chromosome	BETAPROTEOBACTERIA	IS110	2699941	2701399	+	COMPLETE	WP_081989371.1	2699556	2699750	-	WT60_RS13330	DUF2970 domain-containing protein	-1	COG0000	XXX	0
551	GCA_001532025.2	Burkholderia sp. MSMB617WGS	NZ_CP013457.1	Chromosome	BETAPROTEOBACTERIA	IS110	2699941	2701399	+	COMPLETE	WP_038744735.1	2700173	2701378	+	WT60_RS13335	IS110 family transposase	0	COG3547	X	0
552	GCA_001687385.1	Bordetella pertussis	NZ_CP012128.1	Chromosome	BETAPROTEOBACTERIA	IS110	1280067	1281266	-	COMPLETE	WP_023853536.1	1280107	1281123	-	ADU61_RS06195	IS110-like element IS1663 family transposase	0	COG3547	X	0
553	GCA_002754815.1	Roseomonas sp. FDAARGOS_362	NZ_CP024584.1	Plasmid	ALPHAPROTEOBACTERIA	IS110	29637	30031	-	INCOMPLETE	WP_085977442.1	30072	30877	+	CTJ15_RS03180	IS5/IS1182 family transposase	1	COG3293	X	0
554	GCA_002754815.1	Roseomonas sp. FDAARGOS_362	NZ_CP024583.1	Plasmid	ALPHAPROTEOBACTERIA	IS110	50489	51601	-	COMPLETE	WP_027297449.1	50089	50283	-	CTJ15_RS02000	hypothetical protein	-1	COG0000	XXX	0
555	GCA_002754815.1	Roseomonas sp. FDAARGOS_362	NZ_CP024583.1	Plasmid	ALPHAPROTEOBACTERIA	IS110	50489	51601	-	COMPLETE	WP_099780953.1	50483	51643	-	CTJ15_RS02005	IS110 family transposase	0	COG0000	XXX	0
556	GCA_002754815.1	Roseomonas sp. FDAARGOS_362	NZ_CP024583.1	Plasmid	ALPHAPROTEOBACTERIA	IS110	50489	51601	-	COMPLETE	WP_099780954.1	52068	52778	+	CTJ15_RS02015	DDE domain-containing protein	1	COG3316	X	0
557	GCA_002754815.1	Roseomonas sp. FDAARGOS_362	NZ_CP024583.1	Plasmid	ALPHAPROTEOBACTERIA	IS110	196639	196911	-	INCOMPLETE	WP_099781047.1	195261	196493	-	CTJ15_RS02695	integrase	-1	COG0582	LX	0
558	GCA_002754815.1	Roseomonas sp. FDAARGOS_362	NZ_CP024583.1	Plasmid	ALPHAPROTEOBACTERIA	IS110	196639	196911	-	INCOMPLETE	WP_099781049.1	197937	198662	+	CTJ15_RS02705	hypothetical protein	1	COG0000	XXX	0
559	GCA_001986085.1	Bordetella pertussis	NZ_CP012133.1	Chromosome	BETAPROTEOBACTERIA	IS110	1416003	1417202	-	COMPLETE	WP_010931363.1	1416043	1417059	-	ADU66_RS06875	IS110-like element IS1663 family transposase	0	COG3547	X	0
560	GCA_001986085.1	Bordetella pertussis	NZ_CP012133.1	Chromosome	BETAPROTEOBACTERIA	IS110	3838076	3839380	+	COMPLETE	WP_010931561.1	3838341	3839357	+	ADU66_RS18555	IS110-like element IS1663 family transposase	0	COG3547	X	0
561	GCA_001936195.1	Corynebacterium glutamicum	NZ_CP018175.1	Chromosome	ACTINOBACTERIA	IS110	480734	481181	-	INCOMPLETE	WP_060563542.1	479408	480718	-	BSP99_RS02280	ISL3-like element IS13869 family transposase	-1	COG3464	X	0
562	GCA_001936195.1	Corynebacterium glutamicum	NZ_CP018175.1	Chromosome	ACTINOBACTERIA	IS110	480734	481181	-	INCOMPLETE	WP_060563833.1	481255	481566	+	BSP99_RS02290	transposase	1	COG2963	X	0
563	GCA_001936195.1	Corynebacterium glutamicum	NZ_CP018175.1	Chromosome	ACTINOBACTERIA	IS110	1580877	1581848	+	COMPLETE	WP_060564494.1	1578006	1579046	-	BSP99_RS07600	LacI family DNA-binding transcriptional regulator	-1	COG1609	K	0
564	GCA_001936195.1	Corynebacterium glutamicum	NZ_CP018175.1	Chromosome	ACTINOBACTERIA	IS110	1580877	1581848	+	COMPLETE	WP_060564497.1	1584129	1584803	+	BSP99_RS07620	hypothetical protein	1	COG1136	M	0
565	GCA_002286175.1	Bordetella pertussis	NZ_CP016968.1	Chromosome	BETAPROTEOBACTERIA	IS110	2638349	2639531	+	COMPLETE	WP_010931363.1	2638492	2639508	+	BFW81_RS12765	IS110-like element IS1663 family transposase	0	COG3547	X	0
566	GCA_002286175.1	Bordetella pertussis	NZ_CP016968.1	Chromosome	BETAPROTEOBACTERIA	IS110	3837021	3838322	+	COMPLETE	WP_010931561.1	3837283	3838299	+	BFW81_RS18505	IS110-like element IS1663 family transposase	0	COG3547	X	0
567	GCA_001986105.1	Bordetella pertussis	NZ_CP012134.1	Chromosome	BETAPROTEOBACTERIA	IS110	2608262	2609444	+	COMPLETE	WP_010931363.1	2608405	2609421	+	ADU67_RS12670	IS110-like element IS1663 family transposase	0	COG3547	X	0
568	GCA_001986105.1	Bordetella pertussis	NZ_CP012134.1	Chromosome	BETAPROTEOBACTERIA	IS110	3839107	3840411	+	COMPLETE	WP_010931561.1	3839372	3840388	+	ADU67_RS18570	IS110-like element IS1663 family transposase	0	COG3547	X	0
569	GCA_002393445.1	Cedecea neteri	NZ_CP023526.1	Plasmid	GAMMAPROTEOBACTERIA	IS110	30161	30558	+	INCOMPLETE	WP_061277049.1	29488	29874	-	CO704_RS24990	hypothetical protein	-1	COG0000	XXX	0
570	GCA_002393445.1	Cedecea neteri	NZ_CP023526.1	Plasmid	GAMMAPROTEOBACTERIA	IS110	222046	222792	+	INCOMPLETE	WP_061276980.1	220732	220917	-	CO704_RS25915	hypothetical protein	-1	COG0000	XXX	0
571	GCA_002237465.1	Enterobacter cloacae	NZ_CP022532.1	Chromosome	GAMMAPROTEOBACTERIA	IS110	2629950	2631278	+	COMPLETE	WP_072201439.1	2628307	2629275	-	MS7884_RS12900	IS5-like element IS903B family transposase	-1	COG0000	XXX	0
572	GCA_002237465.1	Enterobacter cloacae	NZ_CP022532.1	Chromosome	GAMMAPROTEOBACTERIA	IS110	2629950	2631278	+	COMPLETE	WP_000427623.1	2630019	2631023	+	MS7884_RS12910	IS110-like element IS4321 family transposase	0	COG3547	X	0
573	GCA_002237465.1	Enterobacter cloacae	NZ_CP022533.1	Plasmid	GAMMAPROTEOBACTERIA	IS110	177309	178652	+	COMPLETE	WP_000427614.1	177393	178397	+	MS7884_RS24620	IS110-like element IS5075 family transposase	0	COG3547	X	0
574	GCA_002237465.1	Enterobacter cloacae	NZ_CP022533.1	Plasmid	GAMMAPROTEOBACTERIA	IS110	177309	178652	+	COMPLETE	WP_001993321.1	178870	179049	+	MS7884_RS24630	hypothetical protein	1	COG0000	XXX	0
575	GCA_002237465.1	Enterobacter cloacae	NZ_CP022534.1	Plasmid	GAMMAPROTEOBACTERIA	IS110	40512	41234	-	INCOMPLETE	WP_001567383.1	40146	40412	-	MS7884_RS25680	DUF1471 domain-containing protein	-1	COG0000	XXX	0
576	GCA_001278055.1	Desulfuromonas soudanensis	NZ_CP010802.1	Chromosome	DELTA/EPSILON SUBDIVISIONS	IS110	2581195	2581874	-	INCOMPLETE	WP_053549677.1	2582331	2583500	+	DSOUD_RS11550	IS4 family transposase	1	COG3385	X	0
577	GCA_002859625.1	Bordetella pertussis	NZ_CP017885.1	Chromosome	BETAPROTEOBACTERIA	IS110	1344626	1345825	-	COMPLETE	WP_010931363.1	1344666	1345682	-	BLL97_RS06525	IS110-like element IS1663 family transposase	0	COG3547	X	0
578	GCA_000439495.1	Alteromonas mediterranea MED64	NC_023045.1	Chromosome	GAMMAPROTEOBACTERIA	IS110	2397348	2397980	-	INCOMPLETE	WP_012518669.1	2396754	2396975	-	I533_RS10645	hypothetical protein	-1	COG0000	XXX	0
579	GCA_002204775.1	Enterobacter cloacae	NZ_CP021902.1	Chromosome	GAMMAPROTEOBACTERIA	IS110	3602710	3603114	-	INCOMPLETE	WP_032608318.1	3603170	3604138	+	AM383_RS18690	IS30 family transposase	1	COG2826	X	0
580	GCA_001612705.1	Pseudomonas fluorescens	NZ_CP012400.1	Chromosome	GAMMAPROTEOBACTERIA	IS110	903967	905089	+	INCOMPLETE	WP_063026990.1	904065	905006	+	AK972_RS04280	IS110 family transposase	0	COG3547	X	0
581	GCA_001612705.1	Pseudomonas fluorescens	NZ_CP012400.1	Chromosome	GAMMAPROTEOBACTERIA	IS110	905515	906637	-	INCOMPLETE	WP_063026990.1	905598	906539	-	AK972_RS04285	IS110 family transposase	0	COG3547	X	0
582	GCA_001612705.1	Pseudomonas fluorescens	NZ_CP012400.1	Chromosome	GAMMAPROTEOBACTERIA	IS110	2497309	2498431	-	INCOMPLETE	WP_081253124.1	2496714	2496893	-	AK972_RS31405	hypothetical protein	-1	COG0000	XXX	0
583	GCA_001612705.1	Pseudomonas fluorescens	NZ_CP012400.1	Chromosome	GAMMAPROTEOBACTERIA	IS110	2497309	2498431	-	INCOMPLETE	WP_063026990.1	2497392	2498333	-	AK972_RS11190	IS110 family transposase	0	COG3547	X	0
584	GCA_001612705.1	Pseudomonas fluorescens	NZ_CP012400.1	Chromosome	GAMMAPROTEOBACTERIA	IS110	2497309	2498431	-	INCOMPLETE	WP_063029163.1	2498770	2499363	+	AK972_RS11195	transposase	1	COG3666	X	0
585	GCA_000014905.1	Candidatus Solibacter usitatus Ellin6076	NC_008536.1	Chromosome	SOLIBACTERES	IS110	8390984	8392197	-	COMPLETE	WP_011688333.1	8392280	8392765	+	ACID_RS34140	phosphohistidine phosphatase SixA	1	COG2062	T	0
586	GCA_000014905.1	Candidatus Solibacter usitatus Ellin6076	NC_008536.1	Chromosome	SOLIBACTERES	IS110	8855096	8856374	+	COMPLETE	WP_011688674.1	8855113	8856258	+	ACID_RS35970	IS110 family transposase	0	COG0000	XXX	0
587	GCA_001702455.1	Citrobacter freundii	NZ_CP016763.1	Plasmid	GAMMAPROTEOBACTERIA	IS110	94222	95564	+	COMPLETE	WP_000427623.1	94305	95309	+	CfB38_RS25415	IS110-like element IS4321 family transposase	0	COG3547	X	0
588	GCA_001702455.1	Citrobacter freundii	NZ_CP016763.1	Plasmid	GAMMAPROTEOBACTERIA	IS110	94222	95564	+	COMPLETE	WP_001137910.1	95769	96089	+	CfB38_RS25420	DUF134 domain-containing protein	1	COG1342	R	0
589	GCA_001721165.1	Bacillus thuringiensis Bt18247	NZ_CP015251.1	Plasmid	FIRMICUTES	IS110	85388	86684	-	COMPLETE	WP_069355025.1	81504	82316	-	BTI247_RS29020	transposase	-1	COG2801	X	0
590	GCA_001721165.1	Bacillus thuringiensis Bt18247	NZ_CP015251.1	Plasmid	FIRMICUTES	IS110	85388	86684	-	COMPLETE	WP_069354786.1	85480	86592	-	BTI247_RS29050	IS110 family transposase	0	COG3547	X	0
591	GCA_001721165.1	Bacillus thuringiensis Bt18247	NZ_CP015251.1	Plasmid	FIRMICUTES	IS110	85388	86684	-	COMPLETE	WP_069356720.1	87154	87861	+	BTI247_RS29055	IS6 family transposase	1	COG3316	X	0
592	GCA_001721165.1	Bacillus thuringiensis Bt18247	NZ_CP015253.1	Plasmid	FIRMICUTES	IS110	20403	21699	+	COMPLETE	WP_002170006.1	18668	18949	-	BTI247_RS30210	hypothetical protein	-1	COG0000	XXX	0
593	GCA_001721165.1	Bacillus thuringiensis Bt18247	NZ_CP015253.1	Plasmid	FIRMICUTES	IS110	20403	21699	+	COMPLETE	WP_069354786.1	20495	21607	+	BTI247_RS30220	IS110 family transposase	0	COG3547	X	0
594	GCA_001721165.1	Bacillus thuringiensis Bt18247	NZ_CP015253.1	Plasmid	FIRMICUTES	IS110	20403	21699	+	COMPLETE	WP_069356840.1	24092	25390	+	BTI247_RS30230	hypothetical protein	1	COG4640	S	0
595	GCA_001721165.1	Bacillus thuringiensis Bt18247	NZ_CP015253.1	Plasmid	FIRMICUTES	IS110	43704	45000	-	COMPLETE	WP_002187663.1	43088	43276	-	BTI247_RS30350	RNA chaperone Hfq	-1	COG1923	T	0
596	GCA_001721165.1	Bacillus thuringiensis Bt18247	NZ_CP015253.1	Plasmid	FIRMICUTES	IS110	43704	45000	-	COMPLETE	WP_069354786.1	43796	44908	-	BTI247_RS30355	IS110 family transposase	0	COG3547	X	0
597	GCA_001721165.1	Bacillus thuringiensis Bt18247	NZ_CP015253.1	Plasmid	FIRMICUTES	IS110	43704	45000	-	COMPLETE	WP_069356854.1	45323	45547	+	BTI247_RS30360	hypothetical protein	1	COG0000	XXX	0
598	GCA_001721165.1	Bacillus thuringiensis Bt18247	NZ_CP015250.1	Chromosome	FIRMICUTES	IS110	301716	303012	+	COMPLETE	WP_084745933.1	301109	301462	-	BTI247_RS01665	hypothetical protein	-1	COG0000	XXX	0
599	GCA_001721165.1	Bacillus thuringiensis Bt18247	NZ_CP015250.1	Chromosome	FIRMICUTES	IS110	301716	303012	+	COMPLETE	WP_069354786.1	301808	302920	+	BTI247_RS01670	IS110 family transposase	0	COG3547	X	0
600	GCA_001721165.1	Bacillus thuringiensis Bt18247	NZ_CP015250.1	Chromosome	FIRMICUTES	IS110	301716	303012	+	COMPLETE	WP_069354787.1	309998	310918	+	BTI247_RS01695	EamA/RhaT family transporter	1	COG0697	GER	0
601	GCA_001721165.1	Bacillus thuringiensis Bt18247	NZ_CP015250.1	Chromosome	FIRMICUTES	IS110	484725	486021	+	COMPLETE	WP_069354786.1	484817	485929	+	BTI247_RS02630	IS110 family transposase	0	COG3547	X	0
602	GCA_001721165.1	Bacillus thuringiensis Bt18247	NZ_CP015250.1	Chromosome	FIRMICUTES	IS110	537362	538658	+	COMPLETE	WP_084746335.1	536366	537346	-	BTI247_RS02835	cell wall anchor protein	-1	COG0000	XXX	0
603	GCA_001721165.1	Bacillus thuringiensis Bt18247	NZ_CP015250.1	Chromosome	FIRMICUTES	IS110	537362	538658	+	COMPLETE	WP_069354786.1	537454	538566	+	BTI247_RS02840	IS110 family transposase	0	COG3547	X	0
604	GCA_001721165.1	Bacillus thuringiensis Bt18247	NZ_CP015250.1	Chromosome	FIRMICUTES	IS110	1121735	1123055	-	COMPLETE	WP_000400965.1	1121289	1121555	-	BTI247_RS05695	hypothetical protein	-1	COG0000	XXX	0
605	GCA_001721165.1	Bacillus thuringiensis Bt18247	NZ_CP015250.1	Chromosome	FIRMICUTES	IS110	1121735	1123055	-	COMPLETE	WP_069354853.1	1121812	1122957	-	BTI247_RS05700	IS110 family transposase	0	COG3547	X	0
606	GCA_001721165.1	Bacillus thuringiensis Bt18247	NZ_CP015250.1	Chromosome	FIRMICUTES	IS110	1121735	1123055	-	COMPLETE	WP_029441765.1	1123564	1124022	+	BTI247_RS05705	MarR family transcriptional regulator	1	COG1846	K	0
607	GCA_001721165.1	Bacillus thuringiensis Bt18247	NZ_CP015250.1	Chromosome	FIRMICUTES	IS110	1876922	1878242	-	COMPLETE	WP_069354853.1	1876999	1878144	-	BTI247_RS09720	IS110 family transposase	0	COG3547	X	0
608	GCA_001721165.1	Bacillus thuringiensis Bt18247	NZ_CP015250.1	Chromosome	FIRMICUTES	IS110	1974495	1975791	+	COMPLETE	WP_069354786.1	1974587	1975699	+	BTI247_RS10195	IS110 family transposase	0	COG3547	X	0
609	GCA_001721165.1	Bacillus thuringiensis Bt18247	NZ_CP015250.1	Chromosome	FIRMICUTES	IS110	1974495	1975791	+	COMPLETE	WP_000878325.1	1976304	1976567	+	BTI247_RS10200	hypothetical protein	1	COG0000	XXX	0
610	GCA_001721165.1	Bacillus thuringiensis Bt18247	NZ_CP015250.1	Chromosome	FIRMICUTES	IS110	2472328	2473624	+	COMPLETE	WP_069355564.1	2471572	2472147	-	BTI247_RS12635	hypothetical protein	-1	COG0000	XXX	0
611	GCA_001721165.1	Bacillus thuringiensis Bt18247	NZ_CP015250.1	Chromosome	FIRMICUTES	IS110	2472328	2473624	+	COMPLETE	WP_069354786.1	2472420	2473532	+	BTI247_RS12640	IS110 family transposase	0	COG3547	X	0
612	GCA_001721165.1	Bacillus thuringiensis Bt18247	NZ_CP015250.1	Chromosome	FIRMICUTES	IS110	2472328	2473624	+	COMPLETE	WP_084746380.1	2473894	2474202	+	BTI247_RS12645	hypothetical protein	1	COG0000	XXX	0
613	GCA_001721165.1	Bacillus thuringiensis Bt18247	NZ_CP015250.1	Chromosome	FIRMICUTES	IS110	2518363	2519659	+	COMPLETE	WP_069354786.1	2518455	2519567	+	BTI247_RS12875	IS110 family transposase	0	COG3547	X	0
614	GCA_001721165.1	Bacillus thuringiensis Bt18247	NZ_CP015250.1	Chromosome	FIRMICUTES	IS110	5557637	5558933	-	COMPLETE	WP_069354786.1	5557729	5558841	-	BTI247_RS28320	IS110 family transposase	0	COG3547	X	0
615	GCA_001578105.1	Martelella sp. AD-3	NZ_CP014275.1	Chromosome	ALPHAPROTEOBACTERIA	IS110	54616	55658	-	INCOMPLETE	WP_061449600.1	53572	54528	-	AZF01_RS00265	IS481 family transposase	-1	COG2801	X	0
616	GCA_001578105.1	Martelella sp. AD-3	NZ_CP014275.1	Chromosome	ALPHAPROTEOBACTERIA	IS110	54616	55658	-	INCOMPLETE	WP_081725874.1	54631	55566	-	AZF01_RS00270	IS110 family transposase	0	COG3547	X	0
617	GCA_001578105.1	Martelella sp. AD-3	NZ_CP014275.1	Chromosome	ALPHAPROTEOBACTERIA	IS110	2064686	2065756	-	INCOMPLETE	WP_081725874.1	2064729	2065664	-	AZF01_RS09610	IS110 family transposase	0	COG3547	X	0
618	GCA_001578105.1	Martelella sp. AD-3	NZ_CP014275.1	Chromosome	ALPHAPROTEOBACTERIA	IS110	2064686	2065756	-	INCOMPLETE	WP_081725765.1	2066000	2067070	+	AZF01_RS09615	hypothetical protein	1	COG3921	S	0
619	GCA_000016365.1	Mycobacterium gilvum PYR-GCK	NC_009338.1	Chromosome	ACTINOBACTERIA	IS110	5619371	5619606	+	INCOMPLETE	WP_011896093.1	5618169	5619137	-	MFLV_RS26465	DUF2236 domain-containing protein	-1	COG3662	S	0
620	GCA_000016365.1	Mycobacterium gilvum PYR-GCK	NC_009338.1	Chromosome	ACTINOBACTERIA	IS110	5619371	5619606	+	INCOMPLETE	WP_011891005.1	292	1350	+	MFLV_RS00005	IS110 family transposase	1	COG3547	X	0
621	GCA_001889145.1	Corynebacterium pseudotuberculosis	NZ_CP017384.1	Chromosome	ACTINOBACTERIA	IS110	488241	488544	-	INCOMPLETE	WP_081368724.1	488309	488494	-	CPI37_RS10860	hypothetical protein	0	COG3547	X	0
622	GCA_001889145.1	Corynebacterium pseudotuberculosis	NZ_CP017384.1	Chromosome	ACTINOBACTERIA	IS110	488241	488544	-	INCOMPLETE	WP_013241299.1	490391	491347	+	CPI37_RS02395	zinc ABC transporter substrate-binding protein	1	COG0803	P	0
623	GCA_001889145.1	Corynebacterium pseudotuberculosis	NZ_CP017384.1	Chromosome	ACTINOBACTERIA	IS110	626184	626511	-	INCOMPLETE	WP_014366647.1	618909	619565	-	CPI37_RS02980	hypothetical protein	-1	COG0000	XXX	0
624	GCA_001889145.1	Corynebacterium pseudotuberculosis	NZ_CP017384.1	Chromosome	ACTINOBACTERIA	IS110	626184	626511	-	INCOMPLETE	WP_072577784.1	626252	626473	-	CPI37_RS03000	hypothetical protein	0	COG3547	X	0
625	GCA_001889145.1	Corynebacterium pseudotuberculosis	NZ_CP017384.1	Chromosome	ACTINOBACTERIA	IS110	2237657	2239010	+	COMPLETE	WP_048653436.1	2237731	2238942	+	CPI37_RS10265	IS110 family transposase	0	COG3547	X	0
626	GCA_900187055.1	Staphylococcus simiae	NZ_LT906460.1	Chromosome	FIRMICUTES	IS110	1455536	1455942	-	INCOMPLETE	WP_002465119.1	1454787	1455137	-	CKV88_RS06620	DUF1798 domain-containing protein	-1	COG0000	XXX	0
627	GCA_900187055.1	Staphylococcus simiae	NZ_LT906460.1	Chromosome	FIRMICUTES	IS110	2424777	2426347	+	COMPLETE	WP_002463375.1	2423233	2424150	-	CKV88_RS11400	hypothetical protein	-1	COG0000	XXX	0
628	GCA_900187055.1	Staphylococcus simiae	NZ_LT906460.1	Chromosome	FIRMICUTES	IS110	2424777	2426347	+	COMPLETE	WP_095092554.1	2425033	2426238	+	CKV88_RS11405	IS110 family transposase	0	COG3547	X	0
629	GCA_900187055.1	Staphylococcus simiae	NZ_LT906460.1	Chromosome	FIRMICUTES	IS110	2424777	2426347	+	COMPLETE	WP_002463413.1	2426741	2427985	+	CKV88_RS11415	aminoacyltransferase	1	COG2348	M	0
630	GCA_002706705.1	Lactobacillus coryniformis subsp. torquens DSM 20004 KCTC 3535	NZ_CP017697.1	Chromosome	FIRMICUTES	IS110	1256323	1257736	+	COMPLETE	WP_029507672.1	1255854	1256069	-	LC20004_RS06230	DUF378 domain-containing protein	-1	COG2155	S	0
631	GCA_002706705.1	Lactobacillus coryniformis subsp. torquens DSM 20004 KCTC 3535	NZ_CP017697.1	Chromosome	FIRMICUTES	IS110	1256323	1257736	+	COMPLETE	WP_010688018.1	1256421	1257650	+	LC20004_RS06235	IS110 family transposase	0	COG3547	X	0
632	GCA_002706705.1	Lactobacillus coryniformis subsp. torquens DSM 20004 KCTC 3535	NZ_CP017697.1	Chromosome	FIRMICUTES	IS110	1256323	1257736	+	COMPLETE	WP_056980535.1	1258156	1258743	+	LC20004_RS06240	molybdenum cofactor guanylyltransferase	1	COG0746	H	0
633	GCA_002763595.1	Fusobacterium periodonticum	NZ_CP024698.1	Chromosome	FUSOBACTERIIA	IS110	2145238	2146802	-	COMPLETE	WP_099985928.1	2145358	2146533	-	CTM68_RS10660	IS110 family transposase	0	COG3547	X	0
634	GCA_002849935.1	Lactobacillus helveticus	NZ_CP015496.1	Chromosome	FIRMICUTES	IS110	417331	418905	-	COMPLETE	WP_101853726.1	416011	417288	-	Lh8105_RS02205	ISL3 family transposase	-1	COG3464	X	0
635	GCA_002849935.1	Lactobacillus helveticus	NZ_CP015496.1	Chromosome	FIRMICUTES	IS110	417331	418905	-	COMPLETE	WP_101853727.1	417391	418554	-	Lh8105_RS02210	IS110 family transposase	0	COG3547	X	0
636	GCA_002849935.1	Lactobacillus helveticus	NZ_CP015496.1	Chromosome	FIRMICUTES	IS110	417331	418905	-	COMPLETE	WP_101853728.1	419137	419922	+	Lh8105_RS02220	hypothetical protein	1	COG0304	IQ	0
637	GCA_002849935.1	Lactobacillus helveticus	NZ_CP015496.1	Chromosome	FIRMICUTES	IS110	1611574	1612915	+	COMPLETE	WP_003627796.1	1611210	1611479	-	Lh8105_RS08530	hypothetical protein	-1	COG0000	XXX	0
638	GCA_002849935.1	Lactobacillus helveticus	NZ_CP015496.1	Chromosome	FIRMICUTES	IS110	1611574	1612915	+	COMPLETE	WP_101853957.1	1613167	1613541	+	Lh8105_RS08540	IS66 family insertion sequence hypothetical protein	1	COG3436	X	0
639	GCA_001866535.1	Raoultella ornithinolytica	NZ_CP017802.1	Chromosome	GAMMAPROTEOBACTERIA	IS110	5531528	5532515	-	INCOMPLETE	WP_071359849.1	5532560	5532823	+	BK817_RS25675	transposase	1	COG2801	X	0
640	GCA_001013905.1	Streptomyces leeuwenhoekii	NZ_LN831790.1	Chromosome	ACTINOBACTERIA	IS110	1158777	1159767	+	COMPLETE	WP_078648138.1	1156247	1156579	-	BN2145_RS06125	hypothetical protein	-1	COG0000	XXX	0
641	GCA_001013905.1	Streptomyces leeuwenhoekii	NZ_LN831790.1	Chromosome	ACTINOBACTERIA	IS110	1158777	1159767	+	COMPLETE	WP_029382870.1	1161824	1162531	+	BN2145_RS06160	transketolase	1	COG3959	G	0
642	GCA_000382905.1	Corynebacterium glutamicum K051	NC_020519.1	Chromosome	ACTINOBACTERIA	IS110	1088555	1089733	-	COMPLETE	WP_011014066.1	1088531	1089739	-	WA5_RS05160	IS110 family transposase	0	COG3547	X	0
643	GCA_000970145.1	Methanosarcina siciliae C2J	NZ_CP009508.1	Chromosome	STENOSARCHAEA GROUP	IS110	1079153	1080146	+	INCOMPLETE	WP_048180299.1	1079242	1079727	+	MSSAC_RS04705	IS110 family transposase	0	COG3547	X	0
644	GCA_000970145.1	Methanosarcina siciliae C2J	NZ_CP009508.1	Chromosome	STENOSARCHAEA GROUP	IS110	1107915	1109346	+	COMPLETE	WP_048170435.1	1107432	1107650	-	MSSAC_RS04805	type II toxin-antitoxin system HicB family antitoxin	-1	COG1598	V	0
645	GCA_000970145.1	Methanosarcina siciliae C2J	NZ_CP009508.1	Chromosome	STENOSARCHAEA GROUP	IS110	1111252	1111627	+	INCOMPLETE	WP_048170435.1	1107432	1107650	-	MSSAC_RS04805	type II toxin-antitoxin system HicB family antitoxin	-1	COG1598	V	0
646	GCA_000970145.1	Methanosarcina siciliae C2J	NZ_CP009508.1	Chromosome	STENOSARCHAEA GROUP	IS110	1111252	1111627	+	INCOMPLETE	WP_082092929.1	1111892	1112317	+	MSSAC_RS23895	hypothetical protein	1	COG3464	X	0
647	GCA_000970145.1	Methanosarcina siciliae C2J	NZ_CP009508.1	Chromosome	STENOSARCHAEA GROUP	IS110	1390363	1391794	+	COMPLETE	WP_082092945.1	1390146	1390337	-	MSSAC_RS23965	transposase	-1	COG3666	X	0
648	GCA_000970145.1	Methanosarcina siciliae C2J	NZ_CP009508.1	Chromosome	STENOSARCHAEA GROUP	IS110	2776697	2778255	-	COMPLETE	WP_048182757.1	2776166	2776489	-	MSSAC_RS11715	DUF3303 domain-containing protein	-1	COG0000	XXX	0
649	GCA_000970145.1	Methanosarcina siciliae C2J	NZ_CP009508.1	Chromosome	STENOSARCHAEA GROUP	IS110	2776697	2778255	-	COMPLETE	WP_048179551.1	2776765	2778009	-	MSSAC_RS11720	IS110 family transposase	0	COG3547	X	0
650	GCA_000970145.1	Methanosarcina siciliae C2J	NZ_CP009508.1	Chromosome	STENOSARCHAEA GROUP	IS110	4018943	4020598	-	COMPLETE	WP_048184317.1	4018590	4018880	-	MSSAC_RS17060	hypothetical protein	-1	COG0000	XXX	0
651	GCA_000970145.1	Methanosarcina siciliae C2J	NZ_CP009508.1	Chromosome	STENOSARCHAEA GROUP	IS110	4018943	4020598	-	COMPLETE	WP_048184319.1	4019041	4020285	-	MSSAC_RS17065	IS110 family transposase	0	COG3547	X	0
652	GCA_000970145.1	Methanosarcina siciliae C2J	NZ_CP009508.1	Chromosome	STENOSARCHAEA GROUP	IS110	4356957	4358670	+	COMPLETE	WP_082093098.1	4353255	4354904	-	MSSAC_RS18550	DUF3344 domain-containing protein	-1	COG0000	XXX	0
653	GCA_000970145.1	Methanosarcina siciliae C2J	NZ_CP009508.1	Chromosome	STENOSARCHAEA GROUP	IS110	4356957	4358670	+	COMPLETE	WP_048184600.1	4357202	4357660	+	MSSAC_RS18555	IS110 family transposase	0	COG3547	X	0
654	GCA_000970145.1	Methanosarcina siciliae C2J	NZ_CP009508.1	Chromosome	STENOSARCHAEA GROUP	IS110	4356957	4358670	+	COMPLETE	WP_048184601.1	4359639	4359908	+	MSSAC_RS18565	DUF2551 domain-containing protein	1	COG0000	XXX	0
655	GCA_000193595.3	Bordetella pertussis B1917	NZ_CP009751.1	Chromosome	BETAPROTEOBACTERIA	IS110	2639387	2640569	+	COMPLETE	WP_010931363.1	2639530	2640546	+	B1917_RS12570	IS110 family transposase	0	COG3547	X	0
656	GCA_000193595.3	Bordetella pertussis B1917	NZ_CP009751.1	Chromosome	BETAPROTEOBACTERIA	IS110	3834912	3836213	+	COMPLETE	WP_010931561.1	3835174	3836190	+	B1917_RS18220	IS110 family transposase	0	COG3547	X	0
657	GCA_000464435.1	Vibrio campbellii ATCC BAA-1116	NC_022269.1	Chromosome	GAMMAPROTEOBACTERIA	IS110	112428	114469	-	COMPLETE	WP_021017682.1	112500	112712	-	M892_RS00490	hypothetical protein	0	COG3547	X	0
658	GCA_000464435.1	Vibrio campbellii ATCC BAA-1116	NC_022269.1	Chromosome	GAMMAPROTEOBACTERIA	IS110	112428	114469	-	COMPLETE	WP_012130156.1	113214	114368	-	M892_RS00495	IS110 family transposase	0	COG3547	X	0
659	GCA_000464435.1	Vibrio campbellii ATCC BAA-1116	NC_022269.1	Chromosome	GAMMAPROTEOBACTERIA	IS110	119646	120487	-	INCOMPLETE	WP_012128204.1	121980	122411	+	M892_RS00545	GrpB family protein	1	COG2320	R	0
660	GCA_000464435.1	Vibrio campbellii ATCC BAA-1116	NC_022270.1	Chromosome	GAMMAPROTEOBACTERIA	IS110	2099951	2100958	-	COMPLETE	WP_005449899.1	2098412	2098888	-	M892_RS26905	AsnC family transcriptional regulator	-1	COG1522	K	0
661	GCA_000464435.1	Vibrio campbellii ATCC BAA-1116	NC_022270.1	Chromosome	GAMMAPROTEOBACTERIA	IS110	2099951	2100958	-	COMPLETE	WP_041853697.1	2099945	2100958	-	M892_RS26915	IS110 family transposase	0	COG3547	X	0
662	GCA_000013985.1	Sphingopyxis alaskensis RB2256	NC_008048.1	Chromosome	ALPHAPROTEOBACTERIA	IS110	406645	407388	+	INCOMPLETE	WP_084764657.1	406049	406234	-	SALA_RS16615	hypothetical protein	-1	COG0664	T	0
663	GCA_000013985.1	Sphingopyxis alaskensis RB2256	NC_008048.1	Chromosome	ALPHAPROTEOBACTERIA	IS110	406645	407388	+	INCOMPLETE	WP_011540710.1	407422	407781	+	SALA_RS01990	IS66 family insertion sequence hypothetical protein	1	COG2963	X	0
664	GCA_001908755.1	Xanthomonas gardneri	NZ_CP018728.1	Chromosome	GAMMAPROTEOBACTERIA	IS110	1646745	1647911	-	COMPLETE	WP_046933000.1	1646869	1647807	-	BJD10_RS07325	IS110 family transposase	0	COG3547	X	0
665	GCA_002887065.1	Mycobacterium tuberculosis	NZ_CP025597.1	Chromosome	ACTINOBACTERIA	IS110	888733	889066	+	INCOMPLETE	WP_009935676.1	890361	891455	+	C0086_RS04320	IS110-like element IS1547 family transposase	1	COG3547	X	0
666	GCA_002849835.1	Virgibacillus pantothenticus	NZ_CP018622.1	Chromosome	FIRMICUTES	IS110	443822	445323	-	COMPLETE	WP_101932514.1	443917	445206	-	A21D_RS02090	IS110 family transposase	0	COG3547	X	0
667	GCA_002849835.1	Virgibacillus pantothenticus	NZ_CP018622.1	Chromosome	FIRMICUTES	IS110	443822	445323	-	COMPLETE	WP_101932515.1	445761	446936	+	A21D_RS02095	hypothetical protein	1	COG3835	KT	0
668	GCA_001922385.1	Sphingomonas koreensis	NZ_CP018821.1	Plasmid	ALPHAPROTEOBACTERIA	IS110	75896	77440	+	COMPLETE	WP_056434660.1	75994	77265	+	BRX40_RS22160	IS110 family transposase	0	COG3547	X	0
669	GCA_001922385.1	Sphingomonas koreensis	NZ_CP018821.1	Plasmid	ALPHAPROTEOBACTERIA	IS110	78588	80132	-	COMPLETE	WP_056434660.1	78763	80034	-	BRX40_RS22175	IS110 family transposase	0	COG3547	X	0
670	GCA_001922385.1	Sphingomonas koreensis	NZ_CP018821.1	Plasmid	ALPHAPROTEOBACTERIA	IS110	178586	179872	+	COMPLETE	WP_066549659.1	173557	174204	-	BRX40_RS22650	hypothetical protein	-1	COG3247	S	0
671	GCA_001922385.1	Sphingomonas koreensis	NZ_CP018821.1	Plasmid	ALPHAPROTEOBACTERIA	IS110	178586	179872	+	COMPLETE	WP_075151936.1	178674	179789	+	BRX40_RS22670	IS110 family transposase	0	COG3547	X	0
672	GCA_001922385.1	Sphingomonas koreensis	NZ_CP018821.1	Plasmid	ALPHAPROTEOBACTERIA	IS110	178586	179872	+	COMPLETE	WP_066550609.1	180553	181185	+	BRX40_RS22675	RNA polymerase subunit sigma-24	1	COG1595	K	0
673	GCA_001922385.1	Sphingomonas koreensis	NZ_CP018820.1	Chromosome	ALPHAPROTEOBACTERIA	IS110	365699	367243	-	COMPLETE	WP_083629254.1	364302	364532	-	BRX40_RS01705	hypothetical protein	-1	COG3209	R	0
674	GCA_001922385.1	Sphingomonas koreensis	NZ_CP018820.1	Chromosome	ALPHAPROTEOBACTERIA	IS110	365699	367243	-	COMPLETE	WP_056434660.1	365874	367145	-	BRX40_RS01720	IS110 family transposase	0	COG3547	X	0
675	GCA_001922385.1	Sphingomonas koreensis	NZ_CP018820.1	Chromosome	ALPHAPROTEOBACTERIA	IS110	365699	367243	-	COMPLETE	WP_083629256.1	367291	367530	+	BRX40_RS01725	hypothetical protein	1	COG2801	X	0
676	GCA_000021325.1	Gluconacetobacter diazotrophicus PA1 5	NC_011365.1	Chromosome	ALPHAPROTEOBACTERIA	IS110	2684492	2686162	+	COMPLETE	WP_012222669.1	2683786	2684316	-	GDIA_RS12215	hypothetical protein	-1	COG5455	P	0
677	GCA_000021325.1	Gluconacetobacter diazotrophicus PA1 5	NC_011365.1	Chromosome	ALPHAPROTEOBACTERIA	IS110	2684492	2686162	+	COMPLETE	WP_012222184.1	2684597	2685685	+	GDIA_RS12220	IS110 family transposase ISGdi15	0	COG3547	X	0
678	GCA_000175295.2	Thermoanaerobacter brockii subsp. finnii Ako-1	NC_014964.1	Chromosome	FIRMICUTES	IS110	136888	138188	-	COMPLETE	WP_003869923.1	133641	134861	-	THEBR_RS00665	IS110 family transposase	-1	COG3547	X	0
679	GCA_000175295.2	Thermoanaerobacter brockii subsp. finnii Ako-1	NC_014964.1	Chromosome	FIRMICUTES	IS110	136888	138188	-	COMPLETE	WP_012268884.1	136968	138188	-	THEBR_RS00670	IS110 family transposase	0	COG3547	X	0
680	GCA_000175295.2	Thermoanaerobacter brockii subsp. finnii Ako-1	NC_014964.1	Chromosome	FIRMICUTES	IS110	478861	480292	+	COMPLETE	WP_009052441.1	478950	480209	+	THEBR_RS02365	IS110 family transposase	0	COG3547	X	0
681	GCA_001281305.1	Bifidobacterium longum subsp. infantis	NZ_CP010411.1	Chromosome	ACTINOBACTERIA	IS110	1999144	2000175	+	COMPLETE	WP_060621627.1	1997144	1998502	-	RY67_RS08410	IS256 family transposase	-1	COG3328	X	0
682	GCA_001281305.1	Bifidobacterium longum subsp. infantis	NZ_CP010411.1	Chromosome	ACTINOBACTERIA	IS110	1999144	2000175	+	COMPLETE	WP_060620961.1	1999126	2000391	+	RY67_RS08420	IS110 family transposase	0	COG3547	X	0
683	GCA_001708555.1	Yersinia enterocolitica	NZ_CP016935.1	Chromosome	GAMMAPROTEOBACTERIA	IS110	121625	123196	-	COMPLETE	WP_023160836.1	121999	123018	-	BED34_RS01000	IS110 family transposase	0	COG3547	X	0
684	GCA_001708555.1	Yersinia enterocolitica	NZ_CP016935.1	Chromosome	GAMMAPROTEOBACTERIA	IS110	121625	123196	-	COMPLETE	WP_005178363.1	123284	123481	+	BED34_RS22610	hypothetical protein	1	COG0000	XXX	0
685	GCA_001708555.1	Yersinia enterocolitica	NZ_CP016935.1	Chromosome	GAMMAPROTEOBACTERIA	IS110	173214	174785	-	COMPLETE	WP_023160836.1	173588	174607	-	BED34_RS01180	IS110 family transposase	0	COG3547	X	0
686	GCA_001708555.1	Yersinia enterocolitica	NZ_CP016935.1	Chromosome	GAMMAPROTEOBACTERIA	IS110	377835	378232	+	INCOMPLETE	WP_049525307.1	377874	378065	+	BED34_RS02130	hypothetical protein	0	COG0000	XXX	0
687	GCA_001708555.1	Yersinia enterocolitica	NZ_CP016935.1	Chromosome	GAMMAPROTEOBACTERIA	IS110	3186811	3188362	+	COMPLETE	WP_069009367.1	3186969	3187988	+	BED34_RS15390	IS110 family transposase	0	COG3547	X	0
688	GCA_000376605.1	Wolbachia endosymbiont of Drosophila simulans wHa	NC_021089.1	Chromosome	ALPHAPROTEOBACTERIA	IS110	654958	656463	+	INCOMPLETE	WP_081420811.1	653961	654290	-	WHA_RS06410	hypothetical protein	-1	COG2801	X	0
689	GCA_000376605.1	Wolbachia endosymbiont of Drosophila simulans wHa	NC_021089.1	Chromosome	ALPHAPROTEOBACTERIA	IS110	654958	656463	+	INCOMPLETE	WP_015589128.1	656674	657585	+	WHA_RS02905	transposase	1	COG0000	XXX	0
690	GCA_000376605.1	Wolbachia endosymbiont of Drosophila simulans wHa	NC_021089.1	Chromosome	ALPHAPROTEOBACTERIA	IS110	848738	849091	+	INCOMPLETE	WP_081600788.1	850229	850411	+	WHA_RS06485	hypothetical protein	1	COG0000	XXX	0
691	GCA_002892765.1	Bordetella pertussis	NZ_CP022361.1	Chromosome	BETAPROTEOBACTERIA	IS110	2782014	2783392	+	COMPLETE	WP_023853536.1	2782255	2783271	+	AV743_RS13475	IS110-like element IS1663 family transposase	0	COG3547	X	0
692	GCA_002892765.1	Bordetella pertussis	NZ_CP022361.1	Chromosome	BETAPROTEOBACTERIA	IS110	2816502	2817880	+	COMPLETE	WP_023853536.1	2816743	2817759	+	AV743_RS13645	IS110-like element IS1663 family transposase	0	COG3547	X	0
693	GCA_002892765.1	Bordetella pertussis	NZ_CP022361.1	Chromosome	BETAPROTEOBACTERIA	IS110	2850990	2852368	+	COMPLETE	WP_023853536.1	2851231	2852247	+	AV743_RS13815	IS110-like element IS1663 family transposase	0	COG3547	X	0
694	GCA_002892765.1	Bordetella pertussis	NZ_CP022361.1	Chromosome	BETAPROTEOBACTERIA	IS110	2978148	2979526	+	COMPLETE	WP_023853536.1	2978389	2979405	+	AV743_RS14435	IS110-like element IS1663 family transposase	0	COG3547	X	0
695	GCA_000305935.1	Thermacetogenium phaeum DSM 12270	NC_018870.1	Chromosome	FIRMICUTES	IS110	1239728	1241156	+	COMPLETE	WP_015050319.1	1237469	1238803	-	TPH_RS06115	copper amine oxidase-like protein	-1	COG0666	T	0
696	GCA_000305935.1	Thermacetogenium phaeum DSM 12270	NC_018870.1	Chromosome	FIRMICUTES	IS110	1239728	1241156	+	COMPLETE	WP_015050322.1	1241930	1242739	+	TPH_RS06130	copper amine oxidase-like protein	1	COG0000	XXX	0
697	GCA_000305935.1	Thermacetogenium phaeum DSM 12270	NC_018870.1	Chromosome	FIRMICUTES	IS110	2034924	2036129	-	COMPLETE	WP_015051079.1	2033985	2034473	-	TPH_RS09970	hypothetical protein	-1	COG0000	XXX	0
698	GCA_000305935.1	Thermacetogenium phaeum DSM 12270	NC_018870.1	Chromosome	FIRMICUTES	IS110	2034924	2036129	-	COMPLETE	WP_015051080.1	2034909	2036129	-	TPH_RS09975	IS110 family transposase	0	COG3547	X	0
699	GCA_000305935.1	Thermacetogenium phaeum DSM 12270	NC_018870.1	Chromosome	FIRMICUTES	IS110	2034924	2036129	-	COMPLETE	WP_015051081.1	2036235	2036450	+	TPH_RS09980	hypothetical protein	1	COG0000	XXX	0
700	GCA_000305935.1	Thermacetogenium phaeum DSM 12270	NC_018870.1	Chromosome	FIRMICUTES	IS110	2101440	2102054	-	INCOMPLETE	WP_015051143.1	2102329	2102886	+	TPH_RS10285	hypothetical protein	1	COG0000	XXX	0
701	GCA_002753165.1	Klebsiella pneumoniae	NZ_CP024536.1	Plasmid	GAMMAPROTEOBACTERIA	IS110	120365	121656	+	COMPLETE	WP_032430842.1	120448	121401	+	CTI62_RS27360	IS110 family transposase	0	COG3547	X	0
702	GCA_002753165.1	Klebsiella pneumoniae	NZ_CP024536.1	Plasmid	GAMMAPROTEOBACTERIA	IS110	132907	134247	+	COMPLETE	WP_047359309.1	132988	133992	+	CTI62_RS27455	IS110-like element IS4321 family transposase	0	COG3547	X	0
703	GCA_002753165.1	Klebsiella pneumoniae	NZ_CP024536.1	Plasmid	GAMMAPROTEOBACTERIA	IS110	132907	134247	+	COMPLETE	WP_099595309.1	134801	135052	+	CTI62_RS27460	hypothetical protein	1	COG0000	XXX	0
704	GCA_000014565.1	Rhodococcus jostii RHA1	NC_008269.1	Plasmid	ACTINOBACTERIA	IS110	368183	369437	-	COMPLETE	WP_007298571.1	366877	367866	-	RHA1_RS37455	IS481 family transposase ISRhosp6	-1	COG2801	X	0
705	GCA_000014565.1	Rhodococcus jostii RHA1	NC_008269.1	Plasmid	ACTINOBACTERIA	IS110	368183	369437	-	COMPLETE	WP_011599241.1	368269	369360	-	RHA1_RS37460	IS110 family transposase	0	COG3547	X	0
706	GCA_000014565.1	Rhodococcus jostii RHA1	NC_008269.1	Plasmid	ACTINOBACTERIA	IS110	368183	369437	-	COMPLETE	WP_081437555.1	369720	369998	+	RHA1_RS47185	hypothetical protein	1	COG0000	XXX	0
707	GCA_000014565.1	Rhodococcus jostii RHA1	NC_008268.1	Chromosome	ACTINOBACTERIA	IS110	799345	800599	+	COMPLETE	WP_050787239.1	798603	799022	-	RHA1_RS03580	hypothetical protein	-1	COG0000	XXX	0
708	GCA_000014565.1	Rhodococcus jostii RHA1	NC_008268.1	Chromosome	ACTINOBACTERIA	IS110	799345	800599	+	COMPLETE	WP_011593996.1	799422	800513	+	RHA1_RS03585	IS110 family transposase	0	COG3547	X	0
709	GCA_000014565.1	Rhodococcus jostii RHA1	NC_008268.1	Chromosome	ACTINOBACTERIA	IS110	799345	800599	+	COMPLETE	WP_041811025.1	800978	801451	+	RHA1_RS03590	DUF385 domain-containing protein	1	COG0000	XXX	0
710	GCA_000014565.1	Rhodococcus jostii RHA1	NC_008271.1	Plasmid	ACTINOBACTERIA	IS110	119718	121156	+	COMPLETE	WP_011600395.1	117690	118151	-	RHA1_RS43370	hypothetical protein	-1	COG0000	XXX	0
711	GCA_000014565.1	Rhodococcus jostii RHA1	NC_008271.1	Plasmid	ACTINOBACTERIA	IS110	119718	121156	+	COMPLETE	WP_011600398.1	119957	121132	+	RHA1_RS43380	IS110 family transposase ISRhosp8	0	COG3547	X	0
712	GCA_000014565.1	Rhodococcus jostii RHA1	NC_008271.1	Plasmid	ACTINOBACTERIA	IS110	119718	121156	+	COMPLETE	WP_081437624.1	121862	122200	+	RHA1_RS48690	hypothetical protein	1	COG0000	XXX	0
713	GCA_000740985.1	[Haemophilus] parasuis	NZ_CP009158.1	Chromosome	GAMMAPROTEOBACTERIA	IS110	1052723	1053825	-	INCOMPLETE	WP_012621529.1	1052756	1053727	-	JL26_RS05315	IS110 family transposase	0	COG3547	X	0
714	GCA_000740985.1	[Haemophilus] parasuis	NZ_CP009158.1	Chromosome	GAMMAPROTEOBACTERIA	IS110	2183030	2184143	+	INCOMPLETE	WP_012621529.1	2183113	2184084	+	JL26_RS10845	IS110 family transposase	0	COG3547	X	0
715	GCA_001985645.1	Bordetella pertussis	NZ_CP011203.1	Chromosome	BETAPROTEOBACTERIA	IS110	2608283	2609465	+	COMPLETE	WP_010931363.1	2608426	2609442	+	WU37_RS12665	IS110-like element IS1663 family transposase	0	COG3547	X	0
716	GCA_001985645.1	Bordetella pertussis	NZ_CP011203.1	Chromosome	BETAPROTEOBACTERIA	IS110	3838081	3839385	+	COMPLETE	WP_010931561.1	3838346	3839362	+	WU37_RS18555	IS110-like element IS1663 family transposase	0	COG3547	X	0
717	GCA_000463345.3	Serratia sp. ATCC 39006	NZ_CP025084.1	Chromosome	GAMMAPROTEOBACTERIA	IS110	2264969	2265341	+	INCOMPLETE	WP_021016627.1	2264156	2264353	-	SER39006_RS10515	DUF2892 domain-containing protein	-1	COG0000	XXX	0
718	GCA_001951155.1	Gramella flava JLT2011	NZ_CP016359.1	Chromosome	BACTEROIDETES/CHLOROBI GROUP	IS110	3152500	3153643	+	INCOMPLETE	WP_083645204.1	3152577	3153572	+	GRFL_RS13920	IS110 family transposase	0	COG3547	X	0
719	GCA_001951155.1	Gramella flava JLT2011	NZ_CP016359.1	Chromosome	BACTEROIDETES/CHLOROBI GROUP	IS110	3152500	3153643	+	INCOMPLETE	WP_083646147.1	3153931	3154896	+	GRFL_RS13925	IS110 family transposase	1	COG3547	X	0
720	GCA_001951155.1	Gramella flava JLT2011	NZ_CP016359.1	Chromosome	BACTEROIDETES/CHLOROBI GROUP	IS110	3165545	3166688	+	INCOMPLETE	WP_083645213.1	3164523	3165404	-	GRFL_RS13980	hypothetical protein	-1	COG0000	XXX	0
721	GCA_001951155.1	Gramella flava JLT2011	NZ_CP016359.1	Chromosome	BACTEROIDETES/CHLOROBI GROUP	IS110	3165545	3166688	+	INCOMPLETE	WP_083645204.1	3165622	3166617	+	GRFL_RS13985	IS110 family transposase	0	COG3547	X	0
722	GCA_001951155.1	Gramella flava JLT2011	NZ_CP016359.1	Chromosome	BACTEROIDETES/CHLOROBI GROUP	IS110	3165545	3166688	+	INCOMPLETE	WP_083646147.1	3166978	3167943	+	GRFL_RS13990	IS110 family transposase	1	COG3547	X	0
723	GCA_001880205.1	Francisella tularensis subsp. novicida	NZ_CP009653.1	Chromosome	GAMMAPROTEOBACTERIA	IS110	322995	323921	-	INCOMPLETE	WP_032729796.1	320340	322628	-	KX03_RS01585	chitinase	-1	COG3325	G	0
724	GCA_001880205.1	Francisella tularensis subsp. novicida	NZ_CP009653.1	Chromosome	GAMMAPROTEOBACTERIA	IS110	322995	323921	-	INCOMPLETE	WP_003032971.1	322974	323921	-	KX03_RS01590	IS110 family transposase	0	COG3547	X	0
725	GCA_001880205.1	Francisella tularensis subsp. novicida	NZ_CP009653.1	Chromosome	GAMMAPROTEOBACTERIA	IS110	322995	323921	-	INCOMPLETE	WP_003032973.1	324351	325343	+	KX03_RS01595	LysR family transcriptional regulator	1	COG0583	K	0
726	GCA_001750845.1	Escherichia coli	NZ_CP013190.1	Chromosome	GAMMAPROTEOBACTERIA	IS110	845327	845408	-	INCOMPLETE	WP_000729640.1	845322	845477	-	FORC31_RS04265	hypothetical protein	0	COG3547	X	0
727	GCA_000334515.1	Klebsiella aerogenes EA1509E	NC_020180.1	Plasmid	GAMMAPROTEOBACTERIA	IS110	144270	145494	+	INCOMPLETE	WP_015365455.1	144286	145239	+	EAEROS_RS00960	IS110 family transposase	0	COG3547	X	0
728	GCA_000018625.1	Salmonella enterica subsp. arizonae serovar 62:z4,z23:-	NC_010067.1	Chromosome	GAMMAPROTEOBACTERIA	IS110	500145	500399	+	INCOMPLETE	WP_000712923.1	499674	499892	-	SARI_RS02345	hypothetical protein	-1	COG0000	XXX	0
729	GCA_000255135.1	Marinitoga piezophila KA3	NC_016751.1	Chromosome	THERMOTOGAE	IS110	1506458	1506730	-	INCOMPLETE	WP_014296912.1	1505452	1505907	-	MARPI_RS07115	Hsp20/alpha crystallin family protein	-1	COG0071	O	0
730	GCA_000255135.1	Marinitoga piezophila KA3	NC_016751.1	Chromosome	THERMOTOGAE	IS110	1506458	1506730	-	INCOMPLETE	WP_014296913.1	1506413	1507714	-	MARPI_RS10775	IS110 family transposase	0	COG3547	X	0
731	GCA_000255135.1	Marinitoga piezophila KA3	NC_016751.1	Chromosome	THERMOTOGAE	IS110	1506458	1506730	-	INCOMPLETE	WP_014296914.1	1508565	1509284	+	MARPI_RS07125	hypothetical protein	1	COG0000	XXX	0
732	GCA_000959145.1	Burkholderia pseudomallei 406e	NZ_CP009298.1	Chromosome	BETAPROTEOBACTERIA	IS110	301378	302834	-	COMPLETE	WP_004526384.1	301399	302661	-	BG92_RS14360	IS110 family transposase	0	COG3547	X	0
733	GCA_000218265.1	Sinorhizobium meliloti SM11	NC_017327.1	Plasmid	ALPHAPROTEOBACTERIA	IS110	230457	231076	+	INCOMPLETE	WP_014531093.1	228846	229847	-	SM11_RS20160	IS30 family transposase	-1	COG2826	X	0
734	GCA_000218265.1	Sinorhizobium meliloti SM11	NC_017327.1	Plasmid	ALPHAPROTEOBACTERIA	IS110	230457	231076	+	INCOMPLETE	WP_014531097.1	231339	231785	+	SM11_RS20175	IS66 family insertion sequence hypothetical protein	1	COG2963	X	0
735	GCA_001865575.1	Paraburkholderia sprentiae WSM5005	NZ_CP017563.1	Plasmid	BETAPROTEOBACTERIA	IS110	714806	716027	+	COMPLETE	WP_051374208.1	714148	714396	-	BJG93_RS31175	hypothetical protein	-1	COG5295	UW	0
736	GCA_001865575.1	Paraburkholderia sprentiae WSM5005	NZ_CP017563.1	Plasmid	BETAPROTEOBACTERIA	IS110	714806	716027	+	COMPLETE	WP_027194731.1	714910	715932	+	BJG93_RS31180	IS110 family transposase	0	COG3547	X	0
737	GCA_001865575.1	Paraburkholderia sprentiae WSM5005	NZ_CP017563.1	Plasmid	BETAPROTEOBACTERIA	IS110	714806	716027	+	COMPLETE	WP_027194730.1	716260	717690	+	BJG93_RS31185	IS1182 family transposase	1	COG3666	X	0
738	GCA_000019085.1	Thermoanaerobacter pseudethanolicus ATCC 33223	NC_010321.1	Chromosome	FIRMICUTES	IS110	141469	142769	-	COMPLETE	WP_003869923.1	138222	139442	-	TETH39_RS00665	IS110 family transposase	-1	COG3547	X	0
739	GCA_000019085.1	Thermoanaerobacter pseudethanolicus ATCC 33223	NC_010321.1	Chromosome	FIRMICUTES	IS110	141469	142769	-	COMPLETE	WP_012268884.1	141549	142769	-	TETH39_RS00670	IS110 family transposase	0	COG3547	X	0
740	GCA_000019085.1	Thermoanaerobacter pseudethanolicus ATCC 33223	NC_010321.1	Chromosome	FIRMICUTES	IS110	483445	484876	+	COMPLETE	WP_009052441.1	483534	484793	+	TETH39_RS02365	IS110 family transposase	0	COG3547	X	0
741	GCA_000019085.1	Thermoanaerobacter pseudethanolicus ATCC 33223	NC_010321.1	Chromosome	FIRMICUTES	IS110	1060132	1061608	+	COMPLETE	WP_012269267.1	1060230	1061513	+	TETH39_RS05100	IS110 family transposase	0	COG3547	X	0
742	GCA_002097715.1	[Pseudomonas] mesoacidophila	NZ_CP020738.1	Chromosome	BETAPROTEOBACTERIA	IS110	2093631	2094812	-	COMPLETE	WP_084908920.1	2091433	2092347	-	B7P44_RS26720	LysR family transcriptional regulator	-1	COG0000	XXX	0
743	GCA_002097715.1	[Pseudomonas] mesoacidophila	NZ_CP020738.1	Chromosome	BETAPROTEOBACTERIA	IS110	2093631	2094812	-	COMPLETE	WP_084901044.1	2093651	2094616	-	B7P44_RS26730	IS110 family transposase	0	COG3547	X	0
744	GCA_002097715.1	[Pseudomonas] mesoacidophila	NZ_CP020738.1	Chromosome	BETAPROTEOBACTERIA	IS110	2093631	2094812	-	COMPLETE	WP_084908922.1	2094823	2095119	+	B7P44_RS26735	hypothetical protein	1	COG1288	R	0
745	GCA_002097715.1	[Pseudomonas] mesoacidophila	NZ_CP020737.1	Chromosome	BETAPROTEOBACTERIA	IS110	2055915	2057097	+	COMPLETE	WP_084901044.1	2056112	2057077	+	B7P44_RS09625	IS110 family transposase	0	COG3547	X	0
746	GCA_001989135.1	Bordetella pertussis	NZ_CP013896.1	Chromosome	BETAPROTEOBACTERIA	IS110	2606162	2607344	+	COMPLETE	WP_010931363.1	2606305	2607321	+	AVS69_RS12660	IS110-like element IS1663 family transposase	0	COG3547	X	0
747	GCA_001989135.1	Bordetella pertussis	NZ_CP013896.1	Chromosome	BETAPROTEOBACTERIA	IS110	3838051	3839355	+	COMPLETE	WP_010931561.1	3838316	3839332	+	AVS69_RS18565	IS110-like element IS1663 family transposase	0	COG3547	X	0
748	GCA_000214095.3	Acidithiobacillus ferrivorans SS3	NC_015942.1	Chromosome	ACIDITHIOBACILLIA	IS110	2337383	2338588	+	COMPLETE	WP_014029698.1	2337480	2338520	+	ACIFE_RS11215	IS110 family transposase	0	COG3547	X	0
749	GCA_000214095.3	Acidithiobacillus ferrivorans SS3	NC_015942.1	Chromosome	ACIDITHIOBACILLIA	IS110	2337383	2338588	+	COMPLETE	WP_081463262.1	2338605	2338829	+	ACIFE_RS16455	hypothetical protein	1	COG0000	XXX	0
750	GCA_900079115.1	Sulfolobus solfataricus	NZ_LT549890.1	Chromosome	CRENARCHAEOTA	IS110	449838	450480	-	INCOMPLETE	WP_010923012.1	447200	447520	-	SSOP1_RS02565	hypothetical protein	-1	COG0000	XXX	0
751	GCA_900079115.1	Sulfolobus solfataricus	NZ_LT549890.1	Chromosome	CRENARCHAEOTA	IS110	449838	450480	-	INCOMPLETE	WP_010923018.1	450513	451604	+	SSOP1_RS02585	ISH3 family transposase ISC1359	1	COG3385	X	0
752	GCA_900079115.1	Sulfolobus solfataricus	NZ_LT549890.1	Chromosome	CRENARCHAEOTA	IS110	950660	951564	-	INCOMPLETE	WP_048054203.1	950114	950659	-	SSOP1_RS05465	transposase	-1	COG2452	X	0
753	GCA_900079115.1	Sulfolobus solfataricus	NZ_LT549890.1	Chromosome	CRENARCHAEOTA	IS110	950660	951564	-	INCOMPLETE	WP_010923189.1	952082	952759	+	SSOP1_RS05475	DsbA family protein	1	COG2761	O	0
754	GCA_900079115.1	Sulfolobus solfataricus	NZ_LT549890.1	Chromosome	CRENARCHAEOTA	IS110	1191632	1191792	-	INCOMPLETE	WP_009990047.1	1190316	1191302	-	SSOP1_RS06740	ABC transporter permease	-1	COG0601	EP	0
755	GCA_900079115.1	Sulfolobus solfataricus	NZ_LT549890.1	Chromosome	CRENARCHAEOTA	IS110	1496544	1498102	+	INCOMPLETE	WP_009992856.1	1494804	1495328	-	SSOP1_RS08070	hypothetical protein	-1	COG0000	XXX	0
756	GCA_900079115.1	Sulfolobus solfataricus	NZ_LT549890.1	Chromosome	CRENARCHAEOTA	IS110	1496544	1498102	+	INCOMPLETE	WP_048054331.1	1496614	1496820	+	SSOP1_RS08085	hypothetical protein	0	COG0000	XXX	0
757	GCA_900079115.1	Sulfolobus solfataricus	NZ_LT549890.1	Chromosome	CRENARCHAEOTA	IS110	1578482	1578894	+	INCOMPLETE	WP_080513575.1	1578549	1578668	+	SSOP1_RS16425	hypothetical protein	0	COG3547	X	0
758	GCA_900079115.1	Sulfolobus solfataricus	NZ_LT549890.1	Chromosome	CRENARCHAEOTA	IS110	1578482	1578894	+	INCOMPLETE	WP_010923534.1	1578953	1579156	+	SSOP1_RS08450	hypothetical protein	1	COG0000	XXX	0
759	GCA_900079115.1	Sulfolobus solfataricus	NZ_LT549890.1	Chromosome	CRENARCHAEOTA	IS110	1587328	1587566	-	INCOMPLETE	WP_010923283.1	1587970	1588935	+	SSOP1_RS08495	transposase	1	COG3385	X	0
760	GCA_900079115.1	Sulfolobus solfataricus	NZ_LT549890.1	Chromosome	CRENARCHAEOTA	IS110	1670744	1670970	+	INCOMPLETE	WP_063492818.1	1670117	1670350	-	SSOP1_RS08915	hypothetical protein	-1	COG0675	X	0
761	GCA_900079115.1	Sulfolobus solfataricus	NZ_LT549890.1	Chromosome	CRENARCHAEOTA	IS110	1670744	1670970	+	INCOMPLETE	WP_009990354.1	1671186	1671644	+	SSOP1_RS08920	hypothetical protein	1	COG0000	XXX	0
762	GCA_900079115.1	Sulfolobus solfataricus	NZ_LT549890.1	Chromosome	CRENARCHAEOTA	IS110	1699989	1700242	+	INCOMPLETE	WP_009988982.1	1699546	1699815	-	SSOP1_RS09070	hypothetical protein	-1	COG0000	XXX	0
763	GCA_900079115.1	Sulfolobus solfataricus	NZ_LT549890.1	Chromosome	CRENARCHAEOTA	IS110	1699989	1700242	+	INCOMPLETE	WP_048056752.1	1700282	1701334	+	SSOP1_RS09075	IS4 family transposase	1	COG3385	X	0
764	GCA_900079115.1	Sulfolobus solfataricus	NZ_LT549890.1	Chromosome	CRENARCHAEOTA	IS110	1819106	1820337	+	COMPLETE	WP_009988451.1	1819160	1820233	+	SSOP1_RS09775	IS110 family transposase ISC1229	0	COG3547	X	0
765	GCA_900079115.1	Sulfolobus solfataricus	NZ_LT549890.1	Chromosome	CRENARCHAEOTA	IS110	1819106	1820337	+	COMPLETE	WP_010923658.1	1822534	1822866	+	SSOP1_RS09800	hypothetical protein	1	COG0000	XXX	0
766	GCA_900079115.1	Sulfolobus solfataricus	NZ_LT549890.1	Chromosome	CRENARCHAEOTA	IS110	1820821	1822008	+	INCOMPLETE	WP_010923654.1	1820297	1820569	-	SSOP1_RS09780	hypothetical protein	-1	COG0675	X	0
767	GCA_900079115.1	Sulfolobus solfataricus	NZ_LT549890.1	Chromosome	CRENARCHAEOTA	IS110	1820821	1822008	+	INCOMPLETE	WP_010923658.1	1822534	1822866	+	SSOP1_RS09800	hypothetical protein	1	COG0000	XXX	0
768	GCA_900079115.1	Sulfolobus solfataricus	NZ_LT549890.1	Chromosome	CRENARCHAEOTA	IS110	1842630	1843921	-	COMPLETE	WP_010923668.1	1842811	1843761	-	SSOP1_RS09910	IS110 family transposase	0	COG3547	X	0
769	GCA_900079115.1	Sulfolobus solfataricus	NZ_LT549890.1	Chromosome	CRENARCHAEOTA	IS110	1852998	1854281	-	COMPLETE	WP_010923701.1	1853173	1854123	-	SSOP1_RS09975	IS110 family transposase	0	COG3547	X	0
770	GCA_900079115.1	Sulfolobus solfataricus	NZ_LT549890.1	Chromosome	CRENARCHAEOTA	IS110	1995769	1995938	+	INCOMPLETE	WP_009988663.1	1994616	1995698	-	SSOP1_RS10635	ATP-binding protein	-1	COG1672	R	0
771	GCA_900079115.1	Sulfolobus solfataricus	NZ_LT549890.1	Chromosome	CRENARCHAEOTA	IS110	2382811	2383003	+	INCOMPLETE	WP_010923018.1	2383037	2384128	+	SSOP1_RS12725	ISH3 family transposase ISC1359	1	COG3385	X	0
772	GCA_000520035.1	Escherichia coli O145:H28 str. RM13514	NZ_CP006027.1	Chromosome	GAMMAPROTEOBACTERIA	IS110	258009	259471	-	COMPLETE	WP_071792372.1	257274	257465	-	ECRM13514_RS29915	hypothetical protein	-1	COG0000	XXX	0
773	GCA_000520035.1	Escherichia coli O145:H28 str. RM13514	NZ_CP006027.1	Chromosome	GAMMAPROTEOBACTERIA	IS110	258009	259471	-	COMPLETE	WP_001358663.1	258044	259240	-	ECRM13514_RS01225	IS110 family transposase	0	COG3547	X	0
774	GCA_001988495.1	Bordetella pertussis	NZ_CP013864.1	Chromosome	BETAPROTEOBACTERIA	IS110	2606160	2607342	+	COMPLETE	WP_010931363.1	2606303	2607319	+	AVS82_RS12665	IS110-like element IS1663 family transposase	0	COG3547	X	0
775	GCA_001988495.1	Bordetella pertussis	NZ_CP013864.1	Chromosome	BETAPROTEOBACTERIA	IS110	3837004	3838308	+	COMPLETE	WP_010931561.1	3837269	3838285	+	AVS82_RS18565	IS110-like element IS1663 family transposase	0	COG3547	X	0
776	GCA_001701045.1	Cloacibacillus porcorum	NZ_CP016757.1	Chromosome	SYNERGISTIA	IS110	2714485	2715844	+	COMPLETE	WP_066746780.1	2713965	2714324	-	BED41_RS12340	hypothetical protein	-1	COG0000	XXX	0
777	GCA_001701045.1	Cloacibacillus porcorum	NZ_CP016757.1	Chromosome	SYNERGISTIA	IS110	2714485	2715844	+	COMPLETE	WP_066746783.1	2714583	2715764	+	BED41_RS12345	transposase	0	COG3547	X	0
778	GCA_000800215.1	Escherichia coli ER2796	NZ_CP009644.1	Chromosome	GAMMAPROTEOBACTERIA	IS110	3745888	3745917	+	INCOMPLETE	WP_000645439.1	3746079	3747227	+	ER2796_RS18600	mannitol-1-phosphate 5-dehydrogenase	1	COG0246	G	0
779	GCA_002287945.1	Lactobacillus rhamnosus DSM 14870	NZ_CP006804.1	Chromosome	FIRMICUTES	IS110	1976921	1978099	+	COMPLETE	WP_012807361.1	1976912	1978111	+	N507_RS09865	IS110 family transposase	0	COG3547	X	0
780	GCA_001644645.1	Flavisolibacter tropicus	NZ_CP011390.1	Chromosome	BACTEROIDETES/CHLOROBI GROUP	IS110	2864182	2865359	-	COMPLETE	WP_066404796.1	2862158	2863597	-	SY85_RS12050	peptidase M48	-1	COG4784	R	0
781	GCA_001644645.1	Flavisolibacter tropicus	NZ_CP011390.1	Chromosome	BACTEROIDETES/CHLOROBI GROUP	IS110	2864182	2865359	-	COMPLETE	WP_066404801.1	2865498	2866301	+	SY85_RS12060	class I SAM-dependent methyltransferase	1	COG0500	QR	0
782	GCA_001644645.1	Flavisolibacter tropicus	NZ_CP011390.1	Chromosome	BACTEROIDETES/CHLOROBI GROUP	IS110	3703111	3704267	-	COMPLETE	WP_066405830.1	3702229	3702732	-	SY85_RS15620	hypothetical protein	-1	COG0000	XXX	0
783	GCA_001644645.1	Flavisolibacter tropicus	NZ_CP011390.1	Chromosome	BACTEROIDETES/CHLOROBI GROUP	IS110	5391916	5393074	-	COMPLETE	WP_066404563.1	5390404	5391555	-	SY85_RS22925	IS4/IS5 family transposase	-1	COG3385	X	0
784	GCA_001644645.1	Flavisolibacter tropicus	NZ_CP011390.1	Chromosome	BACTEROIDETES/CHLOROBI GROUP	IS110	5391916	5393074	-	COMPLETE	WP_066408191.1	5393469	5394038	+	SY85_RS22935	transposase	1	COG1943	X	0
785	GCA_000758525.1	Paenibacillus sp. FSL H7-0357	NZ_CP009241.1	Chromosome	FIRMICUTES	IS110	462335	463748	-	COMPLETE	WP_038585209.1	462400	463677	-	H70357_RS02070	IS110 family transposase	0	COG3547	X	0
786	GCA_000758525.1	Paenibacillus sp. FSL H7-0357	NZ_CP009241.1	Chromosome	FIRMICUTES	IS110	462335	463748	-	COMPLETE	WP_038585211.1	463814	464227	+	H70357_RS02075	N-acetyltransferase	1	COG0454	KR	0
787	GCA_000758525.1	Paenibacillus sp. FSL H7-0357	NZ_CP009241.1	Chromosome	FIRMICUTES	IS110	3903390	3904368	-	INCOMPLETE	WP_081965831.1	3900385	3901011	-	H70357_RS16995	NlpC/P60 family protein	-1	COG0791	M	0
788	GCA_000758525.1	Paenibacillus sp. FSL H7-0357	NZ_CP009241.1	Chromosome	FIRMICUTES	IS110	3903390	3904368	-	INCOMPLETE	WP_038591834.1	3904940	3906652	+	H70357_RS17010	sensor histidine kinase	1	COG2972	T	0
789	GCA_000758525.1	Paenibacillus sp. FSL H7-0357	NZ_CP009241.1	Chromosome	FIRMICUTES	IS110	6573437	6573712	+	INCOMPLETE	WP_038596482.1	6572969	6573208	-	H70357_RS28935	NifU family protein	-1	COG0694	O	0
790	GCA_000758525.1	Paenibacillus sp. FSL H7-0357	NZ_CP009241.1	Chromosome	FIRMICUTES	IS110	6573437	6573712	+	INCOMPLETE	WP_038596484.1	6573938	6574420	+	H70357_RS28945	hypothetical protein	1	COG0000	XXX	0
791	GCA_000770565.1	Burkholderia pseudomallei	NZ_CP009155.1	Plasmid	BETAPROTEOBACTERIA	IS110	17738	18636	+	INCOMPLETE	WP_080311205.1	18650	19429	+	X994_RS33875	hypothetical protein	1	COG0582	LX	0
792	GCA_000020565.1	Candidatus Amoebophilus asiaticus 5a2	NC_010830.1	Chromosome	BACTEROIDETES/CHLOROBI GROUP	IS110	1364359	1364763	-	INCOMPLETE	WP_044282849.1	1362822	1363541	-	AASI_RS05370	hypothetical protein	-1	COG0000	XXX	0
793	GCA_000020565.1	Candidatus Amoebophilus asiaticus 5a2	NC_010830.1	Chromosome	BACTEROIDETES/CHLOROBI GROUP	IS110	1364359	1364763	-	INCOMPLETE	WP_083758840.1	1364446	1364658	-	AASI_RS05385	hypothetical protein	0	COG3547	X	0
794	GCA_000020565.1	Candidatus Amoebophilus asiaticus 5a2	NC_010830.1	Chromosome	BACTEROIDETES/CHLOROBI GROUP	IS110	1364359	1364763	-	INCOMPLETE	WP_012473162.1	1365466	1366248	+	AASI_RS05400	IS5/IS1182 family transposase	1	COG3293	X	0
795	GCA_000020565.1	Candidatus Amoebophilus asiaticus 5a2	NC_010830.1	Chromosome	BACTEROIDETES/CHLOROBI GROUP	IS110	1658977	1659808	-	INCOMPLETE	WP_012473132.1	1661432	1661647	+	AASI_RS06670	transposase	1	COG3293	X	0
796	GCA_000020565.1	Candidatus Amoebophilus asiaticus 5a2	NC_010830.1	Chromosome	BACTEROIDETES/CHLOROBI GROUP	IS110	1660492	1661493	-	INCOMPLETE	WP_012473362.1	1662039	1662224	+	AASI_RS06675	hypothetical protein	1	COG0000	XXX	0
797	GCA_000020565.1	Candidatus Amoebophilus asiaticus 5a2	NC_010830.1	Chromosome	BACTEROIDETES/CHLOROBI GROUP	IS110	1763533	1764036	+	INCOMPLETE	WP_012473424.1	1759517	1760914	-	AASI_RS07075	hypothetical protein	-1	COG0000	XXX	0
798	GCA_000020565.1	Candidatus Amoebophilus asiaticus 5a2	NC_010830.1	Chromosome	BACTEROIDETES/CHLOROBI GROUP	IS110	1763533	1764036	+	INCOMPLETE	WP_012472753.1	1764098	1764925	+	AASI_RS07100	IS5 family transposase ISCaa6	1	COG3293	X	0
799	GCA_001697845.1	Neisseria meningitidis	NZ_CP016671.1	Chromosome	BETAPROTEOBACTERIA	IS110	284869	285034	-	INCOMPLETE	WP_002221248.1	283642	284010	-	A6L42_RS01420	DUF808 domain-containing protein	-1	COG2354	S	0
800	GCA_001697845.1	Neisseria meningitidis	NZ_CP016671.1	Chromosome	BETAPROTEOBACTERIA	IS110	448491	448753	-	INCOMPLETE	WP_079870902.1	448168	448314	-	A6L42_RS11845	pilus assembly protein PilS	-1	COG0000	XXX	0
801	GCA_001697845.1	Neisseria meningitidis	NZ_CP016671.1	Chromosome	BETAPROTEOBACTERIA	IS110	961649	961901	+	INCOMPLETE	WP_079870860.1	962000	962188	+	A6L42_RS12230	hypothetical protein	1	COG0000	XXX	0
802	GCA_001697845.1	Neisseria meningitidis	NZ_CP016671.1	Chromosome	BETAPROTEOBACTERIA	IS110	1015797	1015955	-	INCOMPLETE	WP_002212949.1	1015501	1015710	-	A6L42_RS05375	4-oxalocrotonate tautomerase	-1	COG1942	Q	0
803	GCA_001697845.1	Neisseria meningitidis	NZ_CP016671.1	Chromosome	BETAPROTEOBACTERIA	IS110	2028511	2028764	+	INCOMPLETE	WP_079255478.1	2029516	2029638	+	A6L42_RS13240	prephenate dehydratase	1	COG0000	XXX	0
804	GCA_002211865.1	Salmonella enterica subsp. salamae serovar 55:k:z39 str. 1315K	NZ_CP022139.1	Chromosome	GAMMAPROTEOBACTERIA	IS110	776246	777464	-	COMPLETE	WP_001713620.1	775874	776035	-	LFZ47_RS03890	IS3 family transposase	-1	COG2963	X	0
805	GCA_002211865.1	Salmonella enterica subsp. salamae serovar 55:k:z39 str. 1315K	NZ_CP022139.1	Chromosome	GAMMAPROTEOBACTERIA	IS110	776246	777464	-	COMPLETE	WP_080224401.1	776341	777375	-	LFZ47_RS03895	IS110 family transposase	0	COG3547	X	0
806	GCA_002211865.1	Salmonella enterica subsp. salamae serovar 55:k:z39 str. 1315K	NZ_CP022140.1	Plasmid	GAMMAPROTEOBACTERIA	IS110	68776	68971	+	INCOMPLETE	WP_080227077.1	66912	67280	-	LFZ47_RS24595	hypothetical protein	-1	COG2963	X	0
807	GCA_002211865.1	Salmonella enterica subsp. salamae serovar 55:k:z39 str. 1315K	NZ_CP022140.1	Plasmid	GAMMAPROTEOBACTERIA	IS110	68776	68971	+	INCOMPLETE	WP_080227892.1	69198	69404	+	LFZ47_RS24605	hypothetical protein	1	COG0000	XXX	0
808	GCA_002211865.1	Salmonella enterica subsp. salamae serovar 55:k:z39 str. 1315K	NZ_CP022140.1	Plasmid	GAMMAPROTEOBACTERIA	IS110	84868	85638	+	INCOMPLETE	WP_080227021.1	84008	84262	-	LFZ47_RS24680	hypothetical protein	-1	COG0000	XXX	0
809	GCA_000495935.2	Elizabethkingia anophelis NUHP1	NZ_CP007547.1	Chromosome	BACTEROIDETES/CHLOROBI GROUP	IS110	3991035	3992350	+	INCOMPLETE	WP_029738983.1	3989502	3990404	-	BD94_RS18420	integrase	-1	COG0582	LX	0
810	GCA_000495935.2	Elizabethkingia anophelis NUHP1	NZ_CP007547.1	Chromosome	BACTEROIDETES/CHLOROBI GROUP	IS110	3991035	3992350	+	INCOMPLETE	WP_024566454.1	3992423	3992977	+	BD94_RS18430	hypothetical protein	1	COG0000	XXX	0
811	GCA_001908375.1	Rhizobium etli 8C-3	NZ_CP017241.1	Chromosome	ALPHAPROTEOBACTERIA	IS110	1689208	1689516	+	INCOMPLETE	WP_074061041.1	1689942	1690745	+	AM571_RS08605	S9 family peptidase	1	COG1506	E	0
812	GCA_001908375.1	Rhizobium etli 8C-3	NZ_CP017241.1	Chromosome	ALPHAPROTEOBACTERIA	IS110	1965548	1966564	+	COMPLETE	WP_074063158.1	1965548	1966579	+	AM571_RS10020	IS110 family transposase	0	COG3547	X	0
813	GCA_001908375.1	Rhizobium etli 8C-3	NZ_CP017241.1	Chromosome	ALPHAPROTEOBACTERIA	IS110	1978197	1979751	+	COMPLETE	WP_074061280.1	1978275	1979447	+	AM571_RS10095	IS110 family transposase	0	COG3547	X	0
814	GCA_001908375.1	Rhizobium etli 8C-3	NZ_CP017241.1	Chromosome	ALPHAPROTEOBACTERIA	IS110	1983960	1985262	-	COMPLETE	WP_074061283.1	1982246	1983637	-	AM571_RS10110	transposase	-1	COG0000	XXX	0
815	GCA_001908375.1	Rhizobium etli 8C-3	NZ_CP017241.1	Chromosome	ALPHAPROTEOBACTERIA	IS110	1983960	1985262	-	COMPLETE	WP_074061284.1	1984046	1985164	-	AM571_RS10115	IS110 family transposase	0	COG3547	X	0
816	GCA_002706375.1	Lactobacillus amylovorus DSM 20531	NZ_CP017706.1	Chromosome	FIRMICUTES	IS110	204542	206211	+	COMPLETE	WP_099202216.1	204808	206031	+	LA20531_RS00995	IS110 family transposase	0	COG3547	X	0
817	GCA_000056065.1	Lactobacillus delbrueckii subsp. bulgaricus ATCC 11842 JCM 1002	NC_008054.1	Chromosome	FIRMICUTES	IS110	1124306	1126061	-	COMPLETE	WP_076026462.1	1122442	1123035	-	LDB_RS05635	site-specific integrase	-1	COG0582	LX	0
818	GCA_000056065.1	Lactobacillus delbrueckii subsp. bulgaricus ATCC 11842 JCM 1002	NC_008054.1	Chromosome	FIRMICUTES	IS110	1124306	1126061	-	COMPLETE	WP_011544000.1	1124582	1125805	-	LDB_RS05645	IS110 family transposase	0	COG3547	X	0
819	GCA_000056065.1	Lactobacillus delbrueckii subsp. bulgaricus ATCC 11842 JCM 1002	NC_008054.1	Chromosome	FIRMICUTES	IS110	1124306	1126061	-	COMPLETE	WP_080571461.1	1126398	1126586	+	LDB_RS10165	ubiquitin	1	COG0000	XXX	0
820	GCA_000056065.1	Lactobacillus delbrueckii subsp. bulgaricus ATCC 11842 JCM 1002	NC_008054.1	Chromosome	FIRMICUTES	IS110	1534220	1536073	-	COMPLETE	WP_011544194.1	1534496	1535719	-	LDB_RS07835	IS110 family transposase	0	COG3547	X	0
821	GCA_000056065.1	Lactobacillus delbrueckii subsp. bulgaricus ATCC 11842 JCM 1002	NC_008054.1	Chromosome	FIRMICUTES	IS110	1653553	1655209	-	COMPLETE	WP_011544257.1	1653730	1654953	-	LDB_RS08610	IS110 family transposase	0	COG3547	X	0
822	GCA_000056065.1	Lactobacillus delbrueckii subsp. bulgaricus ATCC 11842 JCM 1002	NC_008054.1	Chromosome	FIRMICUTES	IS110	1653553	1655209	-	COMPLETE	WP_011544259.1	1656725	1657612	+	LDB_RS08625	LysR family transcriptional regulator	1	COG0583	K	0
823	GCA_000056065.1	Lactobacillus delbrueckii subsp. bulgaricus ATCC 11842 JCM 1002	NC_008054.1	Chromosome	FIRMICUTES	IS110	1807313	1809141	-	COMPLETE	WP_035170219.1	1806727	1806921	-	LDB_RS09385	hypothetical protein	-1	COG0000	XXX	0
824	GCA_000056065.1	Lactobacillus delbrueckii subsp. bulgaricus ATCC 11842 JCM 1002	NC_008054.1	Chromosome	FIRMICUTES	IS110	1807313	1809141	-	COMPLETE	WP_011544209.1	1807589	1808812	-	LDB_RS09390	IS110 family transposase	0	COG3547	X	0
825	GCA_001989535.1	Klebsiella variicola	NZ_CP017289.1	Chromosome	GAMMAPROTEOBACTERIA	IS110	3686481	3686849	-	INCOMPLETE	WP_077139347.1	3685172	3686224	-	BBD65_RS20365	MBL fold metallo-hydrolase	-1	COG2333	R	0
826	GCA_001989535.1	Klebsiella variicola	NZ_CP017289.1	Chromosome	GAMMAPROTEOBACTERIA	IS110	3686481	3686849	-	INCOMPLETE	WP_077139348.1	3687778	3688596	+	BBD65_RS20380	hypothetical protein	1	COG0000	XXX	0
827	GCA_001989535.1	Klebsiella variicola	NZ_CP017285.1	Plasmid	GAMMAPROTEOBACTERIA	IS110	98772	99117	+	INCOMPLETE	WP_072649515.1	99796	99999	+	BBD65_RS00595	hypothetical protein	1	COG2826	X	0
828	GCA_001741545.1	Klebsiella pneumoniae	NZ_CP012569.1	Plasmid	GAMMAPROTEOBACTERIA	IS110	35562	36780	-	COMPLETE	WP_015632466.1	35657	36682	-	AM278_RS27800	IS110 family transposase	0	COG3547	X	0
829	GCA_001741545.1	Klebsiella pneumoniae	NZ_CP012569.1	Plasmid	GAMMAPROTEOBACTERIA	IS110	35562	36780	-	COMPLETE	WP_015632465.1	36868	37086	+	AM278_RS27805	post-segregation antitoxin	1	COG5302	X	0
830	GCA_000025305.1	Acidaminococcus fermentans DSM 20731	NC_013740.1	Chromosome	FIRMICUTES	IS110	1004340	1004728	-	INCOMPLETE	WP_012938248.1	1004848	1005609	+	ACFER_RS10815	DUF86 domain-containing protein	1	COG1708	R	0
831	GCA_001697345.1	Neisseria meningitidis	NZ_CP016646.1	Chromosome	BETAPROTEOBACTERIA	IS110	798889	799142	+	INCOMPLETE	WP_079255478.1	799894	800016	+	A6L49_RS12025	prephenate dehydratase	1	COG0000	XXX	0
832	GCA_001697345.1	Neisseria meningitidis	NZ_CP016646.1	Chromosome	BETAPROTEOBACTERIA	IS110	1236048	1236213	-	INCOMPLETE	WP_002221248.1	1234821	1235189	-	A6L49_RS06420	DUF808 domain-containing protein	-1	COG2354	S	0
833	GCA_001697345.1	Neisseria meningitidis	NZ_CP016646.1	Chromosome	BETAPROTEOBACTERIA	IS110	1404060	1404322	-	INCOMPLETE	WP_079870902.1	1403737	1403883	-	A6L49_RS12660	pilus assembly protein PilS	-1	COG0000	XXX	0
834	GCA_001697345.1	Neisseria meningitidis	NZ_CP016646.1	Chromosome	BETAPROTEOBACTERIA	IS110	1916154	1916406	+	INCOMPLETE	WP_079870860.1	1916505	1916693	+	A6L49_RS13050	hypothetical protein	1	COG0000	XXX	0
835	GCA_001697345.1	Neisseria meningitidis	NZ_CP016646.1	Chromosome	BETAPROTEOBACTERIA	IS110	1970307	1970465	-	INCOMPLETE	WP_002212949.1	1970011	1970220	-	A6L49_RS10370	4-oxalocrotonate tautomerase	-1	COG1942	Q	0
836	GCA_001664185.1	Rhizobium phaseoli	NZ_CP013526.1	Plasmid	ALPHAPROTEOBACTERIA	IS110	1046429	1047981	-	COMPLETE	WP_011053406.1	1046737	1047903	-	AMC90_RS30860	IS110 family transposase ISRel9	0	COG3547	X	0
837	GCA_001664185.1	Rhizobium phaseoli	NZ_CP013526.1	Plasmid	ALPHAPROTEOBACTERIA	IS110	1046429	1047981	-	COMPLETE	WP_046977246.1	1048778	1049233	+	AMC90_RS30870	hypothetical protein	1	COG0000	XXX	0
838	GCA_001888985.1	Lactobacillus delbrueckii subsp. lactis	NZ_CP018156.1	Chromosome	FIRMICUTES	IS110	280546	282301	-	COMPLETE	WP_081369825.1	279214	280476	-	LL035_RS01405	IS3 family transposase	-1	COG0000	XXX	0
839	GCA_001888985.1	Lactobacillus delbrueckii subsp. lactis	NZ_CP018156.1	Chromosome	FIRMICUTES	IS110	280546	282301	-	COMPLETE	WP_035184701.1	282824	283045	+	LL035_RS01415	5-methyltetrahydropteroyltriglutamate--homocysteine methyltransferase	1	COG0620	E	0
840	GCA_002448055.1	Mycobacterium tuberculosis	NZ_CP023632.1	Chromosome	ACTINOBACTERIA	IS110	888669	889002	+	INCOMPLETE	WP_009935676.1	890297	891391	+	CP489_RS04315	IS110-like element IS1547 family transposase	1	COG3547	X	0
841	GCA_002848725.1	Enterococcus faecium	NZ_CP023799.1	Chromosome	FIRMICUTES	IS110	1843750	1845190	+	COMPLETE	WP_002297404.1	1843848	1845098	+	CO998_RS09540	IS110 family transposase	0	COG3547	X	0
842	GCA_002848725.1	Enterococcus faecium	NZ_CP023799.1	Chromosome	FIRMICUTES	IS110	1843750	1845190	+	COMPLETE	WP_002295273.1	1845384	1845641	+	CO998_RS09545	hypothetical protein	1	COG0000	XXX	0
843	GCA_002848725.1	Enterococcus faecium	NZ_CP023799.1	Chromosome	FIRMICUTES	IS110	2654365	2655805	+	COMPLETE	WP_002287107.1	2654463	2655713	+	CO998_RS13680	IS110 family transposase	0	COG3547	X	0
844	GCA_002848725.1	Enterococcus faecium	NZ_CP023799.1	Chromosome	FIRMICUTES	IS110	2654365	2655805	+	COMPLETE	WP_002287451.1	2656066	2656872	+	CO998_RS13685	glutamate 5-kinase	1	COG0263	E	0
845	GCA_002211905.1	Klebsiella pneumoniae	NZ_CP022127.1	Chromosome	GAMMAPROTEOBACTERIA	IS110	821247	822576	+	COMPLETE	WP_002895283.1	820500	821006	-	CEV20_RS06000	hypothetical protein	-1	COG0000	XXX	0
846	GCA_002211905.1	Klebsiella pneumoniae	NZ_CP022127.1	Chromosome	GAMMAPROTEOBACTERIA	IS110	821247	822576	+	COMPLETE	WP_000427620.1	821317	822321	+	CEV20_RS06005	IS110 family transposase IS4321	0	COG3547	X	0
847	GCA_002211905.1	Klebsiella pneumoniae	NZ_CP022127.1	Chromosome	GAMMAPROTEOBACTERIA	IS110	821247	822576	+	COMPLETE	WP_071604859.1	822681	823118	+	CEV20_RS06015	hypothetical protein	1	COG0000	XXX	0
848	GCA_001659785.1	Dietzia timorensis	NZ_CP015961.1	Chromosome	ACTINOBACTERIA	IS110	73751	74827	-	COMPLETE	WP_067473747.1	72910	73731	-	BJL86_RS00370	hypothetical protein	-1	COG0000	XXX	0
849	GCA_001659785.1	Dietzia timorensis	NZ_CP015961.1	Chromosome	ACTINOBACTERIA	IS110	73751	74827	-	COMPLETE	WP_067473743.1	73739	74836	-	BJL86_RS00375	transposase	0	COG3547	X	0
850	GCA_001659785.1	Dietzia timorensis	NZ_CP015961.1	Chromosome	ACTINOBACTERIA	IS110	73751	74827	-	COMPLETE	WP_082908455.1	75192	75491	+	BJL86_RS00380	N-acetyltransferase	1	COG0454	KR	0
851	GCA_001659785.1	Dietzia timorensis	NZ_CP015961.1	Chromosome	ACTINOBACTERIA	IS110	2811035	2812328	+	COMPLETE	WP_067475643.1	2809847	2810950	-	BJL86_RS13040	hypothetical protein	-1	COG1275	V	0
852	GCA_001659785.1	Dietzia timorensis	NZ_CP015961.1	Chromosome	ACTINOBACTERIA	IS110	2811035	2812328	+	COMPLETE	WP_075844888.1	2811282	2812280	+	BJL86_RS13045	IS110 family transposase	0	COG3547	X	0
853	GCA_001697165.1	Neisseria meningitidis	NZ_CP012393.1	Chromosome	BETAPROTEOBACTERIA	IS110	688659	688824	-	INCOMPLETE	WP_002221248.1	687432	687800	-	DE8555_RS03515	DUF808 domain-containing protein	-1	COG2354	S	0
854	GCA_001697165.1	Neisseria meningitidis	NZ_CP012393.1	Chromosome	BETAPROTEOBACTERIA	IS110	900255	900454	+	INCOMPLETE	WP_002221064.1	898942	899907	-	DE8555_RS04735	IS30 family transposase IS1655	-1	COG2826	X	0
855	GCA_001697165.1	Neisseria meningitidis	NZ_CP012393.1	Chromosome	BETAPROTEOBACTERIA	IS110	1437338	1437590	+	INCOMPLETE	WP_079870394.1	1437050	1437232	-	DE8555_RS12650	hypothetical protein	-1	COG0000	XXX	0
856	GCA_001697165.1	Neisseria meningitidis	NZ_CP012393.1	Chromosome	BETAPROTEOBACTERIA	IS110	1446808	1446966	-	INCOMPLETE	WP_002212949.1	1446512	1446721	-	DE8555_RS07600	4-oxalocrotonate tautomerase	-1	COG1942	Q	0
857	GCA_001697165.1	Neisseria meningitidis	NZ_CP012393.1	Chromosome	BETAPROTEOBACTERIA	IS110	1593937	1593972	+	INCOMPLETE	WP_002238759.1	1594222	1594527	+	DE8555_RS08340	IS5/IS1182 family transposase	1	COG3039	X	0
858	GCA_001697165.1	Neisseria meningitidis	NZ_CP012393.1	Chromosome	BETAPROTEOBACTERIA	IS110	2001406	2001535	-	INCOMPLETE	WP_079278786.1	2000969	2001091	-	DE8555_RS13160	prephenate dehydratase	-1	COG0000	XXX	0
859	GCA_002886685.1	Mycobacterium tuberculosis	NZ_CP025598.1	Chromosome	ACTINOBACTERIA	IS110	888739	889072	+	INCOMPLETE	WP_009935676.1	890367	891461	+	C0084_RS04325	IS110-like element IS1547 family transposase	1	COG3547	X	0
860	GCA_000284255.1	Rubrivivax gelatinosus IL144	NC_017075.1	Chromosome	BETAPROTEOBACTERIA	IS110	81678	81709	-	INCOMPLETE	WP_014426315.1	80558	81178	-	RGE_RS00380	cyclic nucleotide-binding protein	-1	COG0664	T	0
861	GCA_000284255.1	Rubrivivax gelatinosus IL144	NC_017075.1	Chromosome	BETAPROTEOBACTERIA	IS110	2298847	2300092	-	COMPLETE	WP_014428397.1	2297868	2298320	-	RGE_RS10705	Hsp20/alpha crystallin family protein	-1	COG0071	O	0
862	GCA_000284255.1	Rubrivivax gelatinosus IL144	NC_017075.1	Chromosome	BETAPROTEOBACTERIA	IS110	2298847	2300092	-	COMPLETE	WP_014428399.1	2298930	2299994	-	RGE_RS10710	IS110 family transposase	0	COG3547	X	0
863	GCA_000284255.1	Rubrivivax gelatinosus IL144	NC_017075.1	Chromosome	BETAPROTEOBACTERIA	IS110	2298847	2300092	-	COMPLETE	WP_014428401.1	2300965	2301588	+	RGE_RS23680	hypothetical protein	1	COG0653	U	0
864	GCA_000284255.1	Rubrivivax gelatinosus IL144	NC_017075.1	Chromosome	BETAPROTEOBACTERIA	IS110	4160317	4160688	+	INCOMPLETE	WP_043784288.1	4159704	4160222	-	RGE_RS18940	GNAT family N-acetyltransferase	-1	COG0456	J	0
865	GCA_000284255.1	Rubrivivax gelatinosus IL144	NC_017075.1	Chromosome	BETAPROTEOBACTERIA	IS110	4160317	4160688	+	INCOMPLETE	WP_014427406.1	4164023	4165039	+	RGE_RS18960	IS110 family transposase	1	COG3547	X	0
866	GCA_000284255.1	Rubrivivax gelatinosus IL144	NC_017075.1	Chromosome	BETAPROTEOBACTERIA	IS110	4890323	4891341	+	COMPLETE	WP_014430748.1	4889763	4890068	-	RGE_RS23855	DUF3892 domain-containing protein	-1	COG0000	XXX	0
867	GCA_000284255.1	Rubrivivax gelatinosus IL144	NC_017075.1	Chromosome	BETAPROTEOBACTERIA	IS110	4890323	4891341	+	COMPLETE	WP_081528276.1	4891429	4891518	+	RGE_RS23860	hypothetical protein	1	COG0000	XXX	0
868	GCA_000284255.1	Rubrivivax gelatinosus IL144	NC_017075.1	Chromosome	BETAPROTEOBACTERIA	IS110	4893914	4894664	+	INCOMPLETE	WP_014430753.1	4892896	4893870	-	RGE_RS23870	restriction endonuclease	-1	COG4127	R	0
869	GCA_000284255.1	Rubrivivax gelatinosus IL144	NC_017075.1	Chromosome	BETAPROTEOBACTERIA	IS110	4893914	4894664	+	INCOMPLETE	WP_081528277.1	4894695	4894934	+	RGE_RS23875	hypothetical protein	1	COG0000	XXX	0
870	GCA_002192375.1	Klebsiella pneumoniae	NZ_CP021761.1	Plasmid	GAMMAPROTEOBACTERIA	IS110	21836	23260	+	COMPLETE	WP_045360443.1	17090	17521	-	AM385_RS28415	hypothetical protein	-1	COG0000	XXX	0
871	GCA_002192375.1	Klebsiella pneumoniae	NZ_CP021761.1	Plasmid	GAMMAPROTEOBACTERIA	IS110	21836	23260	+	COMPLETE	WP_000427619.1	22001	23005	+	AM385_RS28440	IS110-like element IS5075 family transposase	0	COG3547	X	0
872	GCA_002192375.1	Klebsiella pneumoniae	NZ_CP021758.1	Plasmid	GAMMAPROTEOBACTERIA	IS110	74339	75343	-	COMPLETE	WP_015632465.1	75526	75744	+	AM385_RS27450	post-segregation antitoxin	1	COG5302	X	0
873	GCA_002753605.1	Klebsiella pneumoniae	NZ_CP024571.1	Plasmid	GAMMAPROTEOBACTERIA	IS110	120365	121656	+	COMPLETE	WP_032430842.1	120448	121401	+	CTI69_RS27505	IS110 family transposase	0	COG3547	X	0
874	GCA_002753605.1	Klebsiella pneumoniae	NZ_CP024571.1	Plasmid	GAMMAPROTEOBACTERIA	IS110	132907	134247	+	COMPLETE	WP_047359309.1	132988	133992	+	CTI69_RS27600	IS110-like element IS4321 family transposase	0	COG3547	X	0
875	GCA_002753605.1	Klebsiella pneumoniae	NZ_CP024571.1	Plasmid	GAMMAPROTEOBACTERIA	IS110	132907	134247	+	COMPLETE	WP_099595309.1	134801	135052	+	CTI69_RS27605	hypothetical protein	1	COG0000	XXX	0
876	GCA_001620265.1	Defluviimonas alba	NZ_CP012661.1	Chromosome	ALPHAPROTEOBACTERIA	IS110	1355794	1356702	+	INCOMPLETE	WP_066811743.1	1349357	1349758	-	AKL17_RS06390	hypothetical protein	-1	COG2909	K	0
877	GCA_001620265.1	Defluviimonas alba	NZ_CP012661.1	Chromosome	ALPHAPROTEOBACTERIA	IS110	1355794	1356702	+	INCOMPLETE	WP_084739991.1	1356748	1357569	+	AKL17_RS06420	hypothetical protein	1	COG0000	XXX	0
878	GCA_001620265.1	Defluviimonas alba	NZ_CP012661.1	Chromosome	ALPHAPROTEOBACTERIA	IS110	4355123	4355799	+	INCOMPLETE	WP_066817180.1	4349791	4349973	-	AKL17_RS20645	hypothetical protein	-1	COG0000	XXX	0
879	GCA_001620265.1	Defluviimonas alba	NZ_CP012661.1	Chromosome	ALPHAPROTEOBACTERIA	IS110	4355123	4355799	+	INCOMPLETE	WP_066817183.1	4356231	4357469	+	AKL17_RS20680	IS256 family transposase	1	COG3328	X	0
880	GCA_002447575.1	Mycobacterium tuberculosis	NZ_CP023608.1	Chromosome	ACTINOBACTERIA	IS110	888694	889027	+	INCOMPLETE	WP_096871945.1	890322	891416	+	CP464_RS04315	IS110-like element IS1547 family transposase	1	COG3547	X	0
881	GCA_000013825.1	Yersinia pestis Antiqua	NC_008150.1	Chromosome	GAMMAPROTEOBACTERIA	IS110	1250556	1250777	+	INCOMPLETE	WP_011566265.1	1251806	1252006	+	YPA_RS05810	hypothetical protein	1	COG0000	XXX	0
882	GCA_001278035.1	Sphingopyxis sp. 113P3	NZ_CP009452.1	Chromosome	ALPHAPROTEOBACTERIA	IS110	287610	288813	+	COMPLETE	WP_053552654.1	285939	287522	-	LH20_RS01230	transposase	-1	COG3464	X	0
883	GCA_001278035.1	Sphingopyxis sp. 113P3	NZ_CP009452.1	Chromosome	ALPHAPROTEOBACTERIA	IS110	287610	288813	+	COMPLETE	WP_053552655.1	287708	288733	+	LH20_RS01235	IS110 family transposase	0	COG3547	X	0
884	GCA_001278035.1	Sphingopyxis sp. 113P3	NZ_CP009452.1	Chromosome	ALPHAPROTEOBACTERIA	IS110	287610	288813	+	COMPLETE	WP_083455238.1	289283	289540	+	LH20_RS22650	hypothetical protein	1	COG1167	KE	0
885	GCA_001278035.1	Sphingopyxis sp. 113P3	NZ_CP009452.1	Chromosome	ALPHAPROTEOBACTERIA	IS110	880248	881460	-	COMPLETE	WP_053553129.1	880043	880237	-	LH20_RS04160	hypothetical protein	-1	COG0000	XXX	0
886	GCA_001278035.1	Sphingopyxis sp. 113P3	NZ_CP009452.1	Chromosome	ALPHAPROTEOBACTERIA	IS110	880248	881460	-	COMPLETE	WP_053553130.1	880331	881362	-	LH20_RS04165	IS110 family transposase	0	COG3547	X	0
887	GCA_001278035.1	Sphingopyxis sp. 113P3	NZ_CP009452.1	Chromosome	ALPHAPROTEOBACTERIA	IS110	880248	881460	-	COMPLETE	WP_053553131.1	882707	883798	+	LH20_RS04175	hypothetical protein	1	COG0000	XXX	0
888	GCA_001278035.1	Sphingopyxis sp. 113P3	NZ_CP009452.1	Chromosome	ALPHAPROTEOBACTERIA	IS110	987057	988058	+	COMPLETE	WP_053553245.1	985772	986002	-	LH20_RS04795	type II toxin-antitoxin system prevent-host-death family antitoxin	-1	COG4118	V	0
889	GCA_001278035.1	Sphingopyxis sp. 113P3	NZ_CP009452.1	Chromosome	ALPHAPROTEOBACTERIA	IS110	987057	988058	+	COMPLETE	WP_053553248.1	987042	988073	+	LH20_RS04810	IS110 family transposase	0	COG3547	X	0
890	GCA_001278035.1	Sphingopyxis sp. 113P3	NZ_CP009452.1	Chromosome	ALPHAPROTEOBACTERIA	IS110	987057	988058	+	COMPLETE	WP_053553249.1	988277	989314	+	LH20_RS04815	IS110 family transposase	1	COG3547	X	0
891	GCA_001278035.1	Sphingopyxis sp. 113P3	NZ_CP009452.1	Chromosome	ALPHAPROTEOBACTERIA	IS110	3543830	3545088	-	COMPLETE	WP_012049935.1	3540730	3541029	-	LH20_RS17085	hypothetical protein	-1	COG0000	XXX	0
892	GCA_001278035.1	Sphingopyxis sp. 113P3	NZ_CP009452.1	Chromosome	ALPHAPROTEOBACTERIA	IS110	3543830	3545088	-	COMPLETE	WP_053554139.1	3543891	3544916	-	LH20_RS17100	IS110 family transposase	0	COG3547	X	0
893	GCA_001278035.1	Sphingopyxis sp. 113P3	NZ_CP009452.1	Chromosome	ALPHAPROTEOBACTERIA	IS110	3543830	3545088	-	COMPLETE	WP_053553431.1	3546363	3547388	+	LH20_RS17110	IS110 family transposase	1	COG3547	X	0
894	GCA_001278035.1	Sphingopyxis sp. 113P3	NZ_CP009452.1	Chromosome	ALPHAPROTEOBACTERIA	IS110	3995715	3996857	-	COMPLETE	WP_053553249.1	3995722	3996759	-	LH20_RS19300	IS110 family transposase	0	COG3547	X	0
895	GCA_001278035.1	Sphingopyxis sp. 113P3	NZ_CP009452.1	Chromosome	ALPHAPROTEOBACTERIA	IS110	3995715	3996857	-	COMPLETE	WP_053552601.1	3998518	3999459	+	LH20_RS19310	IS110 family transposase	1	COG3547	X	0
896	GCA_001985325.1	Bordetella pertussis	NZ_CP011187.1	Chromosome	BETAPROTEOBACTERIA	IS110	2639394	2640576	+	COMPLETE	WP_010931363.1	2639537	2640553	+	WU21_RS12800	IS110-like element IS1663 family transposase	0	COG3547	X	0
897	GCA_001985325.1	Bordetella pertussis	NZ_CP011187.1	Chromosome	BETAPROTEOBACTERIA	IS110	3839116	3840417	+	COMPLETE	WP_010931561.1	3839378	3840394	+	WU21_RS18530	IS110-like element IS1663 family transposase	0	COG3547	X	0
898	GCA_001698105.1	Neisseria meningitidis	NZ_CP016683.1	Chromosome	BETAPROTEOBACTERIA	IS110	194718	194932	-	INCOMPLETE	WP_002216744.1	195265	196230	+	A6L31_RS01130	IS30-like element IS1655 family transposase	1	COG2826	X	0
899	GCA_001698105.1	Neisseria meningitidis	NZ_CP016683.1	Chromosome	BETAPROTEOBACTERIA	IS110	398752	398911	+	INCOMPLETE	WP_002221248.1	399776	400144	+	A6L31_RS02315	DUF808 domain-containing protein	1	COG2354	S	0
900	GCA_001698105.1	Neisseria meningitidis	NZ_CP016683.1	Chromosome	BETAPROTEOBACTERIA	IS110	567625	568864	+	COMPLETE	WP_002247793.1	567861	568817	+	A6L31_RS03185	IS110-like element ISNme5 family transposase	0	COG3547	X	0
901	GCA_001698105.1	Neisseria meningitidis	NZ_CP016683.1	Chromosome	BETAPROTEOBACTERIA	IS110	1291558	1291813	+	INCOMPLETE	WP_079758134.1	1291877	1292173	+	A6L31_RS12205	hypothetical protein	1	COG0000	XXX	0
902	GCA_001698105.1	Neisseria meningitidis	NZ_CP016683.1	Chromosome	BETAPROTEOBACTERIA	IS110	1840504	1840664	+	INCOMPLETE	WP_002212949.1	1840751	1840960	+	A6L31_RS09655	4-oxalocrotonate tautomerase	1	COG1942	Q	0
903	GCA_001698105.1	Neisseria meningitidis	NZ_CP016683.1	Chromosome	BETAPROTEOBACTERIA	IS110	1849903	1850155	-	INCOMPLETE	WP_079870394.1	1850569	1850751	+	A6L31_RS12745	hypothetical protein	1	COG0000	XXX	0
904	GCA_002162135.1	Cellvibrio sp. PSBB006	NZ_CP021382.1	Chromosome	GAMMAPROTEOBACTERIA	IS110	3030015	3031081	+	COMPLETE	WP_087467174.1	3029505	3029747	-	CBR65_RS12615	hypothetical protein	-1	COG0000	XXX	0
905	GCA_002162135.1	Cellvibrio sp. PSBB006	NZ_CP021382.1	Chromosome	GAMMAPROTEOBACTERIA	IS110	3030015	3031081	+	COMPLETE	WP_087467175.1	3031204	3031428	+	CBR65_RS12625	hypothetical protein	1	COG0000	XXX	0
906	GCA_000145035.1	Butyrivibrio proteoclasticus B316	NC_014387.1	Chromosome	FIRMICUTES	IS110	3415357	3416650	+	COMPLETE	WP_013282231.1	3414376	3415206	-	BPR_RS14445	AraC family transcriptional regulator	-1	COG2207	K	0
907	GCA_000145035.1	Butyrivibrio proteoclasticus B316	NC_014387.1	Chromosome	FIRMICUTES	IS110	3415357	3416650	+	COMPLETE	WP_013280040.1	3415455	3416573	+	BPR_RS14450	IS110 family transposase	0	COG3547	X	0
908	GCA_000145035.1	Butyrivibrio proteoclasticus B316	NC_014387.1	Chromosome	FIRMICUTES	IS110	3415357	3416650	+	COMPLETE	WP_042257177.1	3417148	3418530	+	BPR_RS14455	hypothetical protein	1	COG0000	XXX	0
909	GCA_000027225.1	Xenorhabdus bovienii SS-2004	NC_013892.1	Chromosome	GAMMAPROTEOBACTERIA	IS110	1307306	1308784	-	COMPLETE	WP_012987226.1	1307682	1308686	-	XBJ1_RS05755	IS110 family transposase	0	COG3547	X	0
910	GCA_000027225.1	Xenorhabdus bovienii SS-2004	NC_013892.1	Chromosome	GAMMAPROTEOBACTERIA	IS110	1307306	1308784	-	COMPLETE	WP_012987297.1	1308932	1309888	+	XBJ1_RS05760	IS110 family transposase	1	COG3547	X	0
911	GCA_000027225.1	Xenorhabdus bovienii SS-2004	NC_013892.1	Chromosome	GAMMAPROTEOBACTERIA	IS110	1364923	1366202	-	COMPLETE	WP_012987937.1	1365195	1366202	-	XBJ1_RS06040	IS110 family transposase	0	COG3547	X	0
912	GCA_000027225.1	Xenorhabdus bovienii SS-2004	NC_013892.1	Chromosome	GAMMAPROTEOBACTERIA	IS110	1364923	1366202	-	COMPLETE	WP_012987297.1	1366449	1367405	+	XBJ1_RS06045	IS110 family transposase	1	COG3547	X	0
913	GCA_000027225.1	Xenorhabdus bovienii SS-2004	NC_013892.1	Chromosome	GAMMAPROTEOBACTERIA	IS110	1384932	1385933	-	COMPLETE	WP_012987951.1	1386022	1386783	+	XBJ1_RS06115	IS5/IS1182 family transposase	1	COG3293	X	0
914	GCA_000027225.1	Xenorhabdus bovienii SS-2004	NC_013892.1	Chromosome	GAMMAPROTEOBACTERIA	IS110	3025575	3026111	-	INCOMPLETE	WP_012989453.1	3024158	3024583	-	XBJ1_RS12950	antitermination protein Q	-1	COG0000	XXX	0
915	GCA_000027225.1	Xenorhabdus bovienii SS-2004	NC_013892.1	Chromosome	GAMMAPROTEOBACTERIA	IS110	3025575	3026111	-	INCOMPLETE	WP_012989457.1	3026655	3027542	+	XBJ1_RS12965	transposase	1	COG0000	XXX	0
916	GCA_000027225.1	Xenorhabdus bovienii SS-2004	NC_013892.1	Chromosome	GAMMAPROTEOBACTERIA	IS110	3964476	3965954	-	COMPLETE	WP_012987226.1	3964852	3965856	-	XBJ1_RS17600	IS110 family transposase	0	COG3547	X	0
917	GCA_000027225.1	Xenorhabdus bovienii SS-2004	NC_013892.1	Chromosome	GAMMAPROTEOBACTERIA	IS110	3964476	3965954	-	COMPLETE	WP_012987297.1	3966102	3967058	+	XBJ1_RS17605	IS110 family transposase	1	COG3547	X	0
918	GCA_000027225.1	Xenorhabdus bovienii SS-2004	NC_013892.1	Chromosome	GAMMAPROTEOBACTERIA	IS110	4207250	4207779	+	INCOMPLETE	WP_012990628.1	4206468	4207070	-	XBJ1_RS18830	cysteine hydrolase	-1	COG1335	HR	0
919	GCA_000027225.1	Xenorhabdus bovienii SS-2004	NC_013892.1	Chromosome	GAMMAPROTEOBACTERIA	IS110	4207250	4207779	+	INCOMPLETE	WP_012990632.1	4207902	4208756	+	XBJ1_RS18840	LysR family transcriptional regulator	1	COG0583	K	0
920	GCA_000968175.1	Xenorhabdus poinarii G6	NZ_FO704551.1	Chromosome	GAMMAPROTEOBACTERIA	IS110	3140215	3141300	+	COMPLETE	WP_045959705.1	3139584	3139877	-	XPG1_RS14515	hypothetical protein	-1	COG0000	XXX	0
921	GCA_000968175.1	Xenorhabdus poinarii G6	NZ_FO704551.1	Chromosome	GAMMAPROTEOBACTERIA	IS110	3140215	3141300	+	COMPLETE	WP_084717334.1	3141304	3141651	+	XPG1_RS14525	transposase	1	COG0000	XXX	0
922	GCA_001831415.1	Bordetella pertussis	NZ_CP017403.1	Chromosome	BETAPROTEOBACTERIA	IS110	2781108	2782290	+	COMPLETE	WP_023853536.1	2781251	2782267	+	BH371_RS13275	IS110-like element IS1663 family transposase	0	COG3547	X	0
923	GCA_002448155.1	Mycobacterium tuberculosis	NZ_CP023637.1	Chromosome	ACTINOBACTERIA	IS110	888719	889052	+	INCOMPLETE	WP_009935676.1	890347	891441	+	CP494_RS04325	IS110-like element IS1547 family transposase	1	COG3547	X	0
924	GCA_002073775.1	Vibrio parahaemolyticus	NZ_CP020428.1	Chromosome	GAMMAPROTEOBACTERIA	IS110	1241830	1243147	+	COMPLETE	WP_024699287.1	1241251	1241493	-	A6J30_RS21890	hypothetical protein	-1	COG0000	XXX	0
925	GCA_002073775.1	Vibrio parahaemolyticus	NZ_CP020428.1	Chromosome	GAMMAPROTEOBACTERIA	IS110	1241830	1243147	+	COMPLETE	WP_005477109.1	1241898	1242914	+	A6J30_RS21895	IS110 family transposase ISVpa1	0	COG0000	XXX	0
926	GCA_000767705.1	Mycobacterium smegmatis	NZ_CP009496.1	Chromosome	ACTINOBACTERIA	IS110	1823297	1824581	+	COMPLETE	WP_014877177.1	1820941	1821180	-	LI98_RS08525	transposase	-1	COG3335	X	0
927	GCA_000767705.1	Mycobacterium smegmatis	NZ_CP009496.1	Chromosome	ACTINOBACTERIA	IS110	2726544	2727995	-	COMPLETE	WP_011728499.1	2726569	2727780	-	LI98_RS12995	IS110 family transposase	0	COG3547	X	0
928	GCA_000767705.1	Mycobacterium smegmatis	NZ_CP009496.1	Chromosome	ACTINOBACTERIA	IS110	4053402	4054901	+	COMPLETE	WP_011729446.1	4053666	4054877	+	LI98_RS19560	IS110 family transposase	0	COG3547	X	0
929	GCA_002447335.1	Mycobacterium tuberculosis	NZ_CP023596.1	Chromosome	ACTINOBACTERIA	IS110	888664	888997	+	INCOMPLETE	WP_009935676.1	890292	891386	+	CP452_RS04315	IS110-like element IS1547 family transposase	1	COG3547	X	0
930	GCA_001022135.1	Kluyvera intermedia	NZ_CP011602.1	Chromosome	GAMMAPROTEOBACTERIA	IS110	1191640	1192806	+	COMPLETE	WP_047369794.1	1191345	1191629	-	AB182_RS09070	IS3 family transposase	-1	COG2963	X	0
931	GCA_001022135.1	Kluyvera intermedia	NZ_CP011602.1	Chromosome	GAMMAPROTEOBACTERIA	IS110	1191640	1192806	+	COMPLETE	WP_047369795.1	1191818	1192786	+	AB182_RS09075	IS110 family transposase	0	COG3547	X	0
932	GCA_001022135.1	Kluyvera intermedia	NZ_CP011602.1	Chromosome	GAMMAPROTEOBACTERIA	IS110	1300936	1302268	+	COMPLETE	WP_000427614.1	1301009	1302013	+	AB182_RS09665	IS110 family transposase	0	COG3547	X	0
933	GCA_001022135.1	Kluyvera intermedia	NZ_CP011602.1	Chromosome	GAMMAPROTEOBACTERIA	IS110	5507135	5508301	-	COMPLETE	WP_047369795.1	5507155	5508123	-	AB182_RS29565	IS110 family transposase	0	COG3547	X	0
934	GCA_001022135.1	Kluyvera intermedia	NZ_CP011602.1	Chromosome	GAMMAPROTEOBACTERIA	IS110	5507135	5508301	-	COMPLETE	WP_047373153.1	5509785	5510684	+	AB182_RS29580	WYL domain-containing protein	1	COG2378	K	0
935	GCA_000756505.1	Ornithobacterium rhinotracheale ORT-UMN 88	NZ_CP006828.1	Chromosome	BACTEROIDETES/CHLOROBI GROUP	IS110	2252891	2254014	-	INCOMPLETE	WP_014791839.1	2252285	2252707	-	Q785_RS10545	DUF2147 domain-containing protein	-1	COG4731	S	0
936	GCA_000756505.1	Ornithobacterium rhinotracheale ORT-UMN 88	NZ_CP006828.1	Chromosome	BACTEROIDETES/CHLOROBI GROUP	IS110	2252891	2254014	-	INCOMPLETE	WP_014790141.1	2252945	2253916	-	Q785_RS10550	IS110 family transposase	0	COG3547	X	0
937	GCA_002787215.1	Escherichia coli	NZ_CP024852.1	Plasmid	GAMMAPROTEOBACTERIA	IS110	45025	46392	+	COMPLETE	WP_000083821.1	44445	44702	-	AM333_RS26230	hypothetical protein	-1	COG0000	XXX	0
938	GCA_002787215.1	Escherichia coli	NZ_CP024852.1	Plasmid	GAMMAPROTEOBACTERIA	IS110	45025	46392	+	COMPLETE	WP_000156883.1	45107	46129	+	AM333_RS26235	IS110 family transposase	0	COG3547	X	0
939	GCA_002787215.1	Escherichia coli	NZ_CP024852.1	Plasmid	GAMMAPROTEOBACTERIA	IS110	45025	46392	+	COMPLETE	WP_000005489.1	46601	46954	+	AM333_RS26240	hypothetical protein	1	COG0000	XXX	0
940	GCA_000204415.1	Methanosaeta concilii GP6	NC_015416.1	Chromosome	STENOSARCHAEA GROUP	IS110	198100	199423	+	COMPLETE	WP_013718173.1	198012	199499	+	MCON_RS00910	IS110 family transposase	0	COG3547	X	0
941	GCA_000204415.1	Methanosaeta concilii GP6	NC_015416.1	Chromosome	STENOSARCHAEA GROUP	IS110	198100	199423	+	COMPLETE	WP_013718174.1	199606	200625	+	MCON_RS00915	hypothetical protein	1	COG0000	XXX	0
942	GCA_000204415.1	Methanosaeta concilii GP6	NC_015416.1	Chromosome	STENOSARCHAEA GROUP	IS110	1166515	1167937	-	COMPLETE	WP_083804674.1	1164916	1165539	-	MCON_RS05820	hypothetical protein	-1	COG0000	XXX	0
943	GCA_000204415.1	Methanosaeta concilii GP6	NC_015416.1	Chromosome	STENOSARCHAEA GROUP	IS110	1166515	1167937	-	COMPLETE	WP_013718693.1	1166607	1167926	-	MCON_RS05830	IS110 family transposase	0	COG3547	X	0
944	GCA_000204415.1	Methanosaeta concilii GP6	NC_015416.1	Chromosome	STENOSARCHAEA GROUP	IS110	1166515	1167937	-	COMPLETE	WP_083804675.1	1168315	1168563	+	MCON_RS15590	hypothetical protein	1	COG0675	X	0
945	GCA_000204415.1	Methanosaeta concilii GP6	NC_015416.1	Chromosome	STENOSARCHAEA GROUP	IS110	1760257	1761581	+	COMPLETE	WP_013719656.1	1758294	1759862	-	MCON_RS08875	sodium:solute symporter family protein	-1	COG0591	E	0
946	GCA_000204415.1	Methanosaeta concilii GP6	NC_015416.1	Chromosome	STENOSARCHAEA GROUP	IS110	1760257	1761581	+	COMPLETE	WP_013719657.1	1761652	1762839	+	MCON_RS08885	transposase	1	COG0675	X	0
947	GCA_000204415.1	Methanosaeta concilii GP6	NC_015416.1	Chromosome	STENOSARCHAEA GROUP	IS110	1959958	1961341	-	COMPLETE	WP_013718304.1	1960011	1961330	-	MCON_RS09825	IS110 family transposase	0	COG3547	X	0
948	GCA_000204415.1	Methanosaeta concilii GP6	NC_015416.1	Chromosome	STENOSARCHAEA GROUP	IS110	1959958	1961341	-	COMPLETE	WP_048132311.1	1961892	1962080	+	MCON_RS09830	hypothetical protein	1	COG0000	XXX	0
949	GCA_000204415.1	Methanosaeta concilii GP6	NC_015416.1	Chromosome	STENOSARCHAEA GROUP	IS110	2256858	2258246	-	COMPLETE	WP_013718304.1	2256916	2258235	-	MCON_RS11215	IS110 family transposase	0	COG3547	X	0
950	GCA_000204415.1	Methanosaeta concilii GP6	NC_015416.1	Chromosome	STENOSARCHAEA GROUP	IS110	2256858	2258246	-	COMPLETE	WP_083804722.1	2258272	2258463	+	MCON_RS15725	hypothetical protein	1	COG0000	XXX	0
951	GCA_000204415.1	Methanosaeta concilii GP6	NC_015416.1	Chromosome	STENOSARCHAEA GROUP	IS110	2714634	2716053	+	COMPLETE	WP_013720525.1	2713323	2713949	-	MCON_RS13640	hypothetical protein	-1	COG0000	XXX	0
952	GCA_000204415.1	Methanosaeta concilii GP6	NC_015416.1	Chromosome	STENOSARCHAEA GROUP	IS110	2714634	2716053	+	COMPLETE	WP_013718304.1	2714645	2715964	+	MCON_RS13645	IS110 family transposase	0	COG3547	X	0
953	GCA_000204415.1	Methanosaeta concilii GP6	NC_015416.1	Chromosome	STENOSARCHAEA GROUP	IS110	2714634	2716053	+	COMPLETE	WP_052297522.1	2716932	2717411	+	MCON_RS13655	helix-turn-helix domain-containing protein	1	COG3335	X	0
954	GCA_001718995.1	Burkholderia multivorans	NZ_CP013466.1	Chromosome	BETAPROTEOBACTERIA	IS110	2152992	2154176	+	COMPLETE	WP_012218169.1	2153191	2154156	+	WM33_RS31150	IS110 family transposase	0	COG3547	X	0
955	GCA_001718995.1	Burkholderia multivorans	NZ_CP013467.1	Chromosome	BETAPROTEOBACTERIA	IS110	175898	177086	-	COMPLETE	WP_012218169.1	175922	176887	-	WM33_RS11395	IS110 family transposase	0	COG3547	X	0
956	GCA_001013565.1	Bordetella pertussis	NZ_LN849008.1	Chromosome	BETAPROTEOBACTERIA	IS110	64464	65765	+	COMPLETE	WP_010931561.1	64726	65742	+	BPD420_RS00270	IS110 family transposase	0	COG3547	X	0
957	GCA_001013565.1	Bordetella pertussis	NZ_LN849008.1	Chromosome	BETAPROTEOBACTERIA	IS110	2971140	2972322	+	COMPLETE	WP_010931363.1	2971283	2972299	+	BPD420_RS14190	IS110 family transposase	0	COG3547	X	0
958	GCA_000012865.1	Carboxydothermus hydrogenoformans Z-2901	NC_007503.1	Chromosome	FIRMICUTES	IS110	1566923	1568650	-	COMPLETE	WP_011343704.1	1567060	1568295	-	CHY_RS08175	IS110 family transposase ISChy1	0	COG3547	X	0
959	GCA_000012865.1	Carboxydothermus hydrogenoformans Z-2901	NC_007503.1	Chromosome	FIRMICUTES	IS110	1566923	1568650	-	COMPLETE	WP_011344645.1	1568660	1569055	+	CHY_RS08180	hypothetical protein	1	COG0000	XXX	0
960	GCA_000172795.2	Rhizobium sp. CIAT894	NZ_CP020949.1	Plasmid	ALPHAPROTEOBACTERIA	IS110	235078	236106	+	COMPLETE	WP_085739464.1	233509	234435	-	RHEC894_RS23815	LysR family transcriptional regulator	-1	COG0583	K	0
961	GCA_000172795.2	Rhizobium sp. CIAT894	NZ_CP020949.1	Plasmid	ALPHAPROTEOBACTERIA	IS110	235078	236106	+	COMPLETE	WP_085739466.1	235078	236112	+	RHEC894_RS23825	IS110 family transposase	0	COG3547	X	0
962	GCA_000172795.2	Rhizobium sp. CIAT894	NZ_CP020949.1	Plasmid	ALPHAPROTEOBACTERIA	IS110	235078	236106	+	COMPLETE	WP_085739467.1	236411	237949	+	RHEC894_RS23830	IS3 family transposase	1	COG2801	X	0
963	GCA_001579845.1	Rhodoplanes sp. Z2-YC6860	NZ_CP007440.1	Chromosome	ALPHAPROTEOBACTERIA	IS110	7233097	7234104	-	COMPLETE	WP_068028092.1	7232442	7232789	-	RHPLAN_RS33735	ATP-binding protein	-1	COG0642	T	0
964	GCA_001579845.1	Rhodoplanes sp. Z2-YC6860	NZ_CP007440.1	Chromosome	ALPHAPROTEOBACTERIA	IS110	7233097	7234104	-	COMPLETE	WP_068028095.1	7233070	7234104	-	RHPLAN_RS33740	transposase	0	COG3547	X	0
965	GCA_001579845.1	Rhodoplanes sp. Z2-YC6860	NZ_CP007440.1	Chromosome	ALPHAPROTEOBACTERIA	IS110	7233097	7234104	-	COMPLETE	WP_084246109.1	7235218	7235733	+	RHPLAN_RS33755	hypothetical protein	1	COG0000	XXX	0
966	GCA_002009295.1	Komagataeibacter nataicola	NZ_CP019875.1	Chromosome	ALPHAPROTEOBACTERIA	IS110	1605296	1606501	+	COMPLETE	WP_078525138.1	1604557	1605246	-	B0W47_RS07600	TetR/AcrR family transcriptional regulator	-1	COG1309	K	0
967	GCA_002009295.1	Komagataeibacter nataicola	NZ_CP019875.1	Chromosome	ALPHAPROTEOBACTERIA	IS110	1605296	1606501	+	COMPLETE	WP_078524646.1	1605384	1606406	+	B0W47_RS07605	IS110 family transposase	0	COG3547	X	0
968	GCA_002250055.1	Bacillus cohnii	NZ_CP018866.1	Chromosome	FIRMICUTES	IS110	4151389	4152802	-	COMPLETE	WP_066417909.1	4149430	4150875	-	BC6307_RS20760	hypothetical protein	-1	COG3023	M	0
969	GCA_002250055.1	Bacillus cohnii	NZ_CP018866.1	Chromosome	FIRMICUTES	IS110	4151389	4152802	-	COMPLETE	WP_066421980.1	4153031	4153420	+	BC6307_RS20770	hypothetical protein	1	COG0000	XXX	0
970	GCA_001931575.1	Salmonella enterica subsp. enterica serovar Infantis	NZ_CP016409.1	Plasmid	GAMMAPROTEOBACTERIA	IS110	136873	137066	-	INCOMPLETE	WP_077914831.1	136554	136733	-	BBV18_RS26200	Par-like protein	-1	COG0000	XXX	0
971	GCA_001931575.1	Salmonella enterica subsp. enterica serovar Infantis	NZ_CP016409.1	Plasmid	GAMMAPROTEOBACTERIA	IS110	136873	137066	-	INCOMPLETE	WP_023994185.1	137740	138324	+	BBV18_RS24595	Major pilin structural unit bundlin	1	COG0000	XXX	0
972	GCA_001697905.1	Neisseria meningitidis	NZ_CP016674.1	Chromosome	BETAPROTEOBACTERIA	IS110	710995	711160	-	INCOMPLETE	WP_002221248.1	709768	710136	-	A6L29_RS03640	DUF808 domain-containing protein	-1	COG2354	S	0
973	GCA_001697905.1	Neisseria meningitidis	NZ_CP016674.1	Chromosome	BETAPROTEOBACTERIA	IS110	915269	915468	+	INCOMPLETE	WP_002216744.1	913956	914921	-	A6L29_RS04830	IS30-like element IS1655 family transposase	-1	COG2826	X	0
974	GCA_001697905.1	Neisseria meningitidis	NZ_CP016674.1	Chromosome	BETAPROTEOBACTERIA	IS110	1110568	1111810	-	COMPLETE	WP_002248036.1	1110616	1111572	-	A6L29_RS05955	IS110-like element ISNme5 family transposase	0	COG3547	X	0
975	GCA_001697905.1	Neisseria meningitidis	NZ_CP016674.1	Chromosome	BETAPROTEOBACTERIA	IS110	1110568	1111810	-	COMPLETE	WP_002244581.1	1112170	1112319	+	A6L29_RS05965	antibiotic biosynthesis monooxygenase	1	COG0000	XXX	0
976	GCA_001697905.1	Neisseria meningitidis	NZ_CP016674.1	Chromosome	BETAPROTEOBACTERIA	IS110	1415550	1415802	+	INCOMPLETE	WP_079870394.1	1414954	1415136	-	A6L29_RS12410	hypothetical protein	-1	COG0000	XXX	0
977	GCA_001697905.1	Neisseria meningitidis	NZ_CP016674.1	Chromosome	BETAPROTEOBACTERIA	IS110	1425041	1425199	-	INCOMPLETE	WP_002212949.1	1424745	1424954	-	A6L29_RS07425	4-oxalocrotonate tautomerase	-1	COG1942	Q	0
978	GCA_001697905.1	Neisseria meningitidis	NZ_CP016674.1	Chromosome	BETAPROTEOBACTERIA	IS110	1573352	1573387	+	INCOMPLETE	WP_002238759.1	1573637	1573942	+	A6L29_RS08170	IS5/IS1182 family transposase	1	COG3039	X	0
979	GCA_001697905.1	Neisseria meningitidis	NZ_CP016674.1	Chromosome	BETAPROTEOBACTERIA	IS110	1973446	1973698	-	INCOMPLETE	WP_079758134.1	1973086	1973382	-	A6L29_RS12940	hypothetical protein	-1	COG0000	XXX	0
980	GCA_001896065.1	Streptococcus pneumoniae	NZ_CP018137.1	Chromosome	FIRMICUTES	IS110	1176852	1177632	+	INCOMPLETE	WP_001153814.1	1179813	1180688	+	BOC71_RS06375	IS30 family transposase	1	COG2826	X	0
981	GCA_002859745.1	Bordetella pertussis	NZ_CP018037.1	Chromosome	BETAPROTEOBACTERIA	IS110	2656515	2657697	+	COMPLETE	WP_010931363.1	2656658	2657674	+	BOB46_RS12940	IS110-like element IS1663 family transposase	0	COG3547	X	0
982	GCA_001854245.1	Desulfococcus multivorans	NZ_CP015381.1	Chromosome	DELTA/EPSILON SUBDIVISIONS	IS110	2534179	2535371	+	COMPLETE	WP_020875502.1	2533308	2533940	-	dmul_RS11085	hypothetical protein	-1	COG0000	XXX	0
983	GCA_001854245.1	Desulfococcus multivorans	NZ_CP015381.1	Chromosome	DELTA/EPSILON SUBDIVISIONS	IS110	2534179	2535371	+	COMPLETE	WP_020878379.1	2535942	2537441	+	dmul_RS11095	hypothetical protein	1	COG0000	XXX	0
984	GCA_002119845.1	Rhizobium etli	NZ_CP020910.1	Plasmid	ALPHAPROTEOBACTERIA	IS110	100293	101842	-	COMPLETE	WP_086083788.1	95562	95795	-	NXC12_RS26140	hypothetical protein	-1	COG1793	L	0
985	GCA_002119845.1	Rhizobium etli	NZ_CP020910.1	Plasmid	ALPHAPROTEOBACTERIA	IS110	100293	101842	-	COMPLETE	WP_086083790.1	100598	101764	-	NXC12_RS26170	IS110 family transposase	0	COG3547	X	0
986	GCA_002119845.1	Rhizobium etli	NZ_CP020910.1	Plasmid	ALPHAPROTEOBACTERIA	IS110	100293	101842	-	COMPLETE	WP_086083792.1	103686	103967	+	NXC12_RS26185	plasmid maintenance system killer	1	COG3549	V	0
987	GCA_001886815.1	Caldithrix abyssi DSM 13497	NZ_CP018099.1	Chromosome	CALDITRICHAE	IS110	3134659	3136060	+	COMPLETE	WP_006926587.1	3134757	3135998	+	Cabys_RS12240	IS110 family transposase	0	COG3547	X	0
988	GCA_001886815.1	Caldithrix abyssi DSM 13497	NZ_CP018099.1	Chromosome	CALDITRICHAE	IS110	3134659	3136060	+	COMPLETE	WP_081475130.1	3136564	3138777	+	Cabys_RS12245	TonB-dependent receptor	1	COG4771	P	0
989	GCA_001886815.1	Caldithrix abyssi DSM 13497	NZ_CP018099.1	Chromosome	CALDITRICHAE	IS110	3834711	3835911	+	COMPLETE	WP_006927373.1	3834758	3835825	+	Cabys_RS15035	IS110 family transposase	0	COG3547	X	0
990	GCA_001886815.1	Caldithrix abyssi DSM 13497	NZ_CP018099.1	Chromosome	CALDITRICHAE	IS110	3834711	3835911	+	COMPLETE	WP_081474984.1	3837570	3839843	+	Cabys_RS15040	T9SS C-terminal target domain-containing protein	1	COG5276	S	0
991	GCA_001886815.1	Caldithrix abyssi DSM 13497	NZ_CP018099.1	Chromosome	CALDITRICHAE	IS110	4829039	4829891	-	INCOMPLETE	WP_071961310.1	4826924	4828684	-	Cabys_RS18960	transposase	-1	COG3666	X	0
992	GCA_001886815.1	Caldithrix abyssi DSM 13497	NZ_CP018099.1	Chromosome	CALDITRICHAE	IS110	4829039	4829891	-	INCOMPLETE	WP_006927723.1	4830424	4831119	+	Cabys_RS18970	succinate dehydrogenase (or fumarate reductase) cytochrome b subunit, b558 family	1	COG0000	XXX	0
993	GCA_002073655.1	Neisseria gonorrhoeae	NZ_CP020419.1	Chromosome	BETAPROTEOBACTERIA	IS110	2099605	2099769	-	INCOMPLETE	WP_025455762.1	2098976	2099185	-	A6J46_RS12310	hypothetical protein	-1	COG0000	XXX	0
994	GCA_002741575.1	Escherichia coli O6:H16	NZ_CP024277.1	Plasmid	GAMMAPROTEOBACTERIA	IS110	38970	40292	+	COMPLETE	WP_000959870.1	37742	38704	-	COG40_RS25535	recombinase	-1	COG0000	XXX	0
995	GCA_002741575.1	Escherichia coli O6:H16	NZ_CP024277.1	Plasmid	GAMMAPROTEOBACTERIA	IS110	38970	40292	+	COMPLETE	WP_000219392.1	39171	40187	+	COG40_RS25545	IS110-like element ISShdy1 family transposase	0	COG3547	X	0
996	GCA_002741575.1	Escherichia coli O6:H16	NZ_CP024277.1	Plasmid	GAMMAPROTEOBACTERIA	IS110	38970	40292	+	COMPLETE	WP_000343720.1	40303	41511	+	COG40_RS25550	IS256 family transposase	1	COG3328	X	0
997	GCA_002849915.1	Lactobacillus helveticus	NZ_CP015444.1	Chromosome	FIRMICUTES	IS110	390406	391828	-	COMPLETE	WP_003627957.1	389902	390249	-	Lh8627_RS02095	IS66 family insertion sequence hypothetical protein	-1	COG3436	X	0
998	GCA_002849915.1	Lactobacillus helveticus	NZ_CP015444.1	Chromosome	FIRMICUTES	IS110	390406	391828	-	COMPLETE	WP_101511706.1	390487	391575	-	Lh8627_RS02100	IS110 family transposase	0	COG3547	X	0
999	GCA_002849915.1	Lactobacillus helveticus	NZ_CP015444.1	Chromosome	FIRMICUTES	IS110	390406	391828	-	COMPLETE	WP_003627796.1	391929	392198	+	Lh8627_RS02105	hypothetical protein	1	COG0000	XXX	0
1000	GCA_002849915.1	Lactobacillus helveticus	NZ_CP015444.1	Chromosome	FIRMICUTES	IS110	632127	633956	+	COMPLETE	WP_013854585.1	632475	633704	+	Lh8627_RS03340	IS110-like element ISLhe4 family transposase	0	COG3547	X	0
1001	GCA_000196255.1	Photobacterium profundum SS9	NC_006370.1	Chromosome	GAMMAPROTEOBACTERIA	IS110	878756	879504	-	INCOMPLETE	WP_011217544.1	877957	878265	-	PBPR_RS03995	hypothetical protein	-1	COG3547	X	0
1002	GCA_000196255.1	Photobacterium profundum SS9	NC_006370.1	Chromosome	GAMMAPROTEOBACTERIA	IS110	878756	879504	-	INCOMPLETE	WP_011217547.1	879761	880174	+	PBPR_RS04010	hypothetical protein	1	COG0000	XXX	0
1003	GCA_000196255.1	Photobacterium profundum SS9	NC_006370.1	Chromosome	GAMMAPROTEOBACTERIA	IS110	2733973	2735397	-	COMPLETE	WP_011217545.1	2733417	2733851	-	PBPR_RS12045	IS200/IS605 family transposase ISPpr13	-1	COG1943	X	0
1004	GCA_000196255.1	Photobacterium profundum SS9	NC_006370.1	Chromosome	GAMMAPROTEOBACTERIA	IS110	2733973	2735397	-	COMPLETE	WP_011219042.1	2734240	2735256	-	PBPR_RS12050	IS110-like element ISPpr8 family transposase	0	COG3547	X	0
1005	GCA_000196255.1	Photobacterium profundum SS9	NC_006370.1	Chromosome	GAMMAPROTEOBACTERIA	IS110	2733973	2735397	-	COMPLETE	WP_086000054.1	2735423	2736996	+	PBPR_RS12060	DDE domain-containing protein	1	COG2801	X	0
1006	GCA_000196255.1	Photobacterium profundum SS9	NC_006370.1	Chromosome	GAMMAPROTEOBACTERIA	IS110	4016394	4017684	-	COMPLETE	WP_041394592.1	4014632	4015435	-	PBPR_RS17990	IS1595 family transposase	-1	COG3677	X	0
1007	GCA_000196255.1	Photobacterium profundum SS9	NC_006370.1	Chromosome	GAMMAPROTEOBACTERIA	IS110	4016394	4017684	-	COMPLETE	WP_011218377.1	4016497	4017513	-	PBPR_RS18005	IS110 family transposase ISPpr8	0	COG3547	X	0
1008	GCA_000013645.1	Paraburkholderia xenovorans LB400	NC_007953.1	Chromosome	BETAPROTEOBACTERIA	IS110	507501	508770	-	COMPLETE	WP_011493649.1	506300	507106	-	BXE_RS38995	IS5 family transposase	-1	COG3293	X	0
1009	GCA_000013645.1	Paraburkholderia xenovorans LB400	NC_007953.1	Chromosome	BETAPROTEOBACTERIA	IS110	507501	508770	-	COMPLETE	WP_011493650.1	507569	508720	-	BXE_RS39000	IS110 family transposase	0	COG3547	X	0
1010	GCA_000013645.1	Paraburkholderia xenovorans LB400	NC_007953.1	Chromosome	BETAPROTEOBACTERIA	IS110	507501	508770	-	COMPLETE	WP_040123539.1	509819	510181	+	BXE_RS39005	hypothetical protein	1	COG3839	G	0
1011	GCA_000013645.1	Paraburkholderia xenovorans LB400	NC_007953.1	Chromosome	BETAPROTEOBACTERIA	IS110	1055859	1056301	-	INCOMPLETE	WP_011494135.1	1054133	1054612	-	BXE_RS41500	tripartite tricarboxylate transporter TctB family protein	-1	COG0000	XXX	0
1012	GCA_000013645.1	Paraburkholderia xenovorans LB400	NC_007953.1	Chromosome	BETAPROTEOBACTERIA	IS110	1055859	1056301	-	INCOMPLETE	WP_011494139.1	1056614	1057465	+	BXE_RS41510	amidohydrolase	1	COG3618	R	0
1013	GCA_000013645.1	Paraburkholderia xenovorans LB400	NC_007951.1	Chromosome	BETAPROTEOBACTERIA	IS110	788422	789769	-	COMPLETE	WP_038456906.1	783942	785270	-	BXE_RS03410	putative sugar O-methyltransferase	-1	COG0500	QR	0
1014	GCA_000013645.1	Paraburkholderia xenovorans LB400	NC_007951.1	Chromosome	BETAPROTEOBACTERIA	IS110	788422	789769	-	COMPLETE	WP_011487026.1	788688	789713	-	BXE_RS03425	IS110 family transposase	0	COG3547	X	0
1015	GCA_000013645.1	Paraburkholderia xenovorans LB400	NC_007951.1	Chromosome	BETAPROTEOBACTERIA	IS110	788422	789769	-	COMPLETE	WP_011487035.1	794358	795872	+	BXE_RS03440	IS21 family transposase	1	COG0000	XXX	0
1016	GCA_000013645.1	Paraburkholderia xenovorans LB400	NC_007952.1	Chromosome	BETAPROTEOBACTERIA	IS110	303878	305335	-	COMPLETE	WP_011490603.1	302949	303875	-	BXE_RS23370	CHAD domain-containing protein	-1	COG5607	S	0
1017	GCA_000013645.1	Paraburkholderia xenovorans LB400	NC_007952.1	Chromosome	BETAPROTEOBACTERIA	IS110	303878	305335	-	COMPLETE	WP_011487261.1	303899	305161	-	BXE_RS23375	IS110 family transposase	0	COG3547	X	0
1018	GCA_000092045.1	Rhizobium etli CFN 42	NC_004041.2	Plasmid	ALPHAPROTEOBACTERIA	IS110	204734	206297	+	COMPLETE	WP_073990453.1	204422	204607	-	RHE_RS32635	hypothetical protein	-1	COG0000	XXX	0
1019	GCA_000092045.1	Rhizobium etli CFN 42	NC_004041.2	Plasmid	ALPHAPROTEOBACTERIA	IS110	204734	206297	+	COMPLETE	WP_011053406.1	204823	205989	+	RHE_RS30340	IS110 family transposase ISRel9	0	COG3547	X	0
1020	GCA_000092045.1	Rhizobium etli CFN 42	NC_007761.1	Chromosome	ALPHAPROTEOBACTERIA	IS110	820366	821736	+	COMPLETE	WP_011424134.1	819137	820168	-	RHE_RS03945	hypothetical protein	-1	COG0000	XXX	0
1021	GCA_000092045.1	Rhizobium etli CFN 42	NC_007761.1	Chromosome	ALPHAPROTEOBACTERIA	IS110	820366	821736	+	COMPLETE	WP_011424135.1	820447	821463	+	RHE_RS03950	IS110 family transposase ISRel7	0	COG3547	X	0
1022	GCA_000092045.1	Rhizobium etli CFN 42	NC_007761.1	Chromosome	ALPHAPROTEOBACTERIA	IS110	820366	821736	+	COMPLETE	WP_042119170.1	822239	822436	+	RHE_RS33190	hypothetical protein	1	COG0000	XXX	0
1023	GCA_000512205.2	Sphingomonas sanxanigenens DSM 19645 NX02	NZ_CP006644.1	Chromosome	ALPHAPROTEOBACTERIA	IS110	486906	488211	-	COMPLETE	WP_025290559.1	486995	488110	-	NX02_RS02180	IS110 family transposase	0	COG3547	X	0
1024	GCA_000512205.2	Sphingomonas sanxanigenens DSM 19645 NX02	NZ_CP006644.1	Chromosome	ALPHAPROTEOBACTERIA	IS110	486906	488211	-	COMPLETE	WP_025290583.1	488859	489050	+	NX02_RS02185	hypothetical protein	1	COG1961	L	0
1025	GCA_000512205.2	Sphingomonas sanxanigenens DSM 19645 NX02	NZ_CP006644.1	Chromosome	ALPHAPROTEOBACTERIA	IS110	1960368	1961234	-	INCOMPLETE	WP_053000622.1	1958820	1959311	-	NX02_RS08960	hypothetical protein	-1	COG1105	G	0
1026	GCA_000512205.2	Sphingomonas sanxanigenens DSM 19645 NX02	NZ_CP006644.1	Chromosome	ALPHAPROTEOBACTERIA	IS110	1960368	1961234	-	INCOMPLETE	WP_025291863.1	1961274	1961480	+	NX02_RS08975	hypothetical protein	1	COG0000	XXX	0
1027	GCA_000512205.2	Sphingomonas sanxanigenens DSM 19645 NX02	NZ_CP006644.1	Chromosome	ALPHAPROTEOBACTERIA	IS110	3518012	3518143	+	INCOMPLETE	WP_025293229.1	3518279	3518488	+	NX02_RS16100	hypothetical protein	1	COG0000	XXX	0
1028	GCA_000512205.2	Sphingomonas sanxanigenens DSM 19645 NX02	NZ_CP011450.1	Plasmid	ALPHAPROTEOBACTERIA	IS110	288670	289707	+	COMPLETE	WP_047100389.1	288138	288464	-	NX02_RS30065	addiction module protein	-1	COG3657	V	0
1029	GCA_000512205.2	Sphingomonas sanxanigenens DSM 19645 NX02	NZ_CP011450.1	Plasmid	ALPHAPROTEOBACTERIA	IS110	288670	289707	+	COMPLETE	WP_047100483.1	288670	289692	+	NX02_RS30070	IS110 family transposase	0	COG3547	X	0
1030	GCA_001718975.1	Burkholderia ubonensis	NZ_CP013465.1	Chromosome	BETAPROTEOBACTERIA	IS110	133055	134252	-	COMPLETE	WP_060305798.1	132212	132754	-	WM29_RS30230	hypothetical protein	-1	COG0000	XXX	0
1031	GCA_001718975.1	Burkholderia ubonensis	NZ_CP013465.1	Chromosome	BETAPROTEOBACTERIA	IS110	133055	134252	-	COMPLETE	WP_069238347.1	133132	134154	-	WM29_RS30235	IS110 family transposase	0	COG3547	X	0
1032	GCA_001718975.1	Burkholderia ubonensis	NZ_CP013465.1	Chromosome	BETAPROTEOBACTERIA	IS110	133055	134252	-	COMPLETE	WP_080412271.1	134271	134483	+	WM29_RS34070	hypothetical protein	1	COG0000	XXX	0
1033	GCA_000014885.1	Shewanella piezotolerans WP3	NC_011566.1	Chromosome	GAMMAPROTEOBACTERIA	IS110	867761	868972	+	COMPLETE	WP_020911050.1	867991	868941	+	SWP_RS03820	IS110 family transposase ISSpi5	0	COG3547	X	0
1034	GCA_000014885.1	Shewanella piezotolerans WP3	NC_011566.1	Chromosome	GAMMAPROTEOBACTERIA	IS110	1317492	1317727	-	INCOMPLETE	WP_044556295.1	1317766	1318137	+	SWP_RS05770	hypothetical protein	1	COG0000	XXX	0
1035	GCA_000014885.1	Shewanella piezotolerans WP3	NC_011566.1	Chromosome	GAMMAPROTEOBACTERIA	IS110	1959252	1960844	+	COMPLETE	WP_044555793.1	1958812	1959240	-	SWP_RS08445	hypothetical protein	-1	COG0000	XXX	0
1036	GCA_000014885.1	Shewanella piezotolerans WP3	NC_011566.1	Chromosome	GAMMAPROTEOBACTERIA	IS110	1959252	1960844	+	COMPLETE	WP_020911050.1	1961154	1962104	+	SWP_RS08455	IS110 family transposase ISSpi5	1	COG3547	X	0
1037	GCA_000014885.1	Shewanella piezotolerans WP3	NC_011566.1	Chromosome	GAMMAPROTEOBACTERIA	IS110	3248543	3248800	+	INCOMPLETE	WP_020913165.1	3247961	3248383	-	SWP_RS13870	hypothetical protein	-1	COG0000	XXX	0
1038	GCA_000014885.1	Shewanella piezotolerans WP3	NC_011566.1	Chromosome	GAMMAPROTEOBACTERIA	IS110	3248543	3248800	+	INCOMPLETE	WP_020913166.1	3248438	3248962	+	SWP_RS13875	IS110 family transposase	0	COG4974	L	0
1039	GCA_000014885.1	Shewanella piezotolerans WP3	NC_011566.1	Chromosome	GAMMAPROTEOBACTERIA	IS110	3781978	3783286	-	COMPLETE	WP_020913601.1	3779485	3781779	-	SWP_RS15915	penicillin acylase family protein	-1	COG2366	Q	0
1040	GCA_000014885.1	Shewanella piezotolerans WP3	NC_011566.1	Chromosome	GAMMAPROTEOBACTERIA	IS110	3781978	3783286	-	COMPLETE	WP_020912304.1	3782204	3783220	-	SWP_RS15920	IS110 family transposase ISSpi6	0	COG3547	X	0
1041	GCA_000014885.1	Shewanella piezotolerans WP3	NC_011566.1	Chromosome	GAMMAPROTEOBACTERIA	IS110	3781978	3783286	-	COMPLETE	WP_079892004.1	3783308	3783517	+	SWP_RS23575	hypothetical protein	1	COG0000	XXX	0
1042	GCA_000014885.1	Shewanella piezotolerans WP3	NC_011566.1	Chromosome	GAMMAPROTEOBACTERIA	IS110	5138188	5139400	+	COMPLETE	WP_044556177.1	5137862	5138152	-	SWP_RS21755	hypothetical protein	-1	COG0000	XXX	0
1043	GCA_000014885.1	Shewanella piezotolerans WP3	NC_011566.1	Chromosome	GAMMAPROTEOBACTERIA	IS110	5138188	5139400	+	COMPLETE	WP_020911050.1	5138419	5139369	+	SWP_RS21760	IS110 family transposase ISSpi5	0	COG3547	X	0
1044	GCA_000014885.1	Shewanella piezotolerans WP3	NC_011566.1	Chromosome	GAMMAPROTEOBACTERIA	IS110	5138188	5139400	+	COMPLETE	WP_020914864.1	5139998	5141026	+	SWP_RS21770	IS110 family transposase	1	COG3547	X	0
1045	GCA_001986025.1	Bordetella pertussis	NZ_CP012130.1	Chromosome	BETAPROTEOBACTERIA	IS110	1450884	1452083	-	COMPLETE	WP_010931363.1	1450924	1451940	-	ADU63_RS07070	IS110-like element IS1663 family transposase	0	COG3547	X	0
1046	GCA_000338755.1	Bacillus thuringiensis serovar kurstaki str. HD73	NC_020238.1	Chromosome	FIRMICUTES	IS110	1298271	1299956	+	COMPLETE	WP_000499523.1	1298654	1299847	+	HD73_RS07025	IS110 family transposase ISBth13	0	COG3547	X	0
1047	GCA_000338755.1	Bacillus thuringiensis serovar kurstaki str. HD73	NC_020238.1	Chromosome	FIRMICUTES	IS110	1298271	1299956	+	COMPLETE	WP_000196707.1	1300119	1300319	+	HD73_RS07030	hypothetical protein	1	COG0000	XXX	0
1048	GCA_000338755.1	Bacillus thuringiensis serovar kurstaki str. HD73	NC_020238.1	Chromosome	FIRMICUTES	IS110	1883301	1885036	+	COMPLETE	WP_001236345.1	1883662	1884891	+	HD73_RS10185	IS110 family transposase	0	COG3547	X	0
1049	GCA_000338755.1	Bacillus thuringiensis serovar kurstaki str. HD73	NC_020238.1	Chromosome	FIRMICUTES	IS110	2234455	2236201	+	COMPLETE	WP_001236344.1	2234827	2236056	+	HD73_RS12045	IS110 family transposase	0	COG3547	X	0
1050	GCA_000338755.1	Bacillus thuringiensis serovar kurstaki str. HD73	NC_020238.1	Chromosome	FIRMICUTES	IS110	2246909	2248585	-	COMPLETE	WP_001236345.1	2247057	2248286	-	HD73_RS12100	IS110 family transposase	0	COG3547	X	0
1051	GCA_000338755.1	Bacillus thuringiensis serovar kurstaki str. HD73	NC_020238.1	Chromosome	FIRMICUTES	IS110	3193206	3194884	-	COMPLETE	WP_001107073.1	3192196	3192996	-	HD73_RS16670	N-acetyltransferase	-1	COG0454	KR	0
1052	GCA_000338755.1	Bacillus thuringiensis serovar kurstaki str. HD73	NC_020238.1	Chromosome	FIRMICUTES	IS110	3193206	3194884	-	COMPLETE	WP_015382390.1	3193356	3194585	-	HD73_RS16675	IS110 family transposase	0	COG3547	X	0
1053	GCA_000338755.1	Bacillus thuringiensis serovar kurstaki str. HD73	NC_020238.1	Chromosome	FIRMICUTES	IS110	3193206	3194884	-	COMPLETE	WP_000704938.1	3194941	3195045	+	HD73_RS31815	hypothetical protein	1	COG0000	XXX	0
1054	GCA_000338755.1	Bacillus thuringiensis serovar kurstaki str. HD73	NC_020238.1	Chromosome	FIRMICUTES	IS110	3328075	3329667	-	COMPLETE	WP_000499523.1	3328189	3329382	-	HD73_RS17290	IS110 family transposase ISBth13	0	COG3547	X	0
1055	GCA_000338755.1	Bacillus thuringiensis serovar kurstaki str. HD73	NC_020238.1	Chromosome	FIRMICUTES	IS110	4767102	4768679	-	COMPLETE	WP_000499524.1	4767202	4768395	-	HD73_RS24750	IS110 family transposase	0	COG3547	X	0
1056	GCA_002887145.1	Mycobacterium tuberculosis	NZ_CP025599.1	Chromosome	ACTINOBACTERIA	IS110	888721	889054	+	INCOMPLETE	WP_009935676.1	890349	891443	+	C0094_RS04315	IS110-like element IS1547 family transposase	1	COG3547	X	0
1057	GCA_000961515.1	Paraburkholderia fungorum	NZ_CP010027.1	Chromosome	BETAPROTEOBACTERIA	IS110	637997	639146	+	INCOMPLETE	WP_046571206.1	638095	639051	+	OI25_RS27905	IS110 family transposase	0	COG0000	XXX	0
1058	GCA_000961515.1	Paraburkholderia fungorum	NZ_CP010026.1	Chromosome	BETAPROTEOBACTERIA	IS110	3365131	3365946	-	INCOMPLETE	WP_046568695.1	3362298	3363017	-	OI25_RS20200	plasmid mobilization protein	-1	COG0507	L	0
1059	GCA_000961515.1	Paraburkholderia fungorum	NZ_CP010026.1	Chromosome	BETAPROTEOBACTERIA	IS110	3365131	3365946	-	INCOMPLETE	WP_046568699.1	3367814	3368272	+	OI25_RS20230	transposase	1	COG0000	XXX	0
1060	GCA_900096845.1	Escherichia coli	NZ_LT615377.1	Chromosome	GAMMAPROTEOBACTERIA	IS110	3770744	3770773	+	INCOMPLETE	WP_000645439.1	3770935	3772083	+	BV315_RS20000	mannitol-1-phosphate 5-dehydrogenase	1	COG0246	G	0
1061	GCA_002504265.1	Sphingomonas melonis	NZ_CP023705.1	Chromosome	ALPHAPROTEOBACTERIA	IS110	1230394	1231704	+	COMPLETE	WP_017979474.1	1229023	1230072	-	CP552_RS05690	acyltransferase	-1	COG1835	M	0
1062	GCA_002504265.1	Sphingomonas melonis	NZ_CP023705.1	Chromosome	ALPHAPROTEOBACTERIA	IS110	1230394	1231704	+	COMPLETE	WP_017979475.1	1230473	1231636	+	CP552_RS05695	IS110 family transposase	0	COG3547	X	0
1063	GCA_002504265.1	Sphingomonas melonis	NZ_CP023705.1	Chromosome	ALPHAPROTEOBACTERIA	IS110	1230394	1231704	+	COMPLETE	WP_018250504.1	1231959	1232456	+	CP552_RS05700	hypothetical protein	1	COG0000	XXX	0
1064	GCA_002504265.1	Sphingomonas melonis	NZ_CP023705.1	Chromosome	ALPHAPROTEOBACTERIA	IS110	2530923	2532237	-	COMPLETE	WP_018250504.1	2530171	2530668	-	CP552_RS11980	hypothetical protein	-1	COG0000	XXX	0
1065	GCA_002504265.1	Sphingomonas melonis	NZ_CP023705.1	Chromosome	ALPHAPROTEOBACTERIA	IS110	2530923	2532237	-	COMPLETE	WP_017979475.1	2530991	2532154	-	CP552_RS11985	IS110 family transposase	0	COG3547	X	0
1066	GCA_002288485.1	Sinorhizobium fredii CCBAU 83666	NZ_CP023072.1	Plasmid	ALPHAPROTEOBACTERIA	IS110	72230	73112	+	INCOMPLETE	WP_095689815.1	70611	72152	-	SF83666_RS30785	IS21 family transposase	-1	COG4584	X	0
1067	GCA_002288485.1	Sinorhizobium fredii CCBAU 83666	NZ_CP023072.1	Plasmid	ALPHAPROTEOBACTERIA	IS110	244286	244561	-	INCOMPLETE	WP_080579188.1	244142	244591	-	SF83666_RS31660	hypothetical protein	0	COG3547	X	0
1068	GCA_002288485.1	Sinorhizobium fredii CCBAU 83666	NZ_CP023072.1	Plasmid	ALPHAPROTEOBACTERIA	IS110	363266	364647	-	INCOMPLETE	WP_037435537.1	362166	363197	-	SF83666_RS32240	IS110 family transposase	-1	COG3547	X	0
1069	GCA_002288485.1	Sinorhizobium fredii CCBAU 83666	NZ_CP023072.1	Plasmid	ALPHAPROTEOBACTERIA	IS110	363266	364647	-	INCOMPLETE	WP_080579254.1	365458	365919	+	SF83666_RS32250	hypothetical protein	1	COG0582	LX	0
1070	GCA_002288485.1	Sinorhizobium fredii CCBAU 83666	NZ_CP023072.1	Plasmid	ALPHAPROTEOBACTERIA	IS110	481683	481780	+	INCOMPLETE	WP_078070821.1	481046	481228	-	SF83666_RS32830	hypothetical protein	-1	COG0000	XXX	0
1071	GCA_002288485.1	Sinorhizobium fredii CCBAU 83666	NZ_CP023072.1	Plasmid	ALPHAPROTEOBACTERIA	IS110	544885	545016	-	INCOMPLETE	WP_014857745.1	544561	544743	-	SF83666_RS33210	hypothetical protein	-1	COG0000	XXX	0
1072	GCA_002288485.1	Sinorhizobium fredii CCBAU 83666	NZ_CP023071.1	Plasmid	ALPHAPROTEOBACTERIA	IS110	1154747	1155880	-	COMPLETE	WP_050994792.1	1154735	1155919	-	SF83666_RS25035	IS110 family transposase	0	COG3547	X	0
1073	GCA_002288485.1	Sinorhizobium fredii CCBAU 83666	NZ_CP023071.1	Plasmid	ALPHAPROTEOBACTERIA	IS110	1154747	1155880	-	COMPLETE	WP_080579320.1	1156192	1156605	+	SF83666_RS25040	IS66 family insertion sequence hypothetical protein	1	COG2963	X	0
1074	GCA_002288485.1	Sinorhizobium fredii CCBAU 83666	NZ_CP023071.1	Plasmid	ALPHAPROTEOBACTERIA	IS110	1932893	1933063	+	INCOMPLETE	WP_080579309.1	1932700	1932891	-	SF83666_RS28760	hypothetical protein	-1	COG1858	O	0
1075	GCA_002288485.1	Sinorhizobium fredii CCBAU 83666	NZ_CP023071.1	Plasmid	ALPHAPROTEOBACTERIA	IS110	1932893	1933063	+	INCOMPLETE	WP_037436490.1	1933406	1933690	+	SF83666_RS28770	hypothetical protein	1	COG3328	X	0
1076	GCA_002288485.1	Sinorhizobium fredii CCBAU 83666	NZ_CP023071.1	Plasmid	ALPHAPROTEOBACTERIA	IS110	2014668	2015013	-	INCOMPLETE	WP_086022824.1	2012752	2013506	-	SF83666_RS29145	IS5/IS1182 family transposase	-1	COG3293	X	0
1077	GCA_002288485.1	Sinorhizobium fredii CCBAU 83666	NZ_CP023071.1	Plasmid	ALPHAPROTEOBACTERIA	IS110	2014668	2015013	-	INCOMPLETE	WP_080577521.1	2015552	2015722	+	SF83666_RS29160	hypothetical protein	1	COG0000	XXX	0
1078	GCA_002288525.1	Ensifer sojae CCBAU 05684	NZ_CP023069.1	Plasmid	ALPHAPROTEOBACTERIA	IS110	52088	52471	+	INCOMPLETE	WP_014857518.1	51350	51700	-	SJ05684_RS27395	transposase	-1	COG2963	X	0
1079	GCA_002288525.1	Ensifer sojae CCBAU 05684	NZ_CP023069.1	Plasmid	ALPHAPROTEOBACTERIA	IS110	84690	86039	+	COMPLETE	WP_015633429.1	83382	84353	-	SJ05684_RS27570	IS110 family transposase	-1	COG3547	X	0
1080	GCA_002288525.1	Ensifer sojae CCBAU 05684	NZ_CP023069.1	Plasmid	ALPHAPROTEOBACTERIA	IS110	84690	86039	+	COMPLETE	WP_014328393.1	84770	85792	+	SJ05684_RS27585	IS110 family transposase	0	COG3547	X	0
1081	GCA_002288525.1	Ensifer sojae CCBAU 05684	NZ_CP023069.1	Plasmid	ALPHAPROTEOBACTERIA	IS110	84690	86039	+	COMPLETE	WP_015633426.1	87665	88678	+	SJ05684_RS27595	IS110 family transposase	1	COG3547	X	0
1082	GCA_002288525.1	Ensifer sojae CCBAU 05684	NZ_CP023069.1	Plasmid	ALPHAPROTEOBACTERIA	IS110	143887	144516	-	INCOMPLETE	WP_014327878.1	142811	143644	-	SJ05684_RS27885	IS5 family transposase	-1	COG3293	X	0
1083	GCA_002288525.1	Ensifer sojae CCBAU 05684	NZ_CP023069.1	Plasmid	ALPHAPROTEOBACTERIA	IS110	143887	144516	-	INCOMPLETE	WP_015633495.1	145829	146182	+	SJ05684_RS27905	transposase	1	COG3436	X	0
1084	GCA_002288525.1	Ensifer sojae CCBAU 05684	NZ_CP023069.1	Plasmid	ALPHAPROTEOBACTERIA	IS110	197417	198767	+	COMPLETE	WP_014858074.1	196365	196655	-	SJ05684_RS28195	hypothetical protein	-1	COG0000	XXX	0
1085	GCA_002288525.1	Ensifer sojae CCBAU 05684	NZ_CP023069.1	Plasmid	ALPHAPROTEOBACTERIA	IS110	197417	198767	+	COMPLETE	WP_014328393.1	197498	198520	+	SJ05684_RS28205	IS110 family transposase	0	COG3547	X	0
1086	GCA_002288525.1	Ensifer sojae CCBAU 05684	NZ_CP023069.1	Plasmid	ALPHAPROTEOBACTERIA	IS110	197417	198767	+	COMPLETE	WP_015633466.1	198928	199212	+	SJ05684_RS28215	hypothetical protein	1	COG0000	XXX	0
1087	GCA_000203895.1	Paracoccus denitrificans PD1222	NC_008687.1	Chromosome	ALPHAPROTEOBACTERIA	IS110	712184	713396	-	COMPLETE	WP_011747348.1	712270	713298	-	PDEN_RS17640	IS110 family transposase	0	COG3547	X	0
1088	GCA_000203895.1	Paracoccus denitrificans PD1222	NC_008687.1	Chromosome	ALPHAPROTEOBACTERIA	IS110	712184	713396	-	COMPLETE	WP_041530364.1	714974	715459	+	PDEN_RS17655	hypothetical protein	1	COG0000	XXX	0
1089	GCA_000203895.1	Paracoccus denitrificans PD1222	NC_008686.1	Chromosome	ALPHAPROTEOBACTERIA	IS110	1971973	1972469	+	INCOMPLETE	WP_011748259.1	1970958	1971539	-	PDEN_RS09755	hypothetical protein	-1	COG0000	XXX	0
1090	GCA_000203895.1	Paracoccus denitrificans PD1222	NC_008686.1	Chromosome	ALPHAPROTEOBACTERIA	IS110	1971973	1972469	+	INCOMPLETE	WP_041530224.1	1972559	1972747	+	PDEN_RS09765	hypothetical protein	1	COG0000	XXX	0
1091	GCA_001566615.1	Escherichia coli	NZ_CP014496.1	Plasmid	GAMMAPROTEOBACTERIA	IS110	7083	7202	+	INCOMPLETE	WP_000872630.1	5708	5890	-	AVR72_RS25345	hypothetical protein	-1	COG0000	XXX	0
1092	GCA_000018005.1	Frankia sp. EAN1pec	NC_009921.1	Chromosome	ACTINOBACTERIA	IS110	3525028	3526152	+	COMPLETE	WP_085950162.1	3526406	3526531	+	FRANEAN1_RS38740	hypothetical protein	1	COG3293	X	0
1093	GCA_000018005.1	Frankia sp. EAN1pec	NC_009921.1	Chromosome	ACTINOBACTERIA	IS110	3658516	3659686	-	COMPLETE	WP_020458129.1	3658590	3659618	-	FRANEAN1_RS15075	IS110 family transposase	0	COG3547	X	0
1094	GCA_000018005.1	Frankia sp. EAN1pec	NC_009921.1	Chromosome	ACTINOBACTERIA	IS110	3658516	3659686	-	COMPLETE	WP_041254198.1	3659901	3660155	+	FRANEAN1_RS15080	hypothetical protein	1	COG2319	R	0
1095	GCA_000018005.1	Frankia sp. EAN1pec	NC_009921.1	Chromosome	ACTINOBACTERIA	IS110	3741946	3742572	-	INCOMPLETE	WP_020460724.1	3739339	3740718	-	FRANEAN1_RS15410	hypothetical protein	-1	COG0000	XXX	0
1096	GCA_000018005.1	Frankia sp. EAN1pec	NC_009921.1	Chromosome	ACTINOBACTERIA	IS110	3741946	3742572	-	INCOMPLETE	WP_020460727.1	3742682	3744391	+	FRANEAN1_RS15420	hypothetical protein	1	COG0000	XXX	0
1097	GCA_000018005.1	Frankia sp. EAN1pec	NC_009921.1	Chromosome	ACTINOBACTERIA	IS110	7691597	7692199	-	INCOMPLETE	WP_041253905.1	7693274	7694497	+	FRANEAN1_RS31520	transposase	1	COG3385	X	0
1098	GCA_000024165.1	Candidatus Accumulibacter phosphatis clade IIA str. UW-1	NC_013193.1	Plasmid	BETAPROTEOBACTERIA	IS110	166178	167324	-	INCOMPLETE	WP_012806831.1	164393	164764	-	CAP2UW1_RS22970	transcriptional regulator	-1	COG1396	K	0
1099	GCA_000024165.1	Candidatus Accumulibacter phosphatis clade IIA str. UW-1	NC_013193.1	Plasmid	BETAPROTEOBACTERIA	IS110	166178	167324	-	INCOMPLETE	WP_012806694.1	166246	167226	-	CAP2UW1_RS22980	IS110 family transposase	0	COG3547	X	0
1100	GCA_000024165.1	Candidatus Accumulibacter phosphatis clade IIA str. UW-1	NC_013193.1	Plasmid	BETAPROTEOBACTERIA	IS110	166178	167324	-	INCOMPLETE	WP_012806684.1	1001	1258	+	CAP2UW1_RS22215	hypothetical protein	1	COG5271	J	0
1101	GCA_002007625.1	Enterococcus faecium	NZ_CP019208.1	Chromosome	FIRMICUTES	IS110	1355822	1357262	+	COMPLETE	WP_002287107.1	1355920	1357170	+	BVA20_RS07010	IS110 family transposase	0	COG3547	X	0
1102	GCA_002007625.1	Enterococcus faecium	NZ_CP019208.1	Chromosome	FIRMICUTES	IS110	1355822	1357262	+	COMPLETE	WP_002295273.1	1357456	1357713	+	BVA20_RS07015	hypothetical protein	1	COG0000	XXX	0
1103	GCA_002007625.1	Enterococcus faecium	NZ_CP019208.1	Chromosome	FIRMICUTES	IS110	2957210	2958650	-	COMPLETE	WP_002297404.1	2957302	2958552	-	BVA20_RS15115	IS110 family transposase	0	COG3547	X	0
1104	GCA_001986215.1	Bordetella pertussis	NZ_CP011237.1	Chromosome	BETAPROTEOBACTERIA	IS110	2660269	2661451	+	COMPLETE	WP_010931363.1	2660412	2661428	+	XA10_RS12920	IS110-like element IS1663 family transposase	0	COG3547	X	0
1105	GCA_000827105.1	Escherichia coli O157:H16	NZ_CP007592.1	Chromosome	GAMMAPROTEOBACTERIA	IS110	3402812	3403235	+	INCOMPLETE	WP_077251940.1	3403315	3403737	+	CH99_RS26370	IS66 family insertion sequence hypothetical protein	1	COG2963	X	0
1106	GCA_001549695.1	Bradyrhizobium diazoefficiens	NZ_AP014685.1	Chromosome	ALPHAPROTEOBACTERIA	IS110	1798166	1799104	+	INCOMPLETE	WP_060912690.1	1796598	1798037	-	NK6_RS09420	IS1182 family transposase	-1	COG3666	X	0
1107	GCA_001549695.1	Bradyrhizobium diazoefficiens	NZ_AP014685.1	Chromosome	ALPHAPROTEOBACTERIA	IS110	1798166	1799104	+	INCOMPLETE	WP_082755440.1	1799713	1799877	+	NK6_RS49880	DUF3309 domain-containing protein	1	COG0000	XXX	0
1108	GCA_001549695.1	Bradyrhizobium diazoefficiens	NZ_AP014685.1	Chromosome	ALPHAPROTEOBACTERIA	IS110	1950744	1952097	-	COMPLETE	WP_060908860.1	1945901	1949530	-	NK6_RS10150	hypothetical protein	-1	COG3468	MU	0
1109	GCA_001549695.1	Bradyrhizobium diazoefficiens	NZ_AP014685.1	Chromosome	ALPHAPROTEOBACTERIA	IS110	1950744	1952097	-	COMPLETE	WP_018273816.1	1950839	1951999	-	NK6_RS10160	IS110 family transposase	0	COG3547	X	0
1110	GCA_001549695.1	Bradyrhizobium diazoefficiens	NZ_AP014685.1	Chromosome	ALPHAPROTEOBACTERIA	IS110	1950744	1952097	-	COMPLETE	WP_028173822.1	1952360	1953151	+	NK6_RS10165	energy transducer TonB	1	COG0810	M	0
1111	GCA_001549695.1	Bradyrhizobium diazoefficiens	NZ_AP014685.1	Chromosome	ALPHAPROTEOBACTERIA	IS110	3000905	3001866	+	INCOMPLETE	WP_060909279.1	3002126	3003469	+	NK6_RS14820	IS1380 family transposase	1	COG0000	XXX	0
1112	GCA_001549695.1	Bradyrhizobium diazoefficiens	NZ_AP014685.1	Chromosome	ALPHAPROTEOBACTERIA	IS110	4437616	4438229	+	INCOMPLETE	WP_060909953.1	4438331	4439677	+	NK6_RS21615	IS5/IS1182 family transposase	1	COG3039	X	0
1113	GCA_001549695.1	Bradyrhizobium diazoefficiens	NZ_AP014685.1	Chromosome	ALPHAPROTEOBACTERIA	IS110	4912929	4914141	-	COMPLETE	WP_060908347.1	4913015	4914043	-	NK6_RS23790	IS110 family transposase	0	COG3547	X	0
1114	GCA_001549695.1	Bradyrhizobium diazoefficiens	NZ_AP014685.1	Chromosome	ALPHAPROTEOBACTERIA	IS110	4912929	4914141	-	COMPLETE	WP_060910204.1	4917335	4917916	+	NK6_RS23805	DUF3780 domain-containing protein	1	COG0000	XXX	0
1115	GCA_001549695.1	Bradyrhizobium diazoefficiens	NZ_AP014685.1	Chromosome	ALPHAPROTEOBACTERIA	IS110	6342122	6342774	+	INCOMPLETE	WP_018273891.1	6342329	6342556	+	NK6_RS30360	hypothetical protein	0	COG3547	X	0
1116	GCA_001549695.1	Bradyrhizobium diazoefficiens	NZ_AP014685.1	Chromosome	ALPHAPROTEOBACTERIA	IS110	6342122	6342774	+	INCOMPLETE	WP_082757219.1	6347758	6348333	+	NK6_RS52350	hypothetical protein	1	COG0000	XXX	0
1117	GCA_001549695.1	Bradyrhizobium diazoefficiens	NZ_AP014685.1	Chromosome	ALPHAPROTEOBACTERIA	IS110	7961239	7961735	-	INCOMPLETE	WP_060911604.1	7959540	7960613	-	NK6_RS37415	acyltransferase	-1	COG0000	XXX	0
1118	GCA_001549695.1	Bradyrhizobium diazoefficiens	NZ_AP014685.1	Chromosome	ALPHAPROTEOBACTERIA	IS110	7961239	7961735	-	INCOMPLETE	WP_049813369.1	7962186	7963511	+	NK6_RS37425	IS21 family transposase	1	COG4584	X	0
1119	GCA_001549695.1	Bradyrhizobium diazoefficiens	NZ_AP014688.1	Plasmid	ALPHAPROTEOBACTERIA	IS110	93553	93940	-	INCOMPLETE	WP_082757304.1	93145	93330	-	NK6_RS53820	hypothetical protein	-1	COG0000	XXX	0
1120	GCA_001549695.1	Bradyrhizobium diazoefficiens	NZ_AP014688.1	Plasmid	ALPHAPROTEOBACTERIA	IS110	93553	93940	-	INCOMPLETE	WP_082755183.1	98100	99401	+	NK6_RS48815	IS1380 family transposase	1	COG0000	XXX	0
1121	GCA_001022015.1	Enterobacter cloacae	NZ_CP011572.1	Chromosome	GAMMAPROTEOBACTERIA	IS110	3283932	3285260	+	COMPLETE	WP_000427614.1	3284001	3285005	+	ABY62_RS16450	IS110 family transposase	0	COG3547	X	0
1122	GCA_001022015.1	Enterobacter cloacae	NZ_CP011572.1	Chromosome	GAMMAPROTEOBACTERIA	IS110	3301277	3302650	+	COMPLETE	WP_071605976.1	3301436	3301636	+	ABY62_RS24710	transposase	0	COG0000	XXX	0
1123	GCA_001022015.1	Enterobacter cloacae	NZ_CP011572.1	Chromosome	GAMMAPROTEOBACTERIA	IS110	3301277	3302650	+	COMPLETE	WP_000227969.1	3301558	3302634	+	ABY62_RS16555	IS110 family transposase	0	COG3547	X	0
1124	GCA_001022015.1	Enterobacter cloacae	NZ_CP011572.1	Chromosome	GAMMAPROTEOBACTERIA	IS110	3301277	3302650	+	COMPLETE	WP_072161104.1	3302948	3303193	+	ABY62_RS24715	hypothetical protein	1	COG0000	XXX	0
1125	GCA_000193355.1	Bacillus thuringiensis serovar chinensis CT-43	NC_017208.1	Chromosome	FIRMICUTES	IS110	1837079	1838711	-	COMPLETE	WP_000499525.1	1837230	1838426	-	CT43_RS09310	IS110 family transposase	0	COG3547	X	0
1126	GCA_000193355.1	Bacillus thuringiensis serovar chinensis CT-43	NC_017208.1	Chromosome	FIRMICUTES	IS110	2522508	2524146	+	COMPLETE	WP_000499525.1	2522799	2523995	+	CT43_RS12650	IS110 family transposase	0	COG3547	X	0
1127	GCA_000193355.1	Bacillus thuringiensis serovar chinensis CT-43	NC_017208.1	Chromosome	FIRMICUTES	IS110	4939770	4941502	-	COMPLETE	WP_000368215.1	4939290	4939535	-	CT43_RS25165	hypothetical protein	-1	COG0000	XXX	0
1128	GCA_000193355.1	Bacillus thuringiensis serovar chinensis CT-43	NC_017208.1	Chromosome	FIRMICUTES	IS110	4939770	4941502	-	COMPLETE	WP_001236353.1	4939917	4941146	-	CT43_RS25170	IS110 family transposase	0	COG3547	X	0
1129	GCA_000193355.1	Bacillus thuringiensis serovar chinensis CT-43	NC_017208.1	Chromosome	FIRMICUTES	IS110	4939770	4941502	-	COMPLETE	WP_000004989.1	4941516	4941845	+	CT43_RS25175	XRE family transcriptional regulator	1	COG1396	K	0
1130	GCA_000193355.1	Bacillus thuringiensis serovar chinensis CT-43	NC_017208.1	Chromosome	FIRMICUTES	IS110	5225502	5227089	-	COMPLETE	WP_000499523.1	5225611	5226804	-	CT43_RS26630	IS110 family transposase ISBth13	0	COG3547	X	0
1131	GCA_000193355.1	Bacillus thuringiensis serovar chinensis CT-43	NC_017208.1	Chromosome	FIRMICUTES	IS110	5225502	5227089	-	COMPLETE	WP_000963861.1	5227101	5227325	+	CT43_RS26635	DUF1659 domain-containing protein	1	COG0000	XXX	0
1132	GCA_002163935.1	Escherichia coli	NZ_CP019561.1	Plasmid	GAMMAPROTEOBACTERIA	IS110	5453	5701	+	INCOMPLETE	WP_001067855.1	2802	3506	-	BZY78_RS24145	IS6 family transposase IS15DIV	-1	COG3316	X	0
1133	GCA_002285995.1	Bordetella pertussis	NZ_CP016958.1	Chromosome	BETAPROTEOBACTERIA	IS110	2641498	2642680	+	COMPLETE	WP_010931363.1	2641641	2642657	+	BFW77_RS12785	IS110-like element IS1663 family transposase	0	COG3547	X	0
1134	GCA_002285995.1	Bordetella pertussis	NZ_CP016958.1	Chromosome	BETAPROTEOBACTERIA	IS110	3840171	3841472	+	COMPLETE	WP_010931561.1	3840433	3841449	+	BFW77_RS18515	IS110-like element IS1663 family transposase	0	COG3547	X	0
1135	GCA_000018105.1	Acaryochloris marina MBIC11017	NC_009927.1	Plasmid	CYANOBACTERIA/MELAINABACTERIA GROUP	IS110	315541	316563	-	COMPLETE	WP_012167242.1	314977	315165	-	AM1_RS31940	hypothetical protein	-1	COG0000	XXX	0
1136	GCA_000018105.1	Acaryochloris marina MBIC11017	NC_009927.1	Plasmid	CYANOBACTERIA/MELAINABACTERIA GROUP	IS110	315541	316563	-	COMPLETE	WP_012167243.1	315514	316563	-	AM1_RS31945	IS110 family transposase	0	COG3547	X	0
1137	GCA_000018105.1	Acaryochloris marina MBIC11017	NC_009927.1	Plasmid	CYANOBACTERIA/MELAINABACTERIA GROUP	IS110	315541	316563	-	COMPLETE	WP_012167244.1	317293	318834	+	AM1_RS31950	hypothetical protein	1	COG0000	XXX	0
1138	GCA_000020985.1	Thermodesulfovibrio yellowstonii DSM 11347	NC_011296.1	Chromosome	NITROSPIRA	IS110	814814	815907	-	COMPLETE	YP_002248678.1	814366	814653	-	THEYE_A0837	ISCc3, transposase OrfA	-1	COG2801	X	0
1139	GCA_000020985.1	Thermodesulfovibrio yellowstonii DSM 11347	NC_011296.1	Chromosome	NITROSPIRA	IS110	814814	815907	-	COMPLETE	YP_002248680.1	816262	816612	+	THEYE_A0839	molybdopterin converting factor subunit 2	1	COG0314	H	0
1140	GCA_000020985.1	Thermodesulfovibrio yellowstonii DSM 11347	NC_011296.1	Chromosome	NITROSPIRA	IS110	1488872	1490041	-	COMPLETE	YP_002249349.1	1487756	1488736	-	THEYE_A1553	hypothetical protein	-1	COG1693	K	0
1141	GCA_000020985.1	Thermodesulfovibrio yellowstonii DSM 11347	NC_011296.1	Chromosome	NITROSPIRA	IS110	1488872	1490041	-	COMPLETE	YP_002249350.1	1488866	1490059	-	THEYE_A1554	transposase	0	COG3547	X	0
1142	GCA_000020985.1	Thermodesulfovibrio yellowstonii DSM 11347	NC_011296.1	Chromosome	NITROSPIRA	IS110	1488872	1490041	-	COMPLETE	YP_002249351.1	1490060	1490287	+	THEYE_A1555	hypothetical protein	1	COG0000	XXX	0
1143	GCA_000253215.1	Neisseria meningitidis WUE 2594	NC_017512.1	Chromosome	BETAPROTEOBACTERIA	IS110	1376792	1377294	+	INCOMPLETE	WP_033911881.1	1374891	1375376	-	NMAA_RS07230	transposase	-1	COG1943	X	0
1144	GCA_000253215.1	Neisseria meningitidis WUE 2594	NC_017512.1	Chromosome	BETAPROTEOBACTERIA	IS110	1386488	1386646	-	INCOMPLETE	WP_002212949.1	1386192	1386401	-	NMAA_RS07275	4-oxalocrotonate tautomerase	-1	COG1942	Q	0
1145	GCA_000253215.1	Neisseria meningitidis WUE 2594	NC_017512.1	Chromosome	BETAPROTEOBACTERIA	IS110	1529865	1529904	-	INCOMPLETE	WP_009348827.1	1529806	1530003	-	NMAA_RS07980	hypothetical protein	0	COG0000	XXX	0
1146	GCA_000253215.1	Neisseria meningitidis WUE 2594	NC_017512.1	Chromosome	BETAPROTEOBACTERIA	IS110	2204095	2204258	-	INCOMPLETE	WP_002246571.1	2203023	2204030	-	NMAA_RS11580	IS5 family transposase	-1	COG3039	X	0
1147	GCA_000758605.1	Paenibacillus sp. FSL R5-0912	NZ_CP009282.1	Chromosome	FIRMICUTES	IS110	3599045	3600338	-	COMPLETE	WP_081956510.1	3599125	3600240	-	R50912_RS34205	IS110 family transposase	0	COG3547	X	0
1148	GCA_000758605.1	Paenibacillus sp. FSL R5-0912	NZ_CP009282.1	Chromosome	FIRMICUTES	IS110	3599045	3600338	-	COMPLETE	WP_042236065.1	3600433	3600933	+	R50912_RS15165	hypothetical protein	1	COG0000	XXX	0
1149	GCA_000758605.1	Paenibacillus sp. FSL R5-0912	NZ_CP009282.1	Chromosome	FIRMICUTES	IS110	7630097	7631585	+	COMPLETE	WP_042241092.1	7629391	7629897	-	R50912_RS32505	SRPBCC domain-containing protein	-1	COG3832	S	0
1150	GCA_000758605.1	Paenibacillus sp. FSL R5-0912	NZ_CP009282.1	Chromosome	FIRMICUTES	IS110	7630097	7631585	+	COMPLETE	WP_042234001.1	7630195	7631490	+	R50912_RS32510	IS110 family transposase	0	COG3547	X	0
1151	GCA_000023465.1	Zunongwangia profunda SM-A87	NC_014041.1	Chromosome	BACTEROIDETES/CHLOROBI GROUP	IS110	3608827	3609618	-	INCOMPLETE	WP_013072748.1	3606738	3607163	-	ZPR_RS15795	hypothetical protein	-1	COG0000	XXX	0
1152	GCA_001634285.1	Anoxybacillus amylolyticus	NZ_CP015438.1	Chromosome	FIRMICUTES	IS110	1890854	1892109	+	INCOMPLETE	WP_066324796.1	1888846	1890504	-	GFC30_RS09600	transposase	-1	COG5421	X	0
1153	GCA_001634285.1	Anoxybacillus amylolyticus	NZ_CP015438.1	Chromosome	FIRMICUTES	IS110	1890854	1892109	+	INCOMPLETE	WP_066324798.1	1892539	1892772	+	GFC30_RS09610	hypothetical protein	1	COG0000	XXX	0
1154	GCA_000340845.1	Streptomyces hygroscopicus subsp. jinggangensis TL01	NC_020895.1	Chromosome	ACTINOBACTERIA	IS110	77817	79017	+	COMPLETE	WP_041664672.1	77075	77614	-	SHJGH_RS00385	transposase	-1	COG3415	X	0
1155	GCA_000340845.1	Streptomyces hygroscopicus subsp. jinggangensis TL01	NC_020895.1	Chromosome	ACTINOBACTERIA	IS110	9683748	9685213	-	INCOMPLETE	WP_014677285.1	9681856	9682290	-	SHJGH_RS42400	hypothetical protein	-1	COG0000	XXX	0
1156	GCA_000340845.1	Streptomyces hygroscopicus subsp. jinggangensis TL01	NC_020895.1	Chromosome	ACTINOBACTERIA	IS110	9683748	9685213	-	INCOMPLETE	WP_014677287.1	9685632	9686201	+	SHJGH_RS42415	hypothetical protein	1	COG0000	XXX	0
1157	GCA_002215095.1	Escherichia coli	NZ_CP011915.1	Chromosome	GAMMAPROTEOBACTERIA	IS110	1752565	1752809	+	INCOMPLETE	WP_000135666.1	1751102	1751716	-	ACJ74_RS08900	TetR/AcrR family transcriptional regulator	-1	COG1309	K	0
1158	GCA_002215095.1	Escherichia coli	NZ_CP011915.1	Chromosome	GAMMAPROTEOBACTERIA	IS110	1780294	1781413	+	INCOMPLETE	WP_001350128.1	1779070	1779450	-	ACJ74_RS09010	IS66 family insertion sequence hypothetical protein	-1	COG2963	X	0
1159	GCA_000816125.1	Rhizobium etli bv. phaseoli str. IE4803	NZ_CP007643.1	Plasmid	ALPHAPROTEOBACTERIA	IS110	146711	147147	+	INCOMPLETE	WP_040111750.1	145306	145614	-	IE4803_RS24735	hypothetical protein	-1	COG0000	XXX	0
1160	GCA_000816125.1	Rhizobium etli bv. phaseoli str. IE4803	NZ_CP007643.1	Plasmid	ALPHAPROTEOBACTERIA	IS110	146711	147147	+	INCOMPLETE	WP_040111752.1	147374	147559	+	IE4803_RS24750	hypothetical protein	1	COG3547	X	0
1161	GCA_002012185.1	Escherichia coli	NZ_CP018961.1	Plasmid	GAMMAPROTEOBACTERIA	IS110	180569	181897	+	COMPLETE	WP_000427614.1	180638	181642	+	BE933_RS02320	IS110-like element IS5075 family transposase	0	COG3547	X	0
1162	GCA_000367725.3	Coxiella burnetii Z3055	NZ_LK937696.1	Chromosome	GAMMAPROTEOBACTERIA	IS110	1128816	1130331	+	COMPLETE	WP_041952461.1	1128960	1129979	+	TY29_RS06030	IS110 family transposase	0	COG3547	X	0
1163	GCA_000367725.3	Coxiella burnetii Z3055	NZ_LK937696.1	Chromosome	GAMMAPROTEOBACTERIA	IS110	1151277	1151306	+	INCOMPLETE	WP_010958073.1	1151073	1151225	-	TY29_RS06135	hypothetical protein	-1	COG0000	XXX	0
1164	GCA_000367725.3	Coxiella burnetii Z3055	NZ_LK937696.1	Chromosome	GAMMAPROTEOBACTERIA	IS110	1537284	1538771	-	COMPLETE	WP_010957318.1	1537664	1538758	-	TY29_RS08095	IS110 family transposase	0	COG3547	X	0
1165	GCA_000367725.3	Coxiella burnetii Z3055	NZ_LK937696.1	Chromosome	GAMMAPROTEOBACTERIA	IS110	1537284	1538771	-	COMPLETE	WP_005772127.1	1538894	1539118	+	TY29_RS08100	30S ribosomal protein S21	1	COG0828	J	0
1166	GCA_000367725.3	Coxiella burnetii Z3055	NZ_LK937696.1	Chromosome	GAMMAPROTEOBACTERIA	IS110	1580124	1581612	-	COMPLETE	WP_010957318.1	1580505	1581599	-	TY29_RS08330	IS110 family transposase	0	COG3547	X	0
1167	GCA_000367725.3	Coxiella burnetii Z3055	NZ_LK937696.1	Chromosome	GAMMAPROTEOBACTERIA	IS110	1689629	1691074	+	INCOMPLETE	WP_010958421.1	1691159	1691272	+	TY29_RS11185	DUF1658 domain-containing protein	1	COG0000	XXX	0
1168	GCA_000294695.2	Arthrobacter sp. Rue61a	NC_018532.1	Plasmid	ACTINOBACTERIA	IS110	95788	96828	-	COMPLETE	WP_014923448.1	94461	95669	-	ARUE_RS22200	VCBS repeat-containing protein	-1	COG0000	XXX	0
1169	GCA_002859665.1	Bordetella pertussis	NZ_CP017924.1	Chromosome	BETAPROTEOBACTERIA	IS110	2607193	2608375	+	COMPLETE	WP_010931363.1	2607336	2608352	+	BLN67_RS12675	IS110-like element IS1663 family transposase	0	COG3547	X	0
1170	GCA_002859665.1	Bordetella pertussis	NZ_CP017924.1	Chromosome	BETAPROTEOBACTERIA	IS110	3838032	3839336	+	COMPLETE	WP_010931561.1	3838297	3839313	+	BLN67_RS18580	IS110-like element IS1663 family transposase	0	COG3547	X	0
1171	GCA_002163625.1	Pseudomonas sp. M30-35	NZ_CP020892.1	Chromosome	GAMMAPROTEOBACTERIA	IS110	2998828	3000028	-	COMPLETE	WP_087517359.1	2997809	2998543	-	B9K09_RS13785	hypothetical protein	-1	COG0000	XXX	0
1172	GCA_002163625.1	Pseudomonas sp. M30-35	NZ_CP020892.1	Chromosome	GAMMAPROTEOBACTERIA	IS110	2998828	3000028	-	COMPLETE	WP_087517360.1	2998923	2999936	-	B9K09_RS13790	IS110 family transposase	0	COG3547	X	0
1173	GCA_002163625.1	Pseudomonas sp. M30-35	NZ_CP020892.1	Chromosome	GAMMAPROTEOBACTERIA	IS110	2998828	3000028	-	COMPLETE	WP_087517361.1	3000631	3001275	+	B9K09_RS13800	hypothetical protein	1	COG0000	XXX	0
1174	GCA_002448215.1	Mycobacterium tuberculosis	NZ_CP023640.1	Chromosome	ACTINOBACTERIA	IS110	888694	889027	+	INCOMPLETE	WP_009935676.1	890322	891416	+	CP497_RS04320	IS110-like element IS1547 family transposase	1	COG3547	X	0
1175	GCA_001641975.2	Alcaligenes faecalis	NZ_CP021079.1	Chromosome	BETAPROTEOBACTERIA	IS110	373381	374602	-	COMPLETE	WP_063689334.1	372827	373204	-	ALFP_RS01700	hypothetical protein	-1	COG0000	XXX	0
1176	GCA_001641975.2	Alcaligenes faecalis	NZ_CP021079.1	Chromosome	BETAPROTEOBACTERIA	IS110	373381	374602	-	COMPLETE	WP_042489560.1	373476	374504	-	ALFP_RS01705	IS110 family transposase	0	COG3547	X	0
1177	GCA_002888685.1	Phaeobacter inhibens	NZ_CP010595.1	Chromosome	ALPHAPROTEOBACTERIA	IS110	20743	21961	-	COMPLETE	WP_014878820.1	19824	20465	-	PhaeoP10_RS00090	lysine transporter LysE	-1	COG1280	E	0
1178	GCA_002888685.1	Phaeobacter inhibens	NZ_CP010595.1	Chromosome	ALPHAPROTEOBACTERIA	IS110	20743	21961	-	COMPLETE	WP_102804089.1	20829	21890	-	PhaeoP10_RS00095	IS110 family transposase	0	COG3547	X	0
1179	GCA_002752995.1	Klebsiella pneumoniae	NZ_CP024543.1	Plasmid	GAMMAPROTEOBACTERIA	IS110	2658	3626	-	COMPLETE	WP_025714249.1	2631	3626	-	CTI63_RS26885	IS110 family transposase	0	COG3547	X	0
1180	GCA_000215105.1	Isoptericola variabilis 225	NC_015588.1	Chromosome	ACTINOBACTERIA	IS110	1459010	1460226	-	COMPLETE	WP_013838498.1	1459025	1460080	-	ISOVA_RS06730	IS110 family transposase	0	COG0000	XXX	0
1181	GCA_000091465.1	Vibrio tasmaniensis LGP32	NC_011744.2	Chromosome	GAMMAPROTEOBACTERIA	IS110	92608	92869	-	INCOMPLETE	WP_041473016.1	92909	93433	+	VS_RS15185	hypothetical protein	1	COG0000	XXX	0
1182	GCA_000190515.1	Bacillus thuringiensis serovar finitimus YBT-020	NC_017200.1	Chromosome	FIRMICUTES	IS110	678856	680590	+	COMPLETE	WP_001236358.1	679217	680446	+	YBT020_RS03580	IS110 family transposase	0	COG3547	X	0
1183	GCA_000190515.1	Bacillus thuringiensis serovar finitimus YBT-020	NC_017200.1	Chromosome	FIRMICUTES	IS110	4288735	4290469	-	COMPLETE	WP_001236357.1	4288855	4290114	-	YBT020_RS22255	IS110 family transposase	0	COG3547	X	0
1184	GCA_001593245.1	Aeromonas veronii	NZ_CP012504.1	Chromosome	GAMMAPROTEOBACTERIA	IS110	2347025	2348053	-	COMPLETE	WP_082182251.1	2345843	2346367	-	AMS64_RS23015	hypothetical protein	-1	COG4104	U	0
1185	GCA_001593245.1	Aeromonas veronii	NZ_CP012504.1	Chromosome	GAMMAPROTEOBACTERIA	IS110	2347025	2348053	-	COMPLETE	WP_082182253.1	2348071	2348262	+	AMS64_RS23030	hypothetical protein	1	COG0000	XXX	0
1186	GCA_001593245.1	Aeromonas veronii	NZ_CP012504.1	Chromosome	GAMMAPROTEOBACTERIA	IS110	4909936	4911157	-	COMPLETE	WP_064337587.1	4908388	4909077	-	AMS64_RS22575	heteromeric transposase endonuclease subunit TnsA	-1	COG0000	XXX	0
1187	GCA_001593245.1	Aeromonas veronii	NZ_CP012504.1	Chromosome	GAMMAPROTEOBACTERIA	IS110	4909936	4911157	-	COMPLETE	WP_064335419.1	4910031	4911074	-	AMS64_RS22580	IS110 family transposase	0	COG3547	X	0
1188	GCA_001593245.1	Aeromonas veronii	NZ_CP012504.1	Chromosome	GAMMAPROTEOBACTERIA	IS110	4909936	4911157	-	COMPLETE	WP_005339610.1	4913144	4914043	+	AMS64_RS22595	acyltransferase	1	COG0204	I	0
1189	GCA_001663135.1	Serratia plymuthica	NZ_CP012097.1	Chromosome	GAMMAPROTEOBACTERIA	IS110	4661265	4662629	-	COMPLETE	WP_020439782.1	4660590	4661213	-	ADP73_RS21575	hypothetical protein	-1	COG0000	XXX	0
1190	GCA_001663135.1	Serratia plymuthica	NZ_CP012097.1	Chromosome	GAMMAPROTEOBACTERIA	IS110	4661265	4662629	-	COMPLETE	WP_064799179.1	4661302	4662540	-	ADP73_RS21580	IS110 family transposase	0	COG3547	X	0
1191	GCA_000815105.2	Pandoraea pulmonicola	NZ_CP010310.2	Chromosome	BETAPROTEOBACTERIA	IS110	897119	898553	+	COMPLETE	WP_039408197.1	897255	898274	+	RO07_RS03955	IS110 family transposase	0	COG3547	X	0
1192	GCA_000815105.2	Pandoraea pulmonicola	NZ_CP010310.2	Chromosome	BETAPROTEOBACTERIA	IS110	897119	898553	+	COMPLETE	WP_039408199.1	898561	899421	+	RO07_RS03960	amino acid ABC transporter substrate-binding protein	1	COG0834	ET	0
1193	GCA_000815105.2	Pandoraea pulmonicola	NZ_CP010310.2	Chromosome	BETAPROTEOBACTERIA	IS110	3305647	3307107	+	COMPLETE	WP_039411599.1	3305127	3305468	-	RO07_RS14235	alkylphosphonate utilization protein	-1	COG2824	K	0
1194	GCA_000815105.2	Pandoraea pulmonicola	NZ_CP010310.2	Chromosome	BETAPROTEOBACTERIA	IS110	3305647	3307107	+	COMPLETE	WP_039411602.1	3307188	3307382	+	RO07_RS14245	CopG family transcriptional regulator	1	COG0000	XXX	0
1195	GCA_000007005.1	Sulfolobus solfataricus P2	NC_002754.1	Chromosome	CRENARCHAEOTA	IS110	445187	445829	-	INCOMPLETE	WP_010923012.1	442549	442869	-	SSO_RS02540	hypothetical protein	-1	COG0000	XXX	0
1196	GCA_000007005.1	Sulfolobus solfataricus P2	NC_002754.1	Chromosome	CRENARCHAEOTA	IS110	445187	445829	-	INCOMPLETE	WP_010923018.1	445862	446953	+	SSO_RS02570	ISH3 family transposase ISC1359	1	COG3385	X	0
1197	GCA_000007005.1	Sulfolobus solfataricus P2	NC_002754.1	Chromosome	CRENARCHAEOTA	IS110	931218	932122	-	INCOMPLETE	WP_048054203.1	930672	931217	-	SSO_RS05325	transposase	-1	COG2452	X	0
1198	GCA_000007005.1	Sulfolobus solfataricus P2	NC_002754.1	Chromosome	CRENARCHAEOTA	IS110	931218	932122	-	INCOMPLETE	WP_010923189.1	932640	933317	+	SSO_RS05335	DsbA family protein	1	COG2761	O	0
1199	GCA_000007005.1	Sulfolobus solfataricus P2	NC_002754.1	Chromosome	CRENARCHAEOTA	IS110	1110829	1110989	-	INCOMPLETE	WP_009990047.1	1109513	1110499	-	SSO_RS06290	ABC transporter permease	-1	COG0601	EP	0
1200	GCA_000007005.1	Sulfolobus solfataricus P2	NC_002754.1	Chromosome	CRENARCHAEOTA	IS110	1110829	1110989	-	INCOMPLETE	WP_096001412.1	1111104	1111412	+	SSO_RS06295	transposase	1	COG0000	XXX	0
1201	GCA_000007005.1	Sulfolobus solfataricus P2	NC_002754.1	Chromosome	CRENARCHAEOTA	IS110	1404329	1405887	+	INCOMPLETE	WP_009992856.1	1402589	1403113	-	SSO_RS07540	hypothetical protein	-1	COG0000	XXX	0
1202	GCA_000007005.1	Sulfolobus solfataricus P2	NC_002754.1	Chromosome	CRENARCHAEOTA	IS110	1404329	1405887	+	INCOMPLETE	WP_048054331.1	1404399	1404605	+	SSO_RS07560	hypothetical protein	0	COG0000	XXX	0
1203	GCA_000007005.1	Sulfolobus solfataricus P2	NC_002754.1	Chromosome	CRENARCHAEOTA	IS110	1485975	1486387	+	INCOMPLETE	WP_010923534.1	1486446	1486649	+	SSO_RS07920	hypothetical protein	1	COG0000	XXX	0
1204	GCA_000007005.1	Sulfolobus solfataricus P2	NC_002754.1	Chromosome	CRENARCHAEOTA	IS110	1494822	1495060	-	INCOMPLETE	WP_010923283.1	1495464	1496429	+	SSO_RS07965	transposase	1	COG3385	X	0
1205	GCA_000007005.1	Sulfolobus solfataricus P2	NC_002754.1	Chromosome	CRENARCHAEOTA	IS110	1578165	1578391	+	INCOMPLETE	WP_009990356.1	1577397	1577657	-	SSO_RS08390	AbrB/MazE/SpoVT family DNA-binding domain-containing protein	-1	COG2002	KV	0
1206	GCA_000007005.1	Sulfolobus solfataricus P2	NC_002754.1	Chromosome	CRENARCHAEOTA	IS110	1578165	1578391	+	INCOMPLETE	WP_009990354.1	1578607	1579065	+	SSO_RS08395	hypothetical protein	1	COG0000	XXX	0
1207	GCA_000007005.1	Sulfolobus solfataricus P2	NC_002754.1	Chromosome	CRENARCHAEOTA	IS110	1607429	1607682	+	INCOMPLETE	WP_009988982.1	1606986	1607255	-	SSO_RS08565	hypothetical protein	-1	COG0000	XXX	0
1208	GCA_000007005.1	Sulfolobus solfataricus P2	NC_002754.1	Chromosome	CRENARCHAEOTA	IS110	1607429	1607682	+	INCOMPLETE	WP_048054244.1	1607722	1608774	+	SSO_RS08570	IS4 family transposase	1	COG3385	X	0
1209	GCA_000007005.1	Sulfolobus solfataricus P2	NC_002754.1	Chromosome	CRENARCHAEOTA	IS110	1745649	1746880	+	COMPLETE	WP_009988451.1	1745703	1746776	+	SSO_RS09360	IS110 family transposase ISC1229	0	COG3547	X	0
1210	GCA_000007005.1	Sulfolobus solfataricus P2	NC_002754.1	Chromosome	CRENARCHAEOTA	IS110	1745649	1746880	+	COMPLETE	WP_010923656.1	1747527	1748480	+	SSO_RS09375	IS110 family transposase	1	COG3547	X	0
1211	GCA_000007005.1	Sulfolobus solfataricus P2	NC_002754.1	Chromosome	CRENARCHAEOTA	IS110	1747364	1748550	+	COMPLETE	WP_010923654.1	1746840	1747112	-	SSO_RS09365	hypothetical protein	-1	COG0675	X	0
1212	GCA_000007005.1	Sulfolobus solfataricus P2	NC_002754.1	Chromosome	CRENARCHAEOTA	IS110	1747364	1748550	+	COMPLETE	WP_010923656.1	1747527	1748480	+	SSO_RS09375	IS110 family transposase	0	COG3547	X	0
1213	GCA_000007005.1	Sulfolobus solfataricus P2	NC_002754.1	Chromosome	CRENARCHAEOTA	IS110	1747364	1748550	+	COMPLETE	WP_010923658.1	1749076	1749408	+	SSO_RS09385	hypothetical protein	1	COG0000	XXX	0
1214	GCA_000007005.1	Sulfolobus solfataricus P2	NC_002754.1	Chromosome	CRENARCHAEOTA	IS110	1769172	1770463	-	COMPLETE	WP_010923668.1	1769353	1770303	-	SSO_RS09495	IS110 family transposase	0	COG3547	X	0
1215	GCA_000007005.1	Sulfolobus solfataricus P2	NC_002754.1	Chromosome	CRENARCHAEOTA	IS110	1779540	1780823	-	COMPLETE	WP_010923701.1	1779715	1780665	-	SSO_RS09560	IS110 family transposase	0	COG3547	X	0
1216	GCA_000007005.1	Sulfolobus solfataricus P2	NC_002754.1	Chromosome	CRENARCHAEOTA	IS110	1923479	1923648	+	INCOMPLETE	WP_009988663.1	1922326	1923408	-	SSO_RS10235	ATP-binding protein	-1	COG1672	R	0
1217	GCA_000007005.1	Sulfolobus solfataricus P2	NC_002754.1	Chromosome	CRENARCHAEOTA	IS110	2311765	2312950	+	COMPLETE	WP_010923912.1	2311926	2312876	+	SSO_RS12330	IS110 family transposase	0	COG3547	X	0
1218	GCA_000220705.2	Streptomyces xinghaiensis S187	NZ_CP023202.1	Chromosome	ACTINOBACTERIA	IS110	3277398	3277739	-	INCOMPLETE	WP_019707585.1	3277910	3278485	+	SXIN_RS13990	TetR/AcrR family transcriptional regulator	1	COG1309	K	0
1219	GCA_000220705.2	Streptomyces xinghaiensis S187	NZ_CP023202.1	Chromosome	ACTINOBACTERIA	IS110	3348080	3349568	-	COMPLETE	WP_039820425.1	3346878	3347474	-	SXIN_RS14285	hypothetical protein	-1	COG0000	XXX	0
1220	GCA_000220705.2	Streptomyces xinghaiensis S187	NZ_CP023202.1	Chromosome	ACTINOBACTERIA	IS110	3348080	3349568	-	COMPLETE	WP_019707043.1	3348103	3349305	-	SXIN_RS14290	IS110 family transposase	0	COG3547	X	0
1221	GCA_001988535.1	Bordetella pertussis	NZ_CP013866.1	Chromosome	BETAPROTEOBACTERIA	IS110	2605123	2606305	+	COMPLETE	WP_010931363.1	2605266	2606282	+	AVS84_RS12660	IS110-like element IS1663 family transposase	0	COG3547	X	0
1222	GCA_001988535.1	Bordetella pertussis	NZ_CP013866.1	Chromosome	BETAPROTEOBACTERIA	IS110	3834916	3836220	+	COMPLETE	WP_010931561.1	3835181	3836197	+	AVS84_RS18545	IS110-like element IS1663 family transposase	0	COG3547	X	0
1223	GCA_000969945.1	Methanosarcina sp. Kolksee	NZ_CP009524.1	Chromosome	STENOSARCHAEA GROUP	IS110	698793	699541	-	INCOMPLETE	WP_048158117.1	697740	697937	-	MSKOL_RS03035	hypothetical protein	-1	COG0000	XXX	0
1224	GCA_000969945.1	Methanosarcina sp. Kolksee	NZ_CP009524.1	Chromosome	STENOSARCHAEA GROUP	IS110	3957146	3957356	+	INCOMPLETE	WP_048157701.1	3956839	3957042	-	MSKOL_RS16220	hypothetical protein	-1	COG0000	XXX	0
1225	GCA_000969945.1	Methanosarcina sp. Kolksee	NZ_CP009524.1	Chromosome	STENOSARCHAEA GROUP	IS110	4092573	4092755	+	INCOMPLETE	WP_048157823.1	4091459	4091686	-	MSKOL_RS16760	hypothetical protein	-1	COG0000	XXX	0
1226	GCA_000970265.1	Methanosarcina lacustris Z-7289	NZ_CP009515.1	Chromosome	STENOSARCHAEA GROUP	IS110	800105	800556	+	INCOMPLETE	WP_048124718.1	799486	799839	-	MSLAZ_RS03465	metal-binding protein	-1	COG4031	S	0
1227	GCA_000317955.1	Bordetella bronchiseptica MO149	NC_018829.1	Chromosome	BETAPROTEOBACTERIA	IS110	1408240	1409484	-	COMPLETE	WP_003809388.1	1407418	1408116	-	BN115_RS06585	GntR family transcriptional regulator	-1	COG1802	K	0
1228	GCA_002859225.1	Bordetella bronchiseptica	NZ_CP018761.1	Chromosome	BETAPROTEOBACTERIA	IS110	1407419	1408650	+	COMPLETE	WP_003809388.1	1406526	1407224	-	BTL45_RS06630	pyruvate dehydrogenase complex transcriptional repressor PdhR	-1	COG1802	K	0
1229	GCA_002859225.1	Bordetella bronchiseptica	NZ_CP018761.1	Chromosome	BETAPROTEOBACTERIA	IS110	1407419	1408650	+	COMPLETE	WP_015041035.1	1407644	1408627	+	BTL45_RS06635	IS110 family transposase	0	COG3547	X	0
1230	GCA_002240435.1	Bordetella pertussis	NZ_CP021401.1	Chromosome	BETAPROTEOBACTERIA	IS110	1414704	1415903	-	COMPLETE	WP_010931363.1	1414744	1415760	-	CBO47_RS06860	IS110-like element IS1663 family transposase	0	COG3547	X	0
1231	GCA_002240435.1	Bordetella pertussis	NZ_CP021401.1	Chromosome	BETAPROTEOBACTERIA	IS110	3832589	3833893	+	COMPLETE	WP_010931561.1	3832854	3833870	+	CBO47_RS18480	IS110-like element IS1663 family transposase	0	COG3547	X	0
1232	GCA_001634305.1	Anoxybacillus sp. B7M1	NZ_CP015436.1	Chromosome	FIRMICUTES	IS110	3749247	3750723	-	COMPLETE	WP_042411710.1	3748265	3748936	-	GFC29_RS18200	class I SAM-dependent methyltransferase	-1	COG0500	QR	0
1233	GCA_001634305.1	Anoxybacillus sp. B7M1	NZ_CP015436.1	Chromosome	FIRMICUTES	IS110	3749247	3750723	-	COMPLETE	WP_066329493.1	3749339	3750625	-	GFC29_RS18205	transposase	0	COG0000	XXX	0
1234	GCA_001634305.1	Anoxybacillus sp. B7M1	NZ_CP015436.1	Chromosome	FIRMICUTES	IS110	3749247	3750723	-	COMPLETE	WP_042411712.1	3752398	3753249	+	GFC29_RS18210	hypothetical protein	1	COG0000	XXX	0
1235	GCA_002847385.1	Stenotrophomonas maltophilia	NZ_CP025298.1	Chromosome	GAMMAPROTEOBACTERIA	IS110	4618385	4618415	-	INCOMPLETE	WP_049446947.1	4618555	4618887	+	SmaCSM2_RS21295	hypothetical protein	1	COG0000	XXX	0
1236	GCA_900187245.1	Streptococcus acidominimus	NZ_LT906454.1	Chromosome	FIRMICUTES	IS110	1451587	1452934	-	COMPLETE	WP_095122996.1	1451679	1452836	-	CKV85_RS07080	IS110 family transposase	0	COG3547	X	0
1237	GCA_900187245.1	Streptococcus acidominimus	NZ_LT906454.1	Chromosome	FIRMICUTES	IS110	1451587	1452934	-	COMPLETE	WP_095122998.1	1453111	1453554	+	CKV85_RS07085	hypothetical protein	1	COG0000	XXX	0
1238	GCA_900187245.1	Streptococcus acidominimus	NZ_LT906454.1	Chromosome	FIRMICUTES	IS110	1908127	1909507	+	COMPLETE	WP_095123462.1	1907677	1907973	-	CKV85_RS09300	rhodanese-like domain-containing protein	-1	COG0607	P	0
1239	GCA_900187245.1	Streptococcus acidominimus	NZ_LT906454.1	Chromosome	FIRMICUTES	IS110	1908127	1909507	+	COMPLETE	WP_095123463.1	1908252	1909415	+	CKV85_RS09305	IS110 family transposase	0	COG3547	X	0
1240	GCA_900187245.1	Streptococcus acidominimus	NZ_LT906454.1	Chromosome	FIRMICUTES	IS110	1908127	1909507	+	COMPLETE	WP_095122744.1	1911754	1912758	+	CKV85_RS09320	IS5/IS1182 family transposase	1	COG3039	X	0
1241	GCA_900187245.1	Streptococcus acidominimus	NZ_LT906454.1	Chromosome	FIRMICUTES	IS110	2142998	2143847	+	INCOMPLETE	WP_095123583.1	2141256	2141693	-	CKV85_RS10510	HTH domain-containing protein	-1	COG1846	K	0
1242	GCA_900187245.1	Streptococcus acidominimus	NZ_LT906454.1	Chromosome	FIRMICUTES	IS110	2142998	2143847	+	INCOMPLETE	WP_095123585.1	2144416	2145672	+	CKV85_RS10525	ISL3 family transposase	1	COG3464	X	0
1243	GCA_900187245.1	Streptococcus acidominimus	NZ_LT906454.1	Chromosome	FIRMICUTES	IS110	2165425	2166729	+	COMPLETE	WP_095123593.1	2165514	2166716	+	CKV85_RS10690	IS110 family transposase	0	COG3547	X	0
1244	GCA_900187245.1	Streptococcus acidominimus	NZ_LT906454.1	Chromosome	FIRMICUTES	IS110	2165425	2166729	+	COMPLETE	WP_095123585.1	2166893	2168149	+	CKV85_RS10695	ISL3 family transposase	1	COG3464	X	0
1245	GCA_001692675.1	Bacillus thuringiensis	NZ_CP016590.1	Plasmid	FIRMICUTES	IS110	56037	57772	-	COMPLETE	WP_081306203.1	55810	55998	-	BCM43_RS32685	hypothetical protein	-1	COG0000	XXX	0
1246	GCA_001692675.1	Bacillus thuringiensis	NZ_CP016590.1	Plasmid	FIRMICUTES	IS110	56037	57772	-	COMPLETE	WP_065703200.1	56191	57420	-	BCM43_RS29500	IS110 family transposase	0	COG3547	X	0
1247	GCA_001692675.1	Bacillus thuringiensis	NZ_CP016590.1	Plasmid	FIRMICUTES	IS110	56037	57772	-	COMPLETE	WP_065705755.1	57785	57982	+	BCM43_RS29505	hypothetical protein	1	COG0000	XXX	0
1248	GCA_001986655.1	Bordetella pertussis	NZ_CP011700.1	Chromosome	BETAPROTEOBACTERIA	IS110	2608262	2609444	+	COMPLETE	WP_010931363.1	2608405	2609421	+	ABB93_RS12665	IS110-like element IS1663 family transposase	0	COG3547	X	0
1249	GCA_001986655.1	Bordetella pertussis	NZ_CP011700.1	Chromosome	BETAPROTEOBACTERIA	IS110	3838059	3839363	+	COMPLETE	WP_010931561.1	3838324	3839340	+	ABB93_RS18560	IS110-like element IS1663 family transposase	0	COG3547	X	0
1250	GCA_000007685.1	Leptospira interrogans serovar Copenhageni str. Fiocruz L1-130	NC_005823.1	Chromosome	SPIROCHAETIA	IS110	94955	95284	+	INCOMPLETE	WP_000411020.1	95707	95880	+	LIC_RS00395	hypothetical protein	1	COG0000	XXX	0
1251	GCA_000007685.1	Leptospira interrogans serovar Copenhageni str. Fiocruz L1-130	NC_005823.1	Chromosome	SPIROCHAETIA	IS110	681261	681581	+	INCOMPLETE	WP_001121182.1	679421	679600	-	LIC_RS20135	hypothetical protein	-1	COG0000	XXX	0
1252	GCA_000007685.1	Leptospira interrogans serovar Copenhageni str. Fiocruz L1-130	NC_005823.1	Chromosome	SPIROCHAETIA	IS110	819795	820016	+	INCOMPLETE	WP_000689258.1	819002	819181	-	LIC_RS03475	hypothetical protein	-1	COG0000	XXX	0
1253	GCA_000007685.1	Leptospira interrogans serovar Copenhageni str. Fiocruz L1-130	NC_005823.1	Chromosome	SPIROCHAETIA	IS110	3214646	3214818	-	INCOMPLETE	WP_001072176.1	3215164	3215691	+	LIC_RS13570	hypothetical protein	1	COG0000	XXX	0
1254	GCA_000007685.1	Leptospira interrogans serovar Copenhageni str. Fiocruz L1-130	NC_005823.1	Chromosome	SPIROCHAETIA	IS110	3447234	3447460	-	INCOMPLETE	WP_080010706.1	3446722	3446934	-	LIC_RS21495	hypothetical protein	-1	COG0000	XXX	0
1255	GCA_000007685.1	Leptospira interrogans serovar Copenhageni str. Fiocruz L1-130	NC_005823.1	Chromosome	SPIROCHAETIA	IS110	3771920	3771997	-	INCOMPLETE	WP_000581489.1	3771496	3771693	-	LIC_RS15885	hypothetical protein	-1	COG0000	XXX	0
1256	GCA_001986915.1	Bordetella pertussis	NZ_CP011713.1	Chromosome	BETAPROTEOBACTERIA	IS110	1418098	1419297	-	COMPLETE	WP_010931363.1	1418138	1419154	-	ABC06_RS06885	IS110-like element IS1663 family transposase	0	COG3547	X	0
1257	GCA_001986915.1	Bordetella pertussis	NZ_CP011713.1	Chromosome	BETAPROTEOBACTERIA	IS110	3841219	3842523	+	COMPLETE	WP_010931561.1	3841484	3842500	+	ABC06_RS18575	IS110-like element IS1663 family transposase	0	COG3547	X	0
1258	GCA_002180315.1	Klebsiella pneumoniae	NZ_CP021710.1	Plasmid	GAMMAPROTEOBACTERIA	IS110	50462	51802	+	COMPLETE	WP_001067855.1	46571	47275	-	AM390_RS28470	IS6 family transposase IS15DIV	-1	COG3316	X	0
1259	GCA_002180315.1	Klebsiella pneumoniae	NZ_CP021710.1	Plasmid	GAMMAPROTEOBACTERIA	IS110	50462	51802	+	COMPLETE	WP_087741209.1	50543	51547	+	AM390_RS28490	IS110 family transposase	0	COG3547	X	0
1260	GCA_001985225.1	Bordetella pertussis	NZ_CP011182.1	Chromosome	BETAPROTEOBACTERIA	IS110	2639405	2640587	+	COMPLETE	WP_010931363.1	2639548	2640564	+	WU16_RS12795	IS110-like element IS1663 family transposase	0	COG3547	X	0
1261	GCA_001985225.1	Bordetella pertussis	NZ_CP011182.1	Chromosome	BETAPROTEOBACTERIA	IS110	3839132	3840433	+	COMPLETE	WP_010931561.1	3839394	3840410	+	WU16_RS18525	IS110-like element IS1663 family transposase	0	COG3547	X	0
1262	GCA_001411495.1	Burkholderia cepacia ATCC 25416	NZ_CP012982.1	Chromosome	BETAPROTEOBACTERIA	IS110	1051912	1053369	+	COMPLETE	WP_081040827.1	1052086	1053348	+	APZ15_RS22115	IS110 family transposase	0	COG3547	X	0
1263	GCA_001411495.1	Burkholderia cepacia ATCC 25416	NZ_CP012982.1	Chromosome	BETAPROTEOBACTERIA	IS110	1051912	1053369	+	COMPLETE	WP_027790669.1	1053396	1054097	+	APZ15_RS22120	MBL fold metallo-hydrolase	1	COG0426	C	0
1264	GCA_001411495.1	Burkholderia cepacia ATCC 25416	NZ_CP012982.1	Chromosome	BETAPROTEOBACTERIA	IS110	1566634	1568092	+	COMPLETE	WP_027790283.1	1566252	1566455	-	APZ15_RS24365	hypothetical protein	-1	COG0000	XXX	0
1265	GCA_001411495.1	Burkholderia cepacia ATCC 25416	NZ_CP012982.1	Chromosome	BETAPROTEOBACTERIA	IS110	1566634	1568092	+	COMPLETE	WP_080982179.1	1566810	1568072	+	APZ15_RS24370	IS110 family transposase	0	COG0000	XXX	0
1266	GCA_002028405.1	Thiomonas intermedia	NZ_CP020046.1	Chromosome	BETAPROTEOBACTERIA	IS110	2015115	2015677	-	INCOMPLETE	WP_079420493.1	2012974	2014317	-	BVH73_RS09350	IS110 family transposase	-1	COG3547	X	0
1267	GCA_002028405.1	Thiomonas intermedia	NZ_CP020046.1	Chromosome	BETAPROTEOBACTERIA	IS110	2015115	2015677	-	INCOMPLETE	WP_079418066.1	2015782	2016024	+	BVH73_RS09360	type II toxin-antitoxin system Phd/YefM family antitoxin	1	COG2161	V	0
1268	GCA_001456115.1	Sphingobium baderi	NZ_CP013265.1	Plasmid	ALPHAPROTEOBACTERIA	IS110	198583	199683	-	COMPLETE	WP_082635354.1	197945	198277	-	ATN00_RS21100	DUF541 domain-containing protein	-1	COG0000	XXX	0
1269	GCA_001456115.1	Sphingobium baderi	NZ_CP013265.1	Plasmid	ALPHAPROTEOBACTERIA	IS110	198583	199683	-	COMPLETE	WP_062069307.1	198568	199683	-	ATN00_RS21105	IS110 family transposase	0	COG3547	X	0
1270	GCA_001038625.1	Clostridium carboxidivorans P7	NZ_CP011803.1	Chromosome	FIRMICUTES	IS110	4367180	4367702	-	INCOMPLETE	WP_007063889.1	4367904	4368110	+	Ccar_RS19415	hypothetical protein	1	COG0494	V	0
1271	GCA_000196595.1	Streptococcus pneumoniae TCH8431/19A	NC_014251.1	Chromosome	FIRMICUTES	IS110	1441754	1442534	+	INCOMPLETE	WP_001153814.1	1444715	1445590	+	HMPREF0837_RS07530	IS30 family transposase	1	COG2826	X	0
1272	GCA_002393365.1	Escherichia coli	NZ_CP023535.1	Chromosome	GAMMAPROTEOBACTERIA	IS110	3660092	3660589	-	INCOMPLETE	WP_001387261.1	3664445	3664708	+	CO706_RS20580	hypothetical protein	1	COG0000	XXX	0
1273	GCA_000723505.1	Mucinivorans hirudinis	NZ_HG934468.1	Chromosome	BACTEROIDETES/CHLOROBI GROUP	IS110	1752049	1753428	-	INCOMPLETE	WP_051731114.1	1750836	1751603	-	BN938_RS07885	DUF1273 domain-containing protein	-1	COG4474	X	0
1274	GCA_000723505.1	Mucinivorans hirudinis	NZ_HG934468.1	Chromosome	BACTEROIDETES/CHLOROBI GROUP	IS110	1752049	1753428	-	INCOMPLETE	WP_038652147.1	1752434	1753363	-	BN938_RS07890	IS110 family transposase	0	COG3547	X	0
1275	GCA_000723505.1	Mucinivorans hirudinis	NZ_HG934468.1	Chromosome	BACTEROIDETES/CHLOROBI GROUP	IS110	1752049	1753428	-	INCOMPLETE	WP_038655421.1	1753597	1753869	+	BN938_RS07895	transcriptional regulator	1	COG0000	XXX	0
1276	GCA_000723505.1	Mucinivorans hirudinis	NZ_HG934468.1	Chromosome	BACTEROIDETES/CHLOROBI GROUP	IS110	2630905	2631838	+	INCOMPLETE	WP_038656337.1	2629921	2630187	-	BN938_RS11975	hypothetical protein	-1	COG0000	XXX	0
1277	GCA_000723505.1	Mucinivorans hirudinis	NZ_HG934468.1	Chromosome	BACTEROIDETES/CHLOROBI GROUP	IS110	2630905	2631838	+	INCOMPLETE	WP_038656341.1	2631896	2633113	+	BN938_RS11985	IS256 family transposase	1	COG3328	X	0
1278	GCA_001295365.1	Parageobacillus thermoglucosidasius	NZ_CP012712.1	Chromosome	FIRMICUTES	IS110	2697010	2697503	+	INCOMPLETE	WP_042386061.1	2696539	2696880	-	AOT13_RS13200	PadR family transcriptional regulator	-1	COG1695	K	0
1279	GCA_001985985.1	Bordetella pertussis	NZ_CP012089.1	Chromosome	BETAPROTEOBACTERIA	IS110	1447356	1448555	-	COMPLETE	WP_010930320.1	1447396	1448412	-	AC888_RS06900	IS110-like element IS1663 family transposase	0	COG3547	X	0
1280	GCA_001985985.1	Bordetella pertussis	NZ_CP012089.1	Chromosome	BETAPROTEOBACTERIA	IS110	3835290	3836594	+	COMPLETE	WP_010931561.1	3835555	3836571	+	AC888_RS18445	IS110-like element IS1663 family transposase	0	COG3547	X	0
1281	GCA_000259175.1	Providencia stuartii MRSN 2154	NC_017731.1	Chromosome	GAMMAPROTEOBACTERIA	IS110	3840771	3841621	-	INCOMPLETE	WP_014658064.1	3840539	3840712	-	S70_RS21320	hypothetical protein	-1	COG0000	XXX	0
1282	GCA_000259175.1	Providencia stuartii MRSN 2154	NC_017731.1	Chromosome	GAMMAPROTEOBACTERIA	IS110	3840771	3841621	-	INCOMPLETE	WP_014658066.1	3842658	3842840	+	S70_RS17900	hypothetical protein	1	COG0000	XXX	0
1283	GCA_001986255.1	Bordetella pertussis	NZ_CP011239.1	Chromosome	BETAPROTEOBACTERIA	IS110	2637297	2638479	+	COMPLETE	WP_023853536.1	2637440	2638456	+	XA12_RS12780	IS110-like element IS1663 family transposase	0	COG3547	X	0
1284	GCA_001986255.1	Bordetella pertussis	NZ_CP011239.1	Chromosome	BETAPROTEOBACTERIA	IS110	3837003	3838304	+	COMPLETE	WP_010931561.1	3837265	3838281	+	XA12_RS18510	IS110-like element IS1663 family transposase	0	COG3547	X	0
1285	GCA_001686545.1	Bordetella pertussis	NZ_CP015767.1	Chromosome	BETAPROTEOBACTERIA	IS110	2389081	2390263	+	COMPLETE	WP_010931363.1	2389224	2390240	+	A8B89_RS11360	IS110-like element IS1663 family transposase	0	COG3547	X	0
1286	GCA_001686545.1	Bordetella pertussis	NZ_CP015767.1	Chromosome	BETAPROTEOBACTERIA	IS110	3586705	3588006	+	COMPLETE	WP_010931561.1	3586967	3587983	+	A8B89_RS17025	IS110-like element IS1663 family transposase	0	COG3547	X	0
1287	GCA_001867085.1	Corynebacterium pseudotuberculosis	NZ_CP015187.1	Chromosome	ACTINOBACTERIA	IS110	2123937	2125290	+	COMPLETE	WP_048653436.1	2124011	2125222	+	A4R66_RS09725	IS110 family transposase	0	COG3547	X	0
1288	GCA_001867085.1	Corynebacterium pseudotuberculosis	NZ_CP015187.1	Chromosome	ACTINOBACTERIA	IS110	2123937	2125290	+	COMPLETE	WP_014367701.1	2125627	2126382	+	A4R66_RS09730	hypothetical protein	1	COG0000	XXX	0
1289	GCA_000510325.1	Pseudomonas monteilii SB3101	NC_023076.1	Chromosome	GAMMAPROTEOBACTERIA	IS110	3999345	4000417	-	INCOMPLETE	WP_013970314.1	3999366	4000319	-	X970_RS18320	IS110 family transposase	0	COG3547	X	0
1290	GCA_000510325.1	Pseudomonas monteilii SB3101	NC_023076.1	Chromosome	GAMMAPROTEOBACTERIA	IS110	3999345	4000417	-	INCOMPLETE	WP_024087569.1	4000801	4002210	+	X970_RS18325	PAAR domain-containing protein	1	COG4104	U	0
1291	GCA_000510325.1	Pseudomonas monteilii SB3101	NC_023076.1	Chromosome	GAMMAPROTEOBACTERIA	IS110	5493713	5494848	-	COMPLETE	WP_024086516.1	5496128	5497108	+	X970_RS25000	IS5-like element ISPa26 family transposase	1	COG3039	X	0
1292	GCA_000441535.1	Streptococcus lutetiensis 033	NC_021900.1	Chromosome	FIRMICUTES	IS110	820990	822330	-	COMPLETE	WP_081665454.1	820177	820359	-	KE3_RS10150	hypothetical protein	-1	COG0000	XXX	0
1293	GCA_000441535.1	Streptococcus lutetiensis 033	NC_021900.1	Chromosome	FIRMICUTES	IS110	820990	822330	-	COMPLETE	WP_020916645.1	822658	823917	+	KE3_RS04240	accessory Sec system protein translocase subunit SecY2	1	COG0201	U	0
1294	GCA_001988775.1	Bordetella pertussis	NZ_CP013879.1	Chromosome	BETAPROTEOBACTERIA	IS110	2608063	2609245	+	COMPLETE	WP_010931363.1	2608206	2609222	+	AVS52_RS12660	IS110-like element IS1663 family transposase	0	COG3547	X	0
1295	GCA_001988775.1	Bordetella pertussis	NZ_CP013879.1	Chromosome	BETAPROTEOBACTERIA	IS110	3839956	3841260	+	COMPLETE	WP_010931561.1	3840221	3841237	+	AVS52_RS18565	IS110-like element IS1663 family transposase	0	COG3547	X	0
1296	GCA_000422165.1	Lactobacillus helveticus CNRZ32	NC_021744.1	Chromosome	FIRMICUTES	IS110	742630	744052	-	COMPLETE	WP_003627957.1	742126	742473	-	LHE_RS15170	IS66 family insertion sequence hypothetical protein	-1	COG3436	X	0
1297	GCA_000422165.1	Lactobacillus helveticus CNRZ32	NC_021744.1	Chromosome	FIRMICUTES	IS110	742630	744052	-	COMPLETE	WP_041806187.1	742711	743799	-	LHE_RS15175	IS110 family transposase	0	COG3547	X	0
1298	GCA_000422165.1	Lactobacillus helveticus CNRZ32	NC_021744.1	Chromosome	FIRMICUTES	IS110	742630	744052	-	COMPLETE	WP_003627796.1	744153	744422	+	LHE_RS15180	hypothetical protein	1	COG0000	XXX	0
1299	GCA_002119765.1	Pseudorhodoplanes sinuspersici	NZ_CP021112.1	Chromosome	ALPHAPROTEOBACTERIA	IS110	2986355	2988255	+	INCOMPLETE	WP_086088535.1	2985208	2985456	-	CAK95_RS14410	hypothetical protein	-1	COG0000	XXX	0
1300	GCA_002119765.1	Pseudorhodoplanes sinuspersici	NZ_CP021112.1	Chromosome	ALPHAPROTEOBACTERIA	IS110	2986355	2988255	+	INCOMPLETE	WP_086088536.1	2991383	2991712	+	CAK95_RS14440	hypothetical protein	1	COG0000	XXX	0
1301	GCA_000212975.1	Bordetella pertussis CS	NC_017223.1	Chromosome	BETAPROTEOBACTERIA	IS110	1465043	1466242	-	COMPLETE	WP_010930320.1	1465083	1466099	-	BPTD_RS06915	IS110 family transposase	0	COG3547	X	0
1302	GCA_000212975.1	Bordetella pertussis CS	NC_017223.1	Chromosome	BETAPROTEOBACTERIA	IS110	3856959	3858263	+	COMPLETE	WP_010931561.1	3857224	3858240	+	BPTD_RS18335	IS110 family transposase	0	COG3547	X	0
1303	GCA_001700855.1	Raoultella ornithinolytica	NZ_CP008886.1	Chromosome	GAMMAPROTEOBACTERIA	IS110	2235074	2236339	+	COMPLETE	WP_081312990.1	2234026	2234880	-	HY59_RS10425	DDE domain-containing protein	-1	COG2801	X	0
1304	GCA_001700855.1	Raoultella ornithinolytica	NZ_CP008886.1	Chromosome	GAMMAPROTEOBACTERIA	IS110	2235074	2236339	+	COMPLETE	WP_065906418.1	2235350	2236318	+	HY59_RS10435	IS110 family transposase	0	COG3547	X	0
1305	GCA_001700855.1	Raoultella ornithinolytica	NZ_CP008886.1	Chromosome	GAMMAPROTEOBACTERIA	IS110	4464860	4466172	-	COMPLETE	WP_065906418.1	4464928	4465896	-	HY59_RS20535	IS110 family transposase	0	COG3547	X	0
1306	GCA_001700855.1	Raoultella ornithinolytica	NZ_CP008886.1	Chromosome	GAMMAPROTEOBACTERIA	IS110	4464860	4466172	-	COMPLETE	WP_081312990.1	4466366	4467220	+	HY59_RS20545	DDE domain-containing protein	1	COG2801	X	0
1307	GCA_000493295.2	Salmonella enterica subsp. enterica serovar Poona str. ATCC BAA-1673	NZ_CP019190.1	Plasmid	GAMMAPROTEOBACTERIA	IS110	71878	73340	-	COMPLETE	WP_023213517.1	71910	73106	-	SEEP1673_RS25815	IS110 family transposase	0	COG3547	X	0
1308	GCA_000493295.2	Salmonella enterica subsp. enterica serovar Poona str. ATCC BAA-1673	NZ_CP019190.1	Plasmid	GAMMAPROTEOBACTERIA	IS110	71878	73340	-	COMPLETE	WP_023213518.1	73428	73697	+	SEEP1673_RS25820	prevent-host-death family protein	1	COG0000	XXX	0
1309	GCA_000493295.2	Salmonella enterica subsp. enterica serovar Poona str. ATCC BAA-1673	NZ_CP019190.1	Plasmid	GAMMAPROTEOBACTERIA	IS110	107181	108526	-	COMPLETE	WP_023214317.1	106398	106649	-	SEEP1673_RS25980	type II toxin-antitoxin system antitoxin, RelB/DinJ family	-1	COG3077	V	0
1310	GCA_000493295.2	Salmonella enterica subsp. enterica serovar Poona str. ATCC BAA-1673	NZ_CP019190.1	Plasmid	GAMMAPROTEOBACTERIA	IS110	107181	108526	-	COMPLETE	WP_023214319.1	107406	108425	-	SEEP1673_RS25990	IS110 family transposase	0	COG3547	X	0
1311	GCA_000493295.2	Salmonella enterica subsp. enterica serovar Poona str. ATCC BAA-1673	NZ_CP019190.1	Plasmid	GAMMAPROTEOBACTERIA	IS110	128976	129734	+	INCOMPLETE	WP_023213115.1	128439	128639	-	SEEP1673_RS26110	hypothetical protein	-1	COG0000	XXX	0
1312	GCA_000299235.1	Leptospirillum ferriphilum ML-04	NC_018649.1	Chromosome	NITROSPIRA	IS110	17417	18647	-	COMPLETE	WP_014959793.1	15878	17095	-	LFML04_RS00060	IS256 family transposase	-1	COG3328	X	0
1313	GCA_000299235.1	Leptospirillum ferriphilum ML-04	NC_018649.1	Chromosome	NITROSPIRA	IS110	17417	18647	-	COMPLETE	WP_014959795.1	17491	18549	-	LFML04_RS00065	IS110 family transposase	0	COG3547	X	0
1314	GCA_000299235.1	Leptospirillum ferriphilum ML-04	NC_018649.1	Chromosome	NITROSPIRA	IS110	17417	18647	-	COMPLETE	WP_041772007.1	18655	19131	+	LFML04_RS00070	hypothetical protein	1	COG0000	XXX	0
1315	GCA_000299235.1	Leptospirillum ferriphilum ML-04	NC_018649.1	Chromosome	NITROSPIRA	IS110	290793	292023	-	COMPLETE	WP_014960075.1	287946	289091	-	LFML04_RS01500	IS110 family transposase	-1	COG3547	X	0
1316	GCA_000299235.1	Leptospirillum ferriphilum ML-04	NC_018649.1	Chromosome	NITROSPIRA	IS110	290793	292023	-	COMPLETE	WP_014959795.1	290867	291925	-	LFML04_RS01510	IS110 family transposase	0	COG3547	X	0
1317	GCA_000299235.1	Leptospirillum ferriphilum ML-04	NC_018649.1	Chromosome	NITROSPIRA	IS110	290793	292023	-	COMPLETE	WP_041772035.1	292100	292492	+	LFML04_RS01515	type II toxin-antitoxin system RelE/ParE family toxin	1	COG4737	S	0
1318	GCA_000299235.1	Leptospirillum ferriphilum ML-04	NC_018649.1	Chromosome	NITROSPIRA	IS110	1566583	1567837	+	COMPLETE	WP_014961347.1	1565916	1566473	-	LFML04_RS07930	hypothetical protein	-1	COG0000	XXX	0
1319	GCA_000299235.1	Leptospirillum ferriphilum ML-04	NC_018649.1	Chromosome	NITROSPIRA	IS110	1566583	1567837	+	COMPLETE	WP_014959795.1	1566699	1567757	+	LFML04_RS07935	IS110 family transposase	0	COG3547	X	0
1320	GCA_000299235.1	Leptospirillum ferriphilum ML-04	NC_018649.1	Chromosome	NITROSPIRA	IS110	1566583	1567837	+	COMPLETE	WP_014959793.1	1568153	1569370	+	LFML04_RS07940	IS256 family transposase	1	COG3328	X	0
1321	GCA_000299235.1	Leptospirillum ferriphilum ML-04	NC_018649.1	Chromosome	NITROSPIRA	IS110	1592158	1592923	-	INCOMPLETE	WP_014961371.1	1591408	1591965	-	LFML04_RS08070	IS21 family transposase	-1	COG4584	X	0
1322	GCA_000299235.1	Leptospirillum ferriphilum ML-04	NC_018649.1	Chromosome	NITROSPIRA	IS110	1592158	1592923	-	INCOMPLETE	WP_050995551.1	1592123	1592923	-	LFML04_RS08075	IS110 family transposase	0	COG3547	X	0
1323	GCA_000316645.1	Nostoc sp. PCC 7524	NC_019684.1	Chromosome	CYANOBACTERIA/MELAINABACTERIA GROUP	IS110	2412722	2413631	-	INCOMPLETE	WP_015138278.1	2411758	2412414	-	NOS7524_RS09565	tRNA (adenosine(37)-N6)-threonylcarbamoyltransferase complex dimerization subunit type 1 TsaB	-1	COG1214	J	0
1324	GCA_000316645.1	Nostoc sp. PCC 7524	NC_019684.1	Chromosome	CYANOBACTERIA/MELAINABACTERIA GROUP	IS110	4570472	4571897	+	COMPLETE	WP_015136751.1	4570576	4571811	+	NOS7524_RS18255	IS110 family transposase	0	COG3547	X	0
1325	GCA_000705595.2	Sinorhizobium americanum CCGM7	NZ_CP013051.1	Chromosome	ALPHAPROTEOBACTERIA	IS110	999685	1000888	+	COMPLETE	WP_037382081.1	999762	1000829	+	SAMCCGM7_RS04655	IS110 family transposase	0	COG3547	X	0
1326	GCA_000705595.2	Sinorhizobium americanum CCGM7	NZ_CP013053.1	Plasmid	ALPHAPROTEOBACTERIA	IS110	253509	253965	-	INCOMPLETE	WP_026169156.1	252253	253263	-	SAMCCGM7_RS20290	IS30 family transposase	-1	COG2826	X	0
1327	GCA_000705595.2	Sinorhizobium americanum CCGM7	NZ_CP013053.1	Plasmid	ALPHAPROTEOBACTERIA	IS110	253509	253965	-	INCOMPLETE	WP_037377715.1	254199	254390	+	SAMCCGM7_RS20300	hypothetical protein	1	COG0000	XXX	0
1328	GCA_000705595.2	Sinorhizobium americanum CCGM7	NZ_CP013054.1	Plasmid	ALPHAPROTEOBACTERIA	IS110	750911	751191	+	INCOMPLETE	WP_037381592.1	753233	754036	+	SAMCCGM7_RS25225	class I SAM-dependent methyltransferase	1	COG0500	QR	0
1329	GCA_000705595.2	Sinorhizobium americanum CCGM7	NZ_CP013054.1	Plasmid	ALPHAPROTEOBACTERIA	IS110	1536435	1537662	-	COMPLETE	WP_083541731.1	1534707	1535621	-	SAMCCGM7_RS28755	hypothetical protein	-1	COG0000	XXX	0
1330	GCA_000705595.2	Sinorhizobium americanum CCGM7	NZ_CP013054.1	Plasmid	ALPHAPROTEOBACTERIA	IS110	1536435	1537662	-	COMPLETE	WP_072597467.1	1536530	1537582	-	SAMCCGM7_RS28765	IS110 family transposase	0	COG3547	X	0
1331	GCA_000705595.2	Sinorhizobium americanum CCGM7	NZ_CP013054.1	Plasmid	ALPHAPROTEOBACTERIA	IS110	1536435	1537662	-	COMPLETE	WP_037384363.1	1538593	1538904	+	SAMCCGM7_RS28775	hypothetical protein	1	COG0000	XXX	0
1332	GCA_001953235.1	Enterococcus faecium	NZ_CP018828.1	Chromosome	FIRMICUTES	IS110	1792597	1794037	+	COMPLETE	WP_002297404.1	1792695	1793945	+	AL026_RS11285	IS110 family transposase	0	COG3547	X	0
1333	GCA_001953235.1	Enterococcus faecium	NZ_CP018828.1	Chromosome	FIRMICUTES	IS110	1792597	1794037	+	COMPLETE	WP_002295273.1	1794231	1794488	+	AL026_RS11290	hypothetical protein	1	COG0000	XXX	0
1334	GCA_001953235.1	Enterococcus faecium	NZ_CP018828.1	Chromosome	FIRMICUTES	IS110	2596033	2597473	+	COMPLETE	WP_002287107.1	2596131	2597381	+	AL026_RS15605	IS110 family transposase	0	COG3547	X	0
1335	GCA_001953235.1	Enterococcus faecium	NZ_CP018828.1	Chromosome	FIRMICUTES	IS110	2596033	2597473	+	COMPLETE	WP_002287451.1	2597734	2598540	+	AL026_RS15615	glutamate 5-kinase	1	COG0263	E	0
1336	GCA_000959525.1	Burkholderia multivorans ATCC BAA-247	NZ_CP009832.1	Chromosome	BETAPROTEOBACTERIA	IS110	1496558	1497074	-	INCOMPLETE	WP_080596269.1	1494547	1495425	-	NP80_RS30020	IS110 family transposase	-1	COG3547	X	0
1337	GCA_002848685.1	Enterococcus faecium	NZ_CP023789.1	Chromosome	FIRMICUTES	IS110	1843733	1845173	+	COMPLETE	WP_002297404.1	1843831	1845081	+	CO995_RS09540	IS110 family transposase	0	COG3547	X	0
1338	GCA_002848685.1	Enterococcus faecium	NZ_CP023789.1	Chromosome	FIRMICUTES	IS110	1843733	1845173	+	COMPLETE	WP_002295273.1	1845367	1845624	+	CO995_RS09545	hypothetical protein	1	COG0000	XXX	0
1339	GCA_002848685.1	Enterococcus faecium	NZ_CP023789.1	Chromosome	FIRMICUTES	IS110	2654326	2655766	+	COMPLETE	WP_002287107.1	2654424	2655674	+	CO995_RS13685	IS110 family transposase	0	COG3547	X	0
1340	GCA_002848685.1	Enterococcus faecium	NZ_CP023789.1	Chromosome	FIRMICUTES	IS110	2654326	2655766	+	COMPLETE	WP_002287451.1	2656027	2656833	+	CO995_RS13690	glutamate 5-kinase	1	COG0263	E	0
1341	GCA_001524445.2	Burkholderia sp. MSMB0266	NZ_CP013417.1	Chromosome	BETAPROTEOBACTERIA	IS110	1894835	1894983	-	INCOMPLETE	WP_059577516.1	1892964	1894022	-	WS78_RS09410	diaminohydroxyphosphoribosylaminopyrimidine deaminase	-1	COG0451	M	0
1342	GCA_001524445.2	Burkholderia sp. MSMB0266	NZ_CP013417.1	Chromosome	BETAPROTEOBACTERIA	IS110	1894835	1894983	-	INCOMPLETE	WP_081989263.1	1895195	1895431	+	WS78_RS09420	hypothetical protein	1	COG0000	XXX	0
1343	GCA_001524445.2	Burkholderia sp. MSMB0266	NZ_CP013419.1	Plasmid	BETAPROTEOBACTERIA	IS110	150703	151861	+	INCOMPLETE	WP_085701556.1	149388	149711	-	WS78_RS34435	hypothetical protein	-1	COG3335	X	0
1344	GCA_001524445.2	Burkholderia sp. MSMB0266	NZ_CP013419.1	Plasmid	BETAPROTEOBACTERIA	IS110	150703	151861	+	INCOMPLETE	WP_082717268.1	151947	152390	+	WS78_RS34450	IS66 family insertion sequence hypothetical protein	1	COG2963	X	0
1345	GCA_001985065.1	Bordetella pertussis	NZ_CP011174.1	Chromosome	BETAPROTEOBACTERIA	IS110	2636258	2637440	+	COMPLETE	WP_010931363.1	2636401	2637417	+	WU08_RS12790	IS110-like element IS1663 family transposase	0	COG3547	X	0
1346	GCA_001985065.1	Bordetella pertussis	NZ_CP011174.1	Chromosome	BETAPROTEOBACTERIA	IS110	3833879	3835180	+	COMPLETE	WP_010931561.1	3834141	3835157	+	WU08_RS18505	IS110-like element IS1663 family transposase	0	COG3547	X	0
1347	GCA_002007765.1	Paenibacillus larvae subsp. pulvifaciens	NZ_CP019794.1	Chromosome	FIRMICUTES	IS110	2862376	2862600	+	INCOMPLETE	WP_077996638.1	2862376	2862630	+	B1222_RS14725	hypothetical protein	0	COG3547	X	0
1348	GCA_001708465.1	Pseudomonas fluorescens	NZ_CP015638.1	Chromosome	GAMMAPROTEOBACTERIA	IS110	3299099	3300462	+	COMPLETE	WP_024074122.1	3299181	3300206	+	A7319_RS14590	IS110 family transposase	0	COG3547	X	0
1349	GCA_000785705.2	Methylomonas denitrificans	NZ_CP014476.1	Chromosome	GAMMAPROTEOBACTERIA	IS110	2408655	2409195	+	INCOMPLETE	WP_062328601.1	2411355	2412152	+	JT25_RS11115	hypothetical protein	1	COG0000	XXX	0
1350	GCA_002291425.1	Gibbsiella quercinecans	NZ_CP014136.1	Chromosome	GAMMAPROTEOBACTERIA	IS110	3168803	3170343	+	COMPLETE	WP_095847019.1	3168979	3170034	+	AWC35_RS14800	IS110 family transposase	0	COG3547	X	0
1351	GCA_002291425.1	Gibbsiella quercinecans	NZ_CP014136.1	Chromosome	GAMMAPROTEOBACTERIA	IS110	3168803	3170343	+	COMPLETE	WP_095845103.1	3170684	3171832	+	AWC35_RS14805	integrase	1	COG2801	X	0
1352	GCA_000236925.1	Staphylococcus argenteus	NC_016942.1	Plasmid	FIRMICUTES	IS110	8138	9701	+	COMPLETE	WP_001077893.1	7473	8033	-	SAMSHR1132_RS13490	hypothetical protein	-1	COG0000	XXX	0
1353	GCA_000236925.1	Staphylococcus argenteus	NC_016942.1	Plasmid	FIRMICUTES	IS110	8138	9701	+	COMPLETE	WP_096001308.1	8387	9592	+	SAMSHR1132_RS13495	IS110 family transposase	0	COG3547	X	0
1354	GCA_000236925.1	Staphylococcus argenteus	NC_016941.1	Chromosome	FIRMICUTES	IS110	394953	396611	-	COMPLETE	WP_096001338.1	393369	394307	-	SAMSHR1132_RS01755	CAAX protease	-1	COG0000	XXX	0
1355	GCA_000236925.1	Staphylococcus argenteus	NC_016941.1	Chromosome	FIRMICUTES	IS110	394953	396611	-	COMPLETE	WP_096001303.1	395159	396364	-	SAMSHR1132_RS01765	IS110 family transposase	0	COG3547	X	0
1356	GCA_000236925.1	Staphylococcus argenteus	NC_016941.1	Chromosome	FIRMICUTES	IS110	394953	396611	-	COMPLETE	WP_000473145.1	396837	397448	+	SAMSHR1132_RS01770	toxin	1	COG0000	XXX	0
1357	GCA_000236925.1	Staphylococcus argenteus	NC_016941.1	Chromosome	FIRMICUTES	IS110	612138	613797	-	COMPLETE	WP_096001308.1	612345	613550	-	SAMSHR1132_RS02790	IS110 family transposase	0	COG3547	X	0
1358	GCA_001563265.1	Sphingobium sp. TKS	NZ_CP005084.1	Chromosome	ALPHAPROTEOBACTERIA	IS110	503534	504580	+	COMPLETE	WP_066562770.1	502698	503042	-	K426_RS23085	hypothetical protein	-1	COG0000	XXX	0
1359	GCA_001563265.1	Sphingobium sp. TKS	NZ_CP005084.1	Chromosome	ALPHAPROTEOBACTERIA	IS110	503534	504580	+	COMPLETE	WP_066562773.1	504927	505274	+	K426_RS23095	glycine zipper 2TM domain-containing protein	1	COG0000	XXX	0
1360	GCA_001563265.1	Sphingobium sp. TKS	NZ_CP005083.1	Chromosome	ALPHAPROTEOBACTERIA	IS110	517459	518674	-	COMPLETE	WP_066553395.1	517539	518576	-	K426_RS02665	transposase	0	COG3547	X	0
1361	GCA_001563265.1	Sphingobium sp. TKS	NZ_CP005083.1	Chromosome	ALPHAPROTEOBACTERIA	IS110	1807728	1808943	+	COMPLETE	WP_066553395.1	1807826	1808863	+	K426_RS09090	transposase	0	COG3547	X	0
1362	GCA_001563265.1	Sphingobium sp. TKS	NZ_CP005083.1	Chromosome	ALPHAPROTEOBACTERIA	IS110	2226854	2227935	-	INCOMPLETE	WP_048574961.1	2227977	2229209	+	K426_RS11125	integrase	1	COG0582	LX	0
1363	GCA_001563265.1	Sphingobium sp. TKS	NZ_CP005083.1	Chromosome	ALPHAPROTEOBACTERIA	IS110	3493332	3494505	-	INCOMPLETE	WP_066559698.1	3492952	3493188	-	K426_RS17250	hypothetical protein	-1	COG0000	XXX	0
1364	GCA_001563265.1	Sphingobium sp. TKS	NZ_CP005083.1	Chromosome	ALPHAPROTEOBACTERIA	IS110	3493332	3494505	-	INCOMPLETE	WP_048574961.1	3494547	3495779	+	K426_RS17265	integrase	1	COG0582	LX	0
1365	GCA_001563265.1	Sphingobium sp. TKS	NZ_CP005083.1	Chromosome	ALPHAPROTEOBACTERIA	IS110	3964538	3965534	-	INCOMPLETE	WP_066554315.1	3964553	3965494	-	K426_RS19580	transposase	0	COG3547	X	0
1366	GCA_001563265.1	Sphingobium sp. TKS	NZ_CP005083.1	Chromosome	ALPHAPROTEOBACTERIA	IS110	3964538	3965534	-	INCOMPLETE	WP_066559295.1	3965634	3966857	+	K426_RS19585	IS256 family transposase	1	COG3328	X	0
1367	GCA_001988615.1	Bordetella pertussis	NZ_CP013871.1	Chromosome	BETAPROTEOBACTERIA	IS110	2638304	2639486	+	COMPLETE	WP_010931363.1	2638447	2639463	+	AVS44_RS12795	IS110-like element IS1663 family transposase	0	COG3547	X	0
1368	GCA_001988615.1	Bordetella pertussis	NZ_CP013871.1	Chromosome	BETAPROTEOBACTERIA	IS110	3835911	3837212	+	COMPLETE	WP_023994644.1	3836173	3837189	+	AVS44_RS18505	IS110-like element IS1663 family transposase	0	COG3547	X	0
1369	GCA_001719045.1	Paenibacillus polymyxa	NZ_CP015423.1	Chromosome	FIRMICUTES	IS110	20893	21470	-	INCOMPLETE	WP_061828345.1	15864	16907	-	AOU00_RS00105	hypothetical protein	-1	COG0000	XXX	0
1370	GCA_001719045.1	Paenibacillus polymyxa	NZ_CP015423.1	Chromosome	FIRMICUTES	IS110	20893	21470	-	INCOMPLETE	WP_061828343.1	22039	23037	+	AOU00_RS00135	methyltransferase domain-containing protein	1	COG0500	QR	0
1371	GCA_001719045.1	Paenibacillus polymyxa	NZ_CP015423.1	Chromosome	FIRMICUTES	IS110	5747623	5748200	-	INCOMPLETE	WP_061828345.1	5742590	5743633	-	AOU00_RS25430	hypothetical protein	-1	COG0000	XXX	0
1372	GCA_001719045.1	Paenibacillus polymyxa	NZ_CP015423.1	Chromosome	FIRMICUTES	IS110	5747623	5748200	-	INCOMPLETE	WP_061828343.1	5748769	5749767	+	AOU00_RS25455	methyltransferase domain-containing protein	1	COG0500	QR	0
1373	GCA_001605365.1	Bordetella pertussis	NZ_CP010250.1	Chromosome	BETAPROTEOBACTERIA	IS110	2637730	2638912	+	COMPLETE	WP_010929632.1	2637873	2638889	+	OZ70_RS12595	IS110 family transposase IS1663	0	COG3547	X	0
1374	GCA_001605365.1	Bordetella pertussis	NZ_CP010250.1	Chromosome	BETAPROTEOBACTERIA	IS110	3838500	3839801	+	COMPLETE	WP_010931561.1	3838762	3839778	+	OZ70_RS18280	IS110 family transposase	0	COG3547	X	0
1375	GCA_001605565.1	Bordetella pertussis	NZ_CP010260.1	Chromosome	BETAPROTEOBACTERIA	IS110	2608261	2609443	+	COMPLETE	WP_010931363.1	2608404	2609420	+	QR55_RS12490	IS110 family transposase	0	COG3547	X	0
1376	GCA_001605565.1	Bordetella pertussis	NZ_CP010260.1	Chromosome	BETAPROTEOBACTERIA	IS110	3837011	3838315	+	COMPLETE	WP_010931561.1	3837276	3838292	+	QR55_RS18265	IS110 family transposase	0	COG3547	X	0
1377	GCA_001698045.1	Neisseria meningitidis	NZ_CP016644.1	Chromosome	BETAPROTEOBACTERIA	IS110	597212	597377	-	INCOMPLETE	WP_002221248.1	595985	596353	-	A6L21_RS03095	DUF808 domain-containing protein	-1	COG2354	S	0
1378	GCA_001698045.1	Neisseria meningitidis	NZ_CP016644.1	Chromosome	BETAPROTEOBACTERIA	IS110	801376	801575	+	INCOMPLETE	WP_002216744.1	800063	801028	-	A6L21_RS04285	IS30-like element IS1655 family transposase	-1	COG2826	X	0
1379	GCA_001698045.1	Neisseria meningitidis	NZ_CP016644.1	Chromosome	BETAPROTEOBACTERIA	IS110	1321287	1321539	+	INCOMPLETE	WP_079870394.1	1320691	1320873	-	A6L21_RS12505	hypothetical protein	-1	COG0000	XXX	0
1380	GCA_001698045.1	Neisseria meningitidis	NZ_CP016644.1	Chromosome	BETAPROTEOBACTERIA	IS110	1330776	1330934	-	INCOMPLETE	WP_002212949.1	1330480	1330689	-	A6L21_RS07060	4-oxalocrotonate tautomerase	-1	COG1942	Q	0
1381	GCA_001698045.1	Neisseria meningitidis	NZ_CP016644.1	Chromosome	BETAPROTEOBACTERIA	IS110	1479191	1479226	+	INCOMPLETE	WP_002238759.1	1479476	1479781	+	A6L21_RS07805	IS5/IS1182 family transposase	1	COG3039	X	0
1382	GCA_001698045.1	Neisseria meningitidis	NZ_CP016644.1	Chromosome	BETAPROTEOBACTERIA	IS110	1879102	1879354	-	INCOMPLETE	WP_079758134.1	1878742	1879038	-	A6L21_RS13035	hypothetical protein	-1	COG0000	XXX	0
1383	GCA_001885215.1	Synechococcus sp. SynAce01	NZ_CP018091.1	Chromosome	CYANOBACTERIA/MELAINABACTERIA GROUP	IS110	308663	309946	-	COMPLETE	WP_071799809.1	308059	308520	-	BM449_RS01660	transposase	-1	COG0000	XXX	0
1384	GCA_001885215.1	Synechococcus sp. SynAce01	NZ_CP018091.1	Chromosome	CYANOBACTERIA/MELAINABACTERIA GROUP	IS110	308663	309946	-	COMPLETE	WP_071799810.1	310467	310823	+	BM449_RS01670	hypothetical protein	1	COG4965	UW	0
1385	GCA_000968355.1	Sulfolobus solfataricus	NZ_CP011055.1	Chromosome	CRENARCHAEOTA	IS110	688285	689466	+	INCOMPLETE	WP_029552567.1	687396	687653	-	SULB_RS03685	hypothetical protein	-1	COG0000	XXX	0
1386	GCA_000968355.1	Sulfolobus solfataricus	NZ_CP011055.1	Chromosome	CRENARCHAEOTA	IS110	1435088	1435730	-	INCOMPLETE	WP_010923012.1	1432450	1432770	-	SULB_RS07665	hypothetical protein	-1	COG0000	XXX	0
1387	GCA_000968355.1	Sulfolobus solfataricus	NZ_CP011055.1	Chromosome	CRENARCHAEOTA	IS110	1435088	1435730	-	INCOMPLETE	WP_014511547.1	1435763	1436854	+	SULB_RS07685	ISH3-like element ISC1359 family transposase	1	COG3385	X	0
1388	GCA_000968355.1	Sulfolobus solfataricus	NZ_CP011055.1	Chromosome	CRENARCHAEOTA	IS110	1485672	1485997	+	INCOMPLETE	WP_009992249.1	1483726	1485042	-	SULB_RS08035	integrase	-1	COG0582	LX	0
1389	GCA_000968355.1	Sulfolobus solfataricus	NZ_CP011055.1	Chromosome	CRENARCHAEOTA	IS110	1896807	1897711	-	INCOMPLETE	WP_048186314.1	1896261	1896806	-	SULB_RS10385	transposase	-1	COG2452	X	0
1390	GCA_000968355.1	Sulfolobus solfataricus	NZ_CP011055.1	Chromosome	CRENARCHAEOTA	IS110	1896807	1897711	-	INCOMPLETE	WP_010923189.1	1898229	1898906	+	SULB_RS10395	DsbA family protein	1	COG2761	O	0
1391	GCA_000968355.1	Sulfolobus solfataricus	NZ_CP011055.1	Chromosome	CRENARCHAEOTA	IS110	2078045	2078205	-	INCOMPLETE	WP_009990047.1	2076729	2077715	-	SULB_RS11345	ABC transporter permease	-1	COG0601	EP	0
1392	GCA_000968355.1	Sulfolobus solfataricus	NZ_CP011055.1	Chromosome	CRENARCHAEOTA	IS110	2247442	2249000	+	INCOMPLETE	WP_009992856.1	2245702	2246226	-	SULB_RS12050	hypothetical protein	-1	COG0000	XXX	0
1393	GCA_000968355.1	Sulfolobus solfataricus	NZ_CP011055.1	Chromosome	CRENARCHAEOTA	IS110	2247442	2249000	+	INCOMPLETE	WP_048054331.1	2247512	2247718	+	SULB_RS12070	hypothetical protein	0	COG0000	XXX	0
1394	GCA_000968355.1	Sulfolobus solfataricus	NZ_CP011055.1	Chromosome	CRENARCHAEOTA	IS110	2358772	2360085	+	INCOMPLETE	WP_052293381.1	2357817	2358074	-	SULB_RS12625	IS1 family transposase	-1	COG1662	X	0
1395	GCA_000968355.1	Sulfolobus solfataricus	NZ_CP011055.1	Chromosome	CRENARCHAEOTA	IS110	2358772	2360085	+	INCOMPLETE	WP_009990167.1	2360175	2360435	+	SULB_RS12640	hypothetical protein	1	COG0000	XXX	0
1396	GCA_000968355.1	Sulfolobus solfataricus	NZ_CP011055.1	Chromosome	CRENARCHAEOTA	IS110	2397312	2398664	-	COMPLETE	WP_009992437.1	2396624	2397133	-	SULB_RS12820	hypothetical protein	-1	COG0000	XXX	0
1397	GCA_000968355.1	Sulfolobus solfataricus	NZ_CP011055.1	Chromosome	CRENARCHAEOTA	IS110	2397312	2398664	-	COMPLETE	WP_010923688.1	2397484	2398434	-	SULB_RS12825	IS110 family transposase	0	COG3547	X	0
1398	GCA_000968355.1	Sulfolobus solfataricus	NZ_CP011055.1	Chromosome	CRENARCHAEOTA	IS110	2405041	2405267	+	INCOMPLETE	WP_009990356.1	2404273	2404533	-	SULB_RS12865	AbrB family transcriptional regulator	-1	COG2002	KV	0
1399	GCA_000968355.1	Sulfolobus solfataricus	NZ_CP011055.1	Chromosome	CRENARCHAEOTA	IS110	2405041	2405267	+	INCOMPLETE	WP_009990354.1	2405483	2405941	+	SULB_RS12870	hypothetical protein	1	COG0000	XXX	0
1400	GCA_000968355.1	Sulfolobus solfataricus	NZ_CP011055.1	Chromosome	CRENARCHAEOTA	IS110	2435352	2435605	+	INCOMPLETE	WP_009988982.1	2434909	2435178	-	SULB_RS13030	hypothetical protein	-1	COG0000	XXX	0
1401	GCA_000968355.1	Sulfolobus solfataricus	NZ_CP011055.1	Chromosome	CRENARCHAEOTA	IS110	2435352	2435605	+	INCOMPLETE	WP_048056752.1	2435645	2436697	+	SULB_RS13035	IS4 family transposase	1	COG3385	X	0
1402	GCA_000968355.1	Sulfolobus solfataricus	NZ_CP011055.1	Chromosome	CRENARCHAEOTA	IS110	2559395	2560626	+	COMPLETE	WP_009988451.1	2559449	2560522	+	SULB_RS13750	IS110 family transposase ISC1229	0	COG3547	X	0
1403	GCA_000968355.1	Sulfolobus solfataricus	NZ_CP011055.1	Chromosome	CRENARCHAEOTA	IS110	2559395	2560626	+	COMPLETE	WP_010923656.1	2561273	2562226	+	SULB_RS13765	IS110 family transposase	1	COG3547	X	0
1404	GCA_000968355.1	Sulfolobus solfataricus	NZ_CP011055.1	Chromosome	CRENARCHAEOTA	IS110	2561108	2562296	+	COMPLETE	WP_010923654.1	2560586	2560858	-	SULB_RS13755	hypothetical protein	-1	COG0675	X	0
1405	GCA_000968355.1	Sulfolobus solfataricus	NZ_CP011055.1	Chromosome	CRENARCHAEOTA	IS110	2561108	2562296	+	COMPLETE	WP_010923656.1	2561273	2562226	+	SULB_RS13765	IS110 family transposase	0	COG3547	X	0
1406	GCA_000968355.1	Sulfolobus solfataricus	NZ_CP011055.1	Chromosome	CRENARCHAEOTA	IS110	2561108	2562296	+	COMPLETE	WP_010923658.1	2562822	2563154	+	SULB_RS13775	hypothetical protein	1	COG0000	XXX	0
1407	GCA_000968355.1	Sulfolobus solfataricus	NZ_CP011055.1	Chromosome	CRENARCHAEOTA	IS110	2581756	2582980	-	COMPLETE	WP_014511728.1	2581870	2582820	-	SULB_RS13880	IS110 family transposase	0	COG3547	X	0
1408	GCA_000968355.1	Sulfolobus solfataricus	NZ_CP011055.1	Chromosome	CRENARCHAEOTA	IS110	2592057	2593340	-	COMPLETE	WP_010923701.1	2592232	2593182	-	SULB_RS13945	IS110 family transposase	0	COG3547	X	0
1409	GCA_000968355.1	Sulfolobus solfataricus	NZ_CP011055.1	Chromosome	CRENARCHAEOTA	IS110	2642066	2642235	+	INCOMPLETE	WP_009988663.1	2640913	2641995	-	SULB_RS14175	ATP-binding protein	-1	COG1672	R	0
1410	GCA_001697785.1	Neisseria meningitidis	NZ_CP016668.1	Chromosome	BETAPROTEOBACTERIA	IS110	249469	249634	-	INCOMPLETE	WP_002221248.1	248242	248610	-	A6M04_RS01260	DUF808 domain-containing protein	-1	COG2354	S	0
1411	GCA_001697785.1	Neisseria meningitidis	NZ_CP016668.1	Chromosome	BETAPROTEOBACTERIA	IS110	400675	400937	-	INCOMPLETE	WP_079758102.1	400340	400540	-	A6M04_RS11590	hypothetical protein	-1	COG0000	XXX	0
1412	GCA_001697785.1	Neisseria meningitidis	NZ_CP016668.1	Chromosome	BETAPROTEOBACTERIA	IS110	453523	453722	+	INCOMPLETE	WP_002216744.1	452210	453175	-	A6M04_RS02450	IS30-like element IS1655 family transposase	-1	COG2826	X	0
1413	GCA_001697785.1	Neisseria meningitidis	NZ_CP016668.1	Chromosome	BETAPROTEOBACTERIA	IS110	648844	650086	-	COMPLETE	WP_002248036.1	648892	649848	-	A6M04_RS03585	IS110-like element ISNme5 family transposase	0	COG3547	X	0
1414	GCA_001697785.1	Neisseria meningitidis	NZ_CP016668.1	Chromosome	BETAPROTEOBACTERIA	IS110	648844	650086	-	COMPLETE	WP_002244581.1	650446	650595	+	A6M04_RS03595	antibiotic biosynthesis monooxygenase	1	COG0000	XXX	0
1415	GCA_001697785.1	Neisseria meningitidis	NZ_CP016668.1	Chromosome	BETAPROTEOBACTERIA	IS110	963323	963481	-	INCOMPLETE	WP_002212949.1	963027	963236	-	A6M04_RS05055	4-oxalocrotonate tautomerase	-1	COG1942	Q	0
1416	GCA_001697785.1	Neisseria meningitidis	NZ_CP016668.1	Chromosome	BETAPROTEOBACTERIA	IS110	1112788	1112823	+	INCOMPLETE	WP_002238759.1	1113073	1113378	+	A6M04_RS05805	IS5/IS1182 family transposase	1	COG3039	X	0
1417	GCA_001697785.1	Neisseria meningitidis	NZ_CP016668.1	Chromosome	BETAPROTEOBACTERIA	IS110	1514750	1515002	-	INCOMPLETE	WP_079758134.1	1514390	1514686	-	A6M04_RS12535	hypothetical protein	-1	COG0000	XXX	0
1418	GCA_002812525.1	Streptococcus suis	NZ_CP025043.1	Chromosome	FIRMICUTES	IS110	1117647	1118961	+	COMPLETE	WP_029178298.1	1117745	1118866	+	CWI26_RS05550	IS110 family transposase	0	COG3547	X	0
1419	GCA_002812525.1	Streptococcus suis	NZ_CP025043.1	Chromosome	FIRMICUTES	IS110	1810953	1812267	-	COMPLETE	WP_002942889.1	1809867	1810277	-	CWI26_RS08910	MerR family transcriptional regulator	-1	COG0789	K	0
1420	GCA_002812525.1	Streptococcus suis	NZ_CP025043.1	Chromosome	FIRMICUTES	IS110	1810953	1812267	-	COMPLETE	WP_029178298.1	1811048	1812169	-	CWI26_RS08920	IS110 family transposase	0	COG3547	X	0
1421	GCA_002812525.1	Streptococcus suis	NZ_CP025043.1	Chromosome	FIRMICUTES	IS110	1810953	1812267	-	COMPLETE	WP_100881625.1	1812681	1814057	+	CWI26_RS08930	IS5/IS1182 family transposase	1	COG3666	X	0
1422	GCA_002224645.1	Dehalobacterium formicoaceticum	NZ_CP022121.1	Chromosome	FIRMICUTES	IS110	523223	524627	-	COMPLETE	WP_089608954.1	522218	522640	-	CEQ75_RS02585	hypothetical protein	-1	COG0000	XXX	0
1423	GCA_002224645.1	Dehalobacterium formicoaceticum	NZ_CP022121.1	Chromosome	FIRMICUTES	IS110	523223	524627	-	COMPLETE	WP_089608955.1	523303	524535	-	CEQ75_RS02590	IS110 family transposase	0	COG3547	X	0
1424	GCA_002224645.1	Dehalobacterium formicoaceticum	NZ_CP022121.1	Chromosome	FIRMICUTES	IS110	523223	524627	-	COMPLETE	WP_089608956.1	525249	525839	+	CEQ75_RS02595	flavodoxin family protein	1	COG0655	C	0
1425	GCA_002224645.1	Dehalobacterium formicoaceticum	NZ_CP022121.1	Chromosome	FIRMICUTES	IS110	2154033	2155437	+	COMPLETE	WP_089610440.1	2152443	2153411	-	CEQ75_RS10440	hypothetical protein	-1	COG1902	C	0
1426	GCA_002224645.1	Dehalobacterium formicoaceticum	NZ_CP022121.1	Chromosome	FIRMICUTES	IS110	2154033	2155437	+	COMPLETE	WP_089608955.1	2154125	2155357	+	CEQ75_RS10445	IS110 family transposase	0	COG3547	X	0
1427	GCA_002224645.1	Dehalobacterium formicoaceticum	NZ_CP022121.1	Chromosome	FIRMICUTES	IS110	3117034	3117294	+	INCOMPLETE	WP_089611932.1	3117906	3118259	+	CEQ75_RS15125	hypothetical protein	1	COG0000	XXX	0
1428	GCA_001989495.1	Klebsiella variicola	NZ_CP017284.1	Chromosome	GAMMAPROTEOBACTERIA	IS110	3687269	3687637	-	INCOMPLETE	WP_077139347.1	3685960	3687012	-	BBD63_RS19855	MBL fold metallo-hydrolase	-1	COG2333	R	0
1429	GCA_001989495.1	Klebsiella variicola	NZ_CP017284.1	Chromosome	GAMMAPROTEOBACTERIA	IS110	3687269	3687637	-	INCOMPLETE	WP_077139348.1	3688566	3689384	+	BBD63_RS19870	hypothetical protein	1	COG0000	XXX	0
1430	GCA_000012885.1	Pelobacter carbinolicus DSM 2380	NC_007498.2	Chromosome	DELTA/EPSILON SUBDIVISIONS	IS110	91992	93405	+	COMPLETE	WP_011339726.1	91338	91877	-	PCAR_RS00945	THUMP domain RNA-binding protein	-1	COG0000	XXX	0
1431	GCA_000012885.1	Pelobacter carbinolicus DSM 2380	NC_007498.2	Chromosome	DELTA/EPSILON SUBDIVISIONS	IS110	91992	93405	+	COMPLETE	WP_011339727.1	92090	93340	+	PCAR_RS00950	IS110 family transposase	0	COG3547	X	0
1432	GCA_000012885.1	Pelobacter carbinolicus DSM 2380	NC_007498.2	Chromosome	DELTA/EPSILON SUBDIVISIONS	IS110	91992	93405	+	COMPLETE	WP_081424969.1	93771	94217	+	PCAR_RS00955	regulatory protein GemA	1	COG4382	X	0
1433	GCA_000012885.1	Pelobacter carbinolicus DSM 2380	NC_007498.2	Chromosome	DELTA/EPSILON SUBDIVISIONS	IS110	651016	652234	+	COMPLETE	WP_011340233.1	650509	650817	-	PCAR_RS03400	transposase	-1	COG2963	X	0
1434	GCA_000012885.1	Pelobacter carbinolicus DSM 2380	NC_007498.2	Chromosome	DELTA/EPSILON SUBDIVISIONS	IS110	651016	652234	+	COMPLETE	WP_011340234.1	651102	652151	+	PCAR_RS03405	IS110 family transposase	0	COG3547	X	0
1435	GCA_000012885.1	Pelobacter carbinolicus DSM 2380	NC_007498.2	Chromosome	DELTA/EPSILON SUBDIVISIONS	IS110	1625357	1626590	-	COMPLETE	WP_011341112.1	1625443	1626492	-	PCAR_RS07800	IS110 family transposase	0	COG3547	X	0
1436	GCA_000012885.1	Pelobacter carbinolicus DSM 2380	NC_007498.2	Chromosome	DELTA/EPSILON SUBDIVISIONS	IS110	1625357	1626590	-	COMPLETE	WP_011341113.1	1626707	1627162	+	PCAR_RS07805	hypothetical protein	1	COG0000	XXX	0
1437	GCA_000016505.1	Clostridium kluyveri DSM 555	NC_009706.1	Chromosome	FIRMICUTES	IS110	831841	832949	+	COMPLETE	WP_011989403.1	833173	833343	+	CKL_RS19700	Spo0E family sporulation regulatory protein-aspartic acid phosphatase	1	COG0000	XXX	0
1438	GCA_000016505.1	Clostridium kluyveri DSM 555	NC_009706.1	Chromosome	FIRMICUTES	IS110	3446215	3447586	+	COMPLETE	WP_012103727.1	3445091	3445771	-	CKL_RS16510	DNA-binding response regulator	-1	COG0745	TK	0
1439	GCA_000016505.1	Clostridium kluyveri DSM 555	NC_009706.1	Chromosome	FIRMICUTES	IS110	3446215	3447586	+	COMPLETE	WP_012103314.1	3446316	3447494	+	CKL_RS16515	IS110 family transposase	0	COG0000	XXX	0
1440	GCA_000016505.1	Clostridium kluyveri DSM 555	NC_009706.1	Chromosome	FIRMICUTES	IS110	3446215	3447586	+	COMPLETE	WP_012103729.1	3447967	3448461	+	CKL_RS16520	DUF2975 domain-containing protein	1	COG0000	XXX	0
1441	GCA_002849715.1	Arthrobacter crystallopoietes	NZ_CP018865.1	Plasmid	ACTINOBACTERIA	IS110	160533	161919	+	COMPLETE	WP_024475962.1	160646	161827	+	AC20117_RS22795	IS110 family transposase	0	COG0000	XXX	0
1442	GCA_002849715.1	Arthrobacter crystallopoietes	NZ_CP018865.1	Plasmid	ACTINOBACTERIA	IS110	160533	161919	+	COMPLETE	WP_019481132.1	161997	162314	+	AC20117_RS22800	MarR family transcriptional regulator	1	COG0000	XXX	0
1443	GCA_002849715.1	Arthrobacter crystallopoietes	NZ_CP018865.1	Plasmid	ACTINOBACTERIA	IS110	166116	167300	-	COMPLETE	WP_074703500.1	167800	169038	+	AC20117_RS22830	IS110 family transposase	1	COG3547	X	0
1444	GCA_001572745.1	Coxiella burnetii	NZ_CP013667.1	Chromosome	GAMMAPROTEOBACTERIA	IS110	59599	60985	-	INCOMPLETE	WP_012220130.1	58649	59368	-	AUR58_RS00380	BAX inhibitor (BI)-1/YccA family protein	-1	COG0670	R	0
1445	GCA_001572745.1	Coxiella burnetii	NZ_CP013667.1	Chromosome	GAMMAPROTEOBACTERIA	IS110	59599	60985	-	INCOMPLETE	WP_040939515.1	61083	61259	+	AUR58_RS00400	hypothetical protein	1	COG0000	XXX	0
1446	GCA_001572745.1	Coxiella burnetii	NZ_CP013667.1	Chromosome	GAMMAPROTEOBACTERIA	IS110	70965	72370	+	COMPLETE	WP_080938431.1	70979	72073	+	AUR58_RS00465	IS110 family transposase	0	COG3547	X	0
1447	GCA_001572745.1	Coxiella burnetii	NZ_CP013667.1	Chromosome	GAMMAPROTEOBACTERIA	IS110	163540	164942	+	COMPLETE	WP_010957384.1	161731	161841	-	AUR58_RS00935	hypothetical protein	-1	COG0000	XXX	0
1448	GCA_001572745.1	Coxiella burnetii	NZ_CP013667.1	Chromosome	GAMMAPROTEOBACTERIA	IS110	163540	164942	+	COMPLETE	WP_010957991.1	163553	164647	+	AUR58_RS00945	IS110 family transposase	0	COG3547	X	0
1449	GCA_001572745.1	Coxiella burnetii	NZ_CP013667.1	Chromosome	GAMMAPROTEOBACTERIA	IS110	163540	164942	+	COMPLETE	WP_005769421.1	166464	166577	+	AUR58_RS00960	hypothetical protein	1	COG0000	XXX	0
1450	GCA_001572745.1	Coxiella burnetii	NZ_CP013667.1	Chromosome	GAMMAPROTEOBACTERIA	IS110	249079	250486	-	COMPLETE	WP_080938429.1	249379	250473	-	AUR58_RS01450	IS110 family transposase	0	COG3547	X	0
1451	GCA_001572745.1	Coxiella burnetii	NZ_CP013667.1	Chromosome	GAMMAPROTEOBACTERIA	IS110	581330	582770	-	COMPLETE	WP_010958421.1	581132	581245	-	AUR58_RS11895	DUF1658 domain-containing protein	-1	COG0000	XXX	0
1452	GCA_001572745.1	Coxiella burnetii	NZ_CP013667.1	Chromosome	GAMMAPROTEOBACTERIA	IS110	581330	582770	-	COMPLETE	WP_010957991.1	581663	582757	-	AUR58_RS03285	IS110 family transposase	0	COG3547	X	0
1453	GCA_001572745.1	Coxiella burnetii	NZ_CP013667.1	Chromosome	GAMMAPROTEOBACTERIA	IS110	639142	640532	-	COMPLETE	WP_080938428.1	639425	640519	-	AUR58_RS03605	IS110 family transposase	0	COG3547	X	0
1454	GCA_001572745.1	Coxiella burnetii	NZ_CP013667.1	Chromosome	GAMMAPROTEOBACTERIA	IS110	697527	698992	+	COMPLETE	WP_080938430.1	697548	698642	+	AUR58_RS03965	IS110 family transposase	0	COG3547	X	0
1455	GCA_001572745.1	Coxiella burnetii	NZ_CP013667.1	Chromosome	GAMMAPROTEOBACTERIA	IS110	732127	733588	-	COMPLETE	WP_010957991.1	732481	733575	-	AUR58_RS04155	IS110 family transposase	0	COG3547	X	0
1456	GCA_001572745.1	Coxiella burnetii	NZ_CP013667.1	Chromosome	GAMMAPROTEOBACTERIA	IS110	732127	733588	-	COMPLETE	WP_005773037.1	733723	734268	+	AUR58_RS04160	porin family protein	1	COG3637	M	0
1457	GCA_001572745.1	Coxiella burnetii	NZ_CP013667.1	Chromosome	GAMMAPROTEOBACTERIA	IS110	736311	737695	-	COMPLETE	WP_043902266.1	736588	737682	-	AUR58_RS04190	IS110 family transposase	0	COG3547	X	0
1458	GCA_001572745.1	Coxiella burnetii	NZ_CP013667.1	Chromosome	GAMMAPROTEOBACTERIA	IS110	736311	737695	-	COMPLETE	WP_010958323.1	738103	738213	+	AUR58_RS04200	lipoprotein	1	COG0000	XXX	0
1459	GCA_001572745.1	Coxiella burnetii	NZ_CP013667.1	Chromosome	GAMMAPROTEOBACTERIA	IS110	743130	744594	+	COMPLETE	WP_005772127.1	742789	743013	-	AUR58_RS04220	30S ribosomal protein S21	-1	COG0828	J	0
1460	GCA_001572745.1	Coxiella burnetii	NZ_CP013667.1	Chromosome	GAMMAPROTEOBACTERIA	IS110	743130	744594	+	COMPLETE	WP_010957991.1	743149	744243	+	AUR58_RS04225	IS110 family transposase	0	COG3547	X	0
1461	GCA_001572745.1	Coxiella burnetii	NZ_CP013667.1	Chromosome	GAMMAPROTEOBACTERIA	IS110	805598	807012	+	COMPLETE	WP_010957991.1	805618	806712	+	AUR58_RS04570	IS110 family transposase	0	COG3547	X	0
1462	GCA_001572745.1	Coxiella burnetii	NZ_CP013667.1	Chromosome	GAMMAPROTEOBACTERIA	IS110	805598	807012	+	COMPLETE	WP_017253419.1	809170	811080	+	AUR58_RS04585	S9 family peptidase	1	COG1506	E	0
1463	GCA_001572745.1	Coxiella burnetii	NZ_CP013667.1	Chromosome	GAMMAPROTEOBACTERIA	IS110	1009881	1011343	+	INCOMPLETE	WP_010957580.1	1008315	1008860	-	AUR58_RS05720	30S ribosomal protein S16	-1	COG0228	J	0
1464	GCA_001572745.1	Coxiella burnetii	NZ_CP013667.1	Chromosome	GAMMAPROTEOBACTERIA	IS110	1022399	1023886	+	COMPLETE	WP_010957991.1	1022441	1023535	+	AUR58_RS05795	IS110 family transposase	0	COG3547	X	0
1465	GCA_001572745.1	Coxiella burnetii	NZ_CP013667.1	Chromosome	GAMMAPROTEOBACTERIA	IS110	1022399	1023886	+	COMPLETE	WP_010958178.1	1023926	1024387	+	AUR58_RS05805	SUF system Fe-S cluster assembly regulator	1	COG1959	K	0
1466	GCA_001572745.1	Coxiella burnetii	NZ_CP013667.1	Chromosome	GAMMAPROTEOBACTERIA	IS110	1115234	1116651	+	COMPLETE	WP_080938443.1	1115254	1116348	+	AUR58_RS06305	IS110 family transposase	0	COG3547	X	0
1467	GCA_001572745.1	Coxiella burnetii	NZ_CP013667.1	Chromosome	GAMMAPROTEOBACTERIA	IS110	1154194	1155600	+	COMPLETE	WP_080938438.1	1154209	1155303	+	AUR58_RS06530	IS110 family transposase	0	COG3547	X	0
1468	GCA_001572745.1	Coxiella burnetii	NZ_CP013667.1	Chromosome	GAMMAPROTEOBACTERIA	IS110	1191359	1191430	-	INCOMPLETE	WP_010958073.1	1191441	1191593	+	AUR58_RS06685	hypothetical protein	1	COG0000	XXX	0
1469	GCA_001572745.1	Coxiella burnetii	NZ_CP013667.1	Chromosome	GAMMAPROTEOBACTERIA	IS110	1220668	1222126	+	COMPLETE	WP_010957699.1	1219885	1220007	-	AUR58_RS06830	hypothetical protein	-1	COG0000	XXX	0
1470	GCA_001572745.1	Coxiella burnetii	NZ_CP013667.1	Chromosome	GAMMAPROTEOBACTERIA	IS110	1220668	1222126	+	COMPLETE	WP_010957991.1	1220688	1221782	+	AUR58_RS06840	IS110 family transposase	0	COG3547	X	0
1471	GCA_001572745.1	Coxiella burnetii	NZ_CP013667.1	Chromosome	GAMMAPROTEOBACTERIA	IS110	1612759	1614228	+	COMPLETE	WP_017253464.1	1612330	1612611	-	AUR58_RS08900	hypothetical protein	-1	COG0000	XXX	0
1472	GCA_001572745.1	Coxiella burnetii	NZ_CP013667.1	Chromosome	GAMMAPROTEOBACTERIA	IS110	1612759	1614228	+	COMPLETE	WP_010957991.1	1612773	1613867	+	AUR58_RS08905	IS110 family transposase	0	COG3547	X	0
1473	GCA_001572745.1	Coxiella burnetii	NZ_CP013667.1	Chromosome	GAMMAPROTEOBACTERIA	IS110	1704182	1705645	-	COMPLETE	WP_080938428.1	1704538	1705632	-	AUR58_RS09400	IS110 family transposase	0	COG3547	X	0
1474	GCA_001572745.1	Coxiella burnetii	NZ_CP013667.1	Chromosome	GAMMAPROTEOBACTERIA	IS110	1704182	1705645	-	COMPLETE	WP_010958015.1	1706980	1707297	+	AUR58_RS09410	hypothetical protein	1	COG0000	XXX	0
1475	GCA_001572745.1	Coxiella burnetii	NZ_CP013667.1	Chromosome	GAMMAPROTEOBACTERIA	IS110	1779051	1780509	+	COMPLETE	WP_010957991.1	1779118	1780212	+	AUR58_RS09800	IS110 family transposase	0	COG3547	X	0
1476	GCA_001572745.1	Coxiella burnetii	NZ_CP013667.1	Chromosome	GAMMAPROTEOBACTERIA	IS110	1779051	1780509	+	COMPLETE	WP_012220292.1	1781082	1782227	+	AUR58_RS09815	acyltransferase	1	COG1835	M	0
1477	GCA_001572745.1	Coxiella burnetii	NZ_CP013667.1	Chromosome	GAMMAPROTEOBACTERIA	IS110	1791173	1792582	-	COMPLETE	WP_080938435.1	1791475	1792569	-	AUR58_RS09875	IS110 family transposase	0	COG3547	X	0
1478	GCA_001572745.1	Coxiella burnetii	NZ_CP013667.1	Chromosome	GAMMAPROTEOBACTERIA	IS110	2000224	2001693	+	COMPLETE	WP_080938433.1	2000250	2001344	+	AUR58_RS10950	IS110 family transposase	0	COG3547	X	0
1479	GCA_001572745.1	Coxiella burnetii	NZ_CP013667.1	Chromosome	GAMMAPROTEOBACTERIA	IS110	2020502	2022018	+	COMPLETE	WP_012220652.1	2019696	2020397	-	AUR58_RS11050	hypothetical protein	-1	COG0000	XXX	0
1480	GCA_001572745.1	Coxiella burnetii	NZ_CP013667.1	Chromosome	GAMMAPROTEOBACTERIA	IS110	2020502	2022018	+	COMPLETE	WP_043902266.1	2020526	2021620	+	AUR58_RS11055	IS110 family transposase	0	COG3547	X	0
1481	GCA_001572745.1	Coxiella burnetii	NZ_CP013667.1	Chromosome	GAMMAPROTEOBACTERIA	IS110	2020502	2022018	+	COMPLETE	WP_010957991.1	2022828	2023922	+	AUR58_RS11070	IS110 family transposase	1	COG3547	X	0
1482	GCA_000227705.3	Thermobacillus composti KWC4	NC_019897.1	Chromosome	FIRMICUTES	IS110	3256160	3257579	+	COMPLETE	WP_015255907.1	3255622	3255834	-	THECO_RS15115	DNA-directed RNA polymerase subunit sigma-24	-1	COG1595	K	0
1483	GCA_000227705.3	Thermobacillus composti KWC4	NC_019897.1	Chromosome	FIRMICUTES	IS110	3256160	3257579	+	COMPLETE	WP_015255908.1	3256258	3257484	+	THECO_RS15120	IS110 family transposase	0	COG3547	X	0
1484	GCA_000227705.3	Thermobacillus composti KWC4	NC_019897.1	Chromosome	FIRMICUTES	IS110	3256160	3257579	+	COMPLETE	WP_015253270.1	3257746	3259086	+	THECO_RS15125	ISLre2 family transposase ISTco3	1	COG0000	XXX	0
1485	GCA_000227705.3	Thermobacillus composti KWC4	NC_019897.1	Chromosome	FIRMICUTES	IS110	3273920	3275339	+	COMPLETE	WP_083883294.1	3269003	3270394	-	THECO_RS15160	TIGR02710 family CRISPR-associated protein	-1	COG0000	XXX	0
1486	GCA_000227705.3	Thermobacillus composti KWC4	NC_019897.1	Chromosome	FIRMICUTES	IS110	3273920	3275339	+	COMPLETE	WP_015255917.1	3274018	3275244	+	THECO_RS15175	IS110 family transposase	0	COG3547	X	0
1487	GCA_000227705.3	Thermobacillus composti KWC4	NC_019897.1	Chromosome	FIRMICUTES	IS110	3273920	3275339	+	COMPLETE	WP_015255918.1	3280452	3281678	+	THECO_RS15185	IS110 family transposase	1	COG3547	X	0
1488	GCA_000227705.3	Thermobacillus composti KWC4	NC_019897.1	Chromosome	FIRMICUTES	IS110	3277740	3279159	+	COMPLETE	WP_083883294.1	3269003	3270394	-	THECO_RS15160	TIGR02710 family CRISPR-associated protein	-1	COG0000	XXX	0
1489	GCA_000227705.3	Thermobacillus composti KWC4	NC_019897.1	Chromosome	FIRMICUTES	IS110	3277740	3279159	+	COMPLETE	WP_015255917.1	3277838	3279064	+	THECO_RS15180	IS110 family transposase	0	COG3547	X	0
1490	GCA_000227705.3	Thermobacillus composti KWC4	NC_019897.1	Chromosome	FIRMICUTES	IS110	3277740	3279159	+	COMPLETE	WP_015255918.1	3280452	3281678	+	THECO_RS15185	IS110 family transposase	1	COG3547	X	0
1491	GCA_001605405.1	Bordetella pertussis	NZ_CP010252.1	Chromosome	BETAPROTEOBACTERIA	IS110	2640464	2641646	+	COMPLETE	WP_010929632.1	2640607	2641623	+	RD21_RS12615	IS110 family transposase IS1663	0	COG3547	X	0
1492	GCA_001605405.1	Bordetella pertussis	NZ_CP010252.1	Chromosome	BETAPROTEOBACTERIA	IS110	3842284	3843585	+	COMPLETE	WP_010931561.1	3842546	3843562	+	RD21_RS18305	IS110 family transposase	0	COG3547	X	0
1493	GCA_001307745.1	Bordetella pertussis	NZ_CP011448.1	Chromosome	BETAPROTEOBACTERIA	IS110	1417051	1418250	-	COMPLETE	WP_010931363.1	1417091	1418107	-	B3921_RS06805	IS110 family transposase	0	COG3547	X	0
1494	GCA_001307745.1	Bordetella pertussis	NZ_CP011448.1	Chromosome	BETAPROTEOBACTERIA	IS110	3842182	3843486	+	COMPLETE	WP_010931561.1	3842447	3843463	+	B3921_RS18240	IS110 family transposase	0	COG3547	X	0
1495	GCA_000019565.1	Klebsiella pneumoniae 342	NC_011282.1	Plasmid	GAMMAPROTEOBACTERIA	IS110	18347	18948	+	INCOMPLETE	WP_077251731.1	17622	17819	-	KPK_RS30300	serine/threonine protein kinase	-1	COG0000	XXX	0
1496	GCA_000019565.1	Klebsiella pneumoniae 342	NC_011282.1	Plasmid	GAMMAPROTEOBACTERIA	IS110	18347	18948	+	INCOMPLETE	WP_041165477.1	20274	20483	+	KPK_RS26590	hypothetical protein	1	COG0000	XXX	0
1497	GCA_000732355.1	Streptococcus suis 6407	NZ_CP008921.1	Chromosome	FIRMICUTES	IS110	679175	680564	-	COMPLETE	WP_079268520.1	678921	679100	-	ID09_RS11535	hypothetical protein	-1	COG0000	XXX	0
1498	GCA_000732355.1	Streptococcus suis 6407	NZ_CP008921.1	Chromosome	FIRMICUTES	IS110	679175	680564	-	COMPLETE	WP_079376556.1	679270	680472	-	ID09_RS03285	IS110 family transposase	0	COG3547	X	0
1499	GCA_000019045.1	Anoxybacillus flavithermus WK1	NC_011567.1	Chromosome	FIRMICUTES	IS110	1622212	1623492	-	COMPLETE	WP_041638490.1	1622209	1623492	-	AFLV_RS08570	IS110 family transposase	0	COG3547	X	0
1500	GCA_000019045.1	Anoxybacillus flavithermus WK1	NC_011567.1	Chromosome	FIRMICUTES	IS110	1622212	1623492	-	COMPLETE	WP_041638491.1	1623859	1624155	+	AFLV_RS08575	hypothetical protein	1	COG0000	XXX	0
1501	GCA_000019045.1	Anoxybacillus flavithermus WK1	NC_011567.1	Chromosome	FIRMICUTES	IS110	1649240	1650674	-	COMPLETE	WP_041638505.1	1648388	1649050	-	AFLV_RS08680	DUF975 domain-containing protein	-1	COG5523	S	0
1502	GCA_000019045.1	Anoxybacillus flavithermus WK1	NC_011567.1	Chromosome	FIRMICUTES	IS110	1649240	1650674	-	COMPLETE	WP_012574977.1	1649335	1650564	-	AFLV_RS08685	IS110 family transposase	0	COG3547	X	0
1503	GCA_000758665.1	Paenibacillus borealis	NZ_CP009285.1	Chromosome	FIRMICUTES	IS110	2490061	2491468	+	COMPLETE	WP_042211609.1	2489705	2489917	-	PBOR_RS10380	hypothetical protein	-1	COG0000	XXX	0
1504	GCA_000758665.1	Paenibacillus borealis	NZ_CP009285.1	Chromosome	FIRMICUTES	IS110	2490061	2491468	+	COMPLETE	WP_042211610.1	2490159	2491391	+	PBOR_RS10385	IS110 family transposase	0	COG3547	X	0
1505	GCA_000758665.1	Paenibacillus borealis	NZ_CP009285.1	Chromosome	FIRMICUTES	IS110	2490061	2491468	+	COMPLETE	WP_042211611.1	2491948	2492223	+	PBOR_RS10390	hypothetical protein	1	COG0000	XXX	0
1506	GCA_000758665.1	Paenibacillus borealis	NZ_CP009285.1	Chromosome	FIRMICUTES	IS110	3771193	3772600	+	COMPLETE	WP_081972063.1	3770664	3770909	-	PBOR_RS15805	RidA family protein	-1	COG0251	V	0
1507	GCA_000758665.1	Paenibacillus borealis	NZ_CP009285.1	Chromosome	FIRMICUTES	IS110	3771193	3772600	+	COMPLETE	WP_042211610.1	3771291	3772523	+	PBOR_RS15810	IS110 family transposase	0	COG3547	X	0
1508	GCA_000758665.1	Paenibacillus borealis	NZ_CP009285.1	Chromosome	FIRMICUTES	IS110	3771193	3772600	+	COMPLETE	WP_081972064.1	3772894	3774384	+	PBOR_RS15815	hypothetical protein	1	COG5184	DZ	0
1509	GCA_000214355.1	Treponema azotonutricium ZAS-9	NC_015577.1	Chromosome	SPIROCHAETIA	IS110	1692098	1693194	-	COMPLETE	WP_083820263.1	1690170	1691312	-	TREAZ_RS07285	transposase	-1	COG3666	X	0
1510	GCA_000214355.1	Treponema azotonutricium ZAS-9	NC_015577.1	Chromosome	SPIROCHAETIA	IS110	1692098	1693194	-	COMPLETE	WP_015711182.1	1693437	1694531	+	TREAZ_RS17355	hypothetical protein	1	COG0457	R	0
1511	GCA_000214355.1	Treponema azotonutricium ZAS-9	NC_015577.1	Chromosome	SPIROCHAETIA	IS110	3783032	3784172	-	INCOMPLETE	WP_015711452.1	3781146	3782684	-	TREAZ_RS16795	transposase	-1	COG3666	X	0
1512	GCA_000214355.1	Treponema azotonutricium ZAS-9	NC_015577.1	Chromosome	SPIROCHAETIA	IS110	3783032	3784172	-	INCOMPLETE	WP_015713101.1	3784520	3785404	+	TREAZ_RS16805	peptidase M48	1	COG0501	O	0
1513	GCA_000953475.1	Methylacidiphilum fumariolicum SolV	NZ_LM997411.1	Chromosome	VERRUCOMICROBIA	IS110	2372203	2372595	-	INCOMPLETE	WP_045086745.1	2371930	2372166	-	MFUMSOLV_RS11010	hypothetical protein	-1	COG0000	XXX	0
1514	GCA_000953475.1	Methylacidiphilum fumariolicum SolV	NZ_LM997411.1	Chromosome	VERRUCOMICROBIA	IS110	2372203	2372595	-	INCOMPLETE	WP_009060306.1	2373217	2374866	+	MFUMSOLV_RS11015	hypothetical protein	1	COG0000	XXX	0
1515	GCA_001867005.1	Corynebacterium pseudotuberculosis	NZ_CP015183.1	Chromosome	ACTINOBACTERIA	IS110	2123948	2125301	+	COMPLETE	WP_048653436.1	2124022	2125233	+	A4R72_RS09735	IS110 family transposase	0	COG3547	X	0
1516	GCA_001941465.1	Corynebacterium flavescens	NZ_CP009246.1	Chromosome	ACTINOBACTERIA	IS110	121773	122970	+	COMPLETE	WP_075728853.1	121011	121307	-	CFLV_RS00600	cupin domain-containing protein	-1	COG1917	R	0
1517	GCA_001941465.1	Corynebacterium flavescens	NZ_CP009246.1	Chromosome	ACTINOBACTERIA	IS110	121773	122970	+	COMPLETE	WP_084559093.1	124191	125069	+	CFLV_RS00620	hypothetical protein	1	COG0265	O	0
1518	GCA_001941465.1	Corynebacterium flavescens	NZ_CP009246.1	Chromosome	ACTINOBACTERIA	IS110	2538976	2540173	+	COMPLETE	WP_075728850.1	2538147	2538383	-	CFLV_RS11750	copper chaperone	-1	COG2608	P	0
1519	GCA_000218895.1	Runella slithyformis DSM 19594	NC_015703.1	Chromosome	BACTEROIDETES/CHLOROBI GROUP	IS110	5883660	5884817	-	COMPLETE	WP_013930653.1	5883682	5884692	-	RUNSL_RS24810	IS110 family transposase	0	COG3547	X	0
1520	GCA_000218895.1	Runella slithyformis DSM 19594	NC_015703.1	Chromosome	BACTEROIDETES/CHLOROBI GROUP	IS110	5883660	5884817	-	COMPLETE	WP_041341632.1	5886377	5886724	+	RUNSL_RS24820	hypothetical protein	1	COG0000	XXX	0
1521	GCA_000218895.1	Runella slithyformis DSM 19594	NC_015703.1	Chromosome	BACTEROIDETES/CHLOROBI GROUP	IS110	6144175	6145335	-	COMPLETE	WP_052308923.1	6143639	6143929	-	RUNSL_RS25885	hypothetical protein	-1	COG3436	X	0
1522	GCA_000218895.1	Runella slithyformis DSM 19594	NC_015703.1	Chromosome	BACTEROIDETES/CHLOROBI GROUP	IS110	6144175	6145335	-	COMPLETE	WP_013929006.1	6144251	6145210	-	RUNSL_RS25890	IS110 family transposase	0	COG3547	X	0
1523	GCA_000218895.1	Runella slithyformis DSM 19594	NC_015703.1	Chromosome	BACTEROIDETES/CHLOROBI GROUP	IS110	6144175	6145335	-	COMPLETE	WP_013930855.1	6145486	6146130	+	RUNSL_RS25895	hypothetical protein	1	COG5433	X	0
1524	GCA_001988835.1	Bordetella pertussis	NZ_CP013882.1	Chromosome	BETAPROTEOBACTERIA	IS110	2638362	2639544	+	COMPLETE	WP_010931363.1	2638505	2639521	+	AVS55_RS12800	IS110-like element IS1663 family transposase	0	COG3547	X	0
1525	GCA_001988835.1	Bordetella pertussis	NZ_CP013882.1	Chromosome	BETAPROTEOBACTERIA	IS110	3837024	3838325	+	COMPLETE	WP_010931561.1	3837286	3838302	+	AVS55_RS18515	IS110-like element IS1663 family transposase	0	COG3547	X	0
1526	GCA_001605115.1	Bordetella pertussis	NZ_CP010844.1	Chromosome	BETAPROTEOBACTERIA	IS110	2660263	2661445	+	COMPLETE	WP_010931363.1	2660406	2661422	+	RD10_RS12720	IS110 family transposase	0	COG3547	X	0
1527	GCA_001708635.1	Yersinia enterocolitica	NZ_CP016945.1	Chromosome	GAMMAPROTEOBACTERIA	IS110	121626	123197	-	COMPLETE	WP_023160836.1	122000	123019	-	BFS78_RS00520	IS110 family transposase	0	COG3547	X	0
1528	GCA_001708635.1	Yersinia enterocolitica	NZ_CP016945.1	Chromosome	GAMMAPROTEOBACTERIA	IS110	121626	123197	-	COMPLETE	WP_005178363.1	123285	123482	+	BFS78_RS22510	hypothetical protein	1	COG0000	XXX	0
1529	GCA_001708635.1	Yersinia enterocolitica	NZ_CP016945.1	Chromosome	GAMMAPROTEOBACTERIA	IS110	173215	174786	-	COMPLETE	WP_023160836.1	173589	174608	-	BFS78_RS00700	IS110 family transposase	0	COG3547	X	0
1530	GCA_001708635.1	Yersinia enterocolitica	NZ_CP016945.1	Chromosome	GAMMAPROTEOBACTERIA	IS110	377835	378232	+	INCOMPLETE	WP_049525307.1	377874	378065	+	BFS78_RS01650	hypothetical protein	0	COG0000	XXX	0
1531	GCA_001708635.1	Yersinia enterocolitica	NZ_CP016945.1	Chromosome	GAMMAPROTEOBACTERIA	IS110	3193758	3195309	+	COMPLETE	WP_069009367.1	3193916	3194935	+	BFS78_RS14945	IS110 family transposase	0	COG3547	X	0
1532	GCA_002787395.1	Enterobacter sp. CRENT-193	NZ_CP024813.1	Plasmid	GAMMAPROTEOBACTERIA	IS110	115242	116587	+	COMPLETE	WP_077269372.1	114532	114885	-	CU081_RS24640	hypothetical protein	-1	COG1249	C	0
1533	GCA_002787395.1	Enterobacter sp. CRENT-193	NZ_CP024813.1	Plasmid	GAMMAPROTEOBACTERIA	IS110	115242	116587	+	COMPLETE	WP_000427614.1	115328	116332	+	CU081_RS24650	IS110 family transposase	0	COG3547	X	0
1534	GCA_002787395.1	Enterobacter sp. CRENT-193	NZ_CP024812.1	Chromosome	GAMMAPROTEOBACTERIA	IS110	1965247	1966580	-	COMPLETE	WP_000427614.1	1965509	1966513	-	CU081_RS09655	IS110 family transposase	0	COG3547	X	0
1535	GCA_002752975.1	Klebsiella pneumoniae	NZ_CP024564.1	Plasmid	GAMMAPROTEOBACTERIA	IS110	120365	121656	+	COMPLETE	WP_032430842.1	120448	121401	+	CTI68_RS27515	IS110 family transposase	0	COG3547	X	0
1536	GCA_002752975.1	Klebsiella pneumoniae	NZ_CP024564.1	Plasmid	GAMMAPROTEOBACTERIA	IS110	132907	134247	+	COMPLETE	WP_047359309.1	132988	133992	+	CTI68_RS27610	IS110-like element IS4321 family transposase	0	COG3547	X	0
1537	GCA_002752975.1	Klebsiella pneumoniae	NZ_CP024564.1	Plasmid	GAMMAPROTEOBACTERIA	IS110	132907	134247	+	COMPLETE	WP_099595309.1	134801	135052	+	CTI68_RS27615	hypothetical protein	1	COG0000	XXX	0
1538	GCA_000287215.3	Aeromonas media WS	NZ_CP007567.1	Chromosome	GAMMAPROTEOBACTERIA	IS110	2668643	2669005	-	INCOMPLETE	WP_041206078.1	2666812	2668353	-	B224_RS11985	IS21 family transposase	-1	COG4584	X	0
1539	GCA_000287215.3	Aeromonas media WS	NZ_CP007567.1	Chromosome	GAMMAPROTEOBACTERIA	IS110	2668643	2669005	-	INCOMPLETE	WP_041205574.1	2670201	2670626	+	B224_RS11995	IS200/IS605 family transposase ISAeme8	1	COG1943	X	0
1540	GCA_000191485.1	Neisseria meningitidis M01-240355	NC_017517.1	Chromosome	BETAPROTEOBACTERIA	IS110	479964	480215	+	INCOMPLETE	WP_079758093.1	478991	479170	-	NMBM01240355_RS12210	hypothetical protein	-1	COG0000	XXX	0
1541	GCA_000191485.1	Neisseria meningitidis M01-240355	NC_017517.1	Chromosome	BETAPROTEOBACTERIA	IS110	778687	778852	-	INCOMPLETE	WP_002221248.1	777460	777828	-	NMBM01240355_RS03920	DUF808 domain-containing protein	-1	COG2354	S	0
1542	GCA_000191485.1	Neisseria meningitidis M01-240355	NC_017517.1	Chromosome	BETAPROTEOBACTERIA	IS110	1501078	1501330	+	INCOMPLETE	WP_079870394.1	1500482	1500664	-	NMBM01240355_RS13085	hypothetical protein	-1	COG0000	XXX	0
1543	GCA_000191485.1	Neisseria meningitidis M01-240355	NC_017517.1	Chromosome	BETAPROTEOBACTERIA	IS110	1511751	1511909	-	INCOMPLETE	WP_002212949.1	1511455	1511664	-	NMBM01240355_RS07785	4-oxalocrotonate tautomerase	-1	COG1942	Q	0
1544	GCA_000191485.1	Neisseria meningitidis M01-240355	NC_017517.1	Chromosome	BETAPROTEOBACTERIA	IS110	1672797	1672836	-	INCOMPLETE	WP_033912524.1	1672738	1672935	-	NMBM01240355_RS08605	hypothetical protein	0	COG0000	XXX	0
1545	GCA_000191485.1	Neisseria meningitidis M01-240355	NC_017517.1	Chromosome	BETAPROTEOBACTERIA	IS110	2077175	2077427	-	INCOMPLETE	WP_079758134.1	2076815	2077111	-	NMBM01240355_RS13715	hypothetical protein	-1	COG0000	XXX	0
1546	GCA_000191485.1	Neisseria meningitidis M01-240355	NC_017517.1	Chromosome	BETAPROTEOBACTERIA	IS110	2081171	2081377	-	INCOMPLETE	WP_014581761.1	2081828	2082835	+	NMBM01240355_RS10625	IS5 family transposase	1	COG3039	X	0
1547	GCA_000738445.1	Mycobacterium tuberculosis	NZ_CP009100.1	Chromosome	ACTINOBACTERIA	IS110	888779	889141	+	INCOMPLETE	WP_009935676.1	890407	891501	+	IZ84_RS04180	IS110 family transposase	1	COG3547	X	0
1548	GCA_001986615.1	Bordetella pertussis	NZ_CP011698.1	Chromosome	BETAPROTEOBACTERIA	IS110	2607211	2608393	+	COMPLETE	WP_010931363.1	2607354	2608370	+	ABB91_RS12665	IS110-like element IS1663 family transposase	0	COG3547	X	0
1549	GCA_001986615.1	Bordetella pertussis	NZ_CP011698.1	Chromosome	BETAPROTEOBACTERIA	IS110	3837008	3838312	+	COMPLETE	WP_010931561.1	3837273	3838289	+	ABB91_RS18560	IS110-like element IS1663 family transposase	0	COG3547	X	0
1550	GCA_001663675.1	Lactobacillus backii	NZ_CP014873.1	Chromosome	FIRMICUTES	IS110	577842	579270	-	COMPLETE	WP_068226017.1	577224	577727	-	AYR53_RS02440	methylated-DNA--[protein]-cysteine S-methyltransferase	-1	COG0350	L	0
1551	GCA_001663675.1	Lactobacillus backii	NZ_CP014873.1	Chromosome	FIRMICUTES	IS110	577842	579270	-	COMPLETE	WP_068222268.1	577949	579172	-	AYR53_RS02445	transposase	0	COG3547	X	0
1552	GCA_001663675.1	Lactobacillus backii	NZ_CP014873.1	Chromosome	FIRMICUTES	IS110	1706529	1707957	-	COMPLETE	WP_068222268.1	1706636	1707859	-	AYR53_RS07565	transposase	0	COG3547	X	0
1553	GCA_001663675.1	Lactobacillus backii	NZ_CP014873.1	Chromosome	FIRMICUTES	IS110	1706529	1707957	-	COMPLETE	WP_068223433.1	1708214	1708672	+	AYR53_RS07570	DUF948 domain-containing protein	1	COG4768	S	0
1554	GCA_002197225.1	Klebsiella pneumoniae	NZ_CP021834.1	Plasmid	GAMMAPROTEOBACTERIA	IS110	140404	141798	+	COMPLETE	WP_000427620.1	140488	141492	+	AM367_RS28630	IS110 family transposase IS4321	0	COG3547	X	0
1555	GCA_002197225.1	Klebsiella pneumoniae	NZ_CP021834.1	Plasmid	GAMMAPROTEOBACTERIA	IS110	140404	141798	+	COMPLETE	WP_001993321.1	141965	142144	+	AM367_RS28640	hypothetical protein	1	COG0000	XXX	0
1556	GCA_002073495.1	Leptospira interrogans serovar Copenhageni	NZ_CP020414.1	Chromosome	SPIROCHAETIA	IS110	1224164	1224336	-	INCOMPLETE	WP_080011858.1	1223411	1223590	-	A6J42_RS07130	hypothetical protein	-1	COG0000	XXX	0
1557	GCA_002073495.1	Leptospira interrogans serovar Copenhageni	NZ_CP020414.1	Chromosome	SPIROCHAETIA	IS110	1224164	1224336	-	INCOMPLETE	WP_001072176.1	1224682	1225209	+	A6J42_RS07145	hypothetical protein	1	COG0000	XXX	0
1558	GCA_002073495.1	Leptospira interrogans serovar Copenhageni	NZ_CP020414.1	Chromosome	SPIROCHAETIA	IS110	1456741	1456967	-	INCOMPLETE	WP_080010706.1	1456229	1456441	-	A6J42_RS08205	hypothetical protein	-1	COG0000	XXX	0
1559	GCA_002073495.1	Leptospira interrogans serovar Copenhageni	NZ_CP020414.1	Chromosome	SPIROCHAETIA	IS110	1784402	1784479	-	INCOMPLETE	WP_000581489.1	1783978	1784175	-	A6J42_RS09640	hypothetical protein	-1	COG0000	XXX	0
1560	GCA_002073495.1	Leptospira interrogans serovar Copenhageni	NZ_CP020414.1	Chromosome	SPIROCHAETIA	IS110	2384605	2384934	+	INCOMPLETE	WP_000411020.1	2385357	2385530	+	A6J42_RS12235	hypothetical protein	1	COG0000	XXX	0
1561	GCA_002073495.1	Leptospira interrogans serovar Copenhageni	NZ_CP020414.1	Chromosome	SPIROCHAETIA	IS110	3109411	3109632	+	INCOMPLETE	WP_017861203.1	3108914	3109171	-	A6J42_RS15530	hypothetical protein	-1	COG0000	XXX	0
1562	GCA_001022255.1	Enterobacter cloacae	NZ_CP011650.1	Chromosome	GAMMAPROTEOBACTERIA	IS110	3487522	3488895	-	COMPLETE	WP_072161104.1	3486979	3487224	-	AB285_RS24510	hypothetical protein	-1	COG0000	XXX	0
1563	GCA_001022255.1	Enterobacter cloacae	NZ_CP011650.1	Chromosome	GAMMAPROTEOBACTERIA	IS110	3487522	3488895	-	COMPLETE	WP_000227969.1	3487538	3488614	-	AB285_RS17225	IS110 family transposase	0	COG3547	X	0
1564	GCA_001022255.1	Enterobacter cloacae	NZ_CP011650.1	Chromosome	GAMMAPROTEOBACTERIA	IS110	3487522	3488895	-	COMPLETE	WP_071605976.1	3488536	3488736	-	AB285_RS24515	transposase	0	COG0000	XXX	0
1565	GCA_001022255.1	Enterobacter cloacae	NZ_CP011649.1	Plasmid	GAMMAPROTEOBACTERIA	IS110	75410	76751	+	COMPLETE	WP_000935451.1	70566	72281	-	AB285_RS00575	transposase	-1	COG2801	X	0
1566	GCA_001022255.1	Enterobacter cloacae	NZ_CP011649.1	Plasmid	GAMMAPROTEOBACTERIA	IS110	75410	76751	+	COMPLETE	WP_000427614.1	75492	76496	+	AB285_RS00585	IS110 family transposase	0	COG3547	X	0
1567	GCA_001695715.1	Burkholderia pseudomallei	NZ_CP016638.1	Chromosome	BETAPROTEOBACTERIA	IS110	1780000	1781456	+	COMPLETE	WP_004538652.1	1777604	1779157	-	A7U58_RS33015	hypothetical protein	-1	COG0000	XXX	0
1568	GCA_001695715.1	Burkholderia pseudomallei	NZ_CP016638.1	Chromosome	BETAPROTEOBACTERIA	IS110	1780000	1781456	+	COMPLETE	WP_004526384.1	1780173	1781435	+	A7U58_RS07745	IS110 family transposase	0	COG3547	X	0
1569	GCA_000092225.1	Tsukamurella paurometabola DSM 20162	NC_014158.1	Chromosome	ACTINOBACTERIA	IS110	3611830	3613250	+	COMPLETE	WP_013128076.1	3611252	3611812	-	TPAU_RS17490	TetR/AcrR family transcriptional regulator	-1	COG1309	K	0
1570	GCA_000092225.1	Tsukamurella paurometabola DSM 20162	NC_014158.1	Chromosome	ACTINOBACTERIA	IS110	3611830	3613250	+	COMPLETE	WP_013128077.1	3613369	3613791	+	TPAU_RS17500	PaaI family thioesterase	1	COG2050	Q	0
1571	GCA_001485455.1	Escherichia coli	NZ_CP008697.1	Chromosome	GAMMAPROTEOBACTERIA	IS110	657074	657598	-	INCOMPLETE	WP_001741392.1	655654	656787	-	FH07_RS03300	IS110 family transposase	-1	COG3547	X	0
1572	GCA_001485455.1	Escherichia coli	NZ_CP008715.1	Plasmid	GAMMAPROTEOBACTERIA	IS110	1698	2755	+	INCOMPLETE	WP_000275859.1	1269	1475	-	FH07_RS24960	hypothetical protein	-1	COG0000	XXX	0
1573	GCA_001485455.1	Escherichia coli	NZ_CP008715.1	Plasmid	GAMMAPROTEOBACTERIA	IS110	1698	2755	+	INCOMPLETE	WP_071932138.1	2773	2982	+	FH07_RS27265	hypothetical protein	1	COG0000	XXX	0
1574	GCA_002285635.2	Chryseobacterium piperi	NZ_CP023049.2	Chromosome	BACTEROIDETES/CHLOROBI GROUP	IS110	841182	842267	-	INCOMPLETE	WP_084675694.1	840661	841071	-	CJF12_RS03760	Rrf2 family transcriptional regulator	-1	COG1959	K	0
1575	GCA_002285635.2	Chryseobacterium piperi	NZ_CP023049.2	Chromosome	BACTEROIDETES/CHLOROBI GROUP	IS110	841182	842267	-	INCOMPLETE	WP_095591053.1	841207	842181	-	CJF12_RS03765	IS110 family transposase	0	COG3547	X	0
1576	GCA_001719165.1	Erythrobacter litoralis	NZ_CP017057.1	Chromosome	ALPHAPROTEOBACTERIA	IS110	65905	67131	-	COMPLETE	WP_081845596.1	63824	65068	-	Ga0102493_RS15520	hypothetical protein	-1	COG0463	M	0
1577	GCA_001719165.1	Erythrobacter litoralis	NZ_CP017057.1	Chromosome	ALPHAPROTEOBACTERIA	IS110	65905	67131	-	COMPLETE	WP_034902815.1	65839	67131	-	Ga0102493_RS00300	IS110 family transposase	0	COG3547	X	0
1578	GCA_001719165.1	Erythrobacter litoralis	NZ_CP017057.1	Chromosome	ALPHAPROTEOBACTERIA	IS110	65905	67131	-	COMPLETE	WP_081845597.1	67276	67644	+	Ga0102493_RS00305	hypothetical protein	1	COG2801	X	0
1579	GCA_002716925.1	Mycobacterium avium subsp. hominissuis	NZ_CP018014.1	Chromosome	ACTINOBACTERIA	IS110	631073	632544	+	COMPLETE	WP_033717843.1	631296	632501	+	BJP78_RS03195	IS110 family transposase ISMav6	0	COG3547	X	0
1580	GCA_002716925.1	Mycobacterium avium subsp. hominissuis	NZ_CP018014.1	Chromosome	ACTINOBACTERIA	IS110	926422	927891	-	COMPLETE	WP_099270734.1	926443	927651	-	BJP78_RS04750	IS110 family transposase	0	COG3547	X	0
1581	GCA_002716925.1	Mycobacterium avium subsp. hominissuis	NZ_CP018014.1	Chromosome	ACTINOBACTERIA	IS110	926422	927891	-	COMPLETE	WP_080691779.1	928203	928643	+	BJP78_RS04760	anti-sigma factor antagonist	1	COG1366	T	0
1582	GCA_002716925.1	Mycobacterium avium subsp. hominissuis	NZ_CP018014.1	Chromosome	ACTINOBACTERIA	IS110	1493728	1495205	-	COMPLETE	WP_033717843.1	1493778	1494983	-	BJP78_RS07400	IS110 family transposase ISMav6	0	COG3547	X	0
1583	GCA_002716925.1	Mycobacterium avium subsp. hominissuis	NZ_CP018014.1	Chromosome	ACTINOBACTERIA	IS110	3957670	3959147	-	COMPLETE	WP_033717843.1	3957720	3958925	-	BJP78_RS18490	IS110 family transposase ISMav6	0	COG3547	X	0
1584	GCA_001561975.1	Corynebacterium stationis	NZ_CP014279.1	Chromosome	ACTINOBACTERIA	IS110	905603	906775	-	COMPLETE	WP_066792919.1	908020	913203	+	AW169_RS04280	hypothetical protein	1	COG0000	XXX	0
1585	GCA_001484705.1	Streptomyces sp. 4F	NZ_CP013142.1	Chromosome	ACTINOBACTERIA	IS110	344584	345357	+	INCOMPLETE	WP_058915284.1	345773	346234	+	ASR50_RS01370	chromosome condensation protein CrcB	1	COG0239	DP	0
1586	GCA_001654455.1	Niabella ginsenosidivorans	NZ_CP015772.1	Chromosome	BACTEROIDETES/CHLOROBI GROUP	IS110	1888934	1890238	+	COMPLETE	WP_067761751.1	1887302	1888507	-	A8C56_RS07910	transposase	-1	COG3328	X	0
1587	GCA_001654455.1	Niabella ginsenosidivorans	NZ_CP015772.1	Chromosome	BACTEROIDETES/CHLOROBI GROUP	IS110	1888934	1890238	+	COMPLETE	WP_084490099.1	1891142	1891783	+	A8C56_RS07920	XRE family transcriptional regulator	1	COG0000	XXX	0
1588	GCA_001654455.1	Niabella ginsenosidivorans	NZ_CP015772.1	Chromosome	BACTEROIDETES/CHLOROBI GROUP	IS110	5406863	5407588	-	INCOMPLETE	WP_067760987.1	5405266	5406315	-	A8C56_RS22840	endonuclease/exonuclease/phosphatase	-1	COG0000	XXX	0
1589	GCA_001654455.1	Niabella ginsenosidivorans	NZ_CP015772.1	Chromosome	BACTEROIDETES/CHLOROBI GROUP	IS110	5406863	5407588	-	INCOMPLETE	WP_067760991.1	5407854	5410448	+	A8C56_RS22850	TonB-dependent receptor	1	COG0000	XXX	0
1590	GCA_002075795.1	Shewanella japonica	NZ_CP020472.1	Chromosome	GAMMAPROTEOBACTERIA	IS110	1051305	1051482	-	INCOMPLETE	WP_080914992.1	1049638	1050681	-	SJ2017_RS04435	IS110 family transposase	-1	COG3547	X	0
1591	GCA_002075795.1	Shewanella japonica	NZ_CP020472.1	Chromosome	GAMMAPROTEOBACTERIA	IS110	2266237	2267448	+	COMPLETE	WP_080915612.1	2265834	2266136	-	SJ2017_RS09670	hypothetical protein	-1	COG0000	XXX	0
1592	GCA_002075795.1	Shewanella japonica	NZ_CP020472.1	Chromosome	GAMMAPROTEOBACTERIA	IS110	2266237	2267448	+	COMPLETE	WP_080915613.1	2266467	2267417	+	SJ2017_RS09675	IS110 family transposase	0	COG3547	X	0
1593	GCA_002075795.1	Shewanella japonica	NZ_CP020472.1	Chromosome	GAMMAPROTEOBACTERIA	IS110	2266237	2267448	+	COMPLETE	WP_080915615.1	2268026	2269069	+	SJ2017_RS09685	IS110 family transposase	1	COG3547	X	0
1594	GCA_900170005.1	Gordonibacter massiliensis	NZ_LT827128.1	Chromosome	ACTINOBACTERIA	IS110	186571	187837	+	COMPLETE	WP_080142292.1	184845	186176	-	B6F40_RS00750	radical SAM protein	-1	COG2108	S	0
1595	GCA_900170005.1	Gordonibacter massiliensis	NZ_LT827128.1	Chromosome	ACTINOBACTERIA	IS110	186571	187837	+	COMPLETE	WP_080142300.1	188773	189051	+	B6F40_RS00760	hypothetical protein	1	COG1442	M	0
1596	GCA_900170005.1	Gordonibacter massiliensis	NZ_LT827128.1	Chromosome	ACTINOBACTERIA	IS110	2074739	2075987	+	COMPLETE	WP_080143797.1	2073864	2074310	-	B6F40_RS08760	translation initiation factor IF-1	-1	COG0361	J	0
1597	GCA_900170005.1	Gordonibacter massiliensis	NZ_LT827128.1	Chromosome	ACTINOBACTERIA	IS110	2074739	2075987	+	COMPLETE	WP_080143799.1	2076519	2076977	+	B6F40_RS08780	universal stress protein	1	COG0589	T	0
1598	GCA_900170005.1	Gordonibacter massiliensis	NZ_LT827128.1	Chromosome	ACTINOBACTERIA	IS110	3856541	3857807	+	COMPLETE	WP_080143355.1	3854736	3856187	-	B6F40_RS15850	hypothetical protein	-1	COG5421	X	0
1599	GCA_900170005.1	Gordonibacter massiliensis	NZ_LT827128.1	Chromosome	ACTINOBACTERIA	IS110	3856541	3857807	+	COMPLETE	WP_080145038.1	3859564	3860103	+	B6F40_RS15865	fumarate hydratase	1	COG1838	C	0
1600	GCA_001988295.1	Bordetella pertussis	NZ_CP013088.1	Chromosome	BETAPROTEOBACTERIA	IS110	2608256	2609438	+	COMPLETE	WP_010931363.1	2608399	2609415	+	ASC25_RS12670	IS110-like element IS1663 family transposase	0	COG3547	X	0
1601	GCA_001988295.1	Bordetella pertussis	NZ_CP013088.1	Chromosome	BETAPROTEOBACTERIA	IS110	3839097	3840401	+	COMPLETE	WP_010931561.1	3839362	3840378	+	ASC25_RS18570	IS110-like element IS1663 family transposase	0	COG3547	X	0
1602	GCA_002082015.1	Sporosarcina ureae	NZ_CP015109.1	Chromosome	FIRMICUTES	IS110	1177445	1178799	+	COMPLETE	WP_083033544.1	1176625	1176882	-	SporoP17a_RS05810	hypothetical protein	-1	COG1077	D	0
1603	GCA_002082015.1	Sporosarcina ureae	NZ_CP015109.1	Chromosome	FIRMICUTES	IS110	2118340	2119795	+	COMPLETE	WP_083030644.1	2118438	2119715	+	SporoP17a_RS10400	IS110 family transposase	0	COG3547	X	0
1604	GCA_000196615.1	Erwinia billingiae Eb661	NC_014305.1	Plasmid	GAMMAPROTEOBACTERIA	IS110	21264	21726	+	INCOMPLETE	WP_013199852.1	21931	22614	+	EBC_RS00675	haloacid dehalogenase type II	1	COG1011	H	0
1605	GCA_000196615.1	Erwinia billingiae Eb661	NC_014305.1	Plasmid	GAMMAPROTEOBACTERIA	IS110	34673	34742	-	INCOMPLETE	WP_013199869.1	33993	34379	-	EBC_RS00745	hypothetical protein	-1	COG0000	XXX	0
1606	GCA_001618685.1	Geobacillus subterraneus	NZ_CP014342.1	Chromosome	FIRMICUTES	IS110	1779018	1780491	-	COMPLETE	WP_012749092.1	1779113	1780393	-	GS3922_RS08730	IS110 family transposase	0	COG3547	X	0
1607	GCA_001618685.1	Geobacillus subterraneus	NZ_CP014342.1	Chromosome	FIRMICUTES	IS110	1779018	1780491	-	COMPLETE	WP_063166023.1	1781108	1781398	+	GS3922_RS08735	hypothetical protein	1	COG4841	S	0
1608	GCA_001618685.1	Geobacillus subterraneus	NZ_CP014342.1	Chromosome	FIRMICUTES	IS110	3300432	3301991	+	COMPLETE	WP_063167441.1	3299109	3300428	-	GS3922_RS16090	IS4 family transposase	-1	COG3385	X	0
1609	GCA_001618685.1	Geobacillus subterraneus	NZ_CP014342.1	Chromosome	FIRMICUTES	IS110	3300432	3301991	+	COMPLETE	WP_014195317.1	3300580	3301716	-	GS3922_RS16095	IS110 family transposase	0	COG3547	X	0
1610	GCA_001618685.1	Geobacillus subterraneus	NZ_CP014342.1	Chromosome	FIRMICUTES	IS110	3300432	3301991	+	COMPLETE	WP_063167143.1	3302343	3303590	+	GS3922_RS16100	transposase	1	COG0675	X	0
1611	GCA_001509895.1	Bordetella pertussis	NZ_CP010965.1	Chromosome	BETAPROTEOBACTERIA	IS110	2639393	2640575	+	COMPLETE	WP_010931363.1	2639536	2640552	+	UN82_RS12600	IS110 family transposase	0	COG3547	X	0
1612	GCA_001509895.1	Bordetella pertussis	NZ_CP010965.1	Chromosome	BETAPROTEOBACTERIA	IS110	3840163	3841464	+	COMPLETE	WP_010931561.1	3840425	3841441	+	UN82_RS18280	IS110 family transposase	0	COG3547	X	0
1613	GCA_002303275.1	Enterobacter cloacae	NZ_CP017473.1	Plasmid	GAMMAPROTEOBACTERIA	IS110	123517	124482	+	COMPLETE	WP_095907128.1	122932	123300	-	BJM06_RS00640	hypothetical protein	-1	COG0000	XXX	0
1614	GCA_002303275.1	Enterobacter cloacae	NZ_CP017473.1	Plasmid	GAMMAPROTEOBACTERIA	IS110	123517	124482	+	COMPLETE	WP_095907172.1	123517	124494	+	BJM06_RS00645	IS110 family transposase	0	COG3547	X	0
1615	GCA_002303275.1	Enterobacter cloacae	NZ_CP017473.1	Plasmid	GAMMAPROTEOBACTERIA	IS110	123517	124482	+	COMPLETE	WP_095907129.1	124591	124842	+	BJM06_RS00650	type II toxin-antitoxin system Phd/YefM family antitoxin	1	COG2161	V	0
1616	GCA_002303275.1	Enterobacter cloacae	NZ_CP017473.1	Plasmid	GAMMAPROTEOBACTERIA	IS110	159148	159859	+	INCOMPLETE	WP_095907153.1	154643	154873	-	BJM06_RS00855	AbrB/MazE/SpoVT family DNA-binding domain-containing protein	-1	COG4456	S	0
1617	GCA_002303275.1	Enterobacter cloacae	NZ_CP017473.1	Plasmid	GAMMAPROTEOBACTERIA	IS110	159148	159859	+	INCOMPLETE	WP_095907154.1	161470	161775	+	BJM06_RS00885	DDE domain-containing protein	1	COG3316	X	0
1618	GCA_002303275.1	Enterobacter cloacae	NZ_CP017473.1	Plasmid	GAMMAPROTEOBACTERIA	IS110	160158	161211	+	INCOMPLETE	WP_095907091.1	158137	159159	-	BJM06_RS00870	IS21 family transposase	-1	COG4584	X	0
1619	GCA_002303275.1	Enterobacter cloacae	NZ_CP017473.1	Plasmid	GAMMAPROTEOBACTERIA	IS110	160158	161211	+	INCOMPLETE	WP_095907154.1	161470	161775	+	BJM06_RS00885	DDE domain-containing protein	1	COG3316	X	0
1620	GCA_900119315.1	Actinoplanes sp. SE50/110	NZ_LT827010.1	Chromosome	ACTINOBACTERIA	IS110	3978342	3978500	+	INCOMPLETE	WP_014690575.1	3978551	3979045	+	ACSP50_RS17530	hypothetical protein	1	COG0000	XXX	0
1621	GCA_001988015.1	Bordetella pertussis	NZ_CP011768.1	Chromosome	BETAPROTEOBACTERIA	IS110	2607225	2608407	+	COMPLETE	WP_010931363.1	2607368	2608384	+	ABC61_RS12665	IS110-like element IS1663 family transposase	0	COG3547	X	0
1622	GCA_001988015.1	Bordetella pertussis	NZ_CP011768.1	Chromosome	BETAPROTEOBACTERIA	IS110	3838071	3839375	+	COMPLETE	WP_010931561.1	3838336	3839352	+	ABC61_RS18565	IS110-like element IS1663 family transposase	0	COG3547	X	0
1623	GCA_002442695.1	Bordetella pertussis	NZ_CP017162.1	Chromosome	BETAPROTEOBACTERIA	IS110	2606141	2607323	+	COMPLETE	WP_010931363.1	2606284	2607300	+	BHR50_RS12640	IS110-like element IS1663 family transposase	0	COG3547	X	0
1624	GCA_002442695.1	Bordetella pertussis	NZ_CP017162.1	Chromosome	BETAPROTEOBACTERIA	IS110	3838021	3839325	+	COMPLETE	WP_010931561.1	3838286	3839302	+	BHR50_RS18530	IS110-like element IS1663 family transposase	0	COG3547	X	0
1625	GCA_001989175.1	Bordetella pertussis	NZ_CP013898.1	Chromosome	BETAPROTEOBACTERIA	IS110	2606159	2607341	+	COMPLETE	WP_010931363.1	2606302	2607318	+	AVS71_RS12655	IS110-like element IS1663 family transposase	0	COG3547	X	0
1626	GCA_001989175.1	Bordetella pertussis	NZ_CP013898.1	Chromosome	BETAPROTEOBACTERIA	IS110	3838053	3839357	+	COMPLETE	WP_010931561.1	3838318	3839334	+	AVS71_RS18560	IS110-like element IS1663 family transposase	0	COG3547	X	0
1627	GCA_002447415.1	Mycobacterium tuberculosis	NZ_CP023600.1	Chromosome	ACTINOBACTERIA	IS110	888698	889031	+	INCOMPLETE	WP_009935676.1	890326	891420	+	CP456_RS04320	IS110-like element IS1547 family transposase	1	COG3547	X	0
1628	GCA_001664105.1	Rhizobium phaseoli	NZ_CP013580.1	Chromosome	ALPHAPROTEOBACTERIA	IS110	3258155	3259463	-	COMPLETE	WP_081279400.1	3256870	3257439	-	AMC79_RS15815	N-acetyltransferase	-1	COG3153	R	0
1629	GCA_001664105.1	Rhizobium phaseoli	NZ_CP013580.1	Chromosome	ALPHAPROTEOBACTERIA	IS110	3258155	3259463	-	COMPLETE	WP_064817439.1	3258247	3259365	-	AMC79_RS15820	IS110 family transposase	0	COG3547	X	0
1630	GCA_001865635.2	Mycobacterium avium subsp. hominissuis	NZ_CP009360.2	Chromosome	ACTINOBACTERIA	IS110	2258694	2259770	-	COMPLETE	WP_062889594.1	2258700	2259752	-	KV38_RS10735	IS110 family transposase	0	COG3547	X	0
1631	GCA_001865635.2	Mycobacterium avium subsp. hominissuis	NZ_CP009360.2	Chromosome	ACTINOBACTERIA	IS110	2258694	2259770	-	COMPLETE	WP_063967050.1	2260022	2261101	+	KV38_RS10740	IS110 family transposase	1	COG3547	X	0
1632	GCA_001865635.2	Mycobacterium avium subsp. hominissuis	NZ_CP009360.2	Chromosome	ACTINOBACTERIA	IS110	2260040	2261089	+	COMPLETE	WP_062889594.1	2258700	2259752	-	KV38_RS10735	IS110 family transposase	-1	COG3547	X	0
1633	GCA_001865635.2	Mycobacterium avium subsp. hominissuis	NZ_CP009360.2	Chromosome	ACTINOBACTERIA	IS110	2260040	2261089	+	COMPLETE	WP_063967050.1	2260022	2261101	+	KV38_RS10740	IS110 family transposase	0	COG3547	X	0
1634	GCA_001986975.1	Bordetella pertussis	NZ_CP011716.1	Chromosome	BETAPROTEOBACTERIA	IS110	1418102	1419301	-	COMPLETE	WP_010931363.1	1418142	1419158	-	ABC09_RS06890	IS110-like element IS1663 family transposase	0	COG3547	X	0
1635	GCA_001986975.1	Bordetella pertussis	NZ_CP011716.1	Chromosome	BETAPROTEOBACTERIA	IS110	3844366	3845670	+	COMPLETE	WP_010931561.1	3844631	3845647	+	ABC09_RS18600	IS110-like element IS1663 family transposase	0	COG3547	X	0
1636	GCA_000176855.2	Acidovorax avenae subsp. avenae ATCC 19860	NC_015138.1	Chromosome	BETAPROTEOBACTERIA	IS110	2936350	2937410	-	INCOMPLETE	WP_013595010.1	2936374	2937324	-	ACAV_RS12855	IS110 family transposase	0	COG3547	X	0
1637	GCA_000176855.2	Acidovorax avenae subsp. avenae ATCC 19860	NC_015138.1	Chromosome	BETAPROTEOBACTERIA	IS110	3010185	3011206	+	INCOMPLETE	WP_013595083.1	3011409	3012266	+	ACAV_RS23825	AraC family transcriptional regulator	1	COG2207	K	0
1638	GCA_000176855.2	Acidovorax avenae subsp. avenae ATCC 19860	NC_015138.1	Chromosome	BETAPROTEOBACTERIA	IS110	3481251	3482313	-	INCOMPLETE	WP_013595468.1	3480224	3481150	-	ACAV_RS15250	LysR family transcriptional regulator	-1	COG0583	K	0
1639	GCA_000176855.2	Acidovorax avenae subsp. avenae ATCC 19860	NC_015138.1	Chromosome	BETAPROTEOBACTERIA	IS110	3481251	3482313	-	INCOMPLETE	WP_013595469.1	3481277	3482227	-	ACAV_RS15255	IS110 family transposase	0	COG3547	X	0
1640	GCA_001469775.1	Lactobacillus delbrueckii subsp. bulgaricus	NZ_CP013610.1	Chromosome	FIRMICUTES	IS110	1565094	1566947	-	COMPLETE	WP_060598166.1	1565370	1566593	-	AT236_RS07915	IS110 family transposase	0	COG3547	X	0
1641	GCA_001605195.1	Bordetella pertussis	NZ_CP010843.1	Chromosome	BETAPROTEOBACTERIA	IS110	2658171	2659353	+	COMPLETE	WP_010931363.1	2658314	2659330	+	RD09_RS12710	IS110 family transposase	0	COG3547	X	0
1642	GCA_002025225.1	Citrobacter werkmanii	NZ_CP019986.1	Chromosome	GAMMAPROTEOBACTERIA	IS110	699904	701271	+	COMPLETE	WP_001567660.1	699988	701010	+	B2G73_RS03295	IS110 family transposase	0	COG3547	X	0
1643	GCA_000767745.1	Clostridium beijerinckii ATCC 35702	NZ_CP006777.1	Chromosome	FIRMICUTES	IS110	4191277	4192732	-	COMPLETE	WP_011968069.1	4191333	4192634	-	CBS_RS18665	IS110 family transposase	0	COG3547	X	0
1644	GCA_001314245.2	Lactobacillus gallinarum	NZ_CP012890.1	Chromosome	FIRMICUTES	IS110	220271	221712	+	INCOMPLETE	WP_060471142.1	221821	222480	+	AO203_RS01270	hypothetical protein	1	COG1011	H	0
1645	GCA_000255235.1	Corynebacterium diphtheriae HC01	NC_016786.1	Chromosome	ACTINOBACTERIA	IS110	1050336	1051677	-	COMPLETE	WP_003851208.1	1048667	1048855	-	CDHC01_RS11700	hypothetical protein	-1	COG0000	XXX	0
1646	GCA_000255235.1	Corynebacterium diphtheriae HC01	NC_016786.1	Chromosome	ACTINOBACTERIA	IS110	1050336	1051677	-	COMPLETE	WP_014301798.1	1050431	1051558	-	CDHC01_RS05120	IS110 family transposase	0	COG0000	XXX	0
1647	GCA_000255235.1	Corynebacterium diphtheriae HC01	NC_016786.1	Chromosome	ACTINOBACTERIA	IS110	1050336	1051677	-	COMPLETE	WP_014301799.1	1052036	1053496	+	CDHC01_RS05125	cutinase family protein	1	COG0000	XXX	0
1648	GCA_000981845.1	Klebsiella pneumoniae subsp. pneumoniae	NZ_CP011314.1	Plasmid	GAMMAPROTEOBACTERIA	IS110	27825	29159	-	COMPLETE	WP_046654952.1	26443	27228	-	kpn23412_RS26300	DNA primase	-1	COG0000	XXX	0
1649	GCA_000981845.1	Klebsiella pneumoniae subsp. pneumoniae	NZ_CP011314.1	Plasmid	GAMMAPROTEOBACTERIA	IS110	27825	29159	-	COMPLETE	WP_000427623.1	28088	29092	-	kpn23412_RS26310	IS110 family transposase	0	COG3547	X	0
1650	GCA_000025545.1	Thioalkalivibrio sp. K90mix	NC_013889.1	Chromosome	GAMMAPROTEOBACTERIA	IS110	2186228	2187437	-	COMPLETE	WP_012983403.1	2186308	2187339	-	TK90_RS10360	IS110 family transposase	0	COG3547	X	0
1651	GCA_002863725.1	Vibrio vulnificus	NZ_CP019121.1	Chromosome	GAMMAPROTEOBACTERIA	IS110	1318287	1319490	+	COMPLETE	WP_011150071.1	1316745	1316966	-	FORC54_RS06220	hypothetical protein	-1	COG0000	XXX	0
1652	GCA_002863725.1	Vibrio vulnificus	NZ_CP019121.1	Chromosome	GAMMAPROTEOBACTERIA	IS110	1318287	1319490	+	COMPLETE	WP_101958368.1	1318358	1319401	+	FORC54_RS06230	IS110 family transposase	0	COG3547	X	0
1653	GCA_002863725.1	Vibrio vulnificus	NZ_CP019121.1	Chromosome	GAMMAPROTEOBACTERIA	IS110	1318287	1319490	+	COMPLETE	WP_038964257.1	1320014	1320196	+	FORC54_RS06240	hypothetical protein	1	COG0000	XXX	0
1654	GCA_001022055.1	Enterobacter cloacae	NZ_CP011583.1	Plasmid	GAMMAPROTEOBACTERIA	IS110	8335	9680	+	COMPLETE	WP_077269372.1	7625	7978	-	ABY64_RS24085	hypothetical protein	-1	COG1249	C	0
1655	GCA_001022055.1	Enterobacter cloacae	NZ_CP011583.1	Plasmid	GAMMAPROTEOBACTERIA	IS110	8335	9680	+	COMPLETE	WP_000427614.1	8421	9425	+	ABY64_RS00300	IS110 family transposase	0	COG3547	X	0
1656	GCA_001022055.1	Enterobacter cloacae	NZ_CP011583.1	Plasmid	GAMMAPROTEOBACTERIA	IS110	8335	9680	+	COMPLETE	WP_071842880.1	9924	10112	+	ABY64_RS24090	hypothetical protein	1	COG0000	XXX	0
1657	GCA_001022055.1	Enterobacter cloacae	NZ_CP011584.1	Chromosome	GAMMAPROTEOBACTERIA	IS110	3514993	3516366	-	COMPLETE	WP_072161104.1	3514450	3514695	-	ABY64_RS24675	hypothetical protein	-1	COG0000	XXX	0
1658	GCA_001022055.1	Enterobacter cloacae	NZ_CP011584.1	Chromosome	GAMMAPROTEOBACTERIA	IS110	3514993	3516366	-	COMPLETE	WP_000227969.1	3515009	3516085	-	ABY64_RS17390	IS110 family transposase	0	COG3547	X	0
1659	GCA_001022055.1	Enterobacter cloacae	NZ_CP011584.1	Chromosome	GAMMAPROTEOBACTERIA	IS110	3514993	3516366	-	COMPLETE	WP_071605976.1	3516007	3516207	-	ABY64_RS24680	transposase	0	COG0000	XXX	0
1660	GCA_002288285.1	Sphingobium hydrophobicum	NZ_CP022747.1	Plasmid	ALPHAPROTEOBACTERIA	IS110	40215	41646	+	COMPLETE	WP_095687346.1	39962	40177	-	CJD35_RS18240	hypothetical protein	-1	COG2801	X	0
1661	GCA_002288285.1	Sphingobium hydrophobicum	NZ_CP022747.1	Plasmid	ALPHAPROTEOBACTERIA	IS110	40215	41646	+	COMPLETE	WP_095687226.1	40322	41593	+	CJD35_RS18245	IS110 family transposase	0	COG3547	X	0
1662	GCA_002288285.1	Sphingobium hydrophobicum	NZ_CP022747.1	Plasmid	ALPHAPROTEOBACTERIA	IS110	40215	41646	+	COMPLETE	WP_095687347.1	42022	42210	+	CJD35_RS18255	hypothetical protein	1	COG2200	T	0
1663	GCA_002288285.1	Sphingobium hydrophobicum	NZ_CP022749.1	Plasmid	ALPHAPROTEOBACTERIA	IS110	123394	124825	+	COMPLETE	WP_095687346.1	123141	123356	-	CJD35_RS21360	hypothetical protein	-1	COG2801	X	0
1664	GCA_002288285.1	Sphingobium hydrophobicum	NZ_CP022749.1	Plasmid	ALPHAPROTEOBACTERIA	IS110	123394	124825	+	COMPLETE	WP_095687226.1	123501	124772	+	CJD35_RS21365	IS110 family transposase	0	COG3547	X	0
1665	GCA_002288285.1	Sphingobium hydrophobicum	NZ_CP022749.1	Plasmid	ALPHAPROTEOBACTERIA	IS110	123394	124825	+	COMPLETE	WP_095687347.1	125201	125389	+	CJD35_RS21375	hypothetical protein	1	COG2200	T	0
1666	GCA_000253175.1	Yersinia enterocolitica subsp. palearctica Y11	NC_017564.1	Chromosome	GAMMAPROTEOBACTERIA	IS110	427067	427292	-	INCOMPLETE	WP_023160999.1	424799	425818	-	Y11_RS01885	IS110 family transposase	-1	COG3547	X	0
1667	GCA_000253175.1	Yersinia enterocolitica subsp. palearctica Y11	NC_017564.1	Chromosome	GAMMAPROTEOBACTERIA	IS110	897777	899343	+	COMPLETE	WP_020282602.1	897950	898969	+	Y11_RS04015	IS110 family transposase	0	COG3547	X	0
1668	GCA_000253175.1	Yersinia enterocolitica subsp. palearctica Y11	NC_017564.1	Chromosome	GAMMAPROTEOBACTERIA	IS110	897777	899343	+	COMPLETE	WP_005161060.1	899709	900587	+	Y11_RS04025	enterotoxin	1	COG0000	XXX	0
1669	GCA_000253175.1	Yersinia enterocolitica subsp. palearctica Y11	NC_017564.1	Chromosome	GAMMAPROTEOBACTERIA	IS110	1059427	1060997	-	INCOMPLETE	WP_005164820.1	1058083	1059318	-	Y11_RS04790	hypothetical protein	-1	COG0000	XXX	0
1670	GCA_000253175.1	Yersinia enterocolitica subsp. palearctica Y11	NC_017564.1	Chromosome	GAMMAPROTEOBACTERIA	IS110	1254645	1256185	+	COMPLETE	WP_020282800.1	1254792	1255811	+	Y11_RS05700	IS110 family transposase	0	COG3547	X	0
1671	GCA_000253175.1	Yersinia enterocolitica subsp. palearctica Y11	NC_017564.1	Chromosome	GAMMAPROTEOBACTERIA	IS110	1254645	1256185	+	COMPLETE	WP_016266204.1	1255859	1256173	-	Y11_RS22395	hypothetical protein	0	COG0000	XXX	0
1672	GCA_000253175.1	Yersinia enterocolitica subsp. palearctica Y11	NC_017564.1	Chromosome	GAMMAPROTEOBACTERIA	IS110	3204606	3206178	-	COMPLETE	WP_023161115.1	3204981	3206000	-	Y11_RS14675	IS110 family transposase	0	COG3547	X	0
1673	GCA_000253175.1	Yersinia enterocolitica subsp. palearctica Y11	NC_017564.1	Chromosome	GAMMAPROTEOBACTERIA	IS110	3204606	3206178	-	COMPLETE	WP_005178363.1	3206266	3206463	+	Y11_RS22000	hypothetical protein	1	COG0000	XXX	0
1674	GCA_000597945.2	Yersinia enterocolitica LC20	NZ_CP007450.1	Plasmid	GAMMAPROTEOBACTERIA	IS110	41803	42224	-	INCOMPLETE	WP_025378208.1	38148	39353	-	LC20_RS23475	IS91 family transposase	-1	COG0000	XXX	0
1675	GCA_000018985.1	Streptococcus pneumoniae JJA	NC_012466.1	Chromosome	FIRMICUTES	IS110	826608	827373	-	INCOMPLETE	WP_073176984.1	824686	824868	-	SPJ_RS11770	hypothetical protein	-1	COG0000	XXX	0
1676	GCA_000215975.1	Thermodesulfobacterium geofontis OPF15	NC_015682.1	Chromosome	THERMODESULFOBACTERIA	IS110	1256341	1257510	+	COMPLETE	WP_013910039.1	1255752	1256093	-	TOPB45_RS06510	P-II family nitrogen regulator	-1	COG0347	TE	0
1677	GCA_000215975.1	Thermodesulfobacterium geofontis OPF15	NC_015682.1	Chromosome	THERMODESULFOBACTERIA	IS110	1256341	1257510	+	COMPLETE	WP_013910040.1	1256335	1257531	+	TOPB45_RS06515	IS110 family transposase	0	COG3547	X	0
1678	GCA_002056065.1	Escherichia coli	NZ_CP020060.1	Plasmid	GAMMAPROTEOBACTERIA	IS110	45190	46530	+	COMPLETE	WP_000427623.1	45271	46275	+	AM440_RS24420	IS110-like element IS4321 family transposase	0	COG3547	X	0
1679	GCA_002056065.1	Escherichia coli	NZ_CP020060.1	Plasmid	GAMMAPROTEOBACTERIA	IS110	45190	46530	+	COMPLETE	WP_001993321.1	46748	46927	+	AM440_RS24430	hypothetical protein	1	COG0000	XXX	0
1680	GCA_000292455.1	Bacillus thuringiensis HD-771	NC_018500.1	Chromosome	FIRMICUTES	IS110	2074046	2075639	+	COMPLETE	WP_000499523.1	2074337	2075530	+	BTG_RS10340	IS110 family transposase ISBth13	0	COG3547	X	0
1681	GCA_001931595.1	Salmonella enterica subsp. enterica serovar Infantis	NZ_CP016411.1	Plasmid	GAMMAPROTEOBACTERIA	IS110	136873	137066	-	INCOMPLETE	WP_077914831.1	136554	136733	-	APL92_RS26140	Par-like protein	-1	COG0000	XXX	0
1682	GCA_001931595.1	Salmonella enterica subsp. enterica serovar Infantis	NZ_CP016411.1	Plasmid	GAMMAPROTEOBACTERIA	IS110	136873	137066	-	INCOMPLETE	WP_023994185.1	137740	138324	+	APL92_RS24580	Major pilin structural unit bundlin	1	COG0000	XXX	0
1683	GCA_000550765.1	Komagataeibacter xylinus E25	NZ_CP004364.1	Plasmid	ALPHAPROTEOBACTERIA	IS110	75691	76984	+	COMPLETE	WP_081749528.1	75780	76892	+	H845_RS19005	IS110 family transposase	0	COG3547	X	0
1684	GCA_000550765.1	Komagataeibacter xylinus E25	NZ_CP004364.1	Plasmid	ALPHAPROTEOBACTERIA	IS110	75691	76984	+	COMPLETE	WP_010505173.1	77781	77954	+	H845_RS19010	DUF4160 domain-containing protein	1	COG0000	XXX	0
1685	GCA_000550765.1	Komagataeibacter xylinus E25	NZ_CP004360.1	Chromosome	ALPHAPROTEOBACTERIA	IS110	240882	242117	+	COMPLETE	WP_081749486.1	239752	240228	-	H845_RS18020	hypothetical protein	-1	COG4384	X	0
1686	GCA_000550765.1	Komagataeibacter xylinus E25	NZ_CP004360.1	Chromosome	ALPHAPROTEOBACTERIA	IS110	240882	242117	+	COMPLETE	WP_095666506.1	240958	242025	+	H845_RS01070	IS110 family transposase	0	COG3547	X	0
1687	GCA_000550765.1	Komagataeibacter xylinus E25	NZ_CP004360.1	Chromosome	ALPHAPROTEOBACTERIA	IS110	240882	242117	+	COMPLETE	WP_081749354.1	242395	244011	+	H845_RS18310	transposase	1	COG3464	X	0
1688	GCA_000550765.1	Komagataeibacter xylinus E25	NZ_CP004360.1	Chromosome	ALPHAPROTEOBACTERIA	IS110	793933	795119	+	COMPLETE	WP_038507926.1	794020	795042	+	H845_RS03600	IS110 family transposase	0	COG3547	X	0
1689	GCA_000550765.1	Komagataeibacter xylinus E25	NZ_CP004365.1	Plasmid	ALPHAPROTEOBACTERIA	IS110	14027	15224	-	COMPLETE	WP_081749538.1	13354	13830	-	H845_RS19035	hypothetical protein	-1	COG0583	K	0
1690	GCA_000550765.1	Komagataeibacter xylinus E25	NZ_CP004365.1	Plasmid	ALPHAPROTEOBACTERIA	IS110	14027	15224	-	COMPLETE	WP_038507926.1	14104	15126	-	H845_RS16380	IS110 family transposase	0	COG3547	X	0
1691	GCA_000550765.1	Komagataeibacter xylinus E25	NZ_CP004365.1	Plasmid	ALPHAPROTEOBACTERIA	IS110	14027	15224	-	COMPLETE	WP_025439996.1	15837	16853	+	H845_RS16390	IS110 family transposase	1	COG3547	X	0
1692	GCA_000550765.1	Komagataeibacter xylinus E25	NZ_CP004365.1	Plasmid	ALPHAPROTEOBACTERIA	IS110	15760	16923	+	COMPLETE	WP_038507926.1	14104	15126	-	H845_RS16380	IS110 family transposase	-1	COG3547	X	0
1693	GCA_000550765.1	Komagataeibacter xylinus E25	NZ_CP004365.1	Plasmid	ALPHAPROTEOBACTERIA	IS110	15760	16923	+	COMPLETE	WP_025439996.1	15837	16853	+	H845_RS16390	IS110 family transposase	0	COG3547	X	0
1694	GCA_000550765.1	Komagataeibacter xylinus E25	NZ_CP004365.1	Plasmid	ALPHAPROTEOBACTERIA	IS110	15760	16923	+	COMPLETE	WP_095666522.1	17186	18372	+	H845_RS16400	DDE domain-containing protein	1	COG2801	X	0
1695	GCA_000550765.1	Komagataeibacter xylinus E25	NZ_CP004365.1	Plasmid	ALPHAPROTEOBACTERIA	IS110	49004	50123	-	INCOMPLETE	WP_025440022.1	50755	51969	+	H845_RS16575	IS256 family transposase	1	COG3328	X	0
1696	GCA_000550765.1	Komagataeibacter xylinus E25	NZ_CP004365.1	Plasmid	ALPHAPROTEOBACTERIA	IS110	286256	286731	-	INCOMPLETE	WP_048883911.1	286863	287270	+	H845_RS17755	XRE family transcriptional regulator	1	COG1396	K	0
1697	GCA_000550765.1	Komagataeibacter xylinus E25	NZ_CP004365.1	Plasmid	ALPHAPROTEOBACTERIA	IS110	322298	323510	-	COMPLETE	WP_025440214.1	322396	323412	-	H845_RS17920	IS110 family transposase	0	COG3547	X	0
1698	GCA_001663735.1	Lactobacillus backii	NZ_CP014890.1	Chromosome	FIRMICUTES	IS110	68409	69837	+	COMPLETE	WP_068222245.1	67877	68152	-	AYR55_RS00320	hypothetical protein	-1	COG0000	XXX	0
1699	GCA_001663735.1	Lactobacillus backii	NZ_CP014890.1	Chromosome	FIRMICUTES	IS110	68409	69837	+	COMPLETE	WP_068222268.1	68507	69730	+	AYR55_RS00325	transposase	0	COG3547	X	0
1700	GCA_001663735.1	Lactobacillus backii	NZ_CP014890.1	Chromosome	FIRMICUTES	IS110	157050	158478	-	COMPLETE	WP_068222268.1	157157	158380	-	AYR55_RS00685	transposase	0	COG3547	X	0
1701	GCA_001663735.1	Lactobacillus backii	NZ_CP014890.1	Chromosome	FIRMICUTES	IS110	157050	158478	-	COMPLETE	WP_082918473.1	158600	159091	+	AYR55_RS00690	DUF1801 domain-containing protein	1	COG5646	S	0
1702	GCA_001663735.1	Lactobacillus backii	NZ_CP014890.1	Chromosome	FIRMICUTES	IS110	1399209	1400637	+	COMPLETE	WP_068223433.1	1398494	1398952	-	AYR55_RS06590	DUF948 domain-containing protein	-1	COG4768	S	0
1703	GCA_001663735.1	Lactobacillus backii	NZ_CP014890.1	Chromosome	FIRMICUTES	IS110	1399209	1400637	+	COMPLETE	WP_068222268.1	1399307	1400530	+	AYR55_RS06595	transposase	0	COG3547	X	0
1704	GCA_001663735.1	Lactobacillus backii	NZ_CP014890.1	Chromosome	FIRMICUTES	IS110	1410160	1411588	+	COMPLETE	WP_068222268.1	1410258	1411481	+	AYR55_RS06640	transposase	0	COG3547	X	0
1705	GCA_001663735.1	Lactobacillus backii	NZ_CP014890.1	Chromosome	FIRMICUTES	IS110	1410160	1411588	+	COMPLETE	WP_068223411.1	1412021	1412719	+	AYR55_RS06645	metal-dependent transcriptional regulator	1	COG1321	K	0
1706	GCA_001663735.1	Lactobacillus backii	NZ_CP014890.1	Chromosome	FIRMICUTES	IS110	2343673	2345101	+	COMPLETE	WP_068222268.1	2343771	2344994	+	AYR55_RS10840	transposase	0	COG3547	X	0
1707	GCA_001663735.1	Lactobacillus backii	NZ_CP014890.1	Chromosome	FIRMICUTES	IS110	2343673	2345101	+	COMPLETE	WP_068226017.1	2345216	2345719	+	AYR55_RS10845	methylated-DNA--[protein]-cysteine S-methyltransferase	1	COG0350	L	0
1708	GCA_000152165.1	Neisseria meningitidis alpha710	NC_017505.1	Chromosome	BETAPROTEOBACTERIA	IS110	461363	461614	+	INCOMPLETE	WP_002219428.1	459698	460663	-	NMBB_RS02445	IS30-like element IS1655 family transposase	-1	COG2826	X	0
1709	GCA_000152165.1	Neisseria meningitidis alpha710	NC_017505.1	Chromosome	BETAPROTEOBACTERIA	IS110	962723	962883	+	INCOMPLETE	WP_002212949.1	962970	963179	+	NMBB_RS05125	4-oxalocrotonate tautomerase	1	COG1942	Q	0
1710	GCA_000152165.1	Neisseria meningitidis alpha710	NC_017505.1	Chromosome	BETAPROTEOBACTERIA	IS110	1409092	1409350	+	INCOMPLETE	WP_041266440.1	1409772	1410041	+	NMBB_RS07460	hypothetical protein	1	COG0000	XXX	0
1711	GCA_000152165.1	Neisseria meningitidis alpha710	NC_017505.1	Chromosome	BETAPROTEOBACTERIA	IS110	1663421	1663724	-	INCOMPLETE	WP_079760900.1	1662870	1663073	-	NMBB_RS13085	hypothetical protein	-1	COG0000	XXX	0
1712	GCA_000152165.1	Neisseria meningitidis alpha710	NC_017505.1	Chromosome	BETAPROTEOBACTERIA	IS110	1663421	1663724	-	INCOMPLETE	WP_014575492.1	1663743	1664528	+	NMBB_RS08745	outer membrane opacity-related protein	1	COG3637	M	0
1713	GCA_000012325.1	Colwellia psychrerythraea 34H	NC_003910.7	Chromosome	GAMMAPROTEOBACTERIA	IS110	2147672	2147806	-	INCOMPLETE	WP_011042890.1	2146653	2147201	-	CPS_RS09185	hypothetical protein	-1	COG0000	XXX	0
1714	GCA_000012325.1	Colwellia psychrerythraea 34H	NC_003910.7	Chromosome	GAMMAPROTEOBACTERIA	IS110	2147672	2147806	-	INCOMPLETE	WP_011042891.1	2147963	2148382	+	CPS_RS09190	hypothetical protein	1	COG1694	V	0
1715	GCA_000012325.1	Colwellia psychrerythraea 34H	NC_003910.7	Chromosome	GAMMAPROTEOBACTERIA	IS110	2518235	2518355	+	INCOMPLETE	WP_011043212.1	2517113	2517328	-	CPS_RS10695	hypothetical protein	-1	COG0000	XXX	0
1716	GCA_000012325.1	Colwellia psychrerythraea 34H	NC_003910.7	Chromosome	GAMMAPROTEOBACTERIA	IS110	2518235	2518355	+	INCOMPLETE	WP_011043215.1	2518511	2518699	+	CPS_RS10700	hypothetical protein	1	COG0000	XXX	0
1717	GCA_000012325.1	Colwellia psychrerythraea 34H	NC_003910.7	Chromosome	GAMMAPROTEOBACTERIA	IS110	3195565	3197079	+	COMPLETE	WP_011043844.1	3193864	3194379	-	CPS_RS13695	glyoxalase/bleomycin resistance/dioxygenase family protein	-1	COG0346	Q	0
1718	GCA_000012325.1	Colwellia psychrerythraea 34H	NC_003910.7	Chromosome	GAMMAPROTEOBACTERIA	IS110	3195565	3197079	+	COMPLETE	WP_041737031.1	3197391	3197570	+	CPS_RS13705	hypothetical protein	1	COG0000	XXX	0
1719	GCA_000012325.1	Colwellia psychrerythraea 34H	NC_003910.7	Chromosome	GAMMAPROTEOBACTERIA	IS110	5144256	5145765	+	COMPLETE	WP_011045570.1	5142976	5144148	-	CPS_RS21835	hypothetical protein	-1	COG1858	O	0
1720	GCA_000012325.1	Colwellia psychrerythraea 34H	NC_003910.7	Chromosome	GAMMAPROTEOBACTERIA	IS110	5144256	5145765	+	COMPLETE	WP_011045571.1	5144483	5145739	+	CPS_RS21840	IS110 family transposase ISCps5	0	COG3547	X	0
1721	GCA_001987275.1	Bordetella pertussis	NZ_CP011731.1	Chromosome	BETAPROTEOBACTERIA	IS110	2608263	2609445	+	COMPLETE	WP_010931363.1	2608406	2609422	+	ABC24_RS12665	IS110-like element IS1663 family transposase	0	COG3547	X	0
1722	GCA_001987275.1	Bordetella pertussis	NZ_CP011731.1	Chromosome	BETAPROTEOBACTERIA	IS110	3839101	3840405	+	COMPLETE	WP_010931561.1	3839366	3840382	+	ABC24_RS18565	IS110-like element IS1663 family transposase	0	COG3547	X	0
1723	GCA_001986575.1	Bordetella pertussis	NZ_CP011696.1	Chromosome	BETAPROTEOBACTERIA	IS110	2606164	2607346	+	COMPLETE	WP_010931363.1	2606307	2607323	+	ABB89_RS12655	IS110-like element IS1663 family transposase	0	COG3547	X	0
1724	GCA_001986575.1	Bordetella pertussis	NZ_CP011696.1	Chromosome	BETAPROTEOBACTERIA	IS110	3837011	3838315	+	COMPLETE	WP_010931561.1	3837276	3838292	+	ABB89_RS18555	IS110-like element IS1663 family transposase	0	COG3547	X	0
1725	GCA_002716905.1	Mycobacterium avium subsp. hominissuis	NZ_CP016818.1	Chromosome	ACTINOBACTERIA	IS110	629659	631130	+	COMPLETE	WP_099178351.1	629882	631087	+	BEP52_RS03185	IS110 family transposase ISMav6	0	COG3547	X	0
1726	GCA_002716905.1	Mycobacterium avium subsp. hominissuis	NZ_CP016818.1	Chromosome	ACTINOBACTERIA	IS110	1492742	1494219	-	COMPLETE	WP_033717843.1	1492792	1493997	-	BEP52_RS07400	IS110 family transposase ISMav6	0	COG3547	X	0
1727	GCA_002716905.1	Mycobacterium avium subsp. hominissuis	NZ_CP016818.1	Chromosome	ACTINOBACTERIA	IS110	3866369	3867846	-	COMPLETE	WP_033717843.1	3866419	3867624	-	BEP52_RS18070	IS110 family transposase ISMav6	0	COG3547	X	0
1728	GCA_001606335.1	Mycobacterium abscessus	NZ_CP014957.1	Chromosome	ACTINOBACTERIA	IS110	2549760	2550941	-	COMPLETE	WP_005058335.1	2549140	2549472	-	A3O02_RS12435	hemophore-related protein	-1	COG0000	XXX	0
1729	GCA_001606335.1	Mycobacterium abscessus	NZ_CP014957.1	Chromosome	ACTINOBACTERIA	IS110	2549760	2550941	-	COMPLETE	WP_079654850.1	2549739	2550959	-	A3O02_RS12440	IS110 family transposase	0	COG3547	X	0
1730	GCA_001606335.1	Mycobacterium abscessus	NZ_CP014957.1	Chromosome	ACTINOBACTERIA	IS110	2549760	2550941	-	COMPLETE	WP_062873627.1	2550998	2551273	+	A3O02_RS12445	hypothetical protein	1	COG0000	XXX	0
1731	GCA_000306745.1	Bacillus thuringiensis Bt407	NC_018877.1	Chromosome	FIRMICUTES	IS110	1844329	1845961	-	COMPLETE	WP_000499525.1	1844480	1845676	-	BTB_RS09405	IS110 family transposase	0	COG3547	X	0
1732	GCA_000306745.1	Bacillus thuringiensis Bt407	NC_018877.1	Chromosome	FIRMICUTES	IS110	2530987	2532621	+	COMPLETE	WP_000499525.1	2531274	2532470	+	BTB_RS12740	IS110 family transposase	0	COG3547	X	0
1733	GCA_000306745.1	Bacillus thuringiensis Bt407	NC_018877.1	Chromosome	FIRMICUTES	IS110	4954660	4956392	-	COMPLETE	WP_000368215.1	4954180	4954425	-	BTB_RS25300	hypothetical protein	-1	COG0000	XXX	0
1734	GCA_000306745.1	Bacillus thuringiensis Bt407	NC_018877.1	Chromosome	FIRMICUTES	IS110	4954660	4956392	-	COMPLETE	WP_001236353.1	4954807	4956036	-	BTB_RS25305	IS110 family transposase	0	COG3547	X	0
1735	GCA_000306745.1	Bacillus thuringiensis Bt407	NC_018877.1	Chromosome	FIRMICUTES	IS110	4954660	4956392	-	COMPLETE	WP_000004989.1	4956406	4956735	+	BTB_RS25310	XRE family transcriptional regulator	1	COG1396	K	0
1736	GCA_000306745.1	Bacillus thuringiensis Bt407	NC_018877.1	Chromosome	FIRMICUTES	IS110	5238866	5240453	-	COMPLETE	WP_000499523.1	5238975	5240168	-	BTB_RS26750	IS110 family transposase ISBth13	0	COG3547	X	0
1737	GCA_000306745.1	Bacillus thuringiensis Bt407	NC_018877.1	Chromosome	FIRMICUTES	IS110	5238866	5240453	-	COMPLETE	WP_000963861.1	5240465	5240689	+	BTB_RS26755	DUF1659 domain-containing protein	1	COG0000	XXX	0
1738	GCA_001974965.1	Neisseria meningitidis	NZ_CP015886.1	Chromosome	BETAPROTEOBACTERIA	IS110	444081	444332	+	INCOMPLETE	WP_079889634.1	442019	442255	-	AT729_RS02600	hypothetical protein	-1	COG0000	XXX	0
1739	GCA_001974965.1	Neisseria meningitidis	NZ_CP015886.1	Chromosome	BETAPROTEOBACTERIA	IS110	889736	889896	+	INCOMPLETE	WP_002212949.1	889983	890192	+	AT729_RS05080	4-oxalocrotonate tautomerase	1	COG1942	Q	0
1740	GCA_001974965.1	Neisseria meningitidis	NZ_CP015886.1	Chromosome	BETAPROTEOBACTERIA	IS110	1426132	1426290	-	INCOMPLETE	WP_033915318.1	1424105	1424302	-	AT729_RS08050	hypothetical protein	-1	COG0000	XXX	0
1741	GCA_001974965.1	Neisseria meningitidis	NZ_CP015886.1	Chromosome	BETAPROTEOBACTERIA	IS110	1617169	1617329	+	INCOMPLETE	WP_002221248.1	1618192	1618560	+	AT729_RS09295	DUF808 domain-containing protein	1	COG2354	S	0
1742	GCA_001974965.1	Neisseria meningitidis	NZ_CP015886.1	Chromosome	BETAPROTEOBACTERIA	IS110	2150947	2151075	+	INCOMPLETE	WP_079763153.1	2150353	2150589	-	AT729_RS12345	hypothetical protein	-1	COG0000	XXX	0
1743	GCA_001974965.1	Neisseria meningitidis	NZ_CP015886.1	Chromosome	BETAPROTEOBACTERIA	IS110	2150947	2151075	+	INCOMPLETE	WP_002230033.1	2151314	2151448	+	AT729_RS12355	hypothetical protein	1	COG0000	XXX	0
1744	GCA_002243705.1	Anoxybacillus flavithermus	NZ_CP020815.1	Chromosome	FIRMICUTES	IS110	58575	60009	-	COMPLETE	WP_094240091.1	58670	59899	-	AF2641_RS00310	IS110 family transposase	0	COG0000	XXX	0
1745	GCA_002243705.1	Anoxybacillus flavithermus	NZ_CP020815.1	Chromosome	FIRMICUTES	IS110	58575	60009	-	COMPLETE	WP_012575823.1	60335	60517	+	AF2641_RS00315	hypothetical protein	1	COG0000	XXX	0
1746	GCA_002243705.1	Anoxybacillus flavithermus	NZ_CP020815.1	Chromosome	FIRMICUTES	IS110	2556686	2558120	-	COMPLETE	WP_094240091.1	2556781	2558010	-	AF2641_RS13455	IS110 family transposase	0	COG0000	XXX	0
1747	GCA_001896085.1	Streptococcus pneumoniae	NZ_CP018138.1	Chromosome	FIRMICUTES	IS110	1178552	1179332	+	INCOMPLETE	WP_001153814.1	1181513	1182388	+	BOC72_RS06385	IS30 family transposase	1	COG2826	X	0
1748	GCA_000968395.1	Sulfolobus solfataricus	NZ_CP011056.1	Chromosome	CRENARCHAEOTA	IS110	309974	311159	+	COMPLETE	WP_010923912.1	310135	311085	+	SULC_RS01700	IS110 family transposase	0	COG3547	X	0
1749	GCA_000968395.1	Sulfolobus solfataricus	NZ_CP011056.1	Chromosome	CRENARCHAEOTA	IS110	688230	689411	+	INCOMPLETE	WP_029552567.1	687341	687598	-	SULC_RS03670	hypothetical protein	-1	COG0000	XXX	0
1750	GCA_000968395.1	Sulfolobus solfataricus	NZ_CP011056.1	Chromosome	CRENARCHAEOTA	IS110	1485680	1486005	+	INCOMPLETE	WP_009992249.1	1483724	1485040	-	SULC_RS08030	integrase	-1	COG0582	LX	0
1751	GCA_000968395.1	Sulfolobus solfataricus	NZ_CP011056.1	Chromosome	CRENARCHAEOTA	IS110	1896811	1897715	-	INCOMPLETE	WP_048054203.1	1896265	1896810	-	SULC_RS10380	transposase	-1	COG2452	X	0
1752	GCA_000968395.1	Sulfolobus solfataricus	NZ_CP011056.1	Chromosome	CRENARCHAEOTA	IS110	1896811	1897715	-	INCOMPLETE	WP_010923189.1	1898233	1898910	+	SULC_RS10390	DsbA family protein	1	COG2761	O	0
1753	GCA_000968395.1	Sulfolobus solfataricus	NZ_CP011056.1	Chromosome	CRENARCHAEOTA	IS110	2078051	2078211	-	INCOMPLETE	WP_009990047.1	2076735	2077721	-	SULC_RS11335	ABC transporter permease	-1	COG0601	EP	0
1754	GCA_000968395.1	Sulfolobus solfataricus	NZ_CP011056.1	Chromosome	CRENARCHAEOTA	IS110	2358798	2360111	+	INCOMPLETE	WP_052293381.1	2357843	2358100	-	SULC_RS12610	IS1 family transposase	-1	COG1662	X	0
1755	GCA_000968395.1	Sulfolobus solfataricus	NZ_CP011056.1	Chromosome	CRENARCHAEOTA	IS110	2358798	2360111	+	INCOMPLETE	WP_009990167.1	2360201	2360461	+	SULC_RS12625	hypothetical protein	1	COG0000	XXX	0
1756	GCA_000968395.1	Sulfolobus solfataricus	NZ_CP011056.1	Chromosome	CRENARCHAEOTA	IS110	2397337	2398689	-	COMPLETE	WP_009992437.1	2396649	2397158	-	SULC_RS12810	hypothetical protein	-1	COG0000	XXX	0
1757	GCA_000968395.1	Sulfolobus solfataricus	NZ_CP011056.1	Chromosome	CRENARCHAEOTA	IS110	2397337	2398689	-	COMPLETE	WP_010923688.1	2397509	2398459	-	SULC_RS12815	IS110 family transposase	0	COG3547	X	0
1758	GCA_000968395.1	Sulfolobus solfataricus	NZ_CP011056.1	Chromosome	CRENARCHAEOTA	IS110	2405066	2405292	+	INCOMPLETE	WP_009990356.1	2404298	2404558	-	SULC_RS12855	AbrB family transcriptional regulator	-1	COG2002	KV	0
1759	GCA_000968395.1	Sulfolobus solfataricus	NZ_CP011056.1	Chromosome	CRENARCHAEOTA	IS110	2405066	2405292	+	INCOMPLETE	WP_009990354.1	2405508	2405966	+	SULC_RS12860	hypothetical protein	1	COG0000	XXX	0
1760	GCA_000968395.1	Sulfolobus solfataricus	NZ_CP011056.1	Chromosome	CRENARCHAEOTA	IS110	2435401	2435654	+	INCOMPLETE	WP_009988982.1	2434958	2435227	-	SULC_RS13020	hypothetical protein	-1	COG0000	XXX	0
1761	GCA_000968395.1	Sulfolobus solfataricus	NZ_CP011056.1	Chromosome	CRENARCHAEOTA	IS110	2435401	2435654	+	INCOMPLETE	WP_048056752.1	2435694	2436746	+	SULC_RS13025	IS4 family transposase	1	COG3385	X	0
1762	GCA_000968395.1	Sulfolobus solfataricus	NZ_CP011056.1	Chromosome	CRENARCHAEOTA	IS110	2561171	2562359	+	COMPLETE	WP_010923654.1	2560649	2560921	-	SULC_RS13750	hypothetical protein	-1	COG0675	X	0
1763	GCA_000968395.1	Sulfolobus solfataricus	NZ_CP011056.1	Chromosome	CRENARCHAEOTA	IS110	2561171	2562359	+	COMPLETE	WP_010923656.1	2561336	2562289	+	SULC_RS13760	IS110 family transposase	0	COG3547	X	0
1764	GCA_000968395.1	Sulfolobus solfataricus	NZ_CP011056.1	Chromosome	CRENARCHAEOTA	IS110	2561171	2562359	+	COMPLETE	WP_010923658.1	2562885	2563217	+	SULC_RS13770	hypothetical protein	1	COG0000	XXX	0
1765	GCA_000968395.1	Sulfolobus solfataricus	NZ_CP011056.1	Chromosome	CRENARCHAEOTA	IS110	2581819	2583043	-	COMPLETE	WP_014511728.1	2581933	2582883	-	SULC_RS13875	IS110 family transposase	0	COG3547	X	0
1766	GCA_000968395.1	Sulfolobus solfataricus	NZ_CP011056.1	Chromosome	CRENARCHAEOTA	IS110	2592120	2593403	-	COMPLETE	WP_010923701.1	2592295	2593245	-	SULC_RS13940	IS110 family transposase	0	COG3547	X	0
1767	GCA_000968395.1	Sulfolobus solfataricus	NZ_CP011056.1	Chromosome	CRENARCHAEOTA	IS110	2642130	2642299	+	INCOMPLETE	WP_009988663.1	2640977	2642059	-	SULC_RS14170	ATP-binding protein	-1	COG1672	R	0
1768	GCA_002902965.1	Paraburkholderia hospita	NZ_CP026105.1	Chromosome	BETAPROTEOBACTERIA	IS110	2285490	2286541	+	INCOMPLETE	WP_090839349.1	2284230	2284823	-	C2L64_RS10380	hypothetical protein	-1	COG0000	XXX	0
1769	GCA_002902965.1	Paraburkholderia hospita	NZ_CP026105.1	Chromosome	BETAPROTEOBACTERIA	IS110	2898766	2900427	-	COMPLETE	WP_090839131.1	2897931	2898356	-	C2L64_RS13170	hypothetical protein	-1	COG0000	XXX	0
1770	GCA_002902965.1	Paraburkholderia hospita	NZ_CP026105.1	Chromosome	BETAPROTEOBACTERIA	IS110	2898766	2900427	-	COMPLETE	WP_086910335.1	2900488	2900802	+	C2L64_RS13190	transposase	1	COG2963	X	0
1771	GCA_002902965.1	Paraburkholderia hospita	NZ_CP026105.1	Chromosome	BETAPROTEOBACTERIA	IS110	3131089	3132241	-	INCOMPLETE	WP_007746382.1	3131184	3132143	-	C2L64_RS14255	IS110 family transposase	0	COG3547	X	0
1772	GCA_002902965.1	Paraburkholderia hospita	NZ_CP026108.1	Chromosome	BETAPROTEOBACTERIA	IS110	364300	365782	-	COMPLETE	WP_103154356.1	361404	362852	-	C2L64_RS46050	site-specific integrase	-1	COG0000	XXX	0
1773	GCA_002902965.1	Paraburkholderia hospita	NZ_CP026108.1	Chromosome	BETAPROTEOBACTERIA	IS110	364300	365782	-	COMPLETE	WP_007736807.1	366640	366825	+	C2L64_RS46070	hypothetical protein	1	COG0000	XXX	0
1774	GCA_002902965.1	Paraburkholderia hospita	NZ_CP026108.1	Chromosome	BETAPROTEOBACTERIA	IS110	365869	366460	-	INCOMPLETE	WP_103154356.1	361404	362852	-	C2L64_RS46050	site-specific integrase	-1	COG0000	XXX	0
1775	GCA_002902965.1	Paraburkholderia hospita	NZ_CP026108.1	Chromosome	BETAPROTEOBACTERIA	IS110	365869	366460	-	INCOMPLETE	WP_007736807.1	366640	366825	+	C2L64_RS46070	hypothetical protein	1	COG0000	XXX	0
1776	GCA_002902965.1	Paraburkholderia hospita	NZ_CP026108.1	Chromosome	BETAPROTEOBACTERIA	IS110	373119	373990	+	INCOMPLETE	WP_103154015.1	372001	372507	-	C2L64_RS46095	hypothetical protein	-1	COG0000	XXX	0
1777	GCA_002902965.1	Paraburkholderia hospita	NZ_CP026108.1	Chromosome	BETAPROTEOBACTERIA	IS110	373119	373990	+	INCOMPLETE	WP_103154016.1	374411	374833	+	C2L64_RS46105	hypothetical protein	1	COG0000	XXX	0
1778	GCA_002902965.1	Paraburkholderia hospita	NZ_CP026108.1	Chromosome	BETAPROTEOBACTERIA	IS110	538843	540341	+	COMPLETE	WP_103154014.1	534829	536166	-	C2L64_RS46830	IS4 family transposase	-1	COG0000	XXX	0
1779	GCA_002902965.1	Paraburkholderia hospita	NZ_CP026108.1	Chromosome	BETAPROTEOBACTERIA	IS110	538843	540341	+	COMPLETE	WP_103154369.1	538970	539989	+	C2L64_RS46850	IS110 family transposase	0	COG3547	X	0
1780	GCA_002902965.1	Paraburkholderia hospita	NZ_CP026108.1	Chromosome	BETAPROTEOBACTERIA	IS110	538843	540341	+	COMPLETE	WP_103154113.1	540712	541125	+	C2L64_RS46860	IS66 family insertion sequence hypothetical protein	1	COG3436	X	0
1781	GCA_000341665.1	Bacillus thuringiensis serovar thuringiensis str. IS5056	NC_020376.1	Chromosome	FIRMICUTES	IS110	1843803	1845435	-	COMPLETE	WP_000499525.1	1843954	1845150	-	H175_RS09330	IS110 family transposase	0	COG3547	X	0
1782	GCA_000341665.1	Bacillus thuringiensis serovar thuringiensis str. IS5056	NC_020376.1	Chromosome	FIRMICUTES	IS110	2530120	2531758	+	COMPLETE	WP_000499525.1	2530411	2531607	+	H175_RS12665	IS110 family transposase	0	COG3547	X	0
1783	GCA_000341665.1	Bacillus thuringiensis serovar thuringiensis str. IS5056	NC_020376.1	Chromosome	FIRMICUTES	IS110	3454478	3456110	-	COMPLETE	WP_000737891.1	3453792	3454190	-	H175_RS17435	DUF2871 domain-containing protein	-1	COG0000	XXX	0
1784	GCA_000341665.1	Bacillus thuringiensis serovar thuringiensis str. IS5056	NC_020376.1	Chromosome	FIRMICUTES	IS110	3454478	3456110	-	COMPLETE	WP_000499525.1	3454629	3455825	-	H175_RS17440	IS110 family transposase	0	COG3547	X	0
1785	GCA_000341665.1	Bacillus thuringiensis serovar thuringiensis str. IS5056	NC_020376.1	Chromosome	FIRMICUTES	IS110	3454478	3456110	-	COMPLETE	WP_000636432.1	3456122	3456625	+	H175_RS17445	N-acetyltransferase	1	COG1670	JO	0
1786	GCA_000341665.1	Bacillus thuringiensis serovar thuringiensis str. IS5056	NC_020376.1	Chromosome	FIRMICUTES	IS110	4944669	4946401	-	COMPLETE	WP_000368215.1	4944189	4944434	-	H175_RS25150	hypothetical protein	-1	COG0000	XXX	0
1787	GCA_000341665.1	Bacillus thuringiensis serovar thuringiensis str. IS5056	NC_020376.1	Chromosome	FIRMICUTES	IS110	4944669	4946401	-	COMPLETE	WP_001236353.1	4944816	4946045	-	H175_RS25155	IS110 family transposase	0	COG3547	X	0
1788	GCA_000341665.1	Bacillus thuringiensis serovar thuringiensis str. IS5056	NC_020376.1	Chromosome	FIRMICUTES	IS110	4944669	4946401	-	COMPLETE	WP_000004989.1	4946415	4946744	+	H175_RS25160	XRE family transcriptional regulator	1	COG1396	K	0
1789	GCA_000341665.1	Bacillus thuringiensis serovar thuringiensis str. IS5056	NC_020376.1	Chromosome	FIRMICUTES	IS110	5228879	5230468	-	COMPLETE	WP_000499523.1	5228990	5230183	-	H175_RS26610	IS110 family transposase ISBth13	0	COG3547	X	0
1790	GCA_000341665.1	Bacillus thuringiensis serovar thuringiensis str. IS5056	NC_020376.1	Chromosome	FIRMICUTES	IS110	5228879	5230468	-	COMPLETE	WP_000963861.1	5230480	5230704	+	H175_RS26615	DUF1659 domain-containing protein	1	COG0000	XXX	0
1791	GCA_002109325.1	Sporosarcina ureae	NZ_CP015348.1	Chromosome	FIRMICUTES	IS110	775042	776464	-	COMPLETE	WP_085426721.1	776485	776709	+	SporoP32a_RS03850	hypothetical protein	1	COG0000	XXX	0
1792	GCA_000755725.1	Burkholderia cenocepacia	NZ_CP007783.1	Chromosome	BETAPROTEOBACTERIA	IS110	2938070	2939255	-	COMPLETE	WP_038455560.1	2938091	2939056	-	DM39_RS17930	IS110 family transposase	0	COG3547	X	0
1793	GCA_002833405.1	Planococcus sp. MB-3u-03	NZ_CP025135.1	Chromosome	FIRMICUTES	IS110	1809765	1811416	-	COMPLETE	WP_101190411.1	1809905	1811140	-	CW734_RS10385	IS110 family transposase	0	COG3547	X	0
1794	GCA_001644685.1	Methylomonas sp. DH-1	NZ_CP014360.1	Chromosome	GAMMAPROTEOBACTERIA	IS110	3779913	3780550	-	INCOMPLETE	WP_082880982.1	3780724	3780873	+	AYM39_RS23230	RHS repeat-associated core domain-containing protein	1	COG3209	R	0
1795	GCA_000242335.3	Prevotella dentalis DSM 3688	NC_019968.1	Chromosome	BACTEROIDETES/CHLOROBI GROUP	IS110	512445	513765	-	COMPLETE	WP_005846800.1	510052	512067	-	PREDE_RS09325	hypothetical protein	-1	COG0000	XXX	0
1796	GCA_000242335.3	Prevotella dentalis DSM 3688	NC_019968.1	Chromosome	BACTEROIDETES/CHLOROBI GROUP	IS110	512445	513765	-	COMPLETE	WP_005848072.1	512513	513664	-	PREDE_RS09330	IS110 family transposase	0	COG3547	X	0
1797	GCA_000242335.3	Prevotella dentalis DSM 3688	NC_019968.1	Chromosome	BACTEROIDETES/CHLOROBI GROUP	IS110	512445	513765	-	COMPLETE	WP_005846802.1	513874	514809	+	PREDE_RS09335	AraC family transcriptional regulator	1	COG2207	K	0
1798	GCA_000242335.3	Prevotella dentalis DSM 3688	NC_019960.1	Chromosome	BACTEROIDETES/CHLOROBI GROUP	IS110	1058388	1059687	+	COMPLETE	WP_015298484.1	1056846	1058279	-	PREDE_RS04335	SpoIID/LytB domain protein	-1	COG2385	M	0
1799	GCA_000242335.3	Prevotella dentalis DSM 3688	NC_019960.1	Chromosome	BACTEROIDETES/CHLOROBI GROUP	IS110	1058388	1059687	+	COMPLETE	WP_005848072.1	1058474	1059625	+	PREDE_RS04340	IS110 family transposase	0	COG3547	X	0
1800	GCA_002442615.1	Bordetella pertussis	NZ_CP017158.1	Chromosome	BETAPROTEOBACTERIA	IS110	1419144	1420343	-	COMPLETE	WP_010931363.1	1419184	1420200	-	BHR56_RS06895	IS110-like element IS1663 family transposase	0	COG3547	X	0
1801	GCA_002442615.1	Bordetella pertussis	NZ_CP017158.1	Chromosome	BETAPROTEOBACTERIA	IS110	3843312	3844616	+	COMPLETE	WP_010931561.1	3843577	3844593	+	BHR56_RS18545	IS110-like element IS1663 family transposase	0	COG3547	X	0
1802	GCA_001547855.1	Tannerella forsythia KS16	NZ_AP013045.1	Chromosome	BACTEROIDETES/CHLOROBI GROUP	IS110	2022507	2024144	-	INCOMPLETE	WP_070098091.1	2021731	2022057	-	TFKS16_RS08265	DUF4469 domain-containing protein	-1	COG0000	XXX	0
1803	GCA_001547855.1	Tannerella forsythia KS16	NZ_AP013045.1	Chromosome	BACTEROIDETES/CHLOROBI GROUP	IS110	2022507	2024144	-	INCOMPLETE	WP_081094264.1	2025088	2025267	+	TFKS16_RS14445	hypothetical protein	1	COG0000	XXX	0
1804	GCA_001547855.1	Tannerella forsythia KS16	NZ_AP013045.1	Chromosome	BACTEROIDETES/CHLOROBI GROUP	IS110	3225806	3226167	+	INCOMPLETE	WP_041590952.1	3227392	3227598	+	TFKS16_RS13365	hypothetical protein	1	COG0000	XXX	0
1805	GCA_001547855.1	Tannerella forsythia KS16	NZ_AP013045.1	Chromosome	BACTEROIDETES/CHLOROBI GROUP	IS110	3278894	3280189	-	INCOMPLETE	WP_021583676.1	3278189	3278593	-	TFKS16_RS13615	nuclear transport factor 2 family protein	-1	COG3631	R	0
1806	GCA_001547855.1	Tannerella forsythia KS16	NZ_AP013045.1	Chromosome	BACTEROIDETES/CHLOROBI GROUP	IS110	3278894	3280189	-	INCOMPLETE	WP_014226329.1	3280333	3280647	+	TFKS16_RS13625	transcriptional regulator	1	COG1733	K	0
1807	GCA_002355315.1	Pseudomonas frederiksbergensis	NZ_CP023466.1	Chromosome	GAMMAPROTEOBACTERIA	IS110	4927898	4929116	+	COMPLETE	WP_096480900.1	4927562	4927759	-	CNN82_RS22835	Flp family type IVb pilin	-1	COG3847	UW	0
1808	GCA_002355315.1	Pseudomonas frederiksbergensis	NZ_CP023466.1	Chromosome	GAMMAPROTEOBACTERIA	IS110	4927898	4929116	+	COMPLETE	WP_096479963.1	4927990	4929021	+	CNN82_RS22840	IS110 family transposase	0	COG3547	X	0
1809	GCA_002355315.1	Pseudomonas frederiksbergensis	NZ_CP023466.1	Chromosome	GAMMAPROTEOBACTERIA	IS110	4927898	4929116	+	COMPLETE	WP_096480901.1	4929560	4930423	+	CNN82_RS22845	AraC family transcriptional regulator	1	COG2207	K	0
1810	GCA_000258535.2	Paenibacillus mucilaginosus K02	NC_017672.3	Chromosome	FIRMICUTES	IS110	1738310	1739738	-	COMPLETE	WP_041618199.1	1734979	1736424	-	B2K_RS07910	hypothetical protein	-1	COG0000	XXX	0
1811	GCA_000258535.2	Paenibacillus mucilaginosus K02	NC_017672.3	Chromosome	FIRMICUTES	IS110	1738310	1739738	-	COMPLETE	WP_014369134.1	1738384	1739661	-	B2K_RS07915	IS110 family transposase	0	COG3547	X	0
1812	GCA_000258535.2	Paenibacillus mucilaginosus K02	NC_017672.3	Chromosome	FIRMICUTES	IS110	1749090	1750518	-	COMPLETE	WP_014369134.1	1749164	1750441	-	B2K_RS07970	IS110 family transposase	0	COG3547	X	0
1813	GCA_000258535.2	Paenibacillus mucilaginosus K02	NC_017672.3	Chromosome	FIRMICUTES	IS110	1749090	1750518	-	COMPLETE	WP_081668795.1	1750693	1750803	+	B2K_RS36900	hypothetical protein	1	COG0000	XXX	0
1814	GCA_000258535.2	Paenibacillus mucilaginosus K02	NC_017672.3	Chromosome	FIRMICUTES	IS110	1907489	1908926	+	COMPLETE	WP_014369134.1	1906053	1907330	-	B2K_RS08630	IS110 family transposase	-1	COG3547	X	0
1815	GCA_000258535.2	Paenibacillus mucilaginosus K02	NC_017672.3	Chromosome	FIRMICUTES	IS110	1907489	1908926	+	COMPLETE	WP_014369135.1	1907566	1908852	+	B2K_RS08635	IS110 family transposase	0	COG3547	X	0
1816	GCA_000258535.2	Paenibacillus mucilaginosus K02	NC_017672.3	Chromosome	FIRMICUTES	IS110	1907489	1908926	+	COMPLETE	WP_014649978.1	1909471	1909803	+	B2K_RS36935	N-acetyltransferase	1	COG0454	KR	0
1817	GCA_002285795.1	Plantactinospora sp. KBS50	NZ_CP022961.1	Chromosome	ACTINOBACTERIA	IS110	4325138	4326380	-	COMPLETE	WP_095565896.1	4323759	4324580	-	CIK06_RS18590	IS5/IS1182 family transposase	-1	COG0000	XXX	0
1818	GCA_002285795.1	Plantactinospora sp. KBS50	NZ_CP022961.1	Chromosome	ACTINOBACTERIA	IS110	4325138	4326380	-	COMPLETE	WP_095567532.1	4325188	4326273	-	CIK06_RS18600	IS110 family transposase	0	COG3547	X	0
1819	GCA_001047695.1	Leuconostoc mesenteroides subsp. dextranicum	NZ_CP012009.1	Chromosome	FIRMICUTES	IS110	1510611	1512009	-	COMPLETE	WP_036088706.1	1510278	1510520	-	NH16_RS07635	transposase	-1	COG2963	X	0
1820	GCA_001047695.1	Leuconostoc mesenteroides subsp. dextranicum	NZ_CP012009.1	Chromosome	FIRMICUTES	IS110	1510611	1512009	-	COMPLETE	WP_021210664.1	1510706	1511911	-	NH16_RS07640	IS110 family transposase	0	COG3547	X	0
1821	GCA_001047695.1	Leuconostoc mesenteroides subsp. dextranicum	NZ_CP012009.1	Chromosome	FIRMICUTES	IS110	1625862	1627097	-	COMPLETE	WP_048592996.1	1625043	1625606	-	NH16_RS08220	TetR/AcrR family transcriptional regulator	-1	COG1309	K	0
1822	GCA_001047695.1	Leuconostoc mesenteroides subsp. dextranicum	NZ_CP012009.1	Chromosome	FIRMICUTES	IS110	1625862	1627097	-	COMPLETE	WP_048592997.1	1625859	1627100	-	NH16_RS08225	IS110 family transposase	0	COG3547	X	0
1823	GCA_001047695.1	Leuconostoc mesenteroides subsp. dextranicum	NZ_CP012009.1	Chromosome	FIRMICUTES	IS110	1625862	1627097	-	COMPLETE	WP_048592998.1	1627470	1628591	+	NH16_RS08230	alpha/beta hydrolase	1	COG0596	HR	0
1824	GCA_001047695.1	Leuconostoc mesenteroides subsp. dextranicum	NZ_CP012009.1	Chromosome	FIRMICUTES	IS110	1777659	1779042	+	COMPLETE	WP_048593090.1	1777213	1777416	-	NH16_RS09045	CsbD family protein	-1	COG3237	S	0
1825	GCA_001047695.1	Leuconostoc mesenteroides subsp. dextranicum	NZ_CP012009.1	Chromosome	FIRMICUTES	IS110	1777659	1779042	+	COMPLETE	WP_021210664.1	1777748	1778953	+	NH16_RS09050	IS110 family transposase	0	COG3547	X	0
1826	GCA_001047695.1	Leuconostoc mesenteroides subsp. dextranicum	NZ_CP012009.1	Chromosome	FIRMICUTES	IS110	1777659	1779042	+	COMPLETE	WP_048593091.1	1781143	1781361	+	NH16_RS09060	hypothetical protein	1	COG0000	XXX	0
1827	GCA_001430865.1	Nonlabens sp. MIC269	NZ_CP011373.1	Chromosome	BACTEROIDETES/CHLOROBI GROUP	IS110	595898	597001	-	INCOMPLETE	WP_060522841.1	594691	595836	-	AAT17_RS02710	DUF3095 domain-containing protein	-1	COG0000	XXX	0
1828	GCA_001430865.1	Nonlabens sp. MIC269	NZ_CP011373.1	Chromosome	BACTEROIDETES/CHLOROBI GROUP	IS110	595898	597001	-	INCOMPLETE	WP_060522842.1	595929	596921	-	AAT17_RS02715	IS110 family transposase	0	COG3547	X	0
1829	GCA_001430865.1	Nonlabens sp. MIC269	NZ_CP011373.1	Chromosome	BACTEROIDETES/CHLOROBI GROUP	IS110	595898	597001	-	INCOMPLETE	WP_060522843.1	597210	599177	+	AAT17_RS02720	endonuclease I	1	COG2356	L	0
1830	GCA_000265095.1	Bifidobacterium bifidum BGN4	NC_017999.1	Chromosome	ACTINOBACTERIA	IS110	67031	68059	-	COMPLETE	WP_014759683.1	65604	66695	-	BBB_RS00265	symporter	-1	COG0000	XXX	0
1831	GCA_000265095.1	Bifidobacterium bifidum BGN4	NC_017999.1	Chromosome	ACTINOBACTERIA	IS110	67031	68059	-	COMPLETE	WP_014759684.1	66791	68071	-	BBB_RS00270	IS110 family transposase	0	COG1396	K	0
1832	GCA_001718575.1	Burkholderia lata	NZ_CP013406.1	Chromosome	BETAPROTEOBACTERIA	IS110	272586	274027	-	COMPLETE	WP_069250572.1	272869	273891	-	WJ23_RS23310	IS110 family transposase	0	COG3547	X	0
1833	GCA_001718575.1	Burkholderia lata	NZ_CP013406.1	Chromosome	BETAPROTEOBACTERIA	IS110	768252	769714	-	COMPLETE	WP_069252872.1	767405	767908	-	WJ23_RS25525	shikimate kinase	-1	COG0000	XXX	0
1834	GCA_001718575.1	Burkholderia lata	NZ_CP013406.1	Chromosome	BETAPROTEOBACTERIA	IS110	768252	769714	-	COMPLETE	WP_083265858.1	768277	769539	-	WJ23_RS25530	IS110 family transposase	0	COG3547	X	0
1835	GCA_001718575.1	Burkholderia lata	NZ_CP013406.1	Chromosome	BETAPROTEOBACTERIA	IS110	768252	769714	-	COMPLETE	WP_069250946.1	770242	770916	+	WJ23_RS25535	hypothetical protein	1	COG0000	XXX	0
1836	GCA_001718575.1	Burkholderia lata	NZ_CP013406.1	Chromosome	BETAPROTEOBACTERIA	IS110	1168879	1170318	+	COMPLETE	WP_069251238.1	1168327	1168551	-	WJ23_RS27335	hypothetical protein	-1	COG0000	XXX	0
1837	GCA_001718575.1	Burkholderia lata	NZ_CP013406.1	Chromosome	BETAPROTEOBACTERIA	IS110	1168879	1170318	+	COMPLETE	WP_069250572.1	1169017	1170039	+	WJ23_RS27340	IS110 family transposase	0	COG3547	X	0
1838	GCA_001718575.1	Burkholderia lata	NZ_CP013406.1	Chromosome	BETAPROTEOBACTERIA	IS110	1168879	1170318	+	COMPLETE	WP_069251239.1	1170327	1171016	+	WJ23_RS27345	DUF969 domain-containing protein	1	COG3819	S	0
1839	GCA_000063545.1	Orientia tsutsugamushi str. Boryong	NC_009488.1	Chromosome	ALPHAPROTEOBACTERIA	IS110	106569	106691	-	INCOMPLETE	WP_080571783.1	105854	105994	-	OTBS_RS10915	hypothetical protein	-1	COG0000	XXX	0
1840	GCA_000063545.1	Orientia tsutsugamushi str. Boryong	NC_009488.1	Chromosome	ALPHAPROTEOBACTERIA	IS110	400789	401145	+	INCOMPLETE	WP_080571800.1	400892	401011	+	OTBS_RS11185	hypothetical protein	0	COG0000	XXX	0
1841	GCA_000063545.1	Orientia tsutsugamushi str. Boryong	NC_009488.1	Chromosome	ALPHAPROTEOBACTERIA	IS110	400789	401145	+	INCOMPLETE	WP_080571801.1	402071	402256	+	OTBS_RS02000	hypothetical protein	1	COG3293	X	0
1842	GCA_000063545.1	Orientia tsutsugamushi str. Boryong	NC_009488.1	Chromosome	ALPHAPROTEOBACTERIA	IS110	512059	512907	-	INCOMPLETE	WP_050897511.1	514639	515070	+	OTBS_RS02525	site-specific integrase	1	COG0582	LX	0
1843	GCA_000063545.1	Orientia tsutsugamushi str. Boryong	NC_009488.1	Chromosome	ALPHAPROTEOBACTERIA	IS110	513632	514311	-	INCOMPLETE	WP_050897511.1	514639	515070	+	OTBS_RS02525	site-specific integrase	1	COG0582	LX	0
1844	GCA_000063545.1	Orientia tsutsugamushi str. Boryong	NC_009488.1	Chromosome	ALPHAPROTEOBACTERIA	IS110	1270707	1271816	+	INCOMPLETE	WP_080571776.1	1266515	1267336	-	OTBS_RS06070	site-specific integrase	-1	COG0582	LX	0
1845	GCA_000063545.1	Orientia tsutsugamushi str. Boryong	NC_009488.1	Chromosome	ALPHAPROTEOBACTERIA	IS110	2073157	2073638	+	INCOMPLETE	WP_080571839.1	2077540	2077854	+	OTBS_RS13530	transposase	1	COG0000	XXX	0
1846	GCA_000022425.1	Sulfolobus islandicus M.16.27	NC_012632.1	Chromosome	CRENARCHAEOTA	IS110	519394	520628	+	INCOMPLETE	WP_016730535.1	521160	521366	+	M1627_RS02795	hypothetical protein	1	COG0000	XXX	0
1847	GCA_000022425.1	Sulfolobus islandicus M.16.27	NC_012632.1	Chromosome	CRENARCHAEOTA	IS110	748226	748346	+	INCOMPLETE	WP_012718574.1	748418	748933	+	M1627_RS03905	VWA domain-containing protein	1	COG3552	S	0
1848	GCA_000022425.1	Sulfolobus islandicus M.16.27	NC_012632.1	Chromosome	CRENARCHAEOTA	IS110	1010546	1011555	+	INCOMPLETE	WP_016732607.1	1011638	1012687	+	M1627_RS05155	IS4 family transposase	1	COG3385	X	0
1849	GCA_000022425.1	Sulfolobus islandicus M.16.27	NC_012632.1	Chromosome	CRENARCHAEOTA	IS110	1023842	1024779	-	INCOMPLETE	WP_016730722.1	1021853	1022143	-	M1627_RS05210	hypothetical protein	-1	COG0000	XXX	0
1850	GCA_000022425.1	Sulfolobus islandicus M.16.27	NC_012632.1	Chromosome	CRENARCHAEOTA	IS110	1023842	1024779	-	INCOMPLETE	WP_012718728.1	1028406	1030895	+	M1627_RS05255	hypothetical protein	1	COG0000	XXX	0
1851	GCA_000022425.1	Sulfolobus islandicus M.16.27	NC_012632.1	Chromosome	CRENARCHAEOTA	IS110	1025797	1027658	+	INCOMPLETE	WP_016730722.1	1021853	1022143	-	M1627_RS05210	hypothetical protein	-1	COG0000	XXX	0
1852	GCA_000022425.1	Sulfolobus islandicus M.16.27	NC_012632.1	Chromosome	CRENARCHAEOTA	IS110	1025797	1027658	+	INCOMPLETE	WP_012718728.1	1028406	1030895	+	M1627_RS05255	hypothetical protein	1	COG0000	XXX	0
1853	GCA_000022425.1	Sulfolobus islandicus M.16.27	NC_012632.1	Chromosome	CRENARCHAEOTA	IS110	1033934	1035141	+	COMPLETE	WP_012718730.1	1033182	1033460	-	M1627_RS05275	hypothetical protein	-1	COG0000	XXX	0
1854	GCA_000022425.1	Sulfolobus islandicus M.16.27	NC_012632.1	Chromosome	CRENARCHAEOTA	IS110	1055965	1057180	+	INCOMPLETE	WP_016730753.1	1054183	1055019	-	M1627_RS05380	hypothetical protein	-1	COG0000	XXX	0
1855	GCA_000022425.1	Sulfolobus islandicus M.16.27	NC_012632.1	Chromosome	CRENARCHAEOTA	IS110	1055965	1057180	+	INCOMPLETE	WP_012711051.1	1058030	1058662	+	M1627_RS05400	DUF3800 domain-containing protein	1	COG0000	XXX	0
1856	GCA_000022425.1	Sulfolobus islandicus M.16.27	NC_012632.1	Chromosome	CRENARCHAEOTA	IS110	1717668	1719137	+	COMPLETE	WP_012718951.1	1713848	1717546	-	M1627_RS09175	hypothetical protein	-1	COG0000	XXX	0
1857	GCA_000022425.1	Sulfolobus islandicus M.16.27	NC_012632.1	Chromosome	CRENARCHAEOTA	IS110	1926009	1927030	-	INCOMPLETE	WP_012711955.1	1925171	1925800	-	M1627_RS10385	6-phospho-3-hexuloisomerase	-1	COG0794	GM	0
1858	GCA_000022425.1	Sulfolobus islandicus M.16.27	NC_012632.1	Chromosome	CRENARCHAEOTA	IS110	1926009	1927030	-	INCOMPLETE	WP_012711956.1	1927370	1927663	+	M1627_RS10405	hypothetical protein	1	COG0000	XXX	0
1859	GCA_001718775.1	Burkholderia vietnamiensis	NZ_CP013434.1	Chromosome	BETAPROTEOBACTERIA	IS110	183272	184732	-	COMPLETE	WP_011880324.1	183293	184555	-	WK23_RS25390	IS110 family transposase	0	COG0000	XXX	0
1860	GCA_001718775.1	Burkholderia vietnamiensis	NZ_CP013434.1	Chromosome	BETAPROTEOBACTERIA	IS110	238622	239434	+	INCOMPLETE	WP_045579527.1	236008	237198	-	WK23_RS25615	diguanylate phosphodiesterase	-1	COG3434	T	0
1861	GCA_001718775.1	Burkholderia vietnamiensis	NZ_CP013434.1	Chromosome	BETAPROTEOBACTERIA	IS110	238622	239434	+	INCOMPLETE	WP_081062960.1	239571	240080	+	WK23_RS31465	PAAR domain-containing protein	1	COG4104	U	0
1862	GCA_001718775.1	Burkholderia vietnamiensis	NZ_CP013434.1	Chromosome	BETAPROTEOBACTERIA	IS110	626990	628012	+	COMPLETE	WP_069265055.1	626978	628036	+	WK23_RS27425	IS110 family transposase	0	COG0000	XXX	0
1863	GCA_002278035.1	Ochrobactrum sp. A44	NZ_CP022603.1	Chromosome	ALPHAPROTEOBACTERIA	IS110	1142481	1143261	+	INCOMPLETE	WP_095445712.1	1141638	1142006	-	CES85_RS05435	SH3 domain-containing protein	-1	COG4991	S	0
1864	GCA_002278035.1	Ochrobactrum sp. A44	NZ_CP022603.1	Chromosome	ALPHAPROTEOBACTERIA	IS110	1202427	1203166	-	INCOMPLETE	WP_095445001.1	1203180	1204718	+	CES85_RS05710	IS3 family transposase	1	COG2801	X	0
1865	GCA_002278035.1	Ochrobactrum sp. A44	NZ_CP022605.1	Plasmid	ALPHAPROTEOBACTERIA	IS110	443311	444369	+	INCOMPLETE	WP_095448366.1	442340	442699	-	CES85_RS24175	XRE family transcriptional regulator	-1	COG1396	K	0
1866	GCA_002278035.1	Ochrobactrum sp. A44	NZ_CP022605.1	Plasmid	ALPHAPROTEOBACTERIA	IS110	443311	444369	+	INCOMPLETE	WP_095448367.1	444998	445198	+	CES85_RS24195	antitoxin VapB	1	COG0000	XXX	0
1867	GCA_002224505.1	Lactobacillus curvatus	NZ_CP022475.1	Chromosome	FIRMICUTES	IS110	199776	201219	-	COMPLETE	WP_076787395.1	199871	201121	-	CGZ47_RS01095	IS110 family transposase	0	COG3547	X	0
1868	GCA_002224505.1	Lactobacillus curvatus	NZ_CP022475.1	Chromosome	FIRMICUTES	IS110	449890	451333	+	COMPLETE	WP_089541948.1	448712	449626	-	CGZ47_RS02405	gfo/Idh/MocA family oxidoreductase	-1	COG0673	R	0
1869	GCA_002224505.1	Lactobacillus curvatus	NZ_CP022475.1	Chromosome	FIRMICUTES	IS110	449890	451333	+	COMPLETE	WP_076787395.1	449988	451238	+	CGZ47_RS02410	IS110 family transposase	0	COG3547	X	0
1870	GCA_002224505.1	Lactobacillus curvatus	NZ_CP022475.1	Chromosome	FIRMICUTES	IS110	544516	545959	-	COMPLETE	WP_089541988.1	543852	543938	-	CGZ47_RS02885	ABC transporter ATP-binding protein	-1	COG0000	XXX	0
1871	GCA_002224505.1	Lactobacillus curvatus	NZ_CP022475.1	Chromosome	FIRMICUTES	IS110	544516	545959	-	COMPLETE	WP_089541989.1	544611	545861	-	CGZ47_RS02895	IS110 family transposase	0	COG3547	X	0
1872	GCA_002224505.1	Lactobacillus curvatus	NZ_CP022475.1	Chromosome	FIRMICUTES	IS110	693037	694480	+	COMPLETE	WP_004265305.1	692437	692772	-	CGZ47_RS03615	hypothetical protein	-1	COG0000	XXX	0
1873	GCA_002224505.1	Lactobacillus curvatus	NZ_CP022475.1	Chromosome	FIRMICUTES	IS110	693037	694480	+	COMPLETE	WP_076787395.1	693135	694385	+	CGZ47_RS03620	IS110 family transposase	0	COG3547	X	0
1874	GCA_002224505.1	Lactobacillus curvatus	NZ_CP022475.1	Chromosome	FIRMICUTES	IS110	718300	719743	+	COMPLETE	WP_076787395.1	718398	719648	+	CGZ47_RS03750	IS110 family transposase	0	COG3547	X	0
1875	GCA_002224505.1	Lactobacillus curvatus	NZ_CP022475.1	Chromosome	FIRMICUTES	IS110	718300	719743	+	COMPLETE	WP_004271161.1	720112	720513	+	CGZ47_RS03755	hypothetical protein	1	COG0000	XXX	0
1876	GCA_002224505.1	Lactobacillus curvatus	NZ_CP022475.1	Chromosome	FIRMICUTES	IS110	1306912	1308355	+	COMPLETE	WP_089541905.1	1305493	1306545	-	CGZ47_RS06760	IS30 family transposase	-1	COG2826	X	0
1877	GCA_002224505.1	Lactobacillus curvatus	NZ_CP022475.1	Chromosome	FIRMICUTES	IS110	1306912	1308355	+	COMPLETE	WP_076787395.1	1307010	1308260	+	CGZ47_RS06765	IS110 family transposase	0	COG3547	X	0
1878	GCA_002224505.1	Lactobacillus curvatus	NZ_CP022475.1	Chromosome	FIRMICUTES	IS110	1306912	1308355	+	COMPLETE	WP_089542238.1	1308933	1309034	+	CGZ47_RS06775	ABC transporter ATP-binding protein	1	COG0000	XXX	0
1879	GCA_001420855.1	Bacillus thuringiensis	NZ_CP013055.1	Chromosome	FIRMICUTES	IS110	1660055	1661781	+	COMPLETE	WP_000665709.1	1659798	1660049	-	AQ980_RS08965	DUF3932 domain-containing protein	-1	COG0000	XXX	0
1880	GCA_001420855.1	Bacillus thuringiensis	NZ_CP013055.1	Chromosome	FIRMICUTES	IS110	1660055	1661781	+	COMPLETE	WP_001236345.1	1660407	1661636	+	AQ980_RS08970	IS110 family transposase	0	COG3547	X	0
1881	GCA_001420855.1	Bacillus thuringiensis	NZ_CP013055.1	Chromosome	FIRMICUTES	IS110	2614991	2616581	+	COMPLETE	WP_000499523.1	2615279	2616472	+	AQ980_RS13675	IS110 family transposase ISBth13	0	COG3547	X	0
1882	GCA_001420855.1	Bacillus thuringiensis	NZ_CP013055.1	Chromosome	FIRMICUTES	IS110	2751609	2753343	+	COMPLETE	WP_000035793.1	2750629	2751330	-	AQ980_RS14285	hypothetical protein	-1	COG0000	XXX	0
[truncated: 139,279 more rows]

## Sheet: Table S14
Table S14. Distribution of IS occurrences in sIG categories. IS family could be found in distinct sIG categories and all of the observed scenarios are displayed and numbered (e.g., IS only in Phylum sIG; IS both in Phylum and Class-to-genus sIG; etc…). Note that the priority order for the classification in a sIG category was Phylum, Class-to-genus, species and Unique (See Materials and methods).
[truncated: 33 more rows]
