# Supplementary material for: From a large-scale genomic analysis of insertion sequences to insights into their regulatory roles in prokaryotes
Source: BMC Genomics. 2022 Jun 20;23:451. doi: 10.1186/s12864-022-08678-3 (PMC9208149; doi:10.1186/s12864-022-08678-3)
Supplement: Supplementary file 5 — Additional file 5. [file 12864_2022_8678_MOESM5_ESM.xlsx]

## Sheet: Table S15
Table S15. Distribution of the distance (in bp) between IS and the closest gene (all IG). Proportions (when compared to the total) are also shown, started from column AB.
Families / Distance (in bp)	Phylum	A[0-50[	B[50-100[	C[100-150[	D[150-200[	E[200-250[	F[250-300[	G[300-350[	H[350-400[	I[400-450[	J[450-500[	K[500-550[	L[550-600[	M[600-650[	N[650-700[	O[700-750[	P[750-800[	Q[800-850[	R[850-900[	S[900-950[	T[950-1000[	U[1000-+[	ALL		Families / Distance (in bp)	Phylum	A[0-50[	B[50-100[	C[100-150[	D[150-200[	E[200-250[	F[250-300[	G[300-350[	H[350-400[	I[400-450[	J[450-500[	K[500-550[	L[550-600[	M[600-650[	N[650-700[	O[700-750[	P[750-800[	Q[800-850[	R[850-900[	S[900-950[	T[950-1000[	U[1000-+[
IS1	ALL	2653	2258	1500	1175	1007	679	816	559	403	349	258	202	178	138	119	102	113	77	68	49	364	13067		IS1	ALL	20.3031	17.2802	11.4793	8.99212	7.70644	5.1963	6.24474	4.27795	3.0841	2.67085	1.97444	1.54588	1.36221	1.0561	0.910691	0.780592	0.864774	0.589271	0.520395	0.37499	2.78564
IS110	ALL	18698	9210	5750	4198	2200	1883	1404	1165	948	592	493	600	322	294	223	297	146	123	171	93	871	49681		IS110	ALL	37.6361	18.5383	11.5738	8.44991	4.42825	3.79018	2.82603	2.34496	1.90817	1.1916	0.992331	1.20771	0.648135	0.591776	0.448864	0.597814	0.293875	0.24758	0.344196	0.187194	1.75319
IS1182	ALL	6302	3384	1638	874	592	477	355	189	173	140	79	76	57	45	35	32	34	19	23	22	198	14744		IS1182	ALL	42.7428	22.9517	11.1096	5.92784	4.01519	3.23521	2.40776	1.28188	1.17336	0.949539	0.535811	0.515464	0.386598	0.305209	0.237385	0.217037	0.230602	0.128866	0.155996	0.149213	1.34292
IS1380	ALL	1686	1049	1033	633	633	398	298	267	195	219	188	117	139	131	65	70	71	70	41	40	285	7628		IS1380	ALL	22.1028	13.752	13.5422	8.29837	8.29837	5.21762	3.90666	3.50026	2.55637	2.871	2.4646	1.53382	1.82223	1.71736	0.852124	0.917672	0.930781	0.917672	0.537493	0.524384	3.73623
IS1595	ALL	3819	2322	1789	1483	773	774	503	461	318	366	193	116	197	93	72	55	69	53	47	39	279	13821		IS1595	ALL	27.6319	16.8005	12.9441	10.73	5.59294	5.60017	3.63939	3.3355	2.30085	2.64814	1.39643	0.839303	1.42537	0.672889	0.520946	0.397945	0.49924	0.383474	0.340062	0.282179	2.01867
IS1634	ALL	707	666	498	436	375	234	169	136	131	77	98	69	44	30	43	28	26	21	20	15	168	3991		IS1634	ALL	17.7149	16.6875	12.4781	10.9246	9.39614	5.86319	4.23453	3.40767	3.28239	1.92934	2.45552	1.72889	1.10248	0.751691	1.07742	0.701579	0.651466	0.526184	0.501128	0.375846	4.20947
IS200/IS605	ALL	7649	5332	2685	2029	1261	1020	759	450	400	234	273	189	191	169	95	126	80	53	64	34	363	23456		IS200/IS605	ALL	32.61	22.7319	11.447	8.65024	5.37602	4.34857	3.23585	1.91849	1.70532	0.997613	1.16388	0.805764	0.814291	0.720498	0.405014	0.537176	0.341064	0.225955	0.272851	0.144952	1.54758
IS21	ALL	3084	1995	1675	1162	866	749	724	580	504	385	421	436	302	216	158	167	148	118	103	82	784	14659		IS21	ALL	21.0383	13.6094	11.4264	7.92687	5.90763	5.10949	4.93895	3.95661	3.43816	2.62637	2.87196	2.97428	2.06017	1.4735	1.07784	1.13923	1.00962	0.804966	0.70264	0.559383	5.34825
IS256	ALL	5225	3607	2605	2046	1399	1259	937	877	642	534	345	422	257	209	200	158	142	155	100	120	887	22126		IS256	ALL	23.6148	16.3021	11.7735	9.24704	6.32288	5.69014	4.23484	3.96366	2.90156	2.41345	1.55925	1.90726	1.16153	0.94459	0.903914	0.714092	0.641779	0.700533	0.451957	0.542348	4.00886
IS3	ALL	22515	14181	9669	8283	6092	4617	3518	2591	2272	1745	1534	1389	979	1027	862	661	637	680	402	392	3387	87433		IS3	ALL	25.7511	16.2193	11.0588	9.47354	6.96762	5.28061	4.02365	2.96341	2.59856	1.99581	1.75449	1.58865	1.11971	1.17461	0.985898	0.756007	0.728558	0.777738	0.459781	0.448343	3.87382
IS30	ALL	4866	4208	2678	1811	1268	1044	889	704	560	468	323	254	284	206	181	129	126	97	67	74	674	20911		IS30	ALL	23.27	20.1234	12.8067	8.66051	6.06379	4.99259	4.25135	3.36665	2.67802	2.23806	1.54464	1.21467	1.35814	0.985127	0.865573	0.6169	0.602554	0.463871	0.320406	0.353881	3.22318
IS4	ALL	9750	6099	4711	3213	2461	1679	1419	805	755	507	633	310	342	274	177	130	188	119	102	53	616	34343		IS4	ALL	28.3901	17.7591	13.7175	9.35562	7.16594	4.88891	4.13185	2.344	2.19841	1.47628	1.84317	0.902658	0.995836	0.797834	0.515389	0.378534	0.547419	0.346504	0.297004	0.154325	1.79367
IS481	ALL	42566	19657	7849	5789	4898	2282	2665	1553	1796	1503	564	1389	806	1289	856	666	440	273	106	493	3015	100455		IS481	ALL	42.3732	19.568	7.81345	5.76278	4.87582	2.27166	2.65293	1.54597	1.78787	1.49619	0.561445	1.38271	0.802349	1.28316	0.852123	0.662983	0.438007	0.271763	0.10552	0.490767	3.00134
IS5	ALL	18182	14759	10112	6459	4330	3389	2533	1974	1590	1104	978	884	699	716	591	500	428	318	338	270	2478	72632		IS5	ALL	25.033	20.3202	13.9222	8.89277	5.96156	4.66599	3.48744	2.71781	2.18912	1.51999	1.34651	1.21709	0.962386	0.985791	0.813691	0.688402	0.589272	0.437824	0.46536	0.371737	3.41172
IS6	ALL	3207	2104	1583	1229	893	631	560	482	385	359	248	220	163	181	123	105	129	82	75	72	418	13249		IS6	ALL	24.2056	15.8804	11.9481	9.27617	6.74013	4.76262	4.22673	3.63801	2.90588	2.70964	1.87184	1.6605	1.23028	1.36614	0.928372	0.792513	0.973658	0.618915	0.56608	0.543437	3.15496
IS607	ALL	1058	932	588	421	425	173	225	114	94	63	48	30	34	52	14	27	12	16	10	14	238	4588		IS607	ALL	23.0602	20.3139	12.816	9.17611	9.2633	3.77071	4.9041	2.48474	2.04882	1.37315	1.04621	0.65388	0.741064	1.13339	0.305144	0.588492	0.261552	0.348736	0.21796	0.305144	5.18745
IS630	ALL	3827	3281	2239	1773	1264	1135	731	678	472	476	339	256	227	360	172	160	139	99	151	78	795	18652		IS630	ALL	20.5179	17.5906	12.0041	9.50568	6.77675	6.08514	3.91915	3.635	2.53056	2.55201	1.8175	1.37251	1.21703	1.93009	0.922153	0.857817	0.745228	0.530774	0.809565	0.418186	4.26228
IS66	ALL	3057	2451	1860	1681	1291	942	720	779	465	403	384	305	314	176	188	136	142	118	138	92	782	16424		IS66	ALL	18.613	14.9233	11.3249	10.235	7.86045	5.73551	4.38383	4.74306	2.83122	2.45373	2.33804	1.85704	1.91184	1.0716	1.14467	0.828057	0.864588	0.718461	0.840234	0.560156	4.76132
IS701	ALL	1571	1167	878	715	518	388	314	230	167	140	102	111	88	81	51	47	71	67	37	60	426	7229		IS701	ALL	21.7319	16.1433	12.1455	9.89072	7.16558	5.36727	4.34362	3.18163	2.31014	1.93664	1.41098	1.53548	1.21732	1.12049	0.705492	0.650159	0.982155	0.926823	0.511827	0.82999	5.89293
IS91	ALL	1237	1596	818	570	436	375	274	180	151	212	109	71	57	58	60	38	34	23	32	17	141	6489		IS91	ALL	19.063	24.5955	12.6059	8.7841	6.71906	5.77901	4.22253	2.77393	2.32701	3.26707	1.67977	1.09416	0.87841	0.89382	0.924642	0.585606	0.523964	0.354446	0.493142	0.261982	2.17291
IS982	ALL	2865	1924	1511	1036	721	679	572	516	452	400	254	313	149	122	122	139	112	88	35	56	414	12480		IS982	ALL	22.9567	15.4167	12.1074	8.30128	5.77724	5.44071	4.58333	4.13462	3.62179	3.20513	2.03526	2.50801	1.19391	0.977564	0.977564	1.11378	0.897436	0.705128	0.280449	0.448718	3.31731
ISAs1	ALL	1445	1837	1156	454	395	331	192	182	149	71	217	55	48	47	33	49	31	33	29	25	198	6977		ISAs1	ALL	20.7109	26.3294	16.5687	6.50709	5.66146	4.74416	2.7519	2.60857	2.13559	1.01763	3.11022	0.788304	0.687975	0.673642	0.472983	0.702308	0.444317	0.472983	0.415651	0.35832	2.8379
ISAzo13	ALL	93	75	54	42	27	20	20	22	13	16	11	10	4	8	9	4	8	2	4	1	41	484		ISAzo13	ALL	19.2149	15.4959	11.157	8.67769	5.57851	4.13223	4.13223	4.54545	2.68595	3.30579	2.27273	2.06612	0.826446	1.65289	1.8595	0.826446	1.65289	0.413223	0.826446	0.206612	8.47107
ISH3	ALL	257	209	137	115	106	63	63	26	31	33	28	15	25	21	15	9	11	8	13	10	41	1236		ISH3	ALL	20.7929	16.9094	11.0841	9.30421	8.57605	5.09709	5.09709	2.10356	2.50809	2.6699	2.26537	1.21359	2.02265	1.69903	1.21359	0.728155	0.889968	0.647249	1.05178	0.809061	3.31715
ISH6	ALL	22	8	8	5	5	4	5	2	1	2	2	1	2	1	0	0	1	0	0	0	2	71		ISH6	ALL	30.9859	11.2676	11.2676	7.04225	7.04225	5.6338	7.04225	2.8169	1.40845	2.8169	2.8169	1.40845	2.8169	1.40845	0	0	1.40845	0	0	0	2.8169
ISKra4	ALL	758	364	500	671	343	374	225	178	187	295	238	209	142	130	95	57	32	18	24	22	134	4996		ISKra4	ALL	15.1721	7.28583	10.008	13.4307	6.86549	7.48599	4.5036	3.56285	3.74299	5.90472	4.76381	4.18335	2.84227	2.60208	1.90152	1.14091	0.640512	0.360288	0.480384	0.440352	2.68215
ISL3	ALL	9269	6852	4228	2831	1658	1091	743	605	372	402	250	261	213	161	93	83	78	97	96	56	619	30058		ISL3	ALL	30.837	22.7959	14.0661	9.41846	5.516	3.62965	2.47189	2.01278	1.23761	1.33741	0.831725	0.868321	0.70863	0.535631	0.309402	0.276133	0.259498	0.322709	0.319383	0.186306	2.05935
ISLre2	ALL	350	530	277	183	96	59	44	46	38	26	23	16	38	19	9	7	6	9	6	4	38	1824		ISLre2	ALL	19.1886	29.057	15.1864	10.0329	5.26316	3.23465	2.41228	2.52193	2.08333	1.42544	1.26096	0.877193	2.08333	1.04167	0.493421	0.383772	0.328947	0.493421	0.328947	0.219298	2.08333
ISNCY	ALL	3056	1348	793	1226	556	308	297	195	284	200	104	53	67	107	50	59	32	17	31	23	190	8996		ISNCY	ALL	33.9707	14.9844	8.81503	13.6283	6.18052	3.42374	3.30147	2.16763	3.15696	2.22321	1.15607	0.589151	0.744775	1.18942	0.555803	0.655847	0.355714	0.188973	0.344598	0.255669	2.11205
Families / Distance (in bp)	Phylum	A[0-50[	B[50-100[	C[100-150[	D[150-200[	E[200-250[	F[250-300[	G[300-350[	H[350-400[	I[400-450[	J[450-500[	K[500-550[	L[550-600[	M[600-650[	N[650-700[	O[700-750[	P[750-800[	Q[800-850[	R[850-900[	S[900-950[	T[950-1000[	U[1000-+[	ALL		Families / Distance (in bp)	Phylum	A[0-50[	B[50-100[	C[100-150[	D[150-200[	E[200-250[	F[250-300[	G[300-350[	H[350-400[	I[400-450[	J[450-500[	K[500-550[	L[550-600[	M[600-650[	N[650-700[	O[700-750[	P[750-800[	Q[800-850[	R[850-900[	S[900-950[	T[950-1000[	U[1000-+[
IS1	ACIDITHIOBACILLIA	0	0	0	0	2	0	0	0	0	0	0	0	0	0	0	0	0	0	0	0	0	2		IS1	ACIDITHIOBACILLIA	0	0	0	0	100	0	0	0	0	0	0	0	0	0	0	0	0	0	0	0	0
IS1	ACIDOBACTERIIA	0	0	0	0	0	0	0	0	0	0	0	0	0	0	0	0	0	0	0	0	0	0		IS1	ACIDOBACTERIIA	0	0	0	0	0	0	0	0	0	0	0	0	0	0	0	0	0	0	0	0	0
IS1	ACTINOBACTERIA	4	6	1	2	0	0	1	4	4	3	3	1	2	1	0	0	0	0	0	1	1	34		IS1	ACTINOBACTERIA	11.7647	17.6471	2.94118	5.88235	0	0	2.94118	11.7647	11.7647	8.82353	8.82353	2.94118	5.88235	2.94118	0	0	0	0	0	2.94118	2.94118
IS1	ALPHAPROTEOBACTERIA	19	16	18	17	10	12	17	14	14	9	8	5	4	2	3	0	0	0	2	2	0	172		IS1	ALPHAPROTEOBACTERIA	11.0465	9.30233	10.4651	9.88372	5.81395	6.97674	9.88372	8.13953	8.13953	5.23256	4.65116	2.90698	2.32558	1.16279	1.74419	0	0	0	1.16279	1.16279	0
IS1	AQUIFICAE	2	0	2	1	0	0	0	0	3	1	0	0	0	0	0	0	0	0	0	0	0	9		IS1	AQUIFICAE	22.2222	0	22.2222	11.1111	0	0	0	0	33.3333	11.1111	0	0	0	0	0	0	0	0	0	0	0
IS1	ARCHAEOGLOBI	4	5	1	0	0	1	0	0	0	0	0	0	0	0	0	0	0	0	0	0	0	11		IS1	ARCHAEOGLOBI	36.3636	45.4545	9.09091	0	0	9.09091	0	0	0	0	0	0	0	0	0	0	0	0	0	0	0
IS1	ARMATIMONADETES	0	0	0	0	0	0	0	0	0	0	0	0	0	0	0	0	0	0	0	0	0	0		IS1	ARMATIMONADETES	0	0	0	0	0	0	0	0	0	0	0	0	0	0	0	0	0	0	0	0	0
IS1	BACTERIA CANDIDATE PHYLA	0	0	0	0	0	0	0	0	0	0	0	0	0	0	0	0	0	0	0	0	0	0		IS1	BACTERIA CANDIDATE PHYLA	0	0	0	0	0	0	0	0	0	0	0	0	0	0	0	0	0	0	0	0	0
IS1	BACTEROIDETES/CHLOROBI GROUP	65	54	71	47	18	17	9	14	7	4	1	3	4	2	2	0	3	0	0	0	5	326		IS1	BACTEROIDETES/CHLOROBI GROUP	19.9387	16.5644	21.7791	14.4172	5.52147	5.21472	2.76074	4.29448	2.14724	1.22699	0.306748	0.920245	1.22699	0.613497	0.613497	0	0.920245	0	0	0	1.53374
IS1	BETAPROTEOBACTERIA	10	8	1	5	4	14	8	4	4	9	3	0	0	0	0	0	0	2	1	1	6	80		IS1	BETAPROTEOBACTERIA	12.5	10	1.25	6.25	5	17.5	10	5	5	11.25	3.75	0	0	0	0	0	0	2.5	1.25	1.25	7.5
IS1	BLASTOCATELLIA	0	0	0	0	0	0	0	0	0	0	0	0	0	0	0	0	0	0	0	0	0	0		IS1	BLASTOCATELLIA	0	0	0	0	0	0	0	0	0	0	0	0	0	0	0	0	0	0	0	0	0
IS1	CALDISERICIA	0	0	0	0	0	0	0	0	0	0	0	0	0	0	0	0	0	0	0	0	0	0		IS1	CALDISERICIA	0	0	0	0	0	0	0	0	0	0	0	0	0	0	0	0	0	0	0	0	0
IS1	CALDITRICHAE	0	0	0	0	1	0	0	0	0	0	0	0	0	0	0	0	1	0	0	0	0	2		IS1	CALDITRICHAE	0	0	0	0	50	0	0	0	0	0	0	0	0	0	0	0	50	0	0	0	0
IS1	CANDIDATUS CLOACIMONETES	0	0	0	0	0	0	0	0	0	0	0	0	0	0	0	0	0	0	0	0	0	0		IS1	CANDIDATUS CLOACIMONETES	0	0	0	0	0	0	0	0	0	0	0	0	0	0	0	0	0	0	0	0	0
IS1	CANDIDATUS KORARCHAEOTA	0	0	0	0	0	0	0	0	0	0	0	0	0	0	0	0	0	0	0	0	0	0		IS1	CANDIDATUS KORARCHAEOTA	0	0	0	0	0	0	0	0	0	0	0	0	0	0	0	0	0	0	0	0	0
IS1	CANDIDATUS MICRARCHAEOTA	0	0	0	1	1	0	0	0	0	0	0	0	0	0	0	0	0	0	0	0	0	2		IS1	CANDIDATUS MICRARCHAEOTA	0	0	0	50	50	0	0	0	0	0	0	0	0	0	0	0	0	0	0	0	0
IS1	CHLAMYDIAE	5	6	3	0	3	4	2	1	0	1	1	0	0	0	0	0	0	0	0	0	1	27		IS1	CHLAMYDIAE	18.5185	22.2222	11.1111	0	11.1111	14.8148	7.40741	3.7037	0	3.7037	3.7037	0	0	0	0	0	0	0	0	0	3.7037
IS1	CHLOROFLEXI	6	6	5	4	0	1	0	6	3	0	1	2	0	0	0	1	0	0	1	1	0	37		IS1	CHLOROFLEXI	16.2162	16.2162	13.5135	10.8108	0	2.7027	0	16.2162	8.10811	0	2.7027	5.40541	0	0	0	2.7027	0	0	2.7027	2.7027	0
IS1	CHRYSIOGENETES	0	0	0	0	0	0	0	0	0	0	0	0	0	0	0	0	0	0	0	0	0	0		IS1	CHRYSIOGENETES	0	0	0	0	0	0	0	0	0	0	0	0	0	0	0	0	0	0	0	0	0
IS1	COPROTHERMOBACTEROTA	0	0	0	0	0	0	0	0	0	0	0	0	0	0	0	1	0	0	0	0	0	1		IS1	COPROTHERMOBACTEROTA	0	0	0	0	0	0	0	0	0	0	0	0	0	0	0	100	0	0	0	0	0
IS1	CRENARCHAEOTA	64	70	80	48	19	36	12	21	11	3	9	3	11	7	2	2	6	5	0	0	23	432		IS1	CRENARCHAEOTA	14.8148	16.2037	18.5185	11.1111	4.39815	8.33333	2.77778	4.86111	2.5463	0.694444	2.08333	0.694444	2.5463	1.62037	0.462963	0.462963	1.38889	1.15741	0	0	5.32407
IS1	CYANOBACTERIA/MELAINABACTERIA GROUP	153	158	101	79	60	37	45	28	24	22	19	6	5	7	6	7	3	5	2	4	33	804		IS1	CYANOBACTERIA/MELAINABACTERIA GROUP	19.0299	19.6517	12.5622	9.82587	7.46269	4.60199	5.59701	3.48259	2.98507	2.73632	2.36318	0.746269	0.621891	0.870647	0.746269	0.870647	0.373134	0.621891	0.248756	0.497512	4.10448
IS1	DEFERRIBACTERES	0	0	0	0	0	0	0	0	0	0	0	0	0	0	0	0	0	0	0	0	0	0		IS1	DEFERRIBACTERES	0	0	0	0	0	0	0	0	0	0	0	0	0	0	0	0	0	0	0	0	0
IS1	DEINOCOCCUS-THERMUS	19	8	4	2	7	1	0	1	1	1	2	0	1	0	1	1	0	0	0	1	1	51		IS1	DEINOCOCCUS-THERMUS	37.2549	15.6863	7.84314	3.92157	13.7255	1.96078	0	1.96078	1.96078	1.96078	3.92157	0	1.96078	0	1.96078	1.96078	0	0	0	1.96078	1.96078
IS1	DELTA/EPSILON SUBDIVISIONS	42	24	15	13	5	9	13	27	18	20	0	5	6	3	1	2	0	0	3	0	19	225		IS1	DELTA/EPSILON SUBDIVISIONS	18.6667	10.6667	6.66667	5.77778	2.22222	4	5.77778	12	8	8.88889	0	2.22222	2.66667	1.33333	0.444444	0.888889	0	0	1.33333	0	8.44444
IS1	DIAFORARCHAEA GROUP	0	2	0	0	2	1	0	0	1	1	0	0	3	2	0	0	0	0	0	0	0	12		IS1	DIAFORARCHAEA GROUP	0	16.6667	0	0	16.6667	8.33333	0	0	8.33333	8.33333	0	0	25	16.6667	0	0	0	0	0	0	0
IS1	DICTYOGLOMIA	0	0	0	0	0	0	0	0	0	0	0	0	0	0	0	0	0	0	0	0	0	0		IS1	DICTYOGLOMIA	0	0	0	0	0	0	0	0	0	0	0	0	0	0	0	0	0	0	0	0	0
IS1	ELUSIMICROBIA	0	0	0	0	0	0	0	0	0	0	0	0	0	0	0	0	0	0	0	0	0	0		IS1	ELUSIMICROBIA	0	0	0	0	0	0	0	0	0	0	0	0	0	0	0	0	0	0	0	0	0
IS1	ENDOMICROBIA	0	0	0	0	0	0	0	0	0	0	0	0	0	0	0	0	0	0	0	0	0	0		IS1	ENDOMICROBIA	0	0	0	0	0	0	0	0	0	0	0	0	0	0	0	0	0	0	0	0	0
IS1	ENVIRONMENTAL SAMPLES	0	0	0	0	1	0	1	0	0	0	0	0	0	0	0	0	0	0	0	0	0	2		IS1	ENVIRONMENTAL SAMPLES	0	0	0	0	50	0	50	0	0	0	0	0	0	0	0	0	0	0	0	0	0
IS1	FIBROBACTERES	0	0	0	0	0	0	0	0	0	0	0	0	0	0	0	0	0	0	0	0	0	0		IS1	FIBROBACTERES	0	0	0	0	0	0	0	0	0	0	0	0	0	0	0	0	0	0	0	0	0
IS1	FIRMICUTES	42	4	6	10	7	3	5	20	11	3	2	6	3	1	1	1	0	0	0	0	1	126		IS1	FIRMICUTES	33.3333	3.1746	4.7619	7.93651	5.55556	2.38095	3.96825	15.873	8.73016	2.38095	1.5873	4.7619	2.38095	0.793651	0.793651	0.793651	0	0	0	0	0.793651
IS1	FUSOBACTERIIA	1	0	0	1	2	0	0	0	0	0	0	0	0	0	0	0	0	0	0	0	0	4		IS1	FUSOBACTERIIA	25	0	0	25	50	0	0	0	0	0	0	0	0	0	0	0	0	0	0	0	0
IS1	GAMMAPROTEOBACTERIA	2152	1828	1154	917	830	521	691	401	291	250	205	163	131	102	98	82	97	62	57	37	266	10335		IS1	GAMMAPROTEOBACTERIA	20.8224	17.6875	11.1659	8.87276	8.03096	5.04112	6.68602	3.88002	2.81567	2.41896	1.98355	1.57716	1.26754	0.986938	0.948234	0.79342	0.938558	0.599903	0.551524	0.358007	2.57378
IS1	GEMMATIMONADETES	0	0	0	0	0	0	0	0	0	0	0	0	0	0	0	0	0	0	0	0	0	0		IS1	GEMMATIMONADETES	0	0	0	0	0	0	0	0	0	0	0	0	0	0	0	0	0	0	0	0	0
IS1	KIRITIMATIELLAEOTA	0	0	0	0	0	0	0	0	0	0	0	0	0	0	0	0	0	0	0	0	0	0		IS1	KIRITIMATIELLAEOTA	0	0	0	0	0	0	0	0	0	0	0	0	0	0	0	0	0	0	0	0	0
IS1	METHANOMADA GROUP	3	3	2	3	1	1	0	2	1	1	0	0	0	0	0	0	0	2	0	1	0	20		IS1	METHANOMADA GROUP	15	15	10	15	5	5	0	10	5	5	0	0	0	0	0	0	0	10	0	5	0
IS1	NITROSPIRA	1	1	1	0	0	0	0	0	0	1	1	0	0	1	0	0	0	0	0	0	0	6		IS1	NITROSPIRA	16.6667	16.6667	16.6667	0	0	0	0	0	0	16.6667	16.6667	0	0	16.6667	0	0	0	0	0	0	0
IS1	OLIGOFLEXIA	2	0	1	0	0	0	0	0	0	0	0	0	0	0	0	0	0	0	0	0	0	3		IS1	OLIGOFLEXIA	66.6667	0	33.3333	0	0	0	0	0	0	0	0	0	0	0	0	0	0	0	0	0	0
IS1	PLANCTOMYCETES	3	5	0	1	3	1	3	2	3	2	0	2	1	1	0	0	0	0	1	0	0	28		IS1	PLANCTOMYCETES	10.7143	17.8571	0	3.57143	10.7143	3.57143	10.7143	7.14286	10.7143	7.14286	0	7.14286	3.57143	3.57143	0	0	0	0	3.57143	0	0
IS1	SOLIBACTERES	0	0	0	0	0	0	0	0	0	0	0	0	0	0	0	0	0	0	0	0	0	0		IS1	SOLIBACTERES	0	0	0	0	0	0	0	0	0	0	0	0	0	0	0	0	0	0	0	0	0
IS1	SPIROCHAETIA	1	0	2	0	2	0	0	1	0	0	0	0	0	0	0	0	0	0	0	0	0	6		IS1	SPIROCHAETIA	16.6667	0	33.3333	0	33.3333	0	0	16.6667	0	0	0	0	0	0	0	0	0	0	0	0	0
IS1	STENOSARCHAEA GROUP	53	52	31	24	26	19	8	12	7	13	2	6	7	9	5	5	3	1	1	1	8	293		IS1	STENOSARCHAEA GROUP	18.0887	17.7474	10.5802	8.19113	8.87372	6.48464	2.73038	4.09556	2.38908	4.43686	0.682594	2.04778	2.38908	3.07167	1.70648	1.70648	1.02389	0.341297	0.341297	0.341297	2.73038
IS1	SYNERGISTIA	0	0	0	0	0	0	0	0	0	0	0	0	0	0	0	0	0	0	0	0	0	0		IS1	SYNERGISTIA	0	0	0	0	0	0	0	0	0	0	0	0	0	0	0	0	0	0	0	0	0
IS1	TENERICUTES	0	0	0	0	0	0	0	0	0	0	0	0	0	0	0	0	0	0	0	0	0	0		IS1	TENERICUTES	0	0	0	0	0	0	0	0	0	0	0	0	0	0	0	0	0	0	0	0	0
IS1	THAUMARCHAEOTA	0	1	0	0	0	0	0	0	0	0	0	0	0	0	0	0	0	0	0	0	0	1		IS1	THAUMARCHAEOTA	0	100	0	0	0	0	0	0	0	0	0	0	0	0	0	0	0	0	0	0	0
IS1	THERMOCOCCI	0	0	0	0	3	1	1	1	0	0	1	0	0	0	0	0	0	0	0	0	0	7		IS1	THERMOCOCCI	0	0	0	0	42.8571	14.2857	14.2857	14.2857	0	0	14.2857	0	0	0	0	0	0	0	0	0	0
IS1	THERMODESULFOBACTERIA	0	0	0	0	0	0	0	0	0	0	0	0	0	0	0	0	0	0	0	0	0	0		IS1	THERMODESULFOBACTERIA	0	0	0	0	0	0	0	0	0	0	0	0	0	0	0	0	0	0	0	0	0
IS1	THERMOTOGAE	0	0	1	0	0	0	0	0	0	5	0	0	0	0	0	0	0	0	0	0	0	6		IS1	THERMOTOGAE	0	0	16.6667	0	0	0	0	0	0	83.3333	0	0	0	0	0	0	0	0	0	0	0
IS1	UNCLASSIFIED TERRABACTERIA GROUP	1	1	0	0	0	0	0	0	0	0	0	0	0	0	0	0	0	0	0	0	0	2		IS1	UNCLASSIFIED TERRABACTERIA GROUP	50	50	0	0	0	0	0	0	0	0	0	0	0	0	0	0	0	0	0	0	0
IS1	VERRUCOMICROBIA	1	0	0	0	0	0	0	0	0	0	0	0	0	0	0	0	0	0	0	0	0	1		IS1	VERRUCOMICROBIA	100	0	0	0	0	0	0	0	0	0	0	0	0	0	0	0	0	0	0	0	0
IS1	ZETAPROTEOBACTERIA	0	0	0	0	0	0	0	0	0	0	0	0	0	0	0	0	0	0	0	0	0	0		IS1	ZETAPROTEOBACTERIA	0	0	0	0	0	0	0	0	0	0	0	0	0	0	0	0	0	0	0	0	0
IS110	ACIDITHIOBACILLIA	11	4	5	3	1	0	2	2	0	0	2	2	2	0	0	0	0	0	0	0	4	38		IS110	ACIDITHIOBACILLIA	28.9474	10.5263	13.1579	7.89474	2.63158	0	5.26316	5.26316	0	0	5.26316	5.26316	5.26316	0	0	0	0	0	0	0	10.5263
IS110	ACIDOBACTERIIA	2	0	6	6	2	3	1	5	0	1	1	0	0	0	1	0	0	0	0	0	0	28		IS110	ACIDOBACTERIIA	7.14286	0	21.4286	21.4286	7.14286	10.7143	3.57143	17.8571	0	3.57143	3.57143	0	0	0	3.57143	0	0	0	0	0	0
IS110	ACTINOBACTERIA	752	469	588	226	195	130	153	95	90	47	38	183	41	26	24	150	11	9	20	5	87	3339		IS110	ACTINOBACTERIA	22.5217	14.0461	17.6101	6.76849	5.84007	3.89338	4.58221	2.84516	2.69542	1.40761	1.13807	5.48068	1.22791	0.778676	0.718778	4.49236	0.32944	0.269542	0.598982	0.149745	2.60557
IS110	ALPHAPROTEOBACTERIA	511	457	476	485	298	252	205	149	106	94	80	59	40	53	34	29	28	23	29	31	200	3639		IS110	ALPHAPROTEOBACTERIA	14.0423	12.5584	13.0805	13.3278	8.18906	6.92498	5.63342	4.09453	2.91289	2.58313	2.19841	1.62132	1.0992	1.45644	0.934323	0.796922	0.769442	0.632042	0.796922	0.851882	5.49602
IS110	AQUIFICAE	6	11	8	6	8	2	2	2	4	0	1	0	0	0	1	0	0	0	0	0	1	52		IS110	AQUIFICAE	11.5385	21.1538	15.3846	11.5385	15.3846	3.84615	3.84615	3.84615	7.69231	0	1.92308	0	0	0	1.92308	0	0	0	0	0	1.92308
IS110	ARCHAEOGLOBI	1	0	0	1	0	0	0	0	0	0	0	0	0	0	0	0	0	0	0	0	0	2		IS110	ARCHAEOGLOBI	50	0	0	50	0	0	0	0	0	0	0	0	0	0	0	0	0	0	0	0	0
IS110	ARMATIMONADETES	0	0	0	0	0	0	1	0	0	0	0	0	0	0	0	0	0	0	0	0	0	1		IS110	ARMATIMONADETES	0	0	0	0	0	0	100	0	0	0	0	0	0	0	0	0	0	0	0	0	0
IS110	BACTERIA CANDIDATE PHYLA	0	0	0	0	0	0	0	0	0	0	0	0	0	0	0	0	0	0	0	0	0	0		IS110	BACTERIA CANDIDATE PHYLA	0	0	0	0	0	0	0	0	0	0	0	0	0	0	0	0	0	0	0	0	0
IS110	BACTEROIDETES/CHLOROBI GROUP	71	126	124	79	54	46	36	16	19	16	16	10	4	4	1	1	2	3	2	0	6	636		IS110	BACTEROIDETES/CHLOROBI GROUP	11.1635	19.8113	19.4969	12.4214	8.49057	7.2327	5.66038	2.51572	2.98742	2.51572	2.51572	1.57233	0.628931	0.628931	0.157233	0.157233	0.314465	0.471698	0.314465	0	0.943396
IS110	BETAPROTEOBACTERIA	4441	3653	1886	1512	381	424	193	171	231	59	78	95	56	64	71	27	24	18	74	12	109	13579		IS110	BETAPROTEOBACTERIA	32.7049	26.9018	13.8891	11.1348	2.8058	3.12247	1.42131	1.2593	1.70116	0.434494	0.574416	0.69961	0.412402	0.471316	0.522866	0.198836	0.176744	0.132558	0.544959	0.0883718	0.80271
IS110	BLASTOCATELLIA	0	0	0	0	0	0	0	0	0	0	0	0	0	0	0	0	0	0	0	0	0	0		IS110	BLASTOCATELLIA	0	0	0	0	0	0	0	0	0	0	0	0	0	0	0	0	0	0	0	0	0
IS110	CALDISERICIA	0	0	0	0	0	0	1	0	0	0	0	0	0	0	1	0	1	0	0	0	1	4		IS110	CALDISERICIA	0	0	0	0	0	0	25	0	0	0	0	0	0	0	25	0	25	0	0	0	25
IS110	CALDITRICHAE	0	4	0	0	1	2	0	1	2	1	1	0	1	0	0	0	0	0	0	0	0	13		IS110	CALDITRICHAE	0	30.7692	0	0	7.69231	15.3846	0	7.69231	15.3846	7.69231	7.69231	0	7.69231	0	0	0	0	0	0	0	0
IS110	CANDIDATUS CLOACIMONETES	0	0	0	0	0	0	0	0	0	0	0	0	0	0	0	0	0	0	0	0	0	0		IS110	CANDIDATUS CLOACIMONETES	0	0	0	0	0	0	0	0	0	0	0	0	0	0	0	0	0	0	0	0	0
IS110	CANDIDATUS KORARCHAEOTA	0	0	0	0	0	0	0	0	0	0	0	0	0	0	0	0	0	0	0	0	0	0		IS110	CANDIDATUS KORARCHAEOTA	0	0	0	0	0	0	0	0	0	0	0	0	0	0	0	0	0	0	0	0	0
IS110	CANDIDATUS MICRARCHAEOTA	0	0	0	0	0	0	0	0	0	0	0	0	0	0	0	0	0	0	0	0	0	0		IS110	CANDIDATUS MICRARCHAEOTA	0	0	0	0	0	0	0	0	0	0	0	0	0	0	0	0	0	0	0	0	0
IS110	CHLAMYDIAE	0	0	0	0	0	0	0	0	0	0	0	0	0	0	0	0	0	0	0	0	0	0		IS110	CHLAMYDIAE	0	0	0	0	0	0	0	0	0	0	0	0	0	0	0	0	0	0	0	0	0
IS110	CHLOROFLEXI	9	8	6	4	7	2	3	1	2	1	1	0	1	1	0	0	0	0	1	0	1	48		IS110	CHLOROFLEXI	18.75	16.6667	12.5	8.33333	14.5833	4.16667	6.25	2.08333	4.16667	2.08333	2.08333	0	2.08333	2.08333	0	0	0	0	2.08333	0	2.08333
IS110	CHRYSIOGENETES	0	0	0	0	0	0	0	0	0	0	0	0	0	0	0	0	0	0	0	0	0	0		IS110	CHRYSIOGENETES	0	0	0	0	0	0	0	0	0	0	0	0	0	0	0	0	0	0	0	0	0
IS110	COPROTHERMOBACTEROTA	1	0	0	1	0	0	0	0	0	0	0	0	0	0	0	0	0	0	0	0	0	2		IS110	COPROTHERMOBACTEROTA	50	0	0	50	0	0	0	0	0	0	0	0	0	0	0	0	0	0	0	0	0
IS110	CRENARCHAEOTA	86	108	58	71	38	30	21	19	13	17	17	16	10	4	10	3	3	0	1	1	13	539		IS110	CRENARCHAEOTA	15.9555	20.0371	10.7607	13.1725	7.05009	5.56586	3.8961	3.52505	2.41187	3.15399	3.15399	2.96846	1.85529	0.742115	1.85529	0.556586	0.556586	0	0.185529	0.185529	2.41187
IS110	CYANOBACTERIA/MELAINABACTERIA GROUP	14	17	20	19	17	17	13	6	8	1	1	3	1	1	0	0	1	1	0	0	3	143		IS110	CYANOBACTERIA/MELAINABACTERIA GROUP	9.79021	11.8881	13.986	13.2867	11.8881	11.8881	9.09091	4.1958	5.59441	0.699301	0.699301	2.0979	0.699301	0.699301	0	0	0.699301	0.699301	0	0	2.0979
IS110	DEFERRIBACTERES	1	1	0	1	2	4	0	1	3	0	0	0	1	0	0	0	0	0	0	0	0	14		IS110	DEFERRIBACTERES	7.14286	7.14286	0	7.14286	14.2857	28.5714	0	7.14286	21.4286	0	0	0	7.14286	0	0	0	0	0	0	0	0
IS110	DEINOCOCCUS-THERMUS	12	5	9	5	3	2	2	4	0	0	1	0	2	0	0	0	0	0	0	0	2	47		IS110	DEINOCOCCUS-THERMUS	25.5319	10.6383	19.1489	10.6383	6.38298	4.25532	4.25532	8.51064	0	0	2.12766	0	4.25532	0	0	0	0	0	0	0	4.25532
IS110	DELTA/EPSILON SUBDIVISIONS	43	23	29	17	20	13	17	12	8	4	6	3	2	1	1	2	0	1	0	0	3	205		IS110	DELTA/EPSILON SUBDIVISIONS	20.9756	11.2195	14.1463	8.29268	9.7561	6.34146	8.29268	5.85366	3.90244	1.95122	2.92683	1.46341	0.97561	0.487805	0.487805	0.97561	0	0.487805	0	0	1.46341
IS110	DIAFORARCHAEA GROUP	2	2	3	2	2	1	0	0	0	0	0	0	0	0	1	0	0	0	0	0	0	13		IS110	DIAFORARCHAEA GROUP	15.3846	15.3846	23.0769	15.3846	15.3846	7.69231	0	0	0	0	0	0	0	0	7.69231	0	0	0	0	0	0
IS110	DICTYOGLOMIA	0	0	0	0	0	0	0	0	0	0	0	0	0	0	0	0	0	0	0	0	0	0		IS110	DICTYOGLOMIA	0	0	0	0	0	0	0	0	0	0	0	0	0	0	0	0	0	0	0	0	0
IS110	ELUSIMICROBIA	0	0	0	0	0	0	0	0	0	0	0	0	0	0	0	0	0	0	0	0	0	0		IS110	ELUSIMICROBIA	0	0	0	0	0	0	0	0	0	0	0	0	0	0	0	0	0	0	0	0	0
IS110	ENDOMICROBIA	0	0	0	0	0	0	0	0	0	0	0	0	0	0	0	0	0	0	0	0	0	0		IS110	ENDOMICROBIA	0	0	0	0	0	0	0	0	0	0	0	0	0	0	0	0	0	0	0	0	0
IS110	ENVIRONMENTAL SAMPLES	0	0	0	0	0	0	0	0	0	0	0	0	0	0	0	0	0	0	0	0	0	0		IS110	ENVIRONMENTAL SAMPLES	0	0	0	0	0	0	0	0	0	0	0	0	0	0	0	0	0	0	0	0	0
IS110	FIBROBACTERES	0	0	0	0	0	0	0	0	0	0	0	0	0	0	0	0	0	0	0	0	0	0		IS110	FIBROBACTERES	0	0	0	0	0	0	0	0	0	0	0	0	0	0	0	0	0	0	0	0	0
IS110	FIRMICUTES	1175	718	755	677	447	352	282	187	120	126	91	38	43	27	32	26	10	17	17	10	142	5292		IS110	FIRMICUTES	22.2033	13.5676	14.2668	12.7929	8.44671	6.65155	5.3288	3.53364	2.26757	2.38095	1.71958	0.718065	0.812547	0.510204	0.604686	0.491308	0.188964	0.32124	0.32124	0.188964	2.6833
IS110	FUSOBACTERIIA	24	2	2	6	1	3	5	0	0	0	0	0	0	0	0	0	0	0	0	0	0	43		IS110	FUSOBACTERIIA	55.814	4.65116	4.65116	13.9535	2.32558	6.97674	11.6279	0	0	0	0	0	0	0	0	0	0	0	0	0	0
IS110	GAMMAPROTEOBACTERIA	11311	3398	1499	868	530	423	353	393	237	140	129	155	96	97	40	47	45	38	23	25	254	20101		IS110	GAMMAPROTEOBACTERIA	56.2708	16.9046	7.45734	4.31819	2.63668	2.10437	1.75613	1.95513	1.17905	0.696483	0.641759	0.771106	0.477588	0.482563	0.198995	0.233819	0.223869	0.189045	0.114422	0.124372	1.26362
IS110	GEMMATIMONADETES	0	0	0	0	0	0	0	0	0	0	0	0	0	0	0	0	0	0	0	0	0	0		IS110	GEMMATIMONADETES	0	0	0	0	0	0	0	0	0	0	0	0	0	0	0	0	0	0	0	0	0
IS110	KIRITIMATIELLAEOTA	0	0	0	1	0	0	0	0	3	0	0	0	0	0	0	1	0	0	0	0	0	5		IS110	KIRITIMATIELLAEOTA	0	0	0	20	0	0	0	0	60	0	0	0	0	0	0	20	0	0	0	0	0
IS110	METHANOMADA GROUP	0	0	0	0	0	0	0	0	0	0	0	0	0	0	0	0	0	0	0	0	0	0		IS110	METHANOMADA GROUP	0	0	0	0	0	0	0	0	0	0	0	0	0	0	0	0	0	0	0	0	0
IS110	NITROSPIRA	5	5	5	5	1	1	2	2	0	0	0	0	0	2	0	0	1	0	0	0	0	29		IS110	NITROSPIRA	17.2414	17.2414	17.2414	17.2414	3.44828	3.44828	6.89655	6.89655	0	0	0	0	0	6.89655	0	0	3.44828	0	0	0	0
IS110	OLIGOFLEXIA	0	0	0	0	0	0	0	0	0	0	0	0	0	0	0	0	0	0	0	0	0	0		IS110	OLIGOFLEXIA	0	0	0	0	0	0	0	0	0	0	0	0	0	0	0	0	0	0	0	0	0
IS110	PLANCTOMYCETES	2	3	8	7	2	10	6	4	3	1	0	1	2	1	0	0	1	0	0	0	1	52		IS110	PLANCTOMYCETES	3.84615	5.76923	15.3846	13.4615	3.84615	19.2308	11.5385	7.69231	5.76923	1.92308	0	1.92308	3.84615	1.92308	0	0	1.92308	0	0	0	1.92308
IS110	SOLIBACTERES	2	2	6	3	3	2	2	0	0	0	0	0	0	0	0	1	0	0	0	0	0	21		IS110	SOLIBACTERES	9.52381	9.52381	28.5714	14.2857	14.2857	9.52381	9.52381	0	0	0	0	0	0	0	0	4.7619	0	0	0	0	0
IS110	SPIROCHAETIA	111	127	181	131	141	133	89	83	78	72	25	30	17	9	5	5	18	12	2	6	35	1310		IS110	SPIROCHAETIA	8.47328	9.69466	13.8168	10	10.7634	10.1527	6.79389	6.33588	5.9542	5.49618	1.9084	2.29008	1.29771	0.687023	0.381679	0.381679	1.37405	0.916031	0.152672	0.458015	2.67176
IS110	STENOSARCHAEA GROUP	68	36	46	48	31	21	11	8	19	8	4	4	3	1	1	5	1	0	2	3	9	329		IS110	STENOSARCHAEA GROUP	20.6687	10.9422	13.9818	14.5897	9.42249	6.38298	3.34347	2.43161	5.77508	2.43161	1.21581	1.21581	0.911854	0.303951	0.303951	1.51976	0.303951	0	0.607903	0.911854	2.73556
IS110	SYNERGISTIA	3	2	0	2	1	0	1	0	0	0	0	0	0	0	0	0	0	0	0	0	0	9		IS110	SYNERGISTIA	33.3333	22.2222	0	22.2222	11.1111	0	11.1111	0	0	0	0	0	0	0	0	0	0	0	0	0	0
IS110	TENERICUTES	0	0	0	1	0	0	0	0	0	0	0	0	0	0	0	0	0	0	0	0	0	1		IS110	TENERICUTES	0	0	0	100	0	0	0	0	0	0	0	0	0	0	0	0	0	0	0	0	0
IS110	THAUMARCHAEOTA	0	0	0	0	0	0	0	0	0	0	0	0	0	0	0	0	0	0	0	0	0	0		IS110	THAUMARCHAEOTA	0	0	0	0	0	0	0	0	0	0	0	0	0	0	0	0	0	0	0	0	0
IS110	THERMOCOCCI	0	0	0	0	0	0	0	0	0	0	0	0	0	0	0	0	0	0	0	0	0	0		IS110	THERMOCOCCI	0	0	0	0	0	0	0	0	0	0	0	0	0	0	0	0	0	0	0	0	0
IS110	THERMODESULFOBACTERIA	4	5	3	7	3	2	0	0	0	0	0	0	0	0	0	0	0	0	0	0	0	24		IS110	THERMODESULFOBACTERIA	16.6667	20.8333	12.5	29.1667	12.5	8.33333	0	0	0	0	0	0	0	0	0	0	0	0	0	0	0
IS110	THERMOTOGAE	28	22	26	3	10	5	3	3	1	3	1	1	0	3	0	0	0	1	0	0	0	110		IS110	THERMOTOGAE	25.4545	20	23.6364	2.72727	9.09091	4.54545	2.72727	2.72727	0.909091	2.72727	0.909091	0.909091	0	2.72727	0	0	0	0.909091	0	0	0
IS110	UNCLASSIFIED TERRABACTERIA GROUP	0	0	0	0	0	0	0	0	0	0	0	0	0	0	0	0	0	0	0	0	0	0		IS110	UNCLASSIFIED TERRABACTERIA GROUP	0	0	0	0	0	0	0	0	0	0	0	0	0	0	0	0	0	0	0	0	0
IS110	VERRUCOMICROBIA	2	2	0	1	0	3	0	1	1	1	0	0	0	0	0	0	0	0	0	0	0	11		IS110	VERRUCOMICROBIA	18.1818	18.1818	0	9.09091	0	27.2727	0	9.09091	9.09091	9.09091	0	0	0	0	0	0	0	0	0	0	0
IS110	ZETAPROTEOBACTERIA	0	0	1	0	1	0	0	0	0	0	0	0	0	0	0	0	0	0	0	0	0	2		IS110	ZETAPROTEOBACTERIA	0	0	50	0	50	0	0	0	0	0	0	0	0	0	0	0	0	0	0	0	0
IS1182	ACIDITHIOBACILLIA	0	0	0	1	0	0	0	0	0	0	0	0	0	0	0	1	0	0	0	0	0	2		IS1182	ACIDITHIOBACILLIA	0	0	0	50	0	0	0	0	0	0	0	0	0	0	0	50	0	0	0	0	0
IS1182	ACIDOBACTERIIA	0	2	0	0	0	0	0	0	0	0	0	0	0	0	0	0	0	0	0	0	0	2		IS1182	ACIDOBACTERIIA	0	100	0	0	0	0	0	0	0	0	0	0	0	0	0	0	0	0	0	0	0
IS1182	ACTINOBACTERIA	84	63	39	46	11	7	17	8	9	6	0	3	3	2	3	1	2	1	2	0	8	315		IS1182	ACTINOBACTERIA	26.6667	20	12.381	14.6032	3.49206	2.22222	5.39683	2.53968	2.85714	1.90476	0	0.952381	0.952381	0.634921	0.952381	0.31746	0.634921	0.31746	0.634921	0	2.53968
IS1182	ALPHAPROTEOBACTERIA	176	177	128	100	80	51	40	29	28	14	17	16	9	8	8	5	6	3	6	5	25	931		IS1182	ALPHAPROTEOBACTERIA	18.9044	19.0118	13.7487	10.7411	8.59291	5.47798	4.29646	3.11493	3.00752	1.50376	1.82599	1.71858	0.966702	0.859291	0.859291	0.537057	0.644468	0.322234	0.644468	0.537057	2.68528
IS1182	AQUIFICAE	0	0	0	0	0	0	0	0	0	0	0	0	0	0	0	0	0	0	0	0	0	0		IS1182	AQUIFICAE	0	0	0	0	0	0	0	0	0	0	0	0	0	0	0	0	0	0	0	0	0
IS1182	ARCHAEOGLOBI	0	0	0	0	0	0	0	0	0	0	0	0	0	0	0	0	0	0	0	0	0	0		IS1182	ARCHAEOGLOBI	0	0	0	0	0	0	0	0	0	0	0	0	0	0	0	0	0	0	0	0	0
IS1182	ARMATIMONADETES	0	0	0	0	0	0	0	0	0	0	0	0	0	0	0	0	0	0	0	0	0	0		IS1182	ARMATIMONADETES	0	0	0	0	0	0	0	0	0	0	0	0	0	0	0	0	0	0	0	0	0
IS1182	BACTERIA CANDIDATE PHYLA	0	0	0	0	0	0	0	0	0	0	0	0	0	0	0	0	0	0	0	0	0	0		IS1182	BACTERIA CANDIDATE PHYLA	0	0	0	0	0	0	0	0	0	0	0	0	0	0	0	0	0	0	0	0	0
IS1182	BACTEROIDETES/CHLOROBI GROUP	159	116	83	40	33	20	20	5	6	6	0	3	4	1	4	2	1	1	1	0	2	507		IS1182	BACTEROIDETES/CHLOROBI GROUP	31.3609	22.8797	16.3708	7.88955	6.50888	3.94477	3.94477	0.986193	1.18343	1.18343	0	0.591716	0.788955	0.197239	0.788955	0.394477	0.197239	0.197239	0.197239	0	0.394477
IS1182	BETAPROTEOBACTERIA	634	1183	269	85	74	57	66	17	33	13	5	6	4	12	2	2	4	2	0	0	21	2489		IS1182	BETAPROTEOBACTERIA	25.4721	47.5291	10.8076	3.41503	2.97308	2.29008	2.65167	0.683005	1.32583	0.522298	0.200884	0.241061	0.160707	0.482121	0.0803536	0.0803536	0.160707	0.0803536	0	0	0.843712
IS1182	BLASTOCATELLIA	0	0	0	0	0	0	0	0	0	0	0	0	0	0	0	0	0	0	0	0	0	0		IS1182	BLASTOCATELLIA	0	0	0	0	0	0	0	0	0	0	0	0	0	0	0	0	0	0	0	0	0
IS1182	CALDISERICIA	0	0	1	1	0	0	0	0	0	0	0	0	0	0	0	0	0	0	0	0	0	2		IS1182	CALDISERICIA	0	0	50	50	0	0	0	0	0	0	0	0	0	0	0	0	0	0	0	0	0
IS1182	CALDITRICHAE	6	4	5	7	3	6	5	3	1	0	1	1	1	0	0	0	0	0	0	0	1	44		IS1182	CALDITRICHAE	13.6364	9.09091	11.3636	15.9091	6.81818	13.6364	11.3636	6.81818	2.27273	0	2.27273	2.27273	2.27273	0	0	0	0	0	0	0	2.27273
IS1182	CANDIDATUS CLOACIMONETES	0	0	0	0	0	0	0	0	1	0	0	0	0	0	0	0	0	0	0	1	1	3		IS1182	CANDIDATUS CLOACIMONETES	0	0	0	0	0	0	0	0	33.3333	0	0	0	0	0	0	0	0	0	0	33.3333	33.3333
IS1182	CANDIDATUS KORARCHAEOTA	0	0	0	0	0	0	0	0	0	0	0	0	0	0	0	0	0	0	0	0	0	0		IS1182	CANDIDATUS KORARCHAEOTA	0	0	0	0	0	0	0	0	0	0	0	0	0	0	0	0	0	0	0	0	0
IS1182	CANDIDATUS MICRARCHAEOTA	0	0	0	0	0	0	0	0	0	0	0	0	0	0	0	0	0	0	0	0	0	0		IS1182	CANDIDATUS MICRARCHAEOTA	0	0	0	0	0	0	0	0	0	0	0	0	0	0	0	0	0	0	0	0	0
IS1182	CHLAMYDIAE	0	0	0	0	1	0	0	0	0	0	0	0	0	0	0	0	0	0	0	0	0	1		IS1182	CHLAMYDIAE	0	0	0	0	100	0	0	0	0	0	0	0	0	0	0	0	0	0	0	0	0
IS1182	CHLOROFLEXI	0	0	2	0	1	1	1	0	0	0	1	0	0	0	0	0	0	0	0	0	0	6		IS1182	CHLOROFLEXI	0	0	33.3333	0	16.6667	16.6667	16.6667	0	0	0	16.6667	0	0	0	0	0	0	0	0	0	0
IS1182	CHRYSIOGENETES	0	0	0	0	0	0	0	0	0	0	0	0	0	0	0	0	0	0	0	0	0	0		IS1182	CHRYSIOGENETES	0	0	0	0	0	0	0	0	0	0	0	0	0	0	0	0	0	0	0	0	0
IS1182	COPROTHERMOBACTEROTA	0	0	0	0	0	0	0	0	0	0	0	0	0	0	0	0	0	0	0	0	0	0		IS1182	COPROTHERMOBACTEROTA	0	0	0	0	0	0	0	0	0	0	0	0	0	0	0	0	0	0	0	0	0
IS1182	CRENARCHAEOTA	0	0	0	0	0	0	0	0	0	0	0	0	0	0	0	0	0	0	0	0	0	0		IS1182	CRENARCHAEOTA	0	0	0	0	0	0	0	0	0	0	0	0	0	0	0	0	0	0	0	0	0
IS1182	CYANOBACTERIA/MELAINABACTERIA GROUP	10	9	12	4	8	4	5	4	1	1	1	2	0	0	2	0	1	1	0	0	1	66		IS1182	CYANOBACTERIA/MELAINABACTERIA GROUP	15.1515	13.6364	18.1818	6.06061	12.1212	6.06061	7.57576	6.06061	1.51515	1.51515	1.51515	3.0303	0	0	3.0303	0	1.51515	1.51515	0	0	1.51515
IS1182	DEFERRIBACTERES	0	0	0	0	0	0	0	0	0	0	0	0	0	0	0	0	0	0	0	0	0	0		IS1182	DEFERRIBACTERES	0	0	0	0	0	0	0	0	0	0	0	0	0	0	0	0	0	0	0	0	0
IS1182	DEINOCOCCUS-THERMUS	0	0	0	0	2	0	0	0	0	0	0	0	0	0	0	0	0	0	0	0	0	2		IS1182	DEINOCOCCUS-THERMUS	0	0	0	0	100	0	0	0	0	0	0	0	0	0	0	0	0	0	0	0	0
IS1182	DELTA/EPSILON SUBDIVISIONS	35	42	17	10	9	12	5	2	3	3	2	0	2	3	0	0	1	1	0	0	2	149		IS1182	DELTA/EPSILON SUBDIVISIONS	23.4899	28.1879	11.4094	6.71141	6.04027	8.05369	3.3557	1.34228	2.01342	2.01342	1.34228	0	1.34228	2.01342	0	0	0.671141	0.671141	0	0	1.34228
IS1182	DIAFORARCHAEA GROUP	0	0	0	0	0	0	0	0	0	0	0	0	0	0	0	0	0	0	0	0	0	0		IS1182	DIAFORARCHAEA GROUP	0	0	0	0	0	0	0	0	0	0	0	0	0	0	0	0	0	0	0	0	0
IS1182	DICTYOGLOMIA	0	0	0	0	0	0	0	0	0	0	0	0	0	0	0	0	0	0	0	0	0	0		IS1182	DICTYOGLOMIA	0	0	0	0	0	0	0	0	0	0	0	0	0	0	0	0	0	0	0	0	0
IS1182	ELUSIMICROBIA	0	0	0	0	0	0	0	0	0	0	0	0	0	0	0	0	0	0	0	0	0	0		IS1182	ELUSIMICROBIA	0	0	0	0	0	0	0	0	0	0	0	0	0	0	0	0	0	0	0	0	0
IS1182	ENDOMICROBIA	0	0	0	0	0	0	0	0	0	0	0	0	0	0	0	0	0	0	0	0	0	0		IS1182	ENDOMICROBIA	0	0	0	0	0	0	0	0	0	0	0	0	0	0	0	0	0	0	0	0	0
IS1182	ENVIRONMENTAL SAMPLES	0	0	0	0	0	0	0	0	0	0	0	0	0	0	0	0	0	0	0	0	0	0		IS1182	ENVIRONMENTAL SAMPLES	0	0	0	0	0	0	0	0	0	0	0	0	0	0	0	0	0	0	0	0	0
IS1182	FIBROBACTERES	0	0	0	0	0	0	0	0	0	0	0	0	0	0	0	0	0	0	0	0	0	0		IS1182	FIBROBACTERES	0	0	0	0	0	0	0	0	0	0	0	0	0	0	0	0	0	0	0	0	0
IS1182	FIRMICUTES	4718	1373	859	421	248	248	122	73	69	72	34	27	19	10	12	13	12	4	11	9	79	8433		IS1182	FIRMICUTES	55.9469	16.2813	10.1862	4.99229	2.94083	2.94083	1.4467	0.865647	0.818214	0.853789	0.403178	0.320171	0.225305	0.118582	0.142298	0.154156	0.142298	0.0474327	0.13044	0.106724	0.936796
IS1182	FUSOBACTERIIA	68	30	5	3	4	2	2	0	0	1	1	0	0	0	0	0	0	1	0	0	1	118		IS1182	FUSOBACTERIIA	57.6271	25.4237	4.23729	2.54237	3.38983	1.69492	1.69492	0	0	0.847458	0.847458	0	0	0	0	0	0	0.847458	0	0	0.847458
IS1182	GAMMAPROTEOBACTERIA	359	329	163	127	90	52	52	45	13	21	10	13	10	8	3	7	6	4	2	2	47	1363		IS1182	GAMMAPROTEOBACTERIA	26.339	24.1379	11.9589	9.31768	6.60308	3.81511	3.81511	3.30154	0.953778	1.54072	0.733676	0.953778	0.733676	0.586941	0.220103	0.513573	0.440205	0.29347	0.146735	0.146735	3.44828
IS1182	GEMMATIMONADETES	0	0	0	0	1	0	0	0	0	0	0	0	0	0	0	0	0	0	0	1	0	2		IS1182	GEMMATIMONADETES	0	0	0	0	50	0	0	0	0	0	0	0	0	0	0	0	0	0	0	50	0
IS1182	KIRITIMATIELLAEOTA	0	0	0	0	1	0	0	0	0	0	0	0	0	0	0	0	0	0	0	0	0	1		IS1182	KIRITIMATIELLAEOTA	0	0	0	0	100	0	0	0	0	0	0	0	0	0	0	0	0	0	0	0	0
IS1182	METHANOMADA GROUP	1	9	9	5	3	1	2	0	0	0	1	0	0	0	0	0	0	0	0	0	0	31		IS1182	METHANOMADA GROUP	3.22581	29.0323	29.0323	16.129	9.67742	3.22581	6.45161	0	0	0	3.22581	0	0	0	0	0	0	0	0	0	0
IS1182	NITROSPIRA	4	8	3	3	3	3	1	0	1	0	0	0	0	0	0	0	0	0	0	0	0	26		IS1182	NITROSPIRA	15.3846	30.7692	11.5385	11.5385	11.5385	11.5385	3.84615	0	3.84615	0	0	0	0	0	0	0	0	0	0	0	0
IS1182	OLIGOFLEXIA	0	0	0	0	0	0	0	0	0	0	0	0	0	0	0	0	0	0	0	0	0	0		IS1182	OLIGOFLEXIA	0	0	0	0	0	0	0	0	0	0	0	0	0	0	0	0	0	0	0	0	0
IS1182	PLANCTOMYCETES	1	0	4	4	2	1	0	1	1	1	0	0	0	0	0	0	0	0	0	0	0	15		IS1182	PLANCTOMYCETES	6.66667	0	26.6667	26.6667	13.3333	6.66667	0	6.66667	6.66667	6.66667	0	0	0	0	0	0	0	0	0	0	0
IS1182	SOLIBACTERES	0	0	1	0	0	0	0	0	0	0	0	0	0	0	0	0	0	0	0	0	0	1		IS1182	SOLIBACTERES	0	0	100	0	0	0	0	0	0	0	0	0	0	0	0	0	0	0	0	0	0
IS1182	SPIROCHAETIA	9	4	12	5	7	1	3	0	0	0	0	0	0	0	0	0	0	0	0	0	0	41		IS1182	SPIROCHAETIA	21.9512	9.7561	29.2683	12.1951	17.0732	2.43902	7.31707	0	0	0	0	0	0	0	0	0	0	0	0	0	0
IS1182	STENOSARCHAEA GROUP	34	28	20	12	11	10	14	2	7	2	6	5	5	1	1	1	1	1	1	4	10	176		IS1182	STENOSARCHAEA GROUP	19.3182	15.9091	11.3636	6.81818	6.25	5.68182	7.95455	1.13636	3.97727	1.13636	3.40909	2.84091	2.84091	0.568182	0.568182	0.568182	0.568182	0.568182	0.568182	2.27273	5.68182
IS1182	SYNERGISTIA	0	0	0	0	0	0	0	0	0	0	0	0	0	0	0	0	0	0	0	0	0	0		IS1182	SYNERGISTIA	0	0	0	0	0	0	0	0	0	0	0	0	0	0	0	0	0	0	0	0	0
IS1182	TENERICUTES	2	5	5	0	0	0	0	0	0	0	0	0	0	0	0	0	0	0	0	0	0	12		IS1182	TENERICUTES	16.6667	41.6667	41.6667	0	0	0	0	0	0	0	0	0	0	0	0	0	0	0	0	0	0
IS1182	THAUMARCHAEOTA	0	0	0	0	0	0	0	0	0	0	0	0	0	0	0	0	0	0	0	0	0	0		IS1182	THAUMARCHAEOTA	0	0	0	0	0	0	0	0	0	0	0	0	0	0	0	0	0	0	0	0	0
IS1182	THERMOCOCCI	0	0	0	0	0	0	0	0	0	0	0	0	0	0	0	0	0	0	0	0	0	0		IS1182	THERMOCOCCI	0	0	0	0	0	0	0	0	0	0	0	0	0	0	0	0	0	0	0	0	0
IS1182	THERMODESULFOBACTERIA	0	0	0	0	0	0	0	0	0	0	0	0	0	0	0	0	0	0	0	0	0	0		IS1182	THERMODESULFOBACTERIA	0	0	0	0	0	0	0	0	0	0	0	0	0	0	0	0	0	0	0	0	0
IS1182	THERMOTOGAE	2	2	0	0	0	1	0	0	0	0	0	0	0	0	0	0	0	0	0	0	0	5		IS1182	THERMOTOGAE	40	40	0	0	0	20	0	0	0	0	0	0	0	0	0	0	0	0	0	0	0
IS1182	UNCLASSIFIED TERRABACTERIA GROUP	0	0	0	0	0	0	0	0	0	0	0	0	0	0	0	0	0	0	0	0	0	0		IS1182	UNCLASSIFIED TERRABACTERIA GROUP	0	0	0	0	0	0	0	0	0	0	0	0	0	0	0	0	0	0	0	0	0
IS1182	VERRUCOMICROBIA	0	0	0	0	0	0	0	0	0	0	0	0	0	0	0	0	0	0	0	0	0	0		IS1182	VERRUCOMICROBIA	0	0	0	0	0	0	0	0	0	0	0	0	0	0	0	0	0	0	0	0	0
IS1182	ZETAPROTEOBACTERIA	0	0	1	0	0	0	0	0	0	0	0	0	0	0	0	0	0	0	0	0	0	1		IS1182	ZETAPROTEOBACTERIA	0	0	100	0	0	0	0	0	0	0	0	0	0	0	0	0	0	0	0	0	0
IS1380	ACIDITHIOBACILLIA	2	1	1	2	1	0	1	3	1	0	0	0	0	0	0	1	0	0	0	0	0	13		IS1380	ACIDITHIOBACILLIA	15.3846	7.69231	7.69231	15.3846	7.69231	0	7.69231	23.0769	7.69231	0	0	0	0	0	0	7.69231	0	0	0	0	0
IS1380	ACIDOBACTERIIA	0	0	0	0	0	0	0	0	0	0	0	0	1	0	0	0	0	0	0	0	0	1		IS1380	ACIDOBACTERIIA	0	0	0	0	0	0	0	0	0	0	0	0	100	0	0	0	0	0	0	0	0
IS1380	ACTINOBACTERIA	298	285	196	159	78	72	38	30	30	23	24	9	13	17	12	8	7	9	7	4	32	1351		IS1380	ACTINOBACTERIA	22.0577	21.0955	14.5078	11.7691	5.7735	5.32939	2.81273	2.22058	2.22058	1.70244	1.77646	0.666173	0.96225	1.25833	0.888231	0.592154	0.518135	0.666173	0.518135	0.296077	2.36862
IS1380	ALPHAPROTEOBACTERIA	325	207	121	99	95	63	79	63	61	63	62	25	41	26	18	16	41	8	8	18	102	1541		IS1380	ALPHAPROTEOBACTERIA	21.0902	13.4328	7.85204	6.4244	6.16483	4.08825	5.12654	4.08825	3.95847	4.08825	4.02336	1.62232	2.66061	1.68722	1.16807	1.03829	2.66061	0.519143	0.519143	1.16807	6.61908
IS1380	AQUIFICAE	0	0	0	0	0	0	0	0	0	0	0	0	0	0	0	0	0	0	0	0	0	0		IS1380	AQUIFICAE	0	0	0	0	0	0	0	0	0	0	0	0	0	0	0	0	0	0	0	0	0
IS1380	ARCHAEOGLOBI	0	0	0	0	0	0	0	0	0	0	0	0	0	0	0	0	0	0	0	0	0	0		IS1380	ARCHAEOGLOBI	0	0	0	0	0	0	0	0	0	0	0	0	0	0	0	0	0	0	0	0	0
IS1380	ARMATIMONADETES	0	0	0	0	0	0	0	0	0	0	0	0	0	0	0	0	0	0	0	0	0	0		IS1380	ARMATIMONADETES	0	0	0	0	0	0	0	0	0	0	0	0	0	0	0	0	0	0	0	0	0
IS1380	BACTERIA CANDIDATE PHYLA	0	0	0	0	0	0	0	0	0	0	0	0	0	0	0	0	0	0	0	0	0	0		IS1380	BACTERIA CANDIDATE PHYLA	0	0	0	0	0	0	0	0	0	0	0	0	0	0	0	0	0	0	0	0	0
IS1380	BACTEROIDETES/CHLOROBI GROUP	135	59	59	41	27	19	13	8	6	9	10	10	6	9	3	3	2	2	1	1	9	432		IS1380	BACTEROIDETES/CHLOROBI GROUP	31.25	13.6574	13.6574	9.49074	6.25	4.39815	3.00926	1.85185	1.38889	2.08333	2.31481	2.31481	1.38889	2.08333	0.694444	0.694444	0.462963	0.462963	0.231481	0.231481	2.08333
IS1380	BETAPROTEOBACTERIA	33	28	23	17	13	28	20	9	4	2	7	6	1	4	4	1	1	0	1	2	11	215		IS1380	BETAPROTEOBACTERIA	15.3488	13.0233	10.6977	7.90698	6.04651	13.0233	9.30233	4.18605	1.86047	0.930233	3.25581	2.7907	0.465116	1.86047	1.86047	0.465116	0.465116	0	0.465116	0.930233	5.11628
IS1380	BLASTOCATELLIA	0	0	0	0	0	0	0	0	0	0	0	0	0	0	0	0	0	0	0	0	0	0		IS1380	BLASTOCATELLIA	0	0	0	0	0	0	0	0	0	0	0	0	0	0	0	0	0	0	0	0	0
IS1380	CALDISERICIA	0	0	0	0	0	1	0	0	0	0	0	0	0	0	0	0	0	0	0	0	0	1		IS1380	CALDISERICIA	0	0	0	0	0	100	0	0	0	0	0	0	0	0	0	0	0	0	0	0	0
IS1380	CALDITRICHAE	1	1	1	0	0	0	0	0	0	0	1	0	0	0	0	0	0	0	0	0	0	4		IS1380	CALDITRICHAE	25	25	25	0	0	0	0	0	0	0	25	0	0	0	0	0	0	0	0	0	0
IS1380	CANDIDATUS CLOACIMONETES	0	0	0	0	0	0	0	0	0	0	0	0	0	0	0	0	0	0	0	0	0	0		IS1380	CANDIDATUS CLOACIMONETES	0	0	0	0	0	0	0	0	0	0	0	0	0	0	0	0	0	0	0	0	0
IS1380	CANDIDATUS KORARCHAEOTA	0	0	0	0	0	0	0	0	0	0	0	0	0	0	0	0	0	0	0	0	0	0		IS1380	CANDIDATUS KORARCHAEOTA	0	0	0	0	0	0	0	0	0	0	0	0	0	0	0	0	0	0	0	0	0
IS1380	CANDIDATUS MICRARCHAEOTA	0	0	0	0	0	0	0	0	0	0	0	0	0	0	0	0	0	0	0	0	0	0		IS1380	CANDIDATUS MICRARCHAEOTA	0	0	0	0	0	0	0	0	0	0	0	0	0	0	0	0	0	0	0	0	0
IS1380	CHLAMYDIAE	0	0	0	0	0	1	0	0	0	0	0	0	0	0	0	0	0	0	0	0	0	1		IS1380	CHLAMYDIAE	0	0	0	0	0	100	0	0	0	0	0	0	0	0	0	0	0	0	0	0	0
IS1380	CHLOROFLEXI	2	1	0	0	0	0	0	0	0	0	0	0	0	0	0	0	0	0	0	0	0	3		IS1380	CHLOROFLEXI	66.6667	33.3333	0	0	0	0	0	0	0	0	0	0	0	0	0	0	0	0	0	0	0
IS1380	CHRYSIOGENETES	0	0	0	0	0	0	0	0	0	0	0	0	0	0	0	0	0	0	0	0	0	0		IS1380	CHRYSIOGENETES	0	0	0	0	0	0	0	0	0	0	0	0	0	0	0	0	0	0	0	0	0
IS1380	COPROTHERMOBACTEROTA	0	0	0	0	0	0	0	0	0	0	0	0	0	0	0	0	0	0	0	0	0	0		IS1380	COPROTHERMOBACTEROTA	0	0	0	0	0	0	0	0	0	0	0	0	0	0	0	0	0	0	0	0	0
IS1380	CRENARCHAEOTA	0	0	0	0	0	0	0	0	0	0	0	0	0	0	0	0	0	0	0	0	0	0		IS1380	CRENARCHAEOTA	0	0	0	0	0	0	0	0	0	0	0	0	0	0	0	0	0	0	0	0	0
IS1380	CYANOBACTERIA/MELAINABACTERIA GROUP	25	32	50	44	41	37	26	23	20	13	23	15	24	10	2	13	4	4	6	4	32	448		IS1380	CYANOBACTERIA/MELAINABACTERIA GROUP	5.58036	7.14286	11.1607	9.82143	9.15179	8.25893	5.80357	5.13393	4.46429	2.90179	5.13393	3.34821	5.35714	2.23214	0.446429	2.90179	0.892857	0.892857	1.33929	0.892857	7.14286
IS1380	DEFERRIBACTERES	12	14	2	2	5	0	0	0	1	0	0	0	0	0	0	0	0	1	1	0	0	38		IS1380	DEFERRIBACTERES	31.5789	36.8421	5.26316	5.26316	13.1579	0	0	0	2.63158	0	0	0	0	0	0	0	0	2.63158	2.63158	0	0
IS1380	DEINOCOCCUS-THERMUS	0	1	0	1	0	0	1	0	0	0	0	0	0	0	0	0	0	0	0	0	0	3		IS1380	DEINOCOCCUS-THERMUS	0	33.3333	0	33.3333	0	0	33.3333	0	0	0	0	0	0	0	0	0	0	0	0	0	0
IS1380	DELTA/EPSILON SUBDIVISIONS	16	18	16	9	6	5	2	5	3	3	2	5	4	1	2	0	2	0	0	0	0	99		IS1380	DELTA/EPSILON SUBDIVISIONS	16.1616	18.1818	16.1616	9.09091	6.06061	5.05051	2.0202	5.05051	3.0303	3.0303	2.0202	5.05051	4.0404	1.0101	2.0202	0	2.0202	0	0	0	0
IS1380	DIAFORARCHAEA GROUP	0	0	0	0	0	0	0	0	0	0	0	0	0	0	0	0	0	0	0	0	0	0		IS1380	DIAFORARCHAEA GROUP	0	0	0	0	0	0	0	0	0	0	0	0	0	0	0	0	0	0	0	0	0
IS1380	DICTYOGLOMIA	0	0	0	0	0	0	0	0	0	0	0	0	0	0	0	0	0	0	0	0	0	0		IS1380	DICTYOGLOMIA	0	0	0	0	0	0	0	0	0	0	0	0	0	0	0	0	0	0	0	0	0
IS1380	ELUSIMICROBIA	0	0	0	0	0	0	0	0	0	0	0	0	0	0	0	0	0	0	0	0	0	0		IS1380	ELUSIMICROBIA	0	0	0	0	0	0	0	0	0	0	0	0	0	0	0	0	0	0	0	0	0
IS1380	ENDOMICROBIA	0	0	0	0	0	0	0	0	0	0	0	0	0	0	0	0	0	0	0	0	0	0		IS1380	ENDOMICROBIA	0	0	0	0	0	0	0	0	0	0	0	0	0	0	0	0	0	0	0	0	0
IS1380	ENVIRONMENTAL SAMPLES	0	0	0	0	0	0	0	0	0	0	0	0	0	0	0	0	0	0	0	0	0	0		IS1380	ENVIRONMENTAL SAMPLES	0	0	0	0	0	0	0	0	0	0	0	0	0	0	0	0	0	0	0	0	0
IS1380	FIBROBACTERES	0	0	0	0	0	0	0	0	0	0	0	0	0	0	0	0	0	0	0	0	0	0		IS1380	FIBROBACTERES	0	0	0	0	0	0	0	0	0	0	0	0	0	0	0	0	0	0	0	0	0
IS1380	FIRMICUTES	242	246	397	146	118	92	61	70	33	31	36	13	24	36	13	16	6	12	9	2	45	1648		IS1380	FIRMICUTES	14.6845	14.9272	24.0898	8.85922	7.16019	5.58252	3.70146	4.24757	2.00243	1.88107	2.18447	0.788835	1.45631	2.18447	0.788835	0.970874	0.364078	0.728155	0.546117	0.121359	2.73058
IS1380	FUSOBACTERIIA	0	0	0	0	0	0	0	0	0	0	0	0	0	1	0	0	0	0	0	0	1	2		IS1380	FUSOBACTERIIA	0	0	0	0	0	0	0	0	0	0	0	0	0	50	0	0	0	0	0	0	50
IS1380	GAMMAPROTEOBACTERIA	566	133	145	93	239	70	52	54	30	72	19	30	21	25	9	11	7	32	5	6	44	1663		IS1380	GAMMAPROTEOBACTERIA	34.0349	7.99759	8.71918	5.5923	14.3716	4.20926	3.12688	3.24714	1.80397	4.32952	1.14251	1.80397	1.26278	1.50331	0.541191	0.661455	0.420926	1.92423	0.300661	0.360794	2.64582
IS1380	GEMMATIMONADETES	0	0	0	0	0	0	0	0	0	0	0	0	0	0	0	0	0	0	0	0	0	0		IS1380	GEMMATIMONADETES	0	0	0	0	0	0	0	0	0	0	0	0	0	0	0	0	0	0	0	0	0
IS1380	KIRITIMATIELLAEOTA	0	0	1	0	0	0	0	0	0	0	0	0	0	0	0	0	0	0	0	0	0	1		IS1380	KIRITIMATIELLAEOTA	0	0	100	0	0	0	0	0	0	0	0	0	0	0	0	0	0	0	0	0	0
IS1380	METHANOMADA GROUP	2	1	1	0	0	0	0	1	0	1	0	1	2	0	0	0	1	0	0	0	0	10		IS1380	METHANOMADA GROUP	20	10	10	0	0	0	0	10	0	10	0	10	20	0	0	0	10	0	0	0	0
IS1380	NITROSPIRA	10	10	11	5	3	2	0	1	0	0	0	0	0	1	0	0	0	0	0	0	1	44		IS1380	NITROSPIRA	22.7273	22.7273	25	11.3636	6.81818	4.54545	0	2.27273	0	0	0	0	0	2.27273	0	0	0	0	0	0	2.27273
IS1380	OLIGOFLEXIA	0	0	0	0	0	0	0	0	0	0	0	0	0	0	0	0	0	0	0	0	0	0		IS1380	OLIGOFLEXIA	0	0	0	0	0	0	0	0	0	0	0	0	0	0	0	0	0	0	0	0	0
IS1380	PLANCTOMYCETES	11	8	6	7	4	6	4	0	3	1	1	0	0	0	1	0	0	1	0	0	2	55		IS1380	PLANCTOMYCETES	20	14.5455	10.9091	12.7273	7.27273	10.9091	7.27273	0	5.45455	1.81818	1.81818	0	0	0	1.81818	0	0	1.81818	0	0	3.63636
IS1380	SOLIBACTERES	0	0	0	0	0	0	0	0	0	0	0	0	0	0	0	0	0	0	0	0	0	0		IS1380	SOLIBACTERES	0	0	0	0	0	0	0	0	0	0	0	0	0	0	0	0	0	0	0	0	0
IS1380	SPIROCHAETIA	1	0	0	1	0	1	1	0	0	0	0	0	0	0	0	0	0	0	0	0	0	4		IS1380	SPIROCHAETIA	25	0	0	25	0	25	25	0	0	0	0	0	0	0	0	0	0	0	0	0	0
IS1380	STENOSARCHAEA GROUP	4	2	2	7	2	0	0	0	3	1	3	3	2	1	1	1	0	1	3	3	6	45		IS1380	STENOSARCHAEA GROUP	8.88889	4.44444	4.44444	15.5556	4.44444	0	0	0	6.66667	2.22222	6.66667	6.66667	4.44444	2.22222	2.22222	2.22222	0	2.22222	6.66667	6.66667	13.3333
IS1380	SYNERGISTIA	0	0	0	0	0	0	0	0	0	0	0	0	0	0	0	0	0	0	0	0	0	0		IS1380	SYNERGISTIA	0	0	0	0	0	0	0	0	0	0	0	0	0	0	0	0	0	0	0	0	0
IS1380	TENERICUTES	0	0	0	0	0	0	0	0	0	0	0	0	0	0	0	0	0	0	0	0	0	0		IS1380	TENERICUTES	0	0	0	0	0	0	0	0	0	0	0	0	0	0	0	0	0	0	0	0	0
IS1380	THAUMARCHAEOTA	0	0	0	0	0	0	0	0	0	0	0	0	0	0	0	0	0	0	0	0	0	0		IS1380	THAUMARCHAEOTA	0	0	0	0	0	0	0	0	0	0	0	0	0	0	0	0	0	0	0	0	0
IS1380	THERMOCOCCI	0	0	0	0	0	0	0	0	0	0	0	0	0	0	0	0	0	0	0	0	0	0		IS1380	THERMOCOCCI	0	0	0	0	0	0	0	0	0	0	0	0	0	0	0	0	0	0	0	0	0
IS1380	THERMODESULFOBACTERIA	0	2	1	0	1	1	0	0	0	0	0	0	0	0	0	0	0	0	0	0	0	5		IS1380	THERMODESULFOBACTERIA	0	40	20	0	20	20	0	0	0	0	0	0	0	0	0	0	0	0	0	0	0
IS1380	THERMOTOGAE	0	0	0	0	0	0	0	0	0	0	0	0	0	0	0	0	0	0	0	0	0	0		IS1380	THERMOTOGAE	0	0	0	0	0	0	0	0	0	0	0	0	0	0	0	0	0	0	0	0	0
IS1380	UNCLASSIFIED TERRABACTERIA GROUP	1	0	0	0	0	0	0	0	0	0	0	0	0	0	0	0	0	0	0	0	0	1		IS1380	UNCLASSIFIED TERRABACTERIA GROUP	100	0	0	0	0	0	0	0	0	0	0	0	0	0	0	0	0	0	0	0	0
IS1380	VERRUCOMICROBIA	0	0	0	0	0	0	0	0	0	0	0	0	0	0	0	0	0	0	0	0	0	0		IS1380	VERRUCOMICROBIA	0	0	0	0	0	0	0	0	0	0	0	0	0	0	0	0	0	0	0	0	0
IS1380	ZETAPROTEOBACTERIA	0	0	0	0	0	0	0	0	0	0	0	0	0	0	0	0	0	0	0	0	0	0		IS1380	ZETAPROTEOBACTERIA	0	0	0	0	0	0	0	0	0	0	0	0	0	0	0	0	0	0	0	0	0
IS1595	ACIDITHIOBACILLIA	4	7	4	6	2	3	2	2	0	0	1	0	0	0	0	1	0	0	0	0	1	33		IS1595	ACIDITHIOBACILLIA	12.1212	21.2121	12.1212	18.1818	6.06061	9.09091	6.06061	6.06061	0	0	3.0303	0	0	0	0	3.0303	0	0	0	0	3.0303
IS1595	ACIDOBACTERIIA	1	4	0	1	1	0	0	0	0	1	0	0	0	0	0	0	0	0	0	0	0	8		IS1595	ACIDOBACTERIIA	12.5	50	0	12.5	12.5	0	0	0	0	12.5	0	0	0	0	0	0	0	0	0	0	0
IS1595	ACTINOBACTERIA	59	58	39	27	33	19	12	6	6	9	82	4	1	3	1	0	1	0	0	1	3	364		IS1595	ACTINOBACTERIA	16.2088	15.9341	10.7143	7.41758	9.06593	5.21978	3.2967	1.64835	1.64835	2.47253	22.5275	1.0989	0.274725	0.824176	0.274725	0	0.274725	0	0	0.274725	0.824176
IS1595	ALPHAPROTEOBACTERIA	471	264	284	167	66	79	41	22	47	17	15	13	42	9	4	7	5	6	2	5	23	1589		IS1595	ALPHAPROTEOBACTERIA	29.6413	16.6142	17.8729	10.5098	4.15356	4.97168	2.58024	1.38452	2.95784	1.06986	0.94399	0.818125	2.64317	0.566394	0.251731	0.440529	0.314663	0.377596	0.125865	0.314663	1.44745
IS1595	AQUIFICAE	1	0	0	0	0	0	0	0	0	0	0	0	0	0	0	0	0	0	0	0	0	1		IS1595	AQUIFICAE	100	0	0	0	0	0	0	0	0	0	0	0	0	0	0	0	0	0	0	0	0
IS1595	ARCHAEOGLOBI	0	0	0	0	0	0	0	0	0	0	0	0	0	0	0	0	0	0	0	0	0	0		IS1595	ARCHAEOGLOBI	0	0	0	0	0	0	0	0	0	0	0	0	0	0	0	0	0	0	0	0	0
IS1595	ARMATIMONADETES	0	0	0	1	0	0	0	0	0	0	0	0	0	0	0	0	0	0	0	0	0	1		IS1595	ARMATIMONADETES	0	0	0	100	0	0	0	0	0	0	0	0	0	0	0	0	0	0	0	0	0
IS1595	BACTERIA CANDIDATE PHYLA	0	0	1	0	1	0	0	0	0	0	0	0	0	0	0	0	0	0	0	0	0	2		IS1595	BACTERIA CANDIDATE PHYLA	0	0	50	0	50	0	0	0	0	0	0	0	0	0	0	0	0	0	0	0	0
IS1595	BACTEROIDETES/CHLOROBI GROUP	156	105	69	49	37	42	44	35	9	12	6	6	5	7	10	3	5	2	3	3	9	617		IS1595	BACTEROIDETES/CHLOROBI GROUP	25.2836	17.0178	11.1831	7.94165	5.99676	6.80713	7.13128	5.67261	1.45867	1.94489	0.972447	0.972447	0.810373	1.13452	1.62075	0.486224	0.810373	0.324149	0.486224	0.486224	1.45867
IS1595	BETAPROTEOBACTERIA	903	482	235	364	126	154	76	66	42	116	18	8	68	18	14	11	1	10	1	1	22	2736		IS1595	BETAPROTEOBACTERIA	33.0044	17.617	8.58918	13.3041	4.60526	5.62865	2.77778	2.41228	1.53509	4.23977	0.657895	0.292398	2.48538	0.657895	0.511696	0.402047	0.0365497	0.365497	0.0365497	0.0365497	0.804094
IS1595	BLASTOCATELLIA	0	0	0	0	0	0	0	0	0	0	0	0	0	0	0	0	0	0	0	0	0	0		IS1595	BLASTOCATELLIA	0	0	0	0	0	0	0	0	0	0	0	0	0	0	0	0	0	0	0	0	0
IS1595	CALDISERICIA	0	1	0	0	0	0	0	0	0	0	0	0	0	0	0	0	0	0	0	0	0	1		IS1595	CALDISERICIA	0	100	0	0	0	0	0	0	0	0	0	0	0	0	0	0	0	0	0	0	0
IS1595	CALDITRICHAE	0	0	0	0	0	0	0	0	0	0	0	0	0	0	0	0	0	0	0	0	0	0		IS1595	CALDITRICHAE	0	0	0	0	0	0	0	0	0	0	0	0	0	0	0	0	0	0	0	0	0
IS1595	CANDIDATUS CLOACIMONETES	0	0	0	0	0	0	0	0	0	0	0	0	0	0	0	0	0	0	0	0	0	0		IS1595	CANDIDATUS CLOACIMONETES	0	0	0	0	0	0	0	0	0	0	0	0	0	0	0	0	0	0	0	0	0
IS1595	CANDIDATUS KORARCHAEOTA	0	0	0	0	0	0	0	0	0	0	0	0	0	0	0	0	0	0	0	0	0	0		IS1595	CANDIDATUS KORARCHAEOTA	0	0	0	0	0	0	0	0	0	0	0	0	0	0	0	0	0	0	0	0	0
IS1595	CANDIDATUS MICRARCHAEOTA	0	0	0	0	0	0	0	0	0	0	0	0	0	0	0	0	0	0	0	0	0	0		IS1595	CANDIDATUS MICRARCHAEOTA	0	0	0	0	0	0	0	0	0	0	0	0	0	0	0	0	0	0	0	0	0
IS1595	CHLAMYDIAE	0	0	0	0	0	0	0	0	0	0	0	0	0	0	0	0	0	0	0	0	0	0		IS1595	CHLAMYDIAE	0	0	0	0	0	0	0	0	0	0	0	0	0	0	0	0	0	0	0	0	0
IS1595	CHLOROFLEXI	7	1	10	1	0	0	0	1	2	0	0	0	0	0	0	0	2	0	0	0	0	24		IS1595	CHLOROFLEXI	29.1667	4.16667	41.6667	4.16667	0	0	0	4.16667	8.33333	0	0	0	0	0	0	0	8.33333	0	0	0	0
IS1595	CHRYSIOGENETES	0	0	0	0	0	0	0	0	0	0	0	0	0	0	0	0	0	0	0	0	0	0		IS1595	CHRYSIOGENETES	0	0	0	0	0	0	0	0	0	0	0	0	0	0	0	0	0	0	0	0	0
IS1595	COPROTHERMOBACTEROTA	0	0	0	0	0	0	0	0	0	0	0	0	0	0	0	0	0	0	0	0	0	0		IS1595	COPROTHERMOBACTEROTA	0	0	0	0	0	0	0	0	0	0	0	0	0	0	0	0	0	0	0	0	0
IS1595	CRENARCHAEOTA	0	0	0	0	0	0	1	0	0	0	0	0	0	0	0	0	0	0	0	0	0	1		IS1595	CRENARCHAEOTA	0	0	0	0	0	0	100	0	0	0	0	0	0	0	0	0	0	0	0	0	0
IS1595	CYANOBACTERIA/MELAINABACTERIA GROUP	14	12	10	6	3	3	6	9	1	1	5	1	0	1	2	0	1	0	0	0	1	76		IS1595	CYANOBACTERIA/MELAINABACTERIA GROUP	18.4211	15.7895	13.1579	7.89474	3.94737	3.94737	7.89474	11.8421	1.31579	1.31579	6.57895	1.31579	0	1.31579	2.63158	0	1.31579	0	0	0	1.31579
IS1595	DEFERRIBACTERES	0	0	1	1	0	1	0	2	0	1	0	0	0	0	0	0	0	0	0	0	0	6		IS1595	DEFERRIBACTERES	0	0	16.6667	16.6667	0	16.6667	0	33.3333	0	16.6667	0	0	0	0	0	0	0	0	0	0	0
IS1595	DEINOCOCCUS-THERMUS	2	7	4	1	0	0	0	0	0	0	0	0	0	0	0	0	0	0	0	0	0	14		IS1595	DEINOCOCCUS-THERMUS	14.2857	50	28.5714	7.14286	0	0	0	0	0	0	0	0	0	0	0	0	0	0	0	0	0
IS1595	DELTA/EPSILON SUBDIVISIONS	97	63	36	33	17	37	29	16	30	36	1	2	5	4	1	1	4	1	0	0	22	435		IS1595	DELTA/EPSILON SUBDIVISIONS	22.2989	14.4828	8.27586	7.58621	3.90805	8.50575	6.66667	3.67816	6.89655	8.27586	0.229885	0.45977	1.14943	0.91954	0.229885	0.229885	0.91954	0.229885	0	0	5.05747
IS1595	DIAFORARCHAEA GROUP	0	1	2	1	1	0	1	0	0	0	0	0	0	0	0	0	0	0	0	0	0	6		IS1595	DIAFORARCHAEA GROUP	0	16.6667	33.3333	16.6667	16.6667	0	16.6667	0	0	0	0	0	0	0	0	0	0	0	0	0	0
IS1595	DICTYOGLOMIA	2	0	0	0	0	0	0	0	0	0	0	0	0	0	0	0	0	0	0	0	0	2		IS1595	DICTYOGLOMIA	100	0	0	0	0	0	0	0	0	0	0	0	0	0	0	0	0	0	0	0	0
IS1595	ELUSIMICROBIA	0	0	0	0	0	0	0	0	0	0	0	0	0	0	0	0	0	0	0	0	0	0		IS1595	ELUSIMICROBIA	0	0	0	0	0	0	0	0	0	0	0	0	0	0	0	0	0	0	0	0	0
IS1595	ENDOMICROBIA	0	0	0	0	0	0	0	1	0	0	0	0	0	0	0	0	0	0	0	0	0	1		IS1595	ENDOMICROBIA	0	0	0	0	0	0	0	100	0	0	0	0	0	0	0	0	0	0	0	0	0
IS1595	ENVIRONMENTAL SAMPLES	0	0	0	0	0	0	0	0	0	0	0	0	0	0	0	0	0	0	0	0	0	0		IS1595	ENVIRONMENTAL SAMPLES	0	0	0	0	0	0	0	0	0	0	0	0	0	0	0	0	0	0	0	0	0
IS1595	FIBROBACTERES	0	0	2	0	0	0	0	0	2	0	0	0	0	0	0	0	0	0	0	0	2	6		IS1595	FIBROBACTERES	0	0	33.3333	0	0	0	0	0	33.3333	0	0	0	0	0	0	0	0	0	0	0	33.3333
IS1595	FIRMICUTES	750	498	436	434	169	92	75	80	53	34	16	15	4	5	0	4	6	9	1	1	10	2692		IS1595	FIRMICUTES	27.8603	18.4993	16.1961	16.1218	6.27786	3.41753	2.78603	2.97177	1.9688	1.263	0.594354	0.557207	0.148588	0.185736	0	0.148588	0.222883	0.334324	0.0371471	0.0371471	0.371471
IS1595	FUSOBACTERIIA	2	13	9	0	1	0	0	0	0	0	0	0	0	0	0	0	0	0	0	0	0	25		IS1595	FUSOBACTERIIA	8	52	36	0	4	0	0	0	0	0	0	0	0	0	0	0	0	0	0	0	0
IS1595	GAMMAPROTEOBACTERIA	1255	736	605	372	281	309	181	204	109	120	45	64	66	41	25	27	41	24	40	23	170	4738		IS1595	GAMMAPROTEOBACTERIA	26.488	15.534	12.7691	7.85141	5.93077	6.52174	3.82018	4.30561	2.30055	2.53271	0.949768	1.35078	1.39299	0.865344	0.527649	0.569861	0.865344	0.506543	0.844238	0.485437	3.58801
IS1595	GEMMATIMONADETES	0	0	0	0	0	0	0	0	0	0	0	0	0	0	0	0	0	0	0	0	0	0		IS1595	GEMMATIMONADETES	0	0	0	0	0	0	0	0	0	0	0	0	0	0	0	0	0	0	0	0	0
IS1595	KIRITIMATIELLAEOTA	0	0	0	0	0	0	0	0	0	0	0	0	0	0	0	0	0	0	0	0	0	0		IS1595	KIRITIMATIELLAEOTA	0	0	0	0	0	0	0	0	0	0	0	0	0	0	0	0	0	0	0	0	0
IS1595	METHANOMADA GROUP	12	9	11	2	3	0	1	2	4	0	0	0	0	0	2	0	0	0	0	0	0	46		IS1595	METHANOMADA GROUP	26.087	19.5652	23.913	4.34783	6.52174	0	2.17391	4.34783	8.69565	0	0	0	0	0	4.34783	0	0	0	0	0	0
IS1595	NITROSPIRA	4	5	3	2	4	4	0	1	0	0	0	0	0	0	0	0	0	0	0	0	0	23		IS1595	NITROSPIRA	17.3913	21.7391	13.0435	8.69565	17.3913	17.3913	0	4.34783	0	0	0	0	0	0	0	0	0	0	0	0	0
IS1595	OLIGOFLEXIA	0	0	0	0	0	0	0	0	0	0	0	0	0	0	0	0	0	0	0	0	0	0		IS1595	OLIGOFLEXIA	0	0	0	0	0	0	0	0	0	0	0	0	0	0	0	0	0	0	0	0	0
IS1595	PLANCTOMYCETES	5	3	3	0	1	0	1	0	0	0	1	0	0	0	0	0	0	0	0	0	0	14		IS1595	PLANCTOMYCETES	35.7143	21.4286	21.4286	0	7.14286	0	7.14286	0	0	0	7.14286	0	0	0	0	0	0	0	0	0	0
IS1595	SOLIBACTERES	0	0	0	0	0	0	0	0	0	0	0	0	0	0	0	0	0	0	0	0	0	0		IS1595	SOLIBACTERES	0	0	0	0	0	0	0	0	0	0	0	0	0	0	0	0	0	0	0	0	0
IS1595	SPIROCHAETIA	19	19	5	2	3	1	6	4	1	6	0	0	1	0	0	0	0	0	0	1	1	69		IS1595	SPIROCHAETIA	27.5362	27.5362	7.24638	2.89855	4.34783	1.44928	8.69565	5.7971	1.44928	8.69565	0	0	1.44928	0	0	0	0	0	0	1.44928	1.44928
IS1595	STENOSARCHAEA GROUP	51	32	15	11	15	21	24	8	11	10	3	2	4	5	5	1	3	1	0	2	12	236		IS1595	STENOSARCHAEA GROUP	21.6102	13.5593	6.35593	4.66102	6.35593	8.89831	10.1695	3.38983	4.66102	4.23729	1.27119	0.847458	1.69492	2.11864	2.11864	0.423729	1.27119	0.423729	0	0.847458	5.08475
IS1595	SYNERGISTIA	1	0	1	0	0	1	0	0	0	0	0	0	0	0	0	0	0	0	0	0	0	3		IS1595	SYNERGISTIA	33.3333	0	33.3333	0	0	33.3333	0	0	0	0	0	0	0	0	0	0	0	0	0	0	0
IS1595	TENERICUTES	2	0	2	1	8	7	3	2	1	3	0	1	1	0	7	0	0	0	0	2	3	43		IS1595	TENERICUTES	4.65116	0	4.65116	2.32558	18.6047	16.2791	6.97674	4.65116	2.32558	6.97674	0	2.32558	2.32558	0	16.2791	0	0	0	0	4.65116	6.97674
IS1595	THAUMARCHAEOTA	0	0	1	0	0	0	0	0	0	0	0	0	0	0	0	0	0	0	0	0	0	1		IS1595	THAUMARCHAEOTA	0	0	100	0	0	0	0	0	0	0	0	0	0	0	0	0	0	0	0	0	0
IS1595	THERMOCOCCI	1	1	0	0	0	0	0	0	0	0	0	0	0	0	0	0	0	0	0	0	0	2		IS1595	THERMOCOCCI	50	50	0	0	0	0	0	0	0	0	0	0	0	0	0	0	0	0	0	0	0
IS1595	THERMODESULFOBACTERIA	0	0	1	0	0	0	0	0	0	0	0	0	0	0	0	0	0	0	0	0	0	1		IS1595	THERMODESULFOBACTERIA	0	0	100	0	0	0	0	0	0	0	0	0	0	0	0	0	0	0	0	0	0
IS1595	THERMOTOGAE	0	1	0	0	0	0	0	0	0	0	0	0	0	0	0	0	0	0	0	0	0	1		IS1595	THERMOTOGAE	0	100	0	0	0	0	0	0	0	0	0	0	0	0	0	0	0	0	0	0	0
IS1595	UNCLASSIFIED TERRABACTERIA GROUP	0	0	0	0	0	0	0	0	0	0	0	0	0	0	0	0	0	0	0	0	0	0		IS1595	UNCLASSIFIED TERRABACTERIA GROUP	0	0	0	0	0	0	0	0	0	0	0	0	0	0	0	0	0	0	0	0	0
IS1595	VERRUCOMICROBIA	0	0	0	1	1	1	0	0	0	0	0	0	0	0	1	0	0	0	0	0	0	4		IS1595	VERRUCOMICROBIA	0	0	0	25	25	25	0	0	0	0	0	0	0	0	25	0	0	0	0	0	0
IS1595	ZETAPROTEOBACTERIA	0	0	0	0	0	0	0	0	0	0	0	0	0	0	0	0	0	0	0	0	0	0		IS1595	ZETAPROTEOBACTERIA	0	0	0	0	0	0	0	0	0	0	0	0	0	0	0	0	0	0	0	0	0
IS1634	ACIDITHIOBACILLIA	4	3	1	1	0	0	0	0	2	1	0	0	0	0	0	0	0	0	0	0	2	14		IS1634	ACIDITHIOBACILLIA	28.5714	21.4286	7.14286	7.14286	0	0	0	0	14.2857	7.14286	0	0	0	0	0	0	0	0	0	0	14.2857
IS1634	ACIDOBACTERIIA	0	0	0	0	0	0	0	0	0	0	0	0	0	0	0	0	0	0	0	0	0	0		IS1634	ACIDOBACTERIIA	0	0	0	0	0	0	0	0	0	0	0	0	0	0	0	0	0	0	0	0	0
IS1634	ACTINOBACTERIA	68	117	51	29	43	20	30	14	11	4	14	10	3	5	8	1	4	7	2	1	24	466		IS1634	ACTINOBACTERIA	14.5923	25.1073	10.9442	6.22318	9.22747	4.29185	6.43777	3.00429	2.36052	0.858369	3.00429	2.14592	0.643777	1.07296	1.71674	0.214592	0.858369	1.50215	0.429185	0.214592	5.15021
IS1634	ALPHAPROTEOBACTERIA	15	9	10	13	5	8	1	2	0	2	2	1	4	0	0	0	2	0	0	0	4	78		IS1634	ALPHAPROTEOBACTERIA	19.2308	11.5385	12.8205	16.6667	6.41026	10.2564	1.28205	2.5641	0	2.5641	2.5641	1.28205	5.12821	0	0	0	2.5641	0	0	0	5.12821
IS1634	AQUIFICAE	0	0	0	0	0	0	0	0	0	0	0	0	0	0	0	0	0	0	0	0	0	0		IS1634	AQUIFICAE	0	0	0	0	0	0	0	0	0	0	0	0	0	0	0	0	0	0	0	0	0
IS1634	ARCHAEOGLOBI	0	0	0	0	0	0	0	0	0	0	0	0	0	0	0	0	0	0	0	0	0	0		IS1634	ARCHAEOGLOBI	0	0	0	0	0	0	0	0	0	0	0	0	0	0	0	0	0	0	0	0	0
IS1634	ARMATIMONADETES	0	0	0	0	0	0	0	0	0	0	0	0	0	0	0	0	0	0	0	0	0	0		IS1634	ARMATIMONADETES	0	0	0	0	0	0	0	0	0	0	0	0	0	0	0	0	0	0	0	0	0
IS1634	BACTERIA CANDIDATE PHYLA	0	0	0	0	0	0	0	0	0	0	0	0	0	0	0	0	0	0	0	0	0	0		IS1634	BACTERIA CANDIDATE PHYLA	0	0	0	0	0	0	0	0	0	0	0	0	0	0	0	0	0	0	0	0	0
IS1634	BACTEROIDETES/CHLOROBI GROUP	34	16	17	18	13	14	6	6	2	4	1	2	1	0	0	0	1	0	1	0	4	140		IS1634	BACTEROIDETES/CHLOROBI GROUP	24.2857	11.4286	12.1429	12.8571	9.28571	10	4.28571	4.28571	1.42857	2.85714	0.714286	1.42857	0.714286	0	0	0	0.714286	0	0.714286	0	2.85714
IS1634	BETAPROTEOBACTERIA	16	22	17	7	18	7	4	5	5	3	4	3	0	3	2	0	1	1	1	0	1	120		IS1634	BETAPROTEOBACTERIA	13.3333	18.3333	14.1667	5.83333	15	5.83333	3.33333	4.16667	4.16667	2.5	3.33333	2.5	0	2.5	1.66667	0	0.833333	0.833333	0.833333	0	0.833333
IS1634	BLASTOCATELLIA	0	0	0	0	0	0	0	0	0	0	0	0	0	0	0	0	0	0	0	0	0	0		IS1634	BLASTOCATELLIA	0	0	0	0	0	0	0	0	0	0	0	0	0	0	0	0	0	0	0	0	0
IS1634	CALDISERICIA	5	0	0	0	0	0	1	0	0	0	0	0	0	0	0	0	0	0	0	0	0	6		IS1634	CALDISERICIA	83.3333	0	0	0	0	0	16.6667	0	0	0	0	0	0	0	0	0	0	0	0	0	0
IS1634	CALDITRICHAE	8	3	4	4	3	0	1	0	1	1	0	0	0	0	1	0	1	0	1	0	0	28		IS1634	CALDITRICHAE	28.5714	10.7143	14.2857	14.2857	10.7143	0	3.57143	0	3.57143	3.57143	0	0	0	0	3.57143	0	3.57143	0	3.57143	0	0
IS1634	CANDIDATUS CLOACIMONETES	0	1	0	0	0	0	0	0	0	0	0	0	0	0	0	0	0	0	0	0	0	1		IS1634	CANDIDATUS CLOACIMONETES	0	100	0	0	0	0	0	0	0	0	0	0	0	0	0	0	0	0	0	0	0
IS1634	CANDIDATUS KORARCHAEOTA	0	0	0	0	0	0	0	0	0	0	0	0	0	0	0	0	0	0	0	0	0	0		IS1634	CANDIDATUS KORARCHAEOTA	0	0	0	0	0	0	0	0	0	0	0	0	0	0	0	0	0	0	0	0	0
IS1634	CANDIDATUS MICRARCHAEOTA	0	0	0	0	0	0	0	0	0	0	0	0	0	0	0	0	0	0	0	0	0	0		IS1634	CANDIDATUS MICRARCHAEOTA	0	0	0	0	0	0	0	0	0	0	0	0	0	0	0	0	0	0	0	0	0
IS1634	CHLAMYDIAE	0	0	1	0	0	0	0	0	0	0	0	0	0	0	0	0	0	0	0	0	0	1		IS1634	CHLAMYDIAE	0	0	100	0	0	0	0	0	0	0	0	0	0	0	0	0	0	0	0	0	0
IS1634	CHLOROFLEXI	0	2	0	1	0	1	1	0	1	0	0	0	0	0	0	0	0	0	0	0	0	6		IS1634	CHLOROFLEXI	0	33.3333	0	16.6667	0	16.6667	16.6667	0	16.6667	0	0	0	0	0	0	0	0	0	0	0	0
IS1634	CHRYSIOGENETES	0	0	0	0	0	0	0	0	0	0	0	0	0	0	0	0	0	0	0	0	0	0		IS1634	CHRYSIOGENETES	0	0	0	0	0	0	0	0	0	0	0	0	0	0	0	0	0	0	0	0	0
IS1634	COPROTHERMOBACTEROTA	0	0	0	0	0	0	0	0	0	0	0	0	0	0	0	0	0	0	0	0	0	0		IS1634	COPROTHERMOBACTEROTA	0	0	0	0	0	0	0	0	0	0	0	0	0	0	0	0	0	0	0	0	0
IS1634	CRENARCHAEOTA	0	0	0	0	0	0	0	0	0	0	0	0	0	0	0	0	0	0	0	0	0	0		IS1634	CRENARCHAEOTA	0	0	0	0	0	0	0	0	0	0	0	0	0	0	0	0	0	0	0	0	0
IS1634	CYANOBACTERIA/MELAINABACTERIA GROUP	109	42	37	41	31	17	18	18	14	6	13	5	3	4	8	3	2	3	2	3	23	402		IS1634	CYANOBACTERIA/MELAINABACTERIA GROUP	27.1144	10.4478	9.20398	10.199	7.71144	4.22886	4.47761	4.47761	3.48259	1.49254	3.23383	1.24378	0.746269	0.995025	1.99005	0.746269	0.497512	0.746269	0.497512	0.746269	5.72139
IS1634	DEFERRIBACTERES	5	4	4	2	0	2	0	0	0	1	0	0	0	0	0	0	1	0	0	0	1	20		IS1634	DEFERRIBACTERES	25	20	20	10	0	10	0	0	0	5	0	0	0	0	0	0	5	0	0	0	5
IS1634	DEINOCOCCUS-THERMUS	10	6	2	4	2	1	0	0	1	0	1	0	1	0	1	0	1	0	0	0	2	32		IS1634	DEINOCOCCUS-THERMUS	31.25	18.75	6.25	12.5	6.25	3.125	0	0	3.125	0	3.125	0	3.125	0	3.125	0	3.125	0	0	0	6.25
IS1634	DELTA/EPSILON SUBDIVISIONS	16	12	12	7	9	8	5	2	5	1	3	1	0	0	1	2	1	0	0	0	0	85		IS1634	DELTA/EPSILON SUBDIVISIONS	18.8235	14.1176	14.1176	8.23529	10.5882	9.41176	5.88235	2.35294	5.88235	1.17647	3.52941	1.17647	0	0	1.17647	2.35294	1.17647	0	0	0	0
IS1634	DIAFORARCHAEA GROUP	8	7	8	7	8	6	2	3	0	1	1	0	0	0	0	0	1	0	0	1	0	53		IS1634	DIAFORARCHAEA GROUP	15.0943	13.2075	15.0943	13.2075	15.0943	11.3208	3.77358	5.66038	0	1.88679	1.88679	0	0	0	0	0	1.88679	0	0	1.88679	0
IS1634	DICTYOGLOMIA	0	0	0	0	0	0	0	0	0	0	0	0	0	0	0	0	0	0	0	0	0	0		IS1634	DICTYOGLOMIA	0	0	0	0	0	0	0	0	0	0	0	0	0	0	0	0	0	0	0	0	0
IS1634	ELUSIMICROBIA	0	0	0	0	0	0	0	0	0	0	0	0	0	0	0	0	0	0	0	0	0	0		IS1634	ELUSIMICROBIA	0	0	0	0	0	0	0	0	0	0	0	0	0	0	0	0	0	0	0	0	0
IS1634	ENDOMICROBIA	0	0	0	0	0	0	0	0	0	0	0	0	0	0	0	0	0	0	0	0	0	0		IS1634	ENDOMICROBIA	0	0	0	0	0	0	0	0	0	0	0	0	0	0	0	0	0	0	0	0	0
IS1634	ENVIRONMENTAL SAMPLES	0	0	0	0	0	0	0	0	0	0	0	0	0	0	0	0	0	0	0	0	0	0		IS1634	ENVIRONMENTAL SAMPLES	0	0	0	0	0	0	0	0	0	0	0	0	0	0	0	0	0	0	0	0	0
IS1634	FIBROBACTERES	0	0	0	0	0	0	0	0	0	0	0	0	0	0	0	0	0	0	0	0	0	0		IS1634	FIBROBACTERES	0	0	0	0	0	0	0	0	0	0	0	0	0	0	0	0	0	0	0	0	0
IS1634	FIRMICUTES	92	120	95	97	80	44	37	30	32	13	17	13	9	9	6	10	4	4	3	5	28	748		IS1634	FIRMICUTES	12.2995	16.0428	12.7005	12.9679	10.6952	5.88235	4.94652	4.0107	4.27807	1.73797	2.27273	1.73797	1.20321	1.20321	0.802139	1.3369	0.534759	0.534759	0.40107	0.668449	3.74332
IS1634	FUSOBACTERIIA	0	2	2	1	0	1	0	0	0	0	0	1	0	0	0	0	0	0	0	0	0	7		IS1634	FUSOBACTERIIA	0	28.5714	28.5714	14.2857	0	14.2857	0	0	0	0	0	14.2857	0	0	0	0	0	0	0	0	0
IS1634	GAMMAPROTEOBACTERIA	35	26	20	19	13	11	4	4	6	3	3	5	2	2	1	0	3	0	1	2	6	166		IS1634	GAMMAPROTEOBACTERIA	21.0843	15.6627	12.0482	11.4458	7.83133	6.62651	2.40964	2.40964	3.61446	1.80723	1.80723	3.01205	1.20482	1.20482	0.60241	0	1.80723	0	0.60241	1.20482	3.61446
IS1634	GEMMATIMONADETES	0	0	0	0	0	0	0	0	0	0	0	0	0	0	0	0	0	0	0	0	0	0		IS1634	GEMMATIMONADETES	0	0	0	0	0	0	0	0	0	0	0	0	0	0	0	0	0	0	0	0	0
IS1634	KIRITIMATIELLAEOTA	0	3	0	1	0	0	0	0	0	0	0	1	0	0	0	0	0	0	0	0	0	5		IS1634	KIRITIMATIELLAEOTA	0	60	0	20	0	0	0	0	0	0	0	20	0	0	0	0	0	0	0	0	0
IS1634	METHANOMADA GROUP	0	0	0	0	0	0	0	0	0	0	0	0	0	0	0	0	0	0	0	0	0	0		IS1634	METHANOMADA GROUP	0	0	0	0	0	0	0	0	0	0	0	0	0	0	0	0	0	0	0	0	0
IS1634	NITROSPIRA	2	2	0	1	2	0	0	2	0	0	0	0	0	0	0	0	0	0	0	0	0	9		IS1634	NITROSPIRA	22.2222	22.2222	0	11.1111	22.2222	0	0	22.2222	0	0	0	0	0	0	0	0	0	0	0	0	0
IS1634	OLIGOFLEXIA	0	0	0	0	0	0	0	0	0	0	0	0	0	0	0	0	0	0	0	0	0	0		IS1634	OLIGOFLEXIA	0	0	0	0	0	0	0	0	0	0	0	0	0	0	0	0	0	0	0	0	0
IS1634	PLANCTOMYCETES	17	14	17	17	6	9	3	4	2	1	1	0	1	1	0	1	0	1	0	0	3	98		IS1634	PLANCTOMYCETES	17.3469	14.2857	17.3469	17.3469	6.12245	9.18367	3.06122	4.08163	2.04082	1.02041	1.02041	0	1.02041	1.02041	0	1.02041	0	1.02041	0	0	3.06122
IS1634	SOLIBACTERES	0	0	0	0	0	0	0	0	0	0	0	0	0	0	0	0	0	0	0	0	0	0		IS1634	SOLIBACTERES	0	0	0	0	0	0	0	0	0	0	0	0	0	0	0	0	0	0	0	0	0
IS1634	SPIROCHAETIA	0	1	1	1	3	0	2	0	0	0	0	0	0	0	0	0	0	0	0	0	0	8		IS1634	SPIROCHAETIA	0	12.5	12.5	12.5	37.5	0	25	0	0	0	0	0	0	0	0	0	0	0	0	0	0
IS1634	STENOSARCHAEA GROUP	84	85	71	81	49	42	25	22	15	12	8	9	9	3	2	8	1	3	3	1	15	548		IS1634	STENOSARCHAEA GROUP	15.3285	15.5109	12.9562	14.781	8.94161	7.66423	4.56204	4.0146	2.73723	2.18978	1.45985	1.64234	1.64234	0.547445	0.364964	1.45985	0.182482	0.547445	0.547445	0.182482	2.73723
IS1634	SYNERGISTIA	0	1	0	0	0	0	0	0	0	0	0	0	0	0	0	0	0	0	0	0	0	1		IS1634	SYNERGISTIA	0	100	0	0	0	0	0	0	0	0	0	0	0	0	0	0	0	0	0	0	0
IS1634	TENERICUTES	174	164	121	80	88	37	29	23	34	23	30	18	11	3	12	3	3	2	6	1	54	916		IS1634	TENERICUTES	18.9956	17.9039	13.2096	8.73362	9.60699	4.0393	3.16594	2.51092	3.71179	2.51092	3.27511	1.96507	1.20087	0.327511	1.31004	0.327511	0.327511	0.218341	0.655022	0.10917	5.8952
IS1634	THAUMARCHAEOTA	0	0	0	0	0	0	0	0	0	0	0	0	0	0	0	0	0	0	0	0	0	0		IS1634	THAUMARCHAEOTA	0	0	0	0	0	0	0	0	0	0	0	0	0	0	0	0	0	0	0	0	0
IS1634	THERMOCOCCI	0	0	0	0	0	0	0	0	0	0	0	0	0	0	0	0	0	0	0	0	0	0		IS1634	THERMOCOCCI	0	0	0	0	0	0	0	0	0	0	0	0	0	0	0	0	0	0	0	0	0
IS1634	THERMODESULFOBACTERIA	0	0	0	0	0	0	0	0	0	0	0	0	0	0	0	0	0	0	0	0	0	0		IS1634	THERMODESULFOBACTERIA	0	0	0	0	0	0	0	0	0	0	0	0	0	0	0	0	0	0	0	0	0
IS1634	THERMOTOGAE	1	2	2	1	0	5	0	0	0	1	0	0	0	0	0	0	0	0	0	0	0	12		IS1634	THERMOTOGAE	8.33333	16.6667	16.6667	8.33333	0	41.6667	0	0	0	8.33333	0	0	0	0	0	0	0	0	0	0	0
IS1634	UNCLASSIFIED TERRABACTERIA GROUP	0	0	0	0	0	0	0	0	0	0	0	0	0	0	0	0	0	0	0	0	0	0		IS1634	UNCLASSIFIED TERRABACTERIA GROUP	0	0	0	0	0	0	0	0	0	0	0	0	0	0	0	0	0	0	0	0	0
IS1634	VERRUCOMICROBIA	4	2	5	3	2	1	0	1	0	0	0	0	0	0	1	0	0	0	0	1	1	21		IS1634	VERRUCOMICROBIA	19.0476	9.52381	23.8095	14.2857	9.52381	4.7619	0	4.7619	0	0	0	0	0	0	4.7619	0	0	0	0	4.7619	4.7619
IS1634	ZETAPROTEOBACTERIA	0	0	0	0	0	0	0	0	0	0	0	0	0	0	0	0	0	0	0	0	0	0		IS1634	ZETAPROTEOBACTERIA	0	0	0	0	0	0	0	0	0	0	0	0	0	0	0	0	0	0	0	0	0
IS200/IS605	ACIDITHIOBACILLIA	3	3	1	0	0	2	2	1	1	0	1	0	0	0	1	0	0	0	0	0	1	16		IS200/IS605	ACIDITHIOBACILLIA	18.75	18.75	6.25	0	0	12.5	12.5	6.25	6.25	0	6.25	0	0	0	6.25	0	0	0	0	0	6.25
IS200/IS605	ACIDOBACTERIIA	0	1	0	0	1	1	0	0	0	0	0	0	0	0	0	0	0	0	0	0	0	3		IS200/IS605	ACIDOBACTERIIA	0	33.3333	0	0	33.3333	33.3333	0	0	0	0	0	0	0	0	0	0	0	0	0	0	0
IS200/IS605	ACTINOBACTERIA	80	263	98	59	39	23	8	11	9	6	4	3	4	2	1	1	1	4	0	2	7	625		IS200/IS605	ACTINOBACTERIA	12.8	42.08	15.68	9.44	6.24	3.68	1.28	1.76	1.44	0.96	0.64	0.48	0.64	0.32	0.16	0.16	0.16	0.64	0	0.32	1.12
IS200/IS605	ALPHAPROTEOBACTERIA	67	56	36	35	16	19	13	12	8	5	8	5	5	1	6	6	1	2	0	2	14	317		IS200/IS605	ALPHAPROTEOBACTERIA	21.1356	17.6656	11.3565	11.041	5.04732	5.99369	4.10095	3.78549	2.52366	1.57729	2.52366	1.57729	1.57729	0.315457	1.89274	1.89274	0.315457	0.630915	0	0.630915	4.4164
IS200/IS605	AQUIFICAE	18	14	9	2	3	1	3	0	3	0	0	0	1	0	1	0	0	0	0	0	0	55		IS200/IS605	AQUIFICAE	32.7273	25.4545	16.3636	3.63636	5.45455	1.81818	5.45455	0	5.45455	0	0	0	1.81818	0	1.81818	0	0	0	0	0	0
IS200/IS605	ARCHAEOGLOBI	3	8	6	2	1	1	0	1	0	0	0	1	0	0	0	0	0	0	0	0	0	23		IS200/IS605	ARCHAEOGLOBI	13.0435	34.7826	26.087	8.69565	4.34783	4.34783	0	4.34783	0	0	0	4.34783	0	0	0	0	0	0	0	0	0
IS200/IS605	ARMATIMONADETES	0	0	2	0	1	0	1	1	0	0	0	0	0	0	0	0	0	0	0	0	0	5		IS200/IS605	ARMATIMONADETES	0	0	40	0	20	0	20	20	0	0	0	0	0	0	0	0	0	0	0	0	0
IS200/IS605	BACTERIA CANDIDATE PHYLA	0	0	0	0	0	0	0	0	0	0	0	0	0	0	0	0	0	0	0	0	0	0		IS200/IS605	BACTERIA CANDIDATE PHYLA	0	0	0	0	0	0	0	0	0	0	0	0	0	0	0	0	0	0	0	0	0
IS200/IS605	BACTEROIDETES/CHLOROBI GROUP	44	55	52	35	23	20	14	11	5	6	5	1	1	2	5	1	1	0	1	1	6	289		IS200/IS605	BACTEROIDETES/CHLOROBI GROUP	15.2249	19.0311	17.9931	12.1107	7.95848	6.92042	4.84429	3.80623	1.7301	2.07612	1.7301	0.346021	0.346021	0.692042	1.7301	0.346021	0.346021	0	0.346021	0.346021	2.07612
IS200/IS605	BETAPROTEOBACTERIA	81	82	61	27	26	13	15	8	4	5	2	3	5	2	2	1	1	1	0	1	5	345		IS200/IS605	BETAPROTEOBACTERIA	23.4783	23.7681	17.6812	7.82609	7.53623	3.76812	4.34783	2.31884	1.15942	1.44928	0.57971	0.869565	1.44928	0.57971	0.57971	0.289855	0.289855	0.289855	0	0.289855	1.44928
IS200/IS605	BLASTOCATELLIA	4	3	3	4	0	0	1	1	0	0	0	0	0	1	0	0	0	0	0	0	1	18		IS200/IS605	BLASTOCATELLIA	22.2222	16.6667	16.6667	22.2222	0	0	5.55556	5.55556	0	0	0	0	0	5.55556	0	0	0	0	0	0	5.55556
IS200/IS605	CALDISERICIA	0	0	0	0	0	0	0	0	0	0	0	0	0	0	0	0	0	0	0	0	0	0		IS200/IS605	CALDISERICIA	0	0	0	0	0	0	0	0	0	0	0	0	0	0	0	0	0	0	0	0	0
IS200/IS605	CALDITRICHAE	0	1	1	0	0	0	0	0	0	0	0	0	0	0	1	0	0	0	0	0	0	3		IS200/IS605	CALDITRICHAE	0	33.3333	33.3333	0	0	0	0	0	0	0	0	0	0	0	33.3333	0	0	0	0	0	0
IS200/IS605	CANDIDATUS CLOACIMONETES	0	0	1	1	0	0	0	0	0	0	0	0	0	0	0	0	0	0	0	0	0	2		IS200/IS605	CANDIDATUS CLOACIMONETES	0	0	50	50	0	0	0	0	0	0	0	0	0	0	0	0	0	0	0	0	0
IS200/IS605	CANDIDATUS KORARCHAEOTA	2	1	0	1	1	1	0	0	0	0	0	0	0	0	0	0	0	0	0	0	0	6		IS200/IS605	CANDIDATUS KORARCHAEOTA	33.3333	16.6667	0	16.6667	16.6667	16.6667	0	0	0	0	0	0	0	0	0	0	0	0	0	0	0
IS200/IS605	CANDIDATUS MICRARCHAEOTA	6	4	2	0	0	1	0	2	0	0	0	0	0	0	0	0	0	0	0	0	0	15		IS200/IS605	CANDIDATUS MICRARCHAEOTA	40	26.6667	13.3333	0	0	6.66667	0	13.3333	0	0	0	0	0	0	0	0	0	0	0	0	0
IS200/IS605	CHLAMYDIAE	0	4	0	0	0	1	0	0	0	1	0	0	0	0	0	0	0	0	0	0	0	6		IS200/IS605	CHLAMYDIAE	0	66.6667	0	0	0	16.6667	0	0	0	16.6667	0	0	0	0	0	0	0	0	0	0	0
IS200/IS605	CHLOROFLEXI	8	6	3	2	3	0	0	1	1	0	0	0	0	0	1	0	0	1	0	0	2	28		IS200/IS605	CHLOROFLEXI	28.5714	21.4286	10.7143	7.14286	10.7143	0	0	3.57143	3.57143	0	0	0	0	0	3.57143	0	0	3.57143	0	0	7.14286
IS200/IS605	CHRYSIOGENETES	0	0	0	0	0	0	0	0	0	0	0	0	0	0	0	0	0	0	0	0	0	0		IS200/IS605	CHRYSIOGENETES	0	0	0	0	0	0	0	0	0	0	0	0	0	0	0	0	0	0	0	0	0
IS200/IS605	COPROTHERMOBACTEROTA	0	0	0	0	0	0	0	0	0	0	0	0	0	0	0	0	0	0	0	0	0	0		IS200/IS605	COPROTHERMOBACTEROTA	0	0	0	0	0	0	0	0	0	0	0	0	0	0	0	0	0	0	0	0	0
IS200/IS605	CRENARCHAEOTA	93	82	59	22	45	26	23	11	4	11	6	2	4	1	1	0	2	4	6	0	3	405		IS200/IS605	CRENARCHAEOTA	22.963	20.2469	14.5679	5.4321	11.1111	6.41975	5.67901	2.71605	0.987654	2.71605	1.48148	0.493827	0.987654	0.246914	0.246914	0	0.493827	0.987654	1.48148	0	0.740741
IS200/IS605	CYANOBACTERIA/MELAINABACTERIA GROUP	486	442	341	201	133	118	71	53	36	35	21	19	16	12	14	10	11	2	2	4	30	2057		IS200/IS605	CYANOBACTERIA/MELAINABACTERIA GROUP	23.6266	21.4876	16.5775	9.77151	6.46573	5.73651	3.45163	2.57657	1.75012	1.70151	1.0209	0.923675	0.777832	0.583374	0.680603	0.486145	0.534759	0.097229	0.097229	0.194458	1.45843
IS200/IS605	DEFERRIBACTERES	6	3	1	1	3	1	1	2	1	0	1	0	0	0	0	0	0	0	0	0	0	20		IS200/IS605	DEFERRIBACTERES	30	15	5	5	15	5	5	10	5	0	5	0	0	0	0	0	0	0	0	0	0
IS200/IS605	DEINOCOCCUS-THERMUS	19	19	12	9	4	2	1	1	1	0	1	0	0	2	0	0	0	1	1	0	2	75		IS200/IS605	DEINOCOCCUS-THERMUS	25.3333	25.3333	16	12	5.33333	2.66667	1.33333	1.33333	1.33333	0	1.33333	0	0	2.66667	0	0	0	1.33333	1.33333	0	2.66667
IS200/IS605	DELTA/EPSILON SUBDIVISIONS	283	177	98	49	31	28	15	10	7	0	44	14	10	10	3	10	3	2	0	0	42	836		IS200/IS605	DELTA/EPSILON SUBDIVISIONS	33.8517	21.1722	11.7225	5.86124	3.70813	3.34928	1.79426	1.19617	0.837321	0	5.26316	1.67464	1.19617	1.19617	0.358852	1.19617	0.358852	0.239234	0	0	5.02392
IS200/IS605	DIAFORARCHAEA GROUP	10	17	10	5	2	4	4	0	1	3	0	0	0	0	0	0	0	0	2	0	0	58		IS200/IS605	DIAFORARCHAEA GROUP	17.2414	29.3103	17.2414	8.62069	3.44828	6.89655	6.89655	0	1.72414	5.17241	0	0	0	0	0	0	0	0	3.44828	0	0
IS200/IS605	DICTYOGLOMIA	0	0	0	0	0	0	0	0	0	0	0	0	0	0	0	0	0	0	0	0	0	0		IS200/IS605	DICTYOGLOMIA	0	0	0	0	0	0	0	0	0	0	0	0	0	0	0	0	0	0	0	0	0
IS200/IS605	ELUSIMICROBIA	0	0	0	0	0	0	0	0	0	0	0	0	0	0	0	0	0	0	0	0	0	0		IS200/IS605	ELUSIMICROBIA	0	0	0	0	0	0	0	0	0	0	0	0	0	0	0	0	0	0	0	0	0
IS200/IS605	ENDOMICROBIA	0	0	0	0	0	0	0	0	0	0	0	0	0	0	0	0	0	0	0	0	0	0		IS200/IS605	ENDOMICROBIA	0	0	0	0	0	0	0	0	0	0	0	0	0	0	0	0	0	0	0	0	0
IS200/IS605	ENVIRONMENTAL SAMPLES	0	0	0	0	0	0	0	0	0	0	0	0	0	0	0	0	0	0	0	0	0	0		IS200/IS605	ENVIRONMENTAL SAMPLES	0	0	0	0	0	0	0	0	0	0	0	0	0	0	0	0	0	0	0	0	0
IS200/IS605	FIBROBACTERES	0	0	0	0	0	0	0	0	0	0	0	0	0	0	0	0	0	0	0	0	0	0		IS200/IS605	FIBROBACTERES	0	0	0	0	0	0	0	0	0	0	0	0	0	0	0	0	0	0	0	0	0
IS200/IS605	FIRMICUTES	1444	1225	756	821	470	351	247	162	187	79	72	49	49	81	28	27	30	16	25	15	88	6222		IS200/IS605	FIRMICUTES	23.208	19.6882	12.1504	13.1951	7.55384	5.64127	3.96978	2.60366	3.00546	1.26969	1.15718	0.787528	0.787528	1.30183	0.450016	0.433944	0.48216	0.257152	0.4018	0.24108	1.41434
IS200/IS605	FUSOBACTERIIA	49	57	75	39	34	19	35	19	6	8	6	6	16	5	4	6	6	5	4	4	9	412		IS200/IS605	FUSOBACTERIIA	11.8932	13.835	18.2039	9.46602	8.25243	4.61165	8.49515	4.61165	1.45631	1.94175	1.45631	1.45631	3.8835	1.21359	0.970874	1.45631	1.45631	1.21359	0.970874	0.970874	2.18447
IS200/IS605	GAMMAPROTEOBACTERIA	4208	2267	657	422	227	246	201	47	46	26	64	51	47	25	7	45	13	10	15	3	107	8734		IS200/IS605	GAMMAPROTEOBACTERIA	48.1795	25.956	7.52233	4.83169	2.59904	2.81658	2.30135	0.538127	0.526677	0.297687	0.732768	0.583925	0.538127	0.286238	0.0801466	0.515228	0.148844	0.114495	0.171743	0.0343485	1.2251
IS200/IS605	GEMMATIMONADETES	0	0	0	0	0	0	0	0	0	0	0	0	0	0	0	0	0	0	0	0	0	0		IS200/IS605	GEMMATIMONADETES	0	0	0	0	0	0	0	0	0	0	0	0	0	0	0	0	0	0	0	0	0
IS200/IS605	KIRITIMATIELLAEOTA	0	0	0	0	0	0	0	0	0	0	0	0	0	0	0	0	0	0	0	0	0	0		IS200/IS605	KIRITIMATIELLAEOTA	0	0	0	0	0	0	0	0	0	0	0	0	0	0	0	0	0	0	0	0	0
IS200/IS605	METHANOMADA GROUP	4	6	5	2	1	2	1	1	2	0	1	1	0	0	0	0	0	0	0	0	0	26		IS200/IS605	METHANOMADA GROUP	15.3846	23.0769	19.2308	7.69231	3.84615	7.69231	3.84615	3.84615	7.69231	0	3.84615	3.84615	0	0	0	0	0	0	0	0	0
IS200/IS605	NITROSPIRA	3	8	6	1	4	0	1	0	0	0	1	0	1	1	0	0	0	0	0	0	0	26		IS200/IS605	NITROSPIRA	11.5385	30.7692	23.0769	3.84615	15.3846	0	3.84615	0	0	0	3.84615	0	3.84615	3.84615	0	0	0	0	0	0	0
IS200/IS605	OLIGOFLEXIA	0	0	0	0	0	0	0	0	0	0	0	0	0	0	0	0	0	0	0	0	0	0		IS200/IS605	OLIGOFLEXIA	0	0	0	0	0	0	0	0	0	0	0	0	0	0	0	0	0	0	0	0	0
IS200/IS605	PLANCTOMYCETES	1	2	2	2	2	2	0	1	2	0	0	0	0	0	1	0	0	0	0	0	0	15		IS200/IS605	PLANCTOMYCETES	6.66667	13.3333	13.3333	13.3333	13.3333	13.3333	0	6.66667	13.3333	0	0	0	0	0	6.66667	0	0	0	0	0	0
IS200/IS605	SOLIBACTERES	0	0	0	0	0	0	0	0	0	0	0	0	0	0	0	0	0	0	0	0	0	0		IS200/IS605	SOLIBACTERES	0	0	0	0	0	0	0	0	0	0	0	0	0	0	0	0	0	0	0	0	0
IS200/IS605	SPIROCHAETIA	8	5	6	5	3	1	1	2	1	2	3	4	0	0	0	0	0	0	0	0	2	43		IS200/IS605	SPIROCHAETIA	18.6047	11.6279	13.9535	11.6279	6.97674	2.32558	2.32558	4.65116	2.32558	4.65116	6.97674	9.30233	0	0	0	0	0	0	0	0	4.65116
IS200/IS605	STENOSARCHAEA GROUP	597	448	337	243	171	126	97	86	67	41	26	28	31	23	12	12	10	5	8	2	43	2413		IS200/IS605	STENOSARCHAEA GROUP	24.741	18.5661	13.966	10.0705	7.08661	5.22172	4.01989	3.56403	2.77663	1.69913	1.0775	1.16038	1.28471	0.95317	0.497306	0.497306	0.414422	0.207211	0.331538	0.0828844	1.78201
IS200/IS605	SYNERGISTIA	2	0	1	1	0	0	0	0	0	0	0	0	0	0	0	0	0	0	0	0	0	4		IS200/IS605	SYNERGISTIA	50	0	25	25	0	0	0	0	0	0	0	0	0	0	0	0	0	0	0	0	0
IS200/IS605	TENERICUTES	3	2	2	0	0	0	0	0	0	0	0	0	0	0	0	1	0	0	0	0	0	8		IS200/IS605	TENERICUTES	37.5	25	25	0	0	0	0	0	0	0	0	0	0	0	0	12.5	0	0	0	0	0
IS200/IS605	THAUMARCHAEOTA	2	0	2	2	0	0	0	0	0	0	0	0	0	0	0	0	0	0	0	0	0	6		IS200/IS605	THAUMARCHAEOTA	33.3333	0	33.3333	33.3333	0	0	0	0	0	0	0	0	0	0	0	0	0	0	0	0	0
IS200/IS605	THERMOCOCCI	23	38	22	19	9	5	1	3	3	2	1	2	1	0	0	0	1	0	0	0	0	130		IS200/IS605	THERMOCOCCI	17.6923	29.2308	16.9231	14.6154	6.92308	3.84615	0.769231	2.30769	2.30769	1.53846	0.769231	1.53846	0.769231	0	0	0	0.769231	0	0	0	0
IS200/IS605	THERMODESULFOBACTERIA	0	0	0	0	0	0	0	0	0	0	0	0	0	0	0	0	0	0	0	0	0	0		IS200/IS605	THERMODESULFOBACTERIA	0	0	0	0	0	0	0	0	0	0	0	0	0	0	0	0	0	0	0	0	0
IS200/IS605	THERMOTOGAE	84	20	9	12	6	4	2	3	4	2	5	0	0	0	7	6	0	0	0	0	1	165		IS200/IS605	THERMOTOGAE	50.9091	12.1212	5.45455	7.27273	3.63636	2.42424	1.21212	1.81818	2.42424	1.21212	3.0303	0	0	0	4.24242	3.63636	0	0	0	0	0.606061
IS200/IS605	UNCLASSIFIED TERRABACTERIA GROUP	0	0	0	0	0	0	0	0	0	0	0	0	0	0	0	0	0	0	0	0	0	0		IS200/IS605	UNCLASSIFIED TERRABACTERIA GROUP	0	0	0	0	0	0	0	0	0	0	0	0	0	0	0	0	0	0	0	0	0
IS200/IS605	VERRUCOMICROBIA	7	11	8	5	2	2	1	0	1	2	1	0	0	1	0	0	0	0	0	0	0	41		IS200/IS605	VERRUCOMICROBIA	17.0732	26.8293	19.5122	12.1951	4.87805	4.87805	2.43902	0	2.43902	4.87805	2.43902	0	0	2.43902	0	0	0	0	0	0	0
IS200/IS605	ZETAPROTEOBACTERIA	1	2	1	0	0	0	0	0	0	0	0	0	0	0	0	0	0	0	0	0	0	4		IS200/IS605	ZETAPROTEOBACTERIA	25	50	25	0	0	0	0	0	0	0	0	0	0	0	0	0	0	0	0	0	0
IS21	ACIDITHIOBACILLIA	16	5	9	2	2	4	4	0	1	0	0	2	1	1	0	0	0	1	3	0	1	52		IS21	ACIDITHIOBACILLIA	30.7692	9.61538	17.3077	3.84615	3.84615	7.69231	7.69231	0	1.92308	0	0	3.84615	1.92308	1.92308	0	0	0	1.92308	5.76923	0	1.92308
IS21	ACIDOBACTERIIA	0	1	0	1	0	0	0	1	0	0	0	0	0	0	0	0	0	0	0	0	0	3		IS21	ACIDOBACTERIIA	0	33.3333	0	33.3333	0	0	0	33.3333	0	0	0	0	0	0	0	0	0	0	0	0	0
IS21	ACTINOBACTERIA	547	297	161	262	114	92	103	58	56	36	40	41	20	25	21	16	20	13	21	13	90	2046		IS21	ACTINOBACTERIA	26.7351	14.5161	7.86901	12.8055	5.57185	4.49658	5.03421	2.8348	2.73705	1.75953	1.95503	2.00391	0.977517	1.2219	1.02639	0.782014	0.977517	0.635386	1.02639	0.635386	4.39883
IS21	ALPHAPROTEOBACTERIA	405	281	240	152	131	117	76	70	70	88	66	41	34	33	22	25	26	20	13	20	139	2069		IS21	ALPHAPROTEOBACTERIA	19.5747	13.5814	11.5998	7.34654	6.33156	5.65491	3.67327	3.38328	3.38328	4.25326	3.18995	1.98163	1.64331	1.59497	1.06332	1.20831	1.25665	0.966651	0.628323	0.966651	6.71822
IS21	AQUIFICAE	0	0	0	0	0	0	0	0	0	0	0	0	0	0	0	0	0	0	0	0	0	0		IS21	AQUIFICAE	0	0	0	0	0	0	0	0	0	0	0	0	0	0	0	0	0	0	0	0	0
IS21	ARCHAEOGLOBI	0	0	0	0	0	0	0	0	0	0	0	0	0	0	0	0	0	0	0	0	0	0		IS21	ARCHAEOGLOBI	0	0	0	0	0	0	0	0	0	0	0	0	0	0	0	0	0	0	0	0	0
IS21	ARMATIMONADETES	0	0	0	0	0	0	0	0	0	0	0	0	0	0	0	0	0	0	0	0	0	0		IS21	ARMATIMONADETES	0	0	0	0	0	0	0	0	0	0	0	0	0	0	0	0	0	0	0	0	0
IS21	BACTERIA CANDIDATE PHYLA	0	0	0	0	0	0	0	0	0	0	0	0	0	0	0	0	0	0	0	0	0	0		IS21	BACTERIA CANDIDATE PHYLA	0	0	0	0	0	0	0	0	0	0	0	0	0	0	0	0	0	0	0	0	0
IS21	BACTEROIDETES/CHLOROBI GROUP	111	67	40	32	33	24	14	22	9	5	3	8	1	4	4	2	3	3	3	1	11	400		IS21	BACTEROIDETES/CHLOROBI GROUP	27.75	16.75	10	8	8.25	6	3.5	5.5	2.25	1.25	0.75	2	0.25	1	1	0.5	0.75	0.75	0.75	0.25	2.75
IS21	BETAPROTEOBACTERIA	356	179	179	116	79	113	62	43	73	39	30	36	25	28	16	18	15	12	12	11	123	1565		IS21	BETAPROTEOBACTERIA	22.7476	11.4377	11.4377	7.41214	5.04792	7.22045	3.96166	2.7476	4.66454	2.49201	1.91693	2.30032	1.59744	1.78914	1.02236	1.15016	0.958466	0.766773	0.766773	0.702875	7.85942
IS21	BLASTOCATELLIA	0	0	0	0	0	0	0	0	0	0	0	0	0	0	0	0	0	0	0	0	0	0		IS21	BLASTOCATELLIA	0	0	0	0	0	0	0	0	0	0	0	0	0	0	0	0	0	0	0	0	0
IS21	CALDISERICIA	0	0	0	0	0	0	0	0	0	0	0	0	0	0	0	0	0	0	0	0	0	0		IS21	CALDISERICIA	0	0	0	0	0	0	0	0	0	0	0	0	0	0	0	0	0	0	0	0	0
IS21	CALDITRICHAE	0	0	0	0	0	0	0	0	0	0	0	0	0	0	0	0	0	0	0	0	0	0		IS21	CALDITRICHAE	0	0	0	0	0	0	0	0	0	0	0	0	0	0	0	0	0	0	0	0	0
IS21	CANDIDATUS CLOACIMONETES	0	0	0	0	0	0	0	0	0	0	0	0	0	0	0	0	0	0	0	0	0	0		IS21	CANDIDATUS CLOACIMONETES	0	0	0	0	0	0	0	0	0	0	0	0	0	0	0	0	0	0	0	0	0
IS21	CANDIDATUS KORARCHAEOTA	0	0	0	0	0	0	0	0	0	0	0	0	0	0	0	0	0	0	0	0	0	0		IS21	CANDIDATUS KORARCHAEOTA	0	0	0	0	0	0	0	0	0	0	0	0	0	0	0	0	0	0	0	0	0
IS21	CANDIDATUS MICRARCHAEOTA	0	0	0	0	0	0	0	0	0	0	0	0	0	0	0	0	0	0	0	0	0	0		IS21	CANDIDATUS MICRARCHAEOTA	0	0	0	0	0	0	0	0	0	0	0	0	0	0	0	0	0	0	0	0	0
IS21	CHLAMYDIAE	2	1	0	1	0	0	0	0	0	0	0	0	0	0	0	0	0	0	0	0	0	4		IS21	CHLAMYDIAE	50	25	0	25	0	0	0	0	0	0	0	0	0	0	0	0	0	0	0	0	0
IS21	CHLOROFLEXI	2	0	0	0	1	0	1	0	0	0	0	0	0	0	0	0	0	0	0	0	0	4		IS21	CHLOROFLEXI	50	0	0	0	25	0	25	0	0	0	0	0	0	0	0	0	0	0	0	0	0
IS21	CHRYSIOGENETES	0	0	0	0	0	0	0	0	0	0	0	0	0	0	0	0	0	0	0	0	0	0		IS21	CHRYSIOGENETES	0	0	0	0	0	0	0	0	0	0	0	0	0	0	0	0	0	0	0	0	0
IS21	COPROTHERMOBACTEROTA	0	0	0	0	0	0	0	0	0	0	0	0	0	0	0	0	0	0	0	0	0	0		IS21	COPROTHERMOBACTEROTA	0	0	0	0	0	0	0	0	0	0	0	0	0	0	0	0	0	0	0	0	0
IS21	CRENARCHAEOTA	0	0	0	0	0	0	0	0	0	0	0	0	0	0	0	0	0	0	0	0	0	0		IS21	CRENARCHAEOTA	0	0	0	0	0	0	0	0	0	0	0	0	0	0	0	0	0	0	0	0	0
IS21	CYANOBACTERIA/MELAINABACTERIA GROUP	14	20	12	3	9	6	2	1	1	2	2	0	0	4	0	2	1	0	0	0	3	82		IS21	CYANOBACTERIA/MELAINABACTERIA GROUP	17.0732	24.3902	14.6341	3.65854	10.9756	7.31707	2.43902	1.21951	1.21951	2.43902	2.43902	0	0	4.87805	0	2.43902	1.21951	0	0	0	3.65854
IS21	DEFERRIBACTERES	13	10	3	2	3	2	1	1	0	0	0	0	0	0	0	0	1	0	0	0	0	36		IS21	DEFERRIBACTERES	36.1111	27.7778	8.33333	5.55556	8.33333	5.55556	2.77778	2.77778	0	0	0	0	0	0	0	0	2.77778	0	0	0	0
IS21	DEINOCOCCUS-THERMUS	0	1	0	0	0	0	0	0	0	0	0	0	0	0	1	0	0	0	1	0	0	3		IS21	DEINOCOCCUS-THERMUS	0	33.3333	0	0	0	0	0	0	0	0	0	0	0	0	33.3333	0	0	0	33.3333	0	0
IS21	DELTA/EPSILON SUBDIVISIONS	51	34	32	22	16	19	6	10	7	8	15	2	4	2	5	3	1	3	3	0	14	257		IS21	DELTA/EPSILON SUBDIVISIONS	19.8444	13.2296	12.4514	8.56031	6.22568	7.393	2.33463	3.89105	2.72374	3.11284	5.83658	0.77821	1.55642	0.77821	1.94553	1.16732	0.389105	1.16732	1.16732	0	5.44747
IS21	DIAFORARCHAEA GROUP	0	0	0	0	0	0	0	0	0	0	0	0	0	0	0	0	0	0	0	0	0	0		IS21	DIAFORARCHAEA GROUP	0	0	0	0	0	0	0	0	0	0	0	0	0	0	0	0	0	0	0	0	0
IS21	DICTYOGLOMIA	0	0	0	0	0	0	0	0	0	0	0	0	0	0	0	0	0	0	0	0	0	0		IS21	DICTYOGLOMIA	0	0	0	0	0	0	0	0	0	0	0	0	0	0	0	0	0	0	0	0	0
IS21	ELUSIMICROBIA	0	0	0	0	0	0	0	0	0	0	0	0	0	0	0	0	0	0	0	0	0	0		IS21	ELUSIMICROBIA	0	0	0	0	0	0	0	0	0	0	0	0	0	0	0	0	0	0	0	0	0
IS21	ENDOMICROBIA	0	0	0	0	0	0	0	0	0	0	0	0	0	0	0	0	0	0	0	0	0	0		IS21	ENDOMICROBIA	0	0	0	0	0	0	0	0	0	0	0	0	0	0	0	0	0	0	0	0	0
IS21	ENVIRONMENTAL SAMPLES	0	0	0	0	0	0	0	0	0	0	0	0	0	0	0	0	0	0	0	0	0	0		IS21	ENVIRONMENTAL SAMPLES	0	0	0	0	0	0	0	0	0	0	0	0	0	0	0	0	0	0	0	0	0
IS21	FIBROBACTERES	0	0	0	0	0	0	0	0	0	0	0	0	0	0	0	0	0	0	0	0	0	0		IS21	FIBROBACTERES	0	0	0	0	0	0	0	0	0	0	0	0	0	0	0	0	0	0	0	0	0
IS21	FIRMICUTES	386	368	367	170	136	99	72	105	46	38	39	49	16	29	15	13	10	16	12	6	92	2084		IS21	FIRMICUTES	18.5221	17.6583	17.6104	8.15739	6.52591	4.75048	3.45489	5.03839	2.20729	1.82342	1.8714	2.35125	0.767754	1.39155	0.71977	0.6238	0.479846	0.767754	0.575816	0.287908	4.41459
IS21	FUSOBACTERIIA	0	0	0	0	0	0	0	0	0	0	0	0	0	0	0	0	0	0	0	0	0	0		IS21	FUSOBACTERIIA	0	0	0	0	0	0	0	0	0	0	0	0	0	0	0	0	0	0	0	0	0
IS21	GAMMAPROTEOBACTERIA	1150	709	607	374	334	260	371	261	233	163	219	254	197	87	72	88	69	47	33	30	298	5856		IS21	GAMMAPROTEOBACTERIA	19.638	12.1072	10.3654	6.38661	5.70355	4.43989	6.33538	4.45697	3.97883	2.78347	3.73975	4.33743	3.36407	1.48566	1.22951	1.50273	1.17828	0.802596	0.563525	0.512295	5.0888
IS21	GEMMATIMONADETES	0	0	0	1	0	0	0	0	1	0	0	0	0	0	0	0	0	0	0	0	0	2		IS21	GEMMATIMONADETES	0	0	0	50	0	0	0	0	50	0	0	0	0	0	0	0	0	0	0	0	0
IS21	KIRITIMATIELLAEOTA	0	0	2	1	0	0	0	0	0	0	0	0	0	1	0	0	0	0	0	0	1	5		IS21	KIRITIMATIELLAEOTA	0	0	40	20	0	0	0	0	0	0	0	0	0	20	0	0	0	0	0	0	20
IS21	METHANOMADA GROUP	0	0	0	0	0	0	0	0	0	0	0	0	0	0	0	0	0	0	0	0	0	0		IS21	METHANOMADA GROUP	0	0	0	0	0	0	0	0	0	0	0	0	0	0	0	0	0	0	0	0	0
IS21	NITROSPIRA	8	3	1	4	1	6	1	0	1	0	1	0	0	1	1	0	0	0	0	0	2	30		IS21	NITROSPIRA	26.6667	10	3.33333	13.3333	3.33333	20	3.33333	0	3.33333	0	3.33333	0	0	3.33333	3.33333	0	0	0	0	0	6.66667
IS21	OLIGOFLEXIA	0	0	0	0	0	0	0	0	0	0	0	0	0	0	0	0	0	0	0	0	0	0		IS21	OLIGOFLEXIA	0	0	0	0	0	0	0	0	0	0	0	0	0	0	0	0	0	0	0	0	0
IS21	PLANCTOMYCETES	2	2	0	3	1	1	0	2	0	1	1	0	0	0	0	0	0	0	0	0	0	13		IS21	PLANCTOMYCETES	15.3846	15.3846	0	23.0769	7.69231	7.69231	0	15.3846	0	7.69231	7.69231	0	0	0	0	0	0	0	0	0	0
IS21	SOLIBACTERES	1	0	2	0	0	1	2	0	0	1	1	0	0	0	0	0	0	0	0	0	0	8		IS21	SOLIBACTERES	12.5	0	25	0	0	12.5	25	0	0	12.5	12.5	0	0	0	0	0	0	0	0	0	0
IS21	SPIROCHAETIA	0	1	1	2	1	0	0	2	0	1	0	0	0	0	0	0	0	0	0	0	0	8		IS21	SPIROCHAETIA	0	12.5	12.5	25	12.5	0	0	25	0	12.5	0	0	0	0	0	0	0	0	0	0	0
IS21	STENOSARCHAEA GROUP	13	13	10	13	4	4	6	4	6	3	3	3	4	1	1	0	0	2	2	1	8	101		IS21	STENOSARCHAEA GROUP	12.8713	12.8713	9.90099	12.8713	3.9604	3.9604	5.94059	3.9604	5.94059	2.9703	2.9703	2.9703	3.9604	0.990099	0.990099	0	0	1.9802	1.9802	0.990099	7.92079
IS21	SYNERGISTIA	0	0	0	0	0	0	0	0	0	0	0	0	0	0	0	0	0	0	0	0	0	0		IS21	SYNERGISTIA	0	0	0	0	0	0	0	0	0	0	0	0	0	0	0	0	0	0	0	0	0
IS21	TENERICUTES	0	1	2	1	0	0	1	0	0	0	0	0	0	0	0	0	0	0	0	0	0	5		IS21	TENERICUTES	0	20	40	20	0	0	20	0	0	0	0	0	0	0	0	0	0	0	0	0	0
IS21	THAUMARCHAEOTA	0	0	0	0	0	0	0	0	0	0	0	0	0	0	0	0	0	0	0	0	0	0		IS21	THAUMARCHAEOTA	0	0	0	0	0	0	0	0	0	0	0	0	0	0	0	0	0	0	0	0	0
IS21	THERMOCOCCI	0	0	0	0	0	0	0	0	0	0	0	0	0	0	0	0	0	0	0	0	0	0		IS21	THERMOCOCCI	0	0	0	0	0	0	0	0	0	0	0	0	0	0	0	0	0	0	0	0	0
IS21	THERMODESULFOBACTERIA	0	0	0	0	0	0	0	0	0	0	0	0	0	0	0	0	0	0	0	0	0	0		IS21	THERMODESULFOBACTERIA	0	0	0	0	0	0	0	0	0	0	0	0	0	0	0	0	0	0	0	0	0
IS21	THERMOTOGAE	7	2	7	0	1	1	2	0	0	0	1	0	0	0	0	0	2	1	0	0	2	26		IS21	THERMOTOGAE	26.9231	7.69231	26.9231	0	3.84615	3.84615	7.69231	0	0	0	3.84615	0	0	0	0	0	7.69231	3.84615	0	0	7.69231
IS21	UNCLASSIFIED TERRABACTERIA GROUP	0	0	0	0	0	0	0	0	0	0	0	0	0	0	0	0	0	0	0	0	0	0		IS21	UNCLASSIFIED TERRABACTERIA GROUP	0	0	0	0	0	0	0	0	0	0	0	0	0	0	0	0	0	0	0	0	0
IS21	VERRUCOMICROBIA	0	0	0	0	0	0	0	0	0	0	0	0	0	0	0	0	0	0	0	0	0	0		IS21	VERRUCOMICROBIA	0	0	0	0	0	0	0	0	0	0	0	0	0	0	0	0	0	0	0	0	0
IS21	ZETAPROTEOBACTERIA	0	0	0	0	0	0	0	0	0	0	0	0	0	0	0	0	0	0	0	0	0	0		IS21	ZETAPROTEOBACTERIA	0	0	0	0	0	0	0	0	0	0	0	0	0	0	0	0	0	0	0	0	0
IS256	ACIDITHIOBACILLIA	8	8	3	2	3	2	2	0	0	1	0	1	0	0	1	0	0	0	0	0	1	32		IS256	ACIDITHIOBACILLIA	25	25	9.375	6.25	9.375	6.25	6.25	0	0	3.125	0	3.125	0	0	3.125	0	0	0	0	0	3.125
IS256	ACIDOBACTERIIA	0	0	0	0	0	0	0	0	0	0	0	0	0	0	0	0	0	0	0	0	0	0		IS256	ACIDOBACTERIIA	0	0	0	0	0	0	0	0	0	0	0	0	0	0	0	0	0	0	0	0	0
IS256	ACTINOBACTERIA	1427	671	447	636	272	199	336	138	109	93	76	205	58	49	44	31	17	32	28	25	188	5081		IS256	ACTINOBACTERIA	28.085	13.2061	8.79748	12.5172	5.35328	3.91655	6.61287	2.716	2.14525	1.83035	1.49577	4.03464	1.14151	0.964377	0.865971	0.610116	0.33458	0.629797	0.551073	0.492029	3.70006
IS256	ALPHAPROTEOBACTERIA	321	299	202	157	103	97	85	77	89	64	63	31	29	24	41	30	15	45	12	8	107	1899		IS256	ALPHAPROTEOBACTERIA	16.9036	15.7451	10.6372	8.26751	5.42391	5.10795	4.47604	4.05477	4.68668	3.37019	3.31754	1.63244	1.52712	1.26382	2.15903	1.57978	0.789889	2.36967	0.631912	0.421274	5.63454
IS256	AQUIFICAE	9	3	3	7	2	3	3	1	6	0	1	2	1	1	2	3	1	0	0	1	2	51		IS256	AQUIFICAE	17.6471	5.88235	5.88235	13.7255	3.92157	5.88235	5.88235	1.96078	11.7647	0	1.96078	3.92157	1.96078	1.96078	3.92157	5.88235	1.96078	0	0	1.96078	3.92157
IS256	ARCHAEOGLOBI	0	0	0	0	0	0	0	0	0	0	0	0	0	0	0	0	0	0	0	0	0	0		IS256	ARCHAEOGLOBI	0	0	0	0	0	0	0	0	0	0	0	0	0	0	0	0	0	0	0	0	0
IS256	ARMATIMONADETES	0	0	0	0	0	0	0	0	0	0	0	0	0	0	0	0	0	0	0	0	0	0		IS256	ARMATIMONADETES	0	0	0	0	0	0	0	0	0	0	0	0	0	0	0	0	0	0	0	0	0
IS256	BACTERIA CANDIDATE PHYLA	0	0	0	0	0	0	0	0	0	0	0	0	0	0	0	0	0	0	0	0	0	0		IS256	BACTERIA CANDIDATE PHYLA	0	0	0	0	0	0	0	0	0	0	0	0	0	0	0	0	0	0	0	0	0
IS256	BACTEROIDETES/CHLOROBI GROUP	127	109	79	59	31	30	18	16	9	13	5	3	10	5	2	1	1	1	1	1	15	536		IS256	BACTEROIDETES/CHLOROBI GROUP	23.694	20.3358	14.7388	11.0075	5.78358	5.59701	3.35821	2.98507	1.6791	2.42537	0.932836	0.559701	1.86567	0.932836	0.373134	0.186567	0.186567	0.186567	0.186567	0.186567	2.79851
IS256	BETAPROTEOBACTERIA	316	238	177	143	123	88	59	204	47	90	24	18	19	14	4	14	4	16	4	9	51	1662		IS256	BETAPROTEOBACTERIA	19.0132	14.3201	10.6498	8.60409	7.40072	5.29483	3.54994	12.2744	2.82792	5.41516	1.44404	1.08303	1.1432	0.842359	0.240674	0.842359	0.240674	0.962696	0.240674	0.541516	3.06859
IS256	BLASTOCATELLIA	0	0	0	0	0	0	0	0	0	0	0	0	0	0	0	0	0	0	0	0	0	0		IS256	BLASTOCATELLIA	0	0	0	0	0	0	0	0	0	0	0	0	0	0	0	0	0	0	0	0	0
IS256	CALDISERICIA	0	0	0	0	0	0	0	0	0	0	0	0	0	0	0	0	0	0	0	0	0	0		IS256	CALDISERICIA	0	0	0	0	0	0	0	0	0	0	0	0	0	0	0	0	0	0	0	0	0
IS256	CALDITRICHAE	1	1	0	0	0	0	0	0	0	0	0	0	0	0	0	0	0	0	0	0	0	2		IS256	CALDITRICHAE	50	50	0	0	0	0	0	0	0	0	0	0	0	0	0	0	0	0	0	0	0
IS256	CANDIDATUS CLOACIMONETES	0	0	0	0	0	0	0	0	0	0	0	0	0	0	0	0	0	0	0	0	0	0		IS256	CANDIDATUS CLOACIMONETES	0	0	0	0	0	0	0	0	0	0	0	0	0	0	0	0	0	0	0	0	0
IS256	CANDIDATUS KORARCHAEOTA	0	0	0	0	0	0	0	0	0	0	0	0	0	0	0	0	0	0	0	0	0	0		IS256	CANDIDATUS KORARCHAEOTA	0	0	0	0	0	0	0	0	0	0	0	0	0	0	0	0	0	0	0	0	0
IS256	CANDIDATUS MICRARCHAEOTA	0	0	0	0	0	0	0	0	0	0	0	0	0	0	0	0	0	0	0	0	0	0		IS256	CANDIDATUS MICRARCHAEOTA	0	0	0	0	0	0	0	0	0	0	0	0	0	0	0	0	0	0	0	0	0
IS256	CHLAMYDIAE	10	8	4	5	7	1	0	1	0	0	0	0	1	0	0	0	0	0	0	0	0	37		IS256	CHLAMYDIAE	27.027	21.6216	10.8108	13.5135	18.9189	2.7027	0	2.7027	0	0	0	0	2.7027	0	0	0	0	0	0	0	0
IS256	CHLOROFLEXI	10	7	9	2	2	2	2	2	3	0	0	0	0	0	0	0	0	0	0	0	0	39		IS256	CHLOROFLEXI	25.641	17.9487	23.0769	5.12821	5.12821	5.12821	5.12821	5.12821	7.69231	0	0	0	0	0	0	0	0	0	0	0	0
IS256	CHRYSIOGENETES	0	0	0	0	0	0	0	0	0	0	0	0	0	0	0	0	0	0	0	0	0	0		IS256	CHRYSIOGENETES	0	0	0	0	0	0	0	0	0	0	0	0	0	0	0	0	0	0	0	0	0
IS256	COPROTHERMOBACTEROTA	0	0	0	0	0	0	0	0	0	0	0	0	0	0	0	0	0	0	0	0	0	0		IS256	COPROTHERMOBACTEROTA	0	0	0	0	0	0	0	0	0	0	0	0	0	0	0	0	0	0	0	0	0
IS256	CRENARCHAEOTA	13	37	24	32	2	11	18	7	7	1	4	3	1	3	1	2	1	2	0	1	8	178		IS256	CRENARCHAEOTA	7.30337	20.7865	13.4831	17.9775	1.1236	6.17978	10.1124	3.93258	3.93258	0.561798	2.24719	1.68539	0.561798	1.68539	0.561798	1.1236	0.561798	1.1236	0	0.561798	4.49438
IS256	CYANOBACTERIA/MELAINABACTERIA GROUP	11	8	4	3	7	5	4	1	1	2	1	1	0	0	1	0	1	1	1	0	6	58		IS256	CYANOBACTERIA/MELAINABACTERIA GROUP	18.9655	13.7931	6.89655	5.17241	12.069	8.62069	6.89655	1.72414	1.72414	3.44828	1.72414	1.72414	0	0	1.72414	0	1.72414	1.72414	1.72414	0	10.3448
IS256	DEFERRIBACTERES	9	9	6	4	1	2	1	2	0	0	0	0	1	0	0	0	0	1	0	0	0	36		IS256	DEFERRIBACTERES	25	25	16.6667	11.1111	2.77778	5.55556	2.77778	5.55556	0	0	0	0	2.77778	0	0	0	0	2.77778	0	0	0
IS256	DEINOCOCCUS-THERMUS	24	10	8	9	3	7	2	2	1	3	0	2	3	0	0	0	0	0	1	0	3	78		IS256	DEINOCOCCUS-THERMUS	30.7692	12.8205	10.2564	11.5385	3.84615	8.97436	2.5641	2.5641	1.28205	3.84615	0	2.5641	3.84615	0	0	0	0	0	1.28205	0	3.84615
IS256	DELTA/EPSILON SUBDIVISIONS	45	42	21	20	11	7	6	4	3	4	6	2	3	2	1	2	3	0	0	0	4	186		IS256	DELTA/EPSILON SUBDIVISIONS	24.1935	22.5806	11.2903	10.7527	5.91398	3.76344	3.22581	2.15054	1.6129	2.15054	3.22581	1.07527	1.6129	1.07527	0.537634	1.07527	1.6129	0	0	0	2.15054
IS256	DIAFORARCHAEA GROUP	7	11	6	9	4	5	1	0	1	0	1	0	0	1	1	0	0	1	0	0	0	48		IS256	DIAFORARCHAEA GROUP	14.5833	22.9167	12.5	18.75	8.33333	10.4167	2.08333	0	2.08333	0	2.08333	0	0	2.08333	2.08333	0	0	2.08333	0	0	0
IS256	DICTYOGLOMIA	0	0	0	0	0	0	0	0	0	0	0	0	0	0	0	0	0	0	0	0	0	0		IS256	DICTYOGLOMIA	0	0	0	0	0	0	0	0	0	0	0	0	0	0	0	0	0	0	0	0	0
IS256	ELUSIMICROBIA	0	0	0	0	0	0	0	0	0	0	0	0	0	0	0	0	0	0	0	0	0	0		IS256	ELUSIMICROBIA	0	0	0	0	0	0	0	0	0	0	0	0	0	0	0	0	0	0	0	0	0
IS256	ENDOMICROBIA	0	2	1	0	1	1	0	0	0	0	0	0	0	0	0	0	0	0	0	0	0	5		IS256	ENDOMICROBIA	0	40	20	0	20	20	0	0	0	0	0	0	0	0	0	0	0	0	0	0	0
IS256	ENVIRONMENTAL SAMPLES	0	0	0	0	0	0	0	0	0	0	0	0	0	0	0	0	0	0	0	0	0	0		IS256	ENVIRONMENTAL SAMPLES	0	0	0	0	0	0	0	0	0	0	0	0	0	0	0	0	0	0	0	0	0
IS256	FIBROBACTERES	0	0	0	0	0	0	0	0	0	0	0	0	0	0	0	0	0	0	0	0	0	0		IS256	FIBROBACTERES	0	0	0	0	0	0	0	0	0	0	0	0	0	0	0	0	0	0	0	0	0
IS256	FIRMICUTES	1129	1070	884	579	406	360	217	181	171	122	85	82	56	62	51	32	45	28	28	35	173	5796		IS256	FIRMICUTES	19.479	18.461	15.2519	9.98965	7.00483	6.21118	3.74396	3.12284	2.95031	2.1049	1.46653	1.41477	0.966184	1.0697	0.879917	0.552105	0.776398	0.483092	0.483092	0.603865	2.98482
IS256	FUSOBACTERIIA	9	5	9	4	2	1	0	2	0	0	0	1	0	0	0	0	0	0	0	0	1	34		IS256	FUSOBACTERIIA	26.4706	14.7059	26.4706	11.7647	5.88235	2.94118	0	5.88235	0	0	0	2.94118	0	0	0	0	0	0	0	0	2.94118
IS256	GAMMAPROTEOBACTERIA	1647	987	676	327	386	415	158	223	186	138	72	67	73	42	49	43	50	26	24	40	318	5947		IS256	GAMMAPROTEOBACTERIA	27.6946	16.5966	11.3671	5.49857	6.49067	6.97831	2.6568	3.74979	3.12763	2.3205	1.21069	1.12662	1.22751	0.706238	0.823945	0.723054	0.84076	0.437195	0.403565	0.672608	5.34723
IS256	GEMMATIMONADETES	0	0	0	0	0	0	0	0	0	0	0	0	0	0	0	0	0	0	0	0	0	0		IS256	GEMMATIMONADETES	0	0	0	0	0	0	0	0	0	0	0	0	0	0	0	0	0	0	0	0	0
IS256	KIRITIMATIELLAEOTA	1	0	2	2	0	2	0	1	0	1	0	1	0	0	0	0	0	0	0	0	0	10		IS256	KIRITIMATIELLAEOTA	10	0	20	20	0	20	0	10	0	10	0	10	0	0	0	0	0	0	0	0	0
IS256	METHANOMADA GROUP	0	0	0	0	0	0	0	0	0	0	0	0	0	0	0	0	0	0	0	0	0	0		IS256	METHANOMADA GROUP	0	0	0	0	0	0	0	0	0	0	0	0	0	0	0	0	0	0	0	0	0
IS256	NITROSPIRA	11	10	6	8	4	2	1	3	0	0	2	0	0	2	0	0	0	0	0	0	3	52		IS256	NITROSPIRA	21.1538	19.2308	11.5385	15.3846	7.69231	3.84615	1.92308	5.76923	0	0	3.84615	0	0	3.84615	0	0	0	0	0	0	5.76923
IS256	OLIGOFLEXIA	0	0	0	0	0	0	0	0	0	0	0	0	0	0	0	0	0	0	0	0	0	0		IS256	OLIGOFLEXIA	0	0	0	0	0	0	0	0	0	0	0	0	0	0	0	0	0	0	0	0	0
IS256	PLANCTOMYCETES	9	4	0	3	1	0	2	1	1	1	0	0	0	0	0	0	0	0	0	0	1	23		IS256	PLANCTOMYCETES	39.1304	17.3913	0	13.0435	4.34783	0	8.69565	4.34783	4.34783	4.34783	0	0	0	0	0	0	0	0	0	0	4.34783
IS256	SOLIBACTERES	0	0	0	0	0	0	0	0	0	0	0	0	0	0	0	0	0	0	0	0	0	0		IS256	SOLIBACTERES	0	0	0	0	0	0	0	0	0	0	0	0	0	0	0	0	0	0	0	0	0
IS256	SPIROCHAETIA	14	18	2	8	3	5	4	2	5	0	3	0	1	0	1	0	0	1	0	0	2	69		IS256	SPIROCHAETIA	20.2899	26.087	2.89855	11.5942	4.34783	7.24638	5.7971	2.89855	7.24638	0	4.34783	0	1.44928	0	1.44928	0	0	1.44928	0	0	2.89855
IS256	STENOSARCHAEA GROUP	26	26	17	21	15	7	10	4	2	1	2	1	1	3	1	0	1	0	1	0	2	141		IS256	STENOSARCHAEA GROUP	18.4397	18.4397	12.0567	14.8936	10.6383	4.96454	7.0922	2.83688	1.41844	0.70922	1.41844	0.70922	0.70922	2.12766	0.70922	0	0.70922	0	0.70922	0	1.41844
IS256	SYNERGISTIA	23	9	2	1	1	1	3	2	0	0	0	1	0	1	0	0	1	1	0	0	0	46		IS256	SYNERGISTIA	50	19.5652	4.34783	2.17391	2.17391	2.17391	6.52174	4.34783	0	0	0	2.17391	0	2.17391	0	0	2.17391	2.17391	0	0	0
IS256	TENERICUTES	4	0	2	1	0	0	3	0	0	0	0	0	0	0	0	0	0	0	0	0	0	10		IS256	TENERICUTES	40	0	20	10	0	0	30	0	0	0	0	0	0	0	0	0	0	0	0	0	0
IS256	THAUMARCHAEOTA	0	0	0	0	0	0	0	0	0	0	0	0	0	0	0	0	0	0	0	0	0	0		IS256	THAUMARCHAEOTA	0	0	0	0	0	0	0	0	0	0	0	0	0	0	0	0	0	0	0	0	0
IS256	THERMOCOCCI	0	0	0	0	0	0	0	0	0	0	0	0	0	0	0	0	0	0	0	0	0	0		IS256	THERMOCOCCI	0	0	0	0	0	0	0	0	0	0	0	0	0	0	0	0	0	0	0	0	0
IS256	THERMODESULFOBACTERIA	2	7	5	2	5	2	1	2	0	0	0	1	0	0	0	0	0	0	0	0	0	27		IS256	THERMODESULFOBACTERIA	7.40741	25.9259	18.5185	7.40741	18.5185	7.40741	3.7037	7.40741	0	0	0	3.7037	0	0	0	0	0	0	0	0	0
IS256	THERMOTOGAE	12	7	5	2	3	4	1	1	1	0	0	0	0	0	0	0	2	0	0	0	2	40		IS256	THERMOTOGAE	30	17.5	12.5	5	7.5	10	2.5	2.5	2.5	0	0	0	0	0	0	0	5	0	0	0	5
IS256	UNCLASSIFIED TERRABACTERIA GROUP	0	0	0	0	0	0	0	0	0	0	0	0	0	0	0	0	0	0	0	0	0	0		IS256	UNCLASSIFIED TERRABACTERIA GROUP	0	0	0	0	0	0	0	0	0	0	0	0	0	0	0	0	0	0	0	0	0
IS256	VERRUCOMICROBIA	0	1	1	0	1	0	0	0	0	0	0	0	0	0	0	0	0	0	0	0	0	3		IS256	VERRUCOMICROBIA	0	33.3333	33.3333	0	33.3333	0	0	0	0	0	0	0	0	0	0	0	0	0	0	0	0
IS256	ZETAPROTEOBACTERIA	0	0	0	0	0	0	0	0	0	0	0	0	0	0	0	0	0	0	0	0	0	0		IS256	ZETAPROTEOBACTERIA	0	0	0	0	0	0	0	0	0	0	0	0	0	0	0	0	0	0	0	0	0
IS3	ACIDITHIOBACILLIA	5	9	7	6	6	1	4	0	0	2	0	1	0	0	0	0	0	1	0	0	1	43		IS3	ACIDITHIOBACILLIA	11.6279	20.9302	16.2791	13.9535	13.9535	2.32558	9.30233	0	0	4.65116	0	2.32558	0	0	0	0	0	2.32558	0	0	2.32558
IS3	ACIDOBACTERIIA	2	3	1	4	2	2	0	0	1	0	0	0	0	0	0	0	0	0	0	0	0	15		IS3	ACIDOBACTERIIA	13.3333	20	6.66667	26.6667	13.3333	13.3333	0	0	6.66667	0	0	0	0	0	0	0	0	0	0	0	0
IS3	ACTINOBACTERIA	2219	1371	716	1044	570	635	368	369	154	162	129	101	89	163	52	73	73	53	45	37	447	8870		IS3	ACTINOBACTERIA	25.0169	15.4566	8.07215	11.77	6.42616	7.15896	4.14882	4.16009	1.73619	1.82638	1.45434	1.13867	1.00338	1.83766	0.586246	0.822999	0.822999	0.59752	0.507328	0.417136	5.03946
IS3	ALPHAPROTEOBACTERIA	1347	1006	750	729	471	342	299	325	196	194	127	102	114	116	80	55	72	46	35	24	345	6775		IS3	ALPHAPROTEOBACTERIA	19.8819	14.8487	11.0701	10.7601	6.95203	5.04797	4.41328	4.79705	2.89299	2.86347	1.87454	1.50554	1.68266	1.71218	1.18081	0.811808	1.06273	0.678967	0.516605	0.354244	5.09225
IS3	AQUIFICAE	5	4	1	1	2	0	0	1	0	0	1	0	0	0	0	1	0	0	0	0	0	16		IS3	AQUIFICAE	31.25	25	6.25	6.25	12.5	0	0	6.25	0	0	6.25	0	0	0	0	6.25	0	0	0	0	0
IS3	ARCHAEOGLOBI	0	0	0	0	0	0	0	0	0	0	0	0	0	0	0	0	0	0	0	0	0	0		IS3	ARCHAEOGLOBI	0	0	0	0	0	0	0	0	0	0	0	0	0	0	0	0	0	0	0	0	0
IS3	ARMATIMONADETES	0	0	0	1	0	0	1	0	0	0	0	0	0	0	0	0	0	0	0	0	0	2		IS3	ARMATIMONADETES	0	0	0	50	0	0	50	0	0	0	0	0	0	0	0	0	0	0	0	0	0
IS3	BACTERIA CANDIDATE PHYLA	0	0	0	0	0	0	0	0	0	0	0	0	0	0	0	0	0	0	0	0	0	0		IS3	BACTERIA CANDIDATE PHYLA	0	0	0	0	0	0	0	0	0	0	0	0	0	0	0	0	0	0	0	0	0
IS3	BACTEROIDETES/CHLOROBI GROUP	321	228	161	134	112	72	65	46	28	35	21	24	11	11	5	7	5	5	0	6	17	1314		IS3	BACTEROIDETES/CHLOROBI GROUP	24.4292	17.3516	12.2527	10.1979	8.52359	5.47945	4.94673	3.50076	2.1309	2.66362	1.59817	1.82648	0.837139	0.837139	0.380518	0.532725	0.380518	0.380518	0	0.456621	1.29376
IS3	BETAPROTEOBACTERIA	3334	2026	1395	1000	728	568	563	368	332	275	271	247	210	144	133	119	131	65	44	44	429	12426		IS3	BETAPROTEOBACTERIA	26.8308	16.3045	11.2265	8.04764	5.85868	4.57106	4.53082	2.96153	2.67182	2.2131	2.18091	1.98777	1.69	1.15886	1.07034	0.957669	1.05424	0.523097	0.354096	0.354096	3.45244
IS3	BLASTOCATELLIA	0	0	0	0	0	0	0	0	0	0	0	0	0	0	0	0	0	0	0	0	0	0		IS3	BLASTOCATELLIA	0	0	0	0	0	0	0	0	0	0	0	0	0	0	0	0	0	0	0	0	0
IS3	CALDISERICIA	0	0	0	0	0	0	0	1	0	0	0	0	0	0	0	0	0	0	0	0	0	1		IS3	CALDISERICIA	0	0	0	0	0	0	0	100	0	0	0	0	0	0	0	0	0	0	0	0	0
IS3	CALDITRICHAE	1	0	0	0	0	0	0	0	0	0	0	0	0	0	0	0	0	0	0	0	0	1		IS3	CALDITRICHAE	100	0	0	0	0	0	0	0	0	0	0	0	0	0	0	0	0	0	0	0	0
IS3	CANDIDATUS CLOACIMONETES	0	0	0	1	0	0	0	0	0	0	0	0	0	0	0	0	0	0	0	0	0	1		IS3	CANDIDATUS CLOACIMONETES	0	0	0	100	0	0	0	0	0	0	0	0	0	0	0	0	0	0	0	0	0
IS3	CANDIDATUS KORARCHAEOTA	0	0	0	0	0	0	0	0	0	0	0	0	0	0	0	0	0	0	0	0	0	0		IS3	CANDIDATUS KORARCHAEOTA	0	0	0	0	0	0	0	0	0	0	0	0	0	0	0	0	0	0	0	0	0
IS3	CANDIDATUS MICRARCHAEOTA	0	0	0	0	0	0	0	0	0	0	0	0	0	0	0	0	0	0	0	0	0	0		IS3	CANDIDATUS MICRARCHAEOTA	0	0	0	0	0	0	0	0	0	0	0	0	0	0	0	0	0	0	0	0	0
IS3	CHLAMYDIAE	6	5	1	0	1	0	0	0	0	0	0	0	0	0	0	0	0	0	0	0	0	13		IS3	CHLAMYDIAE	46.1538	38.4615	7.69231	0	7.69231	0	0	0	0	0	0	0	0	0	0	0	0	0	0	0	0
IS3	CHLOROFLEXI	22	13	9	8	6	4	2	3	1	2	1	2	4	0	0	0	0	0	1	0	1	79		IS3	CHLOROFLEXI	27.8481	16.4557	11.3924	10.1266	7.59494	5.06329	2.53165	3.79747	1.26582	2.53165	1.26582	2.53165	5.06329	0	0	0	0	0	1.26582	0	1.26582
IS3	CHRYSIOGENETES	5	2	0	0	0	1	0	1	0	0	0	0	0	0	0	1	0	0	0	0	0	10		IS3	CHRYSIOGENETES	50	20	0	0	0	10	0	10	0	0	0	0	0	0	0	10	0	0	0	0	0
IS3	COPROTHERMOBACTEROTA	0	0	0	0	0	0	0	0	0	0	0	0	0	0	0	0	0	0	0	0	0	0		IS3	COPROTHERMOBACTEROTA	0	0	0	0	0	0	0	0	0	0	0	0	0	0	0	0	0	0	0	0	0
IS3	CRENARCHAEOTA	0	0	0	0	0	0	0	0	0	0	0	0	0	0	0	0	0	0	0	0	0	0		IS3	CRENARCHAEOTA	0	0	0	0	0	0	0	0	0	0	0	0	0	0	0	0	0	0	0	0	0
IS3	CYANOBACTERIA/MELAINABACTERIA GROUP	29	20	15	10	8	6	4	4	4	2	0	1	3	1	1	1	0	0	0	0	7	116		IS3	CYANOBACTERIA/MELAINABACTERIA GROUP	25	17.2414	12.931	8.62069	6.89655	5.17241	3.44828	3.44828	3.44828	1.72414	0	0.862069	2.58621	0.862069	0.862069	0.862069	0	0	0	0	6.03448
IS3	DEFERRIBACTERES	4	12	6	1	3	0	2	0	0	0	0	0	0	0	0	0	0	0	0	0	1	29		IS3	DEFERRIBACTERES	13.7931	41.3793	20.6897	3.44828	10.3448	0	6.89655	0	0	0	0	0	0	0	0	0	0	0	0	0	3.44828
IS3	DEINOCOCCUS-THERMUS	16	11	6	5	6	7	4	6	1	1	1	1	2	0	2	1	0	0	0	0	2	72		IS3	DEINOCOCCUS-THERMUS	22.2222	15.2778	8.33333	6.94444	8.33333	9.72222	5.55556	8.33333	1.38889	1.38889	1.38889	1.38889	2.77778	0	2.77778	1.38889	0	0	0	0	2.77778
IS3	DELTA/EPSILON SUBDIVISIONS	115	100	66	50	36	42	23	19	17	9	11	13	5	6	7	4	4	2	3	4	24	560		IS3	DELTA/EPSILON SUBDIVISIONS	20.5357	17.8571	11.7857	8.92857	6.42857	7.5	4.10714	3.39286	3.03571	1.60714	1.96429	2.32143	0.892857	1.07143	1.25	0.714286	0.714286	0.357143	0.535714	0.714286	4.28571
IS3	DIAFORARCHAEA GROUP	3	2	3	2	0	0	1	0	0	0	0	0	0	0	0	0	0	0	0	0	1	12		IS3	DIAFORARCHAEA GROUP	25	16.6667	25	16.6667	0	0	8.33333	0	0	0	0	0	0	0	0	0	0	0	0	0	8.33333
IS3	DICTYOGLOMIA	0	0	0	0	0	0	0	0	0	0	0	0	0	0	0	0	0	0	0	0	0	0		IS3	DICTYOGLOMIA	0	0	0	0	0	0	0	0	0	0	0	0	0	0	0	0	0	0	0	0	0
IS3	ELUSIMICROBIA	0	0	0	0	0	0	0	0	0	0	0	0	0	0	0	0	0	0	0	0	0	0		IS3	ELUSIMICROBIA	0	0	0	0	0	0	0	0	0	0	0	0	0	0	0	0	0	0	0	0	0
IS3	ENDOMICROBIA	0	0	0	0	0	0	0	0	0	0	0	0	0	0	0	0	0	0	0	0	0	0		IS3	ENDOMICROBIA	0	0	0	0	0	0	0	0	0	0	0	0	0	0	0	0	0	0	0	0	0
IS3	ENVIRONMENTAL SAMPLES	0	0	0	0	0	0	0	0	0	0	0	0	0	0	0	0	0	0	0	0	0	0		IS3	ENVIRONMENTAL SAMPLES	0	0	0	0	0	0	0	0	0	0	0	0	0	0	0	0	0	0	0	0	0
IS3	FIBROBACTERES	0	0	0	0	0	0	0	0	0	0	0	0	0	0	0	0	0	0	0	0	0	0		IS3	FIBROBACTERES	0	0	0	0	0	0	0	0	0	0	0	0	0	0	0	0	0	0	0	0	0
IS3	FIRMICUTES	5664	2734	1577	1282	1357	746	421	267	380	200	126	133	91	108	104	114	51	39	30	69	309	15802		IS3	FIRMICUTES	35.8436	17.3016	9.97975	8.1129	8.58752	4.72092	2.66422	1.68966	2.40476	1.26566	0.797367	0.841666	0.575876	0.683458	0.658145	0.721428	0.322744	0.246804	0.189849	0.436654	1.95545
IS3	FUSOBACTERIIA	82	28	18	7	4	5	0	1	7	0	0	0	0	0	0	1	0	0	0	0	2	155		IS3	FUSOBACTERIIA	52.9032	18.0645	11.6129	4.51613	2.58065	3.22581	0	0.645161	4.51613	0	0	0	0	0	0	0.645161	0	0	0	0	1.29032
IS3	GAMMAPROTEOBACTERIA	8814	6388	4779	3844	2686	2110	1692	1133	1091	833	829	745	437	466	466	274	294	459	243	204	1753	39540		IS3	GAMMAPROTEOBACTERIA	22.2914	16.1558	12.0865	9.7218	6.79312	5.33637	4.27921	2.86545	2.75923	2.10673	2.09661	1.88417	1.10521	1.17855	1.17855	0.692969	0.743551	1.16085	0.614568	0.515933	4.43349
IS3	GEMMATIMONADETES	1	2	4	2	0	1	0	0	0	1	0	0	0	0	0	0	0	0	0	0	0	11		IS3	GEMMATIMONADETES	9.09091	18.1818	36.3636	18.1818	0	9.09091	0	0	0	9.09091	0	0	0	0	0	0	0	0	0	0	0
IS3	KIRITIMATIELLAEOTA	2	4	1	0	0	1	0	0	0	0	0	1	0	0	0	0	0	0	0	0	0	9		IS3	KIRITIMATIELLAEOTA	22.2222	44.4444	11.1111	0	0	11.1111	0	0	0	0	0	11.1111	0	0	0	0	0	0	0	0	0
IS3	METHANOMADA GROUP	1	1	0	0	0	0	0	0	0	0	0	0	0	0	0	0	0	0	0	0	0	2		IS3	METHANOMADA GROUP	50	50	0	0	0	0	0	0	0	0	0	0	0	0	0	0	0	0	0	0	0
IS3	NITROSPIRA	6	9	8	6	5	7	0	1	1	0	1	0	0	1	1	0	0	0	0	0	0	46		IS3	NITROSPIRA	13.0435	19.5652	17.3913	13.0435	10.8696	15.2174	0	2.17391	2.17391	0	2.17391	0	0	2.17391	2.17391	0	0	0	0	0	0
IS3	OLIGOFLEXIA	10	4	4	1	2	2	0	0	0	0	0	0	0	0	0	0	0	0	0	0	0	23		IS3	OLIGOFLEXIA	43.4783	17.3913	17.3913	4.34783	8.69565	8.69565	0	0	0	0	0	0	0	0	0	0	0	0	0	0	0
IS3	PLANCTOMYCETES	24	13	7	5	5	17	5	2	3	4	0	1	0	0	0	1	0	0	0	0	0	87		IS3	PLANCTOMYCETES	27.5862	14.9425	8.04598	5.74713	5.74713	19.5402	5.74713	2.29885	3.44828	4.5977	0	1.14943	0	0	0	1.14943	0	0	0	0	0
IS3	SOLIBACTERES	6	0	3	0	0	0	2	1	0	0	1	0	1	1	0	1	0	0	0	0	1	17		IS3	SOLIBACTERES	35.2941	0	17.6471	0	0	0	11.7647	5.88235	0	0	5.88235	0	5.88235	5.88235	0	5.88235	0	0	0	0	5.88235
IS3	SPIROCHAETIA	47	27	27	31	27	13	26	13	19	6	5	10	3	5	4	3	3	3	0	2	5	279		IS3	SPIROCHAETIA	16.8459	9.67742	9.67742	11.1111	9.67742	4.6595	9.319	4.6595	6.81004	2.15054	1.79211	3.58423	1.07527	1.79211	1.43369	1.07527	1.07527	1.07527	0	0.716846	1.79211
IS3	STENOSARCHAEA GROUP	3	0	2	2	0	2	1	0	1	0	3	1	0	0	1	0	0	0	0	0	1	17		IS3	STENOSARCHAEA GROUP	17.6471	0	11.7647	11.7647	0	11.7647	5.88235	0	5.88235	0	17.6471	5.88235	0	0	5.88235	0	0	0	0	0	5.88235
IS3	SYNERGISTIA	1	4	3	3	3	4	1	4	1	0	0	1	0	0	0	0	0	0	0	0	0	25		IS3	SYNERGISTIA	4	16	12	12	12	16	4	16	4	0	0	4	0	0	0	0	0	0	0	0	0
IS3	TENERICUTES	394	141	86	98	46	27	32	23	34	19	5	3	9	4	6	4	2	5	1	1	38	978		IS3	TENERICUTES	40.2863	14.4172	8.79346	10.0204	4.70348	2.76074	3.27198	2.35174	3.47648	1.94274	0.511247	0.306748	0.920245	0.408998	0.613497	0.408998	0.204499	0.511247	0.102249	0.102249	3.88548
IS3	THAUMARCHAEOTA	0	0	0	0	0	0	0	0	0	0	0	0	0	0	0	0	0	0	0	0	0	0		IS3	THAUMARCHAEOTA	0	0	0	0	0	0	0	0	0	0	0	0	0	0	0	0	0	0	0	0	0
IS3	THERMOCOCCI	0	0	0	0	0	0	0	0	0	0	0	0	0	0	0	0	0	0	0	0	0	0		IS3	THERMOCOCCI	0	0	0	0	0	0	0	0	0	0	0	0	0	0	0	0	0	0	0	0	0
IS3	THERMODESULFOBACTERIA	0	0	0	0	0	0	0	0	0	0	0	0	0	0	0	0	0	0	0	0	0	0		IS3	THERMODESULFOBACTERIA	0	0	0	0	0	0	0	0	0	0	0	0	0	0	0	0	0	0	0	0	0
IS3	THERMOTOGAE	20	12	9	5	5	2	1	3	1	0	2	2	0	1	0	1	2	0	0	1	2	69		IS3	THERMOTOGAE	28.9855	17.3913	13.0435	7.24638	7.24638	2.89855	1.44928	4.34783	1.44928	0	2.89855	2.89855	0	1.44928	0	1.44928	2.89855	0	0	1.44928	2.89855
IS3	UNCLASSIFIED TERRABACTERIA GROUP	0	0	0	0	0	0	0	0	0	0	0	0	0	0	0	0	0	0	0	0	0	0		IS3	UNCLASSIFIED TERRABACTERIA GROUP	0	0	0	0	0	0	0	0	0	0	0	0	0	0	0	0	0	0	0	0	0
IS3	VERRUCOMICROBIA	6	2	4	1	1	0	1	0	0	0	0	0	0	0	0	0	0	2	0	0	1	18		IS3	VERRUCOMICROBIA	33.3333	11.1111	22.2222	5.55556	5.55556	0	5.55556	0	0	0	0	0	0	0	0	0	0	11.1111	0	0	5.55556
IS3	ZETAPROTEOBACTERIA	0	0	0	0	0	0	0	0	0	0	0	0	0	0	0	0	0	0	0	0	0	0		IS3	ZETAPROTEOBACTERIA	0	0	0	0	0	0	0	0	0	0	0	0	0	0	0	0	0	0	0	0	0
IS30	ACIDITHIOBACILLIA	0	0	0	0	2	0	0	0	0	0	0	0	0	0	0	0	0	0	0	0	0	2		IS30	ACIDITHIOBACILLIA	0	0	0	0	100	0	0	0	0	0	0	0	0	0	0	0	0	0	0	0	0
IS30	ACIDOBACTERIIA	6	6	1	3	0	2	0	0	0	0	0	0	0	0	0	0	0	0	0	0	0	18		IS30	ACIDOBACTERIIA	33.3333	33.3333	5.55556	16.6667	0	11.1111	0	0	0	0	0	0	0	0	0	0	0	0	0	0	0
IS30	ACTINOBACTERIA	334	514	209	136	81	67	75	37	20	25	23	28	20	10	16	8	9	3	5	12	44	1676		IS30	ACTINOBACTERIA	19.9284	30.6683	12.4702	8.11456	4.83294	3.99761	4.47494	2.20764	1.19332	1.49165	1.37232	1.67064	1.19332	0.596659	0.954654	0.477327	0.536993	0.178998	0.298329	0.71599	2.6253
IS30	ALPHAPROTEOBACTERIA	88	101	96	53	33	34	19	10	10	7	4	6	7	5	6	2	3	4	2	3	11	504		IS30	ALPHAPROTEOBACTERIA	17.4603	20.0397	19.0476	10.5159	6.54762	6.74603	3.76984	1.98413	1.98413	1.38889	0.793651	1.19048	1.38889	0.992063	1.19048	0.396825	0.595238	0.793651	0.396825	0.595238	2.18254
IS30	AQUIFICAE	0	0	0	0	0	0	0	0	0	0	0	0	0	0	0	0	0	0	0	0	0	0		IS30	AQUIFICAE	0	0	0	0	0	0	0	0	0	0	0	0	0	0	0	0	0	0	0	0	0
IS30	ARCHAEOGLOBI	0	0	0	0	0	0	0	0	0	0	0	0	0	0	0	0	0	0	0	0	0	0		IS30	ARCHAEOGLOBI	0	0	0	0	0	0	0	0	0	0	0	0	0	0	0	0	0	0	0	0	0
IS30	ARMATIMONADETES	0	0	0	0	0	0	0	0	0	0	0	0	0	0	0	0	0	0	0	0	0	0		IS30	ARMATIMONADETES	0	0	0	0	0	0	0	0	0	0	0	0	0	0	0	0	0	0	0	0	0
IS30	BACTERIA CANDIDATE PHYLA	0	0	0	0	0	0	0	0	0	0	0	0	0	0	0	0	0	0	0	0	0	0		IS30	BACTERIA CANDIDATE PHYLA	0	0	0	0	0	0	0	0	0	0	0	0	0	0	0	0	0	0	0	0	0
IS30	BACTEROIDETES/CHLOROBI GROUP	63	42	45	26	16	10	4	11	0	7	4	4	2	3	3	1	0	0	1	1	6	249		IS30	BACTEROIDETES/CHLOROBI GROUP	25.3012	16.8675	18.0723	10.4418	6.4257	4.01606	1.60643	4.41767	0	2.81124	1.60643	1.60643	0.803213	1.20482	1.20482	0.401606	0	0	0.401606	0.401606	2.40964
IS30	BETAPROTEOBACTERIA	369	206	128	155	84	76	39	93	73	48	25	38	5	19	9	17	1	15	5	4	46	1455		IS30	BETAPROTEOBACTERIA	25.3608	14.1581	8.79725	10.6529	5.7732	5.22337	2.68041	6.39175	5.01718	3.29897	1.71821	2.61168	0.343643	1.30584	0.618557	1.16838	0.0687285	1.03093	0.343643	0.274914	3.16151
IS30	BLASTOCATELLIA	0	0	0	0	0	0	0	0	0	0	0	0	0	0	0	0	0	0	0	0	0	0		IS30	BLASTOCATELLIA	0	0	0	0	0	0	0	0	0	0	0	0	0	0	0	0	0	0	0	0	0
IS30	CALDISERICIA	0	0	0	0	0	0	0	0	0	0	0	0	0	0	0	0	0	0	0	0	0	0		IS30	CALDISERICIA	0	0	0	0	0	0	0	0	0	0	0	0	0	0	0	0	0	0	0	0	0
IS30	CALDITRICHAE	0	0	0	0	0	0	0	0	0	0	0	0	0	0	0	0	0	0	0	0	0	0		IS30	CALDITRICHAE	0	0	0	0	0	0	0	0	0	0	0	0	0	0	0	0	0	0	0	0	0
IS30	CANDIDATUS CLOACIMONETES	0	0	0	0	0	0	0	0	0	0	0	0	0	0	0	0	0	0	0	0	0	0		IS30	CANDIDATUS CLOACIMONETES	0	0	0	0	0	0	0	0	0	0	0	0	0	0	0	0	0	0	0	0	0
IS30	CANDIDATUS KORARCHAEOTA	0	0	0	0	0	0	0	0	0	0	0	0	0	0	0	0	0	0	0	0	0	0		IS30	CANDIDATUS KORARCHAEOTA	0	0	0	0	0	0	0	0	0	0	0	0	0	0	0	0	0	0	0	0	0
IS30	CANDIDATUS MICRARCHAEOTA	0	0	0	0	0	0	0	0	0	0	0	0	0	0	0	0	0	0	0	0	0	0		IS30	CANDIDATUS MICRARCHAEOTA	0	0	0	0	0	0	0	0	0	0	0	0	0	0	0	0	0	0	0	0	0
IS30	CHLAMYDIAE	0	0	0	0	1	0	0	0	0	0	0	0	0	0	0	0	0	0	0	0	0	1		IS30	CHLAMYDIAE	0	0	0	0	100	0	0	0	0	0	0	0	0	0	0	0	0	0	0	0	0
IS30	CHLOROFLEXI	0	0	0	0	0	0	0	0	0	0	0	0	0	0	0	0	0	0	0	0	0	0		IS30	CHLOROFLEXI	0	0	0	0	0	0	0	0	0	0	0	0	0	0	0	0	0	0	0	0	0
IS30	CHRYSIOGENETES	0	0	0	0	0	0	0	0	0	0	0	0	0	0	0	0	0	0	0	0	0	0		IS30	CHRYSIOGENETES	0	0	0	0	0	0	0	0	0	0	0	0	0	0	0	0	0	0	0	0	0
IS30	COPROTHERMOBACTEROTA	0	0	0	0	0	0	0	0	0	0	0	0	0	0	0	0	0	0	0	0	0	0		IS30	COPROTHERMOBACTEROTA	0	0	0	0	0	0	0	0	0	0	0	0	0	0	0	0	0	0	0	0	0
IS30	CRENARCHAEOTA	0	0	0	0	0	0	0	0	0	0	0	0	0	0	0	0	0	0	0	0	0	0		IS30	CRENARCHAEOTA	0	0	0	0	0	0	0	0	0	0	0	0	0	0	0	0	0	0	0	0	0
IS30	CYANOBACTERIA/MELAINABACTERIA GROUP	20	12	6	4	3	1	6	1	1	0	1	1	0	0	0	0	0	0	0	2	1	59		IS30	CYANOBACTERIA/MELAINABACTERIA GROUP	33.8983	20.339	10.1695	6.77966	5.08475	1.69492	10.1695	1.69492	1.69492	0	1.69492	1.69492	0	0	0	0	0	0	0	3.38983	1.69492
IS30	DEFERRIBACTERES	0	0	0	0	0	0	0	0	0	0	0	0	0	0	0	0	0	0	0	0	0	0		IS30	DEFERRIBACTERES	0	0	0	0	0	0	0	0	0	0	0	0	0	0	0	0	0	0	0	0	0
IS30	DEINOCOCCUS-THERMUS	0	1	1	0	0	0	0	0	0	0	0	0	0	0	0	0	0	0	0	0	0	2		IS30	DEINOCOCCUS-THERMUS	0	50	50	0	0	0	0	0	0	0	0	0	0	0	0	0	0	0	0	0	0
IS30	DELTA/EPSILON SUBDIVISIONS	18	4	8	6	7	2	1	8	1	3	1	2	0	1	0	0	1	0	1	0	1	65		IS30	DELTA/EPSILON SUBDIVISIONS	27.6923	6.15385	12.3077	9.23077	10.7692	3.07692	1.53846	12.3077	1.53846	4.61538	1.53846	3.07692	0	1.53846	0	0	1.53846	0	1.53846	0	1.53846
IS30	DIAFORARCHAEA GROUP	0	0	0	0	0	0	0	0	0	0	0	0	0	0	0	0	0	0	0	0	0	0		IS30	DIAFORARCHAEA GROUP	0	0	0	0	0	0	0	0	0	0	0	0	0	0	0	0	0	0	0	0	0
IS30	DICTYOGLOMIA	0	0	0	0	0	0	0	0	0	0	0	0	0	0	0	0	0	0	0	0	0	0		IS30	DICTYOGLOMIA	0	0	0	0	0	0	0	0	0	0	0	0	0	0	0	0	0	0	0	0	0
IS30	ELUSIMICROBIA	0	0	0	0	0	0	0	0	0	0	0	0	0	0	0	0	0	0	0	0	0	0		IS30	ELUSIMICROBIA	0	0	0	0	0	0	0	0	0	0	0	0	0	0	0	0	0	0	0	0	0
IS30	ENDOMICROBIA	0	0	0	0	0	0	0	0	0	0	0	0	0	0	0	0	0	0	0	0	0	0		IS30	ENDOMICROBIA	0	0	0	0	0	0	0	0	0	0	0	0	0	0	0	0	0	0	0	0	0
IS30	ENVIRONMENTAL SAMPLES	0	0	0	0	0	0	0	0	0	0	0	0	0	0	0	0	0	0	0	0	0	0		IS30	ENVIRONMENTAL SAMPLES	0	0	0	0	0	0	0	0	0	0	0	0	0	0	0	0	0	0	0	0	0
IS30	FIBROBACTERES	0	0	0	0	0	0	0	0	0	0	0	0	0	0	0	0	0	0	0	0	0	0		IS30	FIBROBACTERES	0	0	0	0	0	0	0	0	0	0	0	0	0	0	0	0	0	0	0	0	0
IS30	FIRMICUTES	2340	1955	1271	727	524	361	326	219	143	116	144	73	77	56	41	38	39	26	26	26	211	8739		IS30	FIRMICUTES	26.7765	22.371	14.544	8.31903	5.99611	4.13091	3.7304	2.50601	1.63634	1.32738	1.64779	0.835336	0.881108	0.640806	0.469161	0.434832	0.446275	0.297517	0.297517	0.297517	2.41446
IS30	FUSOBACTERIIA	0	5	2	0	3	3	0	0	0	0	0	0	0	0	0	0	0	0	0	0	0	13		IS30	FUSOBACTERIIA	0	38.4615	15.3846	0	23.0769	23.0769	0	0	0	0	0	0	0	0	0	0	0	0	0	0	0
IS30	GAMMAPROTEOBACTERIA	1491	1203	793	640	457	453	385	294	294	244	112	96	164	79	101	59	69	44	27	24	328	7357		IS30	GAMMAPROTEOBACTERIA	20.2664	16.3518	10.7789	8.6992	6.21177	6.1574	5.23311	3.99619	3.99619	3.31657	1.52236	1.30488	2.22917	1.07381	1.37284	0.801957	0.937882	0.59807	0.366997	0.32622	4.45834
IS30	GEMMATIMONADETES	1	0	0	0	0	0	0	0	0	0	0	0	0	0	0	0	0	0	0	0	0	1		IS30	GEMMATIMONADETES	100	0	0	0	0	0	0	0	0	0	0	0	0	0	0	0	0	0	0	0	0
IS30	KIRITIMATIELLAEOTA	0	3	6	1	0	0	0	0	1	0	0	0	0	0	0	0	0	0	0	0	0	11		IS30	KIRITIMATIELLAEOTA	0	27.2727	54.5455	9.09091	0	0	0	0	9.09091	0	0	0	0	0	0	0	0	0	0	0	0
IS30	METHANOMADA GROUP	0	0	0	0	0	0	0	0	0	0	0	0	0	0	0	0	0	0	0	0	0	0		IS30	METHANOMADA GROUP	0	0	0	0	0	0	0	0	0	0	0	0	0	0	0	0	0	0	0	0	0
IS30	NITROSPIRA	1	0	1	0	0	0	0	0	0	0	0	0	0	0	0	0	0	0	0	0	0	2		IS30	NITROSPIRA	50	0	50	0	0	0	0	0	0	0	0	0	0	0	0	0	0	0	0	0	0
IS30	OLIGOFLEXIA	0	0	0	0	0	0	0	0	0	0	0	0	0	0	0	0	0	0	0	0	0	0		IS30	OLIGOFLEXIA	0	0	0	0	0	0	0	0	0	0	0	0	0	0	0	0	0	0	0	0	0
IS30	PLANCTOMYCETES	2	1	2	1	2	2	0	1	0	1	0	0	0	0	0	0	0	0	0	0	0	12		IS30	PLANCTOMYCETES	16.6667	8.33333	16.6667	8.33333	16.6667	16.6667	0	8.33333	0	8.33333	0	0	0	0	0	0	0	0	0	0	0
IS30	SOLIBACTERES	0	0	0	0	0	0	0	0	0	0	0	0	0	0	0	0	0	0	0	0	0	0		IS30	SOLIBACTERES	0	0	0	0	0	0	0	0	0	0	0	0	0	0	0	0	0	0	0	0	0
IS30	SPIROCHAETIA	9	8	6	2	1	1	0	2	1	1	1	0	0	1	0	0	0	0	0	0	0	33		IS30	SPIROCHAETIA	27.2727	24.2424	18.1818	6.06061	3.0303	3.0303	0	6.06061	3.0303	3.0303	3.0303	0	0	3.0303	0	0	0	0	0	0	0
IS30	STENOSARCHAEA GROUP	0	0	0	0	0	0	0	0	0	0	0	0	0	0	0	0	0	0	0	0	0	0		IS30	STENOSARCHAEA GROUP	0	0	0	0	0	0	0	0	0	0	0	0	0	0	0	0	0	0	0	0	0
IS30	SYNERGISTIA	0	0	0	0	0	0	1	0	0	0	0	0	0	0	0	0	0	0	0	0	0	1		IS30	SYNERGISTIA	0	0	0	0	0	0	100	0	0	0	0	0	0	0	0	0	0	0	0	0	0
IS30	TENERICUTES	122	146	102	57	54	32	33	28	16	16	8	6	9	32	5	4	4	5	0	2	26	707		IS30	TENERICUTES	17.256	20.6506	14.4272	8.06223	7.63791	4.52617	4.66761	3.9604	2.26308	2.26308	1.13154	0.848656	1.27298	4.52617	0.707214	0.565771	0.565771	0.707214	0	0.282885	3.67751
IS30	THAUMARCHAEOTA	0	0	0	0	0	0	0	0	0	0	0	0	0	0	0	0	0	0	0	0	0	0		IS30	THAUMARCHAEOTA	0	0	0	0	0	0	0	0	0	0	0	0	0	0	0	0	0	0	0	0	0
IS30	THERMOCOCCI	0	0	0	0	0	0	0	0	0	0	0	0	0	0	0	0	0	0	0	0	0	0		IS30	THERMOCOCCI	0	0	0	0	0	0	0	0	0	0	0	0	0	0	0	0	0	0	0	0	0
IS30	THERMODESULFOBACTERIA	0	0	0	0	0	0	0	0	0	0	0	0	0	0	0	0	0	0	0	0	0	0		IS30	THERMODESULFOBACTERIA	0	0	0	0	0	0	0	0	0	0	0	0	0	0	0	0	0	0	0	0	0
IS30	THERMOTOGAE	0	0	0	0	0	0	0	0	0	0	0	0	0	0	0	0	0	0	0	0	0	0		IS30	THERMOTOGAE	0	0	0	0	0	0	0	0	0	0	0	0	0	0	0	0	0	0	0	0	0
IS30	UNCLASSIFIED TERRABACTERIA GROUP	0	0	0	0	0	0	0	0	0	0	0	0	0	0	0	0	0	0	0	0	0	0		IS30	UNCLASSIFIED TERRABACTERIA GROUP	0	0	0	0	0	0	0	0	0	0	0	0	0	0	0	0	0	0	0	0	0
IS30	VERRUCOMICROBIA	0	0	0	0	0	0	0	0	0	0	0	0	0	0	0	0	0	0	0	0	0	0		IS30	VERRUCOMICROBIA	0	0	0	0	0	0	0	0	0	0	0	0	0	0	0	0	0	0	0	0	0
IS30	ZETAPROTEOBACTERIA	2	1	1	0	0	0	0	0	0	0	0	0	0	0	0	0	0	0	0	0	0	4		IS30	ZETAPROTEOBACTERIA	50	25	25	0	0	0	0	0	0	0	0	0	0	0	0	0	0	0	0	0	0
IS4	ACIDITHIOBACILLIA	0	0	0	0	0	1	2	0	0	0	0	0	0	0	0	0	0	0	0	0	0	3		IS4	ACIDITHIOBACILLIA	0	0	0	0	0	33.3333	66.6667	0	0	0	0	0	0	0	0	0	0	0	0	0	0
IS4	ACIDOBACTERIIA	0	5	6	2	2	0	0	0	0	0	0	0	0	0	0	0	0	0	0	0	0	15		IS4	ACIDOBACTERIIA	0	33.3333	40	13.3333	13.3333	0	0	0	0	0	0	0	0	0	0	0	0	0	0	0	0
IS4	ACTINOBACTERIA	286	466	421	320	251	201	142	114	82	59	84	24	34	22	13	18	20	12	4	8	23	2604		IS4	ACTINOBACTERIA	10.9831	17.8955	16.1674	12.2888	9.63902	7.71889	5.45315	4.37788	3.149	2.26575	3.22581	0.921659	1.30568	0.844854	0.499232	0.691244	0.768049	0.460829	0.15361	0.30722	0.883257
IS4	ALPHAPROTEOBACTERIA	215	200	98	87	48	14	32	10	10	8	6	8	6	2	2	5	0	1	2	1	10	765		IS4	ALPHAPROTEOBACTERIA	28.1046	26.1438	12.8105	11.3725	6.27451	1.83007	4.18301	1.30719	1.30719	1.04575	0.784314	1.04575	0.784314	0.261438	0.261438	0.653595	0	0.130719	0.261438	0.130719	1.30719
IS4	AQUIFICAE	0	0	0	0	0	0	0	0	0	0	0	0	0	0	0	0	0	0	0	0	0	0		IS4	AQUIFICAE	0	0	0	0	0	0	0	0	0	0	0	0	0	0	0	0	0	0	0	0	0
IS4	ARCHAEOGLOBI	0	0	0	0	0	0	0	0	0	0	0	0	0	0	0	0	0	0	0	0	0	0		IS4	ARCHAEOGLOBI	0	0	0	0	0	0	0	0	0	0	0	0	0	0	0	0	0	0	0	0	0
IS4	ARMATIMONADETES	1	1	0	1	0	0	0	0	0	0	0	0	0	0	0	0	0	0	0	0	0	3		IS4	ARMATIMONADETES	33.3333	33.3333	0	33.3333	0	0	0	0	0	0	0	0	0	0	0	0	0	0	0	0	0
IS4	BACTERIA CANDIDATE PHYLA	0	0	0	0	0	0	0	0	0	0	0	0	0	0	0	0	0	0	0	0	0	0		IS4	BACTERIA CANDIDATE PHYLA	0	0	0	0	0	0	0	0	0	0	0	0	0	0	0	0	0	0	0	0	0
IS4	BACTEROIDETES/CHLOROBI GROUP	357	287	241	147	96	107	67	29	27	13	16	14	8	7	3	2	1	7	4	0	18	1451		IS4	BACTEROIDETES/CHLOROBI GROUP	24.6037	19.7795	16.6092	10.1309	6.61613	7.37422	4.61751	1.99862	1.86079	0.895934	1.10269	0.964852	0.551344	0.482426	0.206754	0.137836	0.068918	0.482426	0.275672	0	1.24052
IS4	BETAPROTEOBACTERIA	233	122	67	57	46	28	17	22	24	19	7	6	6	0	4	4	1	2	4	1	12	682		IS4	BETAPROTEOBACTERIA	34.1642	17.8886	9.82405	8.35777	6.74487	4.10557	2.49267	3.22581	3.51906	2.78592	1.02639	0.879765	0.879765	0	0.58651	0.58651	0.146628	0.293255	0.58651	0.146628	1.75953
IS4	BLASTOCATELLIA	0	0	0	0	0	0	0	0	0	0	0	0	0	0	0	0	0	0	0	0	0	0		IS4	BLASTOCATELLIA	0	0	0	0	0	0	0	0	0	0	0	0	0	0	0	0	0	0	0	0	0
IS4	CALDISERICIA	0	0	0	0	0	0	0	0	0	0	0	0	0	0	0	0	0	0	0	0	0	0		IS4	CALDISERICIA	0	0	0	0	0	0	0	0	0	0	0	0	0	0	0	0	0	0	0	0	0
IS4	CALDITRICHAE	3	0	1	1	2	1	0	1	0	0	0	0	0	0	0	0	1	0	0	0	0	10		IS4	CALDITRICHAE	30	0	10	10	20	10	0	10	0	0	0	0	0	0	0	0	10	0	0	0	0
IS4	CANDIDATUS CLOACIMONETES	0	0	0	0	0	0	0	0	0	0	0	0	0	0	0	0	0	0	0	0	0	0		IS4	CANDIDATUS CLOACIMONETES	0	0	0	0	0	0	0	0	0	0	0	0	0	0	0	0	0	0	0	0	0
IS4	CANDIDATUS KORARCHAEOTA	0	0	0	0	0	0	0	0	0	0	0	0	0	0	0	0	0	0	0	0	0	0		IS4	CANDIDATUS KORARCHAEOTA	0	0	0	0	0	0	0	0	0	0	0	0	0	0	0	0	0	0	0	0	0
IS4	CANDIDATUS MICRARCHAEOTA	0	0	0	0	0	0	0	0	0	0	0	0	0	0	0	0	0	0	0	0	0	0		IS4	CANDIDATUS MICRARCHAEOTA	0	0	0	0	0	0	0	0	0	0	0	0	0	0	0	0	0	0	0	0	0
IS4	CHLAMYDIAE	1	1	0	0	0	0	0	0	0	0	0	0	0	0	0	0	0	0	0	0	0	2		IS4	CHLAMYDIAE	50	50	0	0	0	0	0	0	0	0	0	0	0	0	0	0	0	0	0	0	0
IS4	CHLOROFLEXI	38	2	2	4	2	1	3	0	0	1	0	1	0	1	0	1	1	0	0	0	0	57		IS4	CHLOROFLEXI	66.6667	3.50877	3.50877	7.01754	3.50877	1.75439	5.26316	0	0	1.75439	0	1.75439	0	1.75439	0	1.75439	1.75439	0	0	0	0
IS4	CHRYSIOGENETES	0	0	0	0	0	0	0	0	0	0	0	0	0	0	0	0	0	0	0	0	0	0		IS4	CHRYSIOGENETES	0	0	0	0	0	0	0	0	0	0	0	0	0	0	0	0	0	0	0	0	0
IS4	COPROTHERMOBACTEROTA	0	0	0	0	0	0	0	0	0	0	0	0	0	0	0	0	0	0	0	0	0	0		IS4	COPROTHERMOBACTEROTA	0	0	0	0	0	0	0	0	0	0	0	0	0	0	0	0	0	0	0	0	0
IS4	CRENARCHAEOTA	0	0	0	0	0	0	0	0	0	0	0	0	0	0	0	0	0	0	0	0	0	0		IS4	CRENARCHAEOTA	0	0	0	0	0	0	0	0	0	0	0	0	0	0	0	0	0	0	0	0	0
IS4	CYANOBACTERIA/MELAINABACTERIA GROUP	265	194	183	117	92	72	45	39	36	23	25	10	17	15	11	15	20	10	11	4	68	1272		IS4	CYANOBACTERIA/MELAINABACTERIA GROUP	20.8333	15.2516	14.3868	9.19811	7.2327	5.66038	3.53774	3.06604	2.83019	1.80818	1.96541	0.786164	1.33648	1.17925	0.86478	1.17925	1.57233	0.786164	0.86478	0.314465	5.34591
IS4	DEFERRIBACTERES	9	3	1	2	2	0	0	0	1	0	0	0	0	0	1	0	0	0	0	0	0	19		IS4	DEFERRIBACTERES	47.3684	15.7895	5.26316	10.5263	10.5263	0	0	0	5.26316	0	0	0	0	0	5.26316	0	0	0	0	0	0
IS4	DEINOCOCCUS-THERMUS	58	50	27	22	23	7	8	10	9	3	0	0	2	1	1	0	1	1	1	1	17	242		IS4	DEINOCOCCUS-THERMUS	23.9669	20.6612	11.157	9.09091	9.50413	2.89256	3.30579	4.13223	3.71901	1.23967	0	0	0.826446	0.413223	0.413223	0	0.413223	0.413223	0.413223	0.413223	7.02479
IS4	DELTA/EPSILON SUBDIVISIONS	105	80	69	58	31	30	35	15	19	8	7	5	6	3	1	6	2	3	1	2	7	493		IS4	DELTA/EPSILON SUBDIVISIONS	21.2982	16.2272	13.9959	11.7647	6.28803	6.08519	7.09939	3.0426	3.85396	1.62272	1.41988	1.0142	1.21704	0.608519	0.20284	1.21704	0.40568	0.608519	0.20284	0.40568	1.41988
IS4	DIAFORARCHAEA GROUP	3	2	1	1	0	3	0	0	0	0	0	0	0	0	0	1	0	0	0	0	0	11		IS4	DIAFORARCHAEA GROUP	27.2727	18.1818	9.09091	9.09091	0	27.2727	0	0	0	0	0	0	0	0	0	9.09091	0	0	0	0	0
IS4	DICTYOGLOMIA	0	0	0	0	0	0	0	0	0	0	0	0	0	0	0	0	0	0	0	0	0	0		IS4	DICTYOGLOMIA	0	0	0	0	0	0	0	0	0	0	0	0	0	0	0	0	0	0	0	0	0
IS4	ELUSIMICROBIA	0	0	0	0	0	0	0	0	0	0	0	0	0	0	0	0	0	0	0	0	0	0		IS4	ELUSIMICROBIA	0	0	0	0	0	0	0	0	0	0	0	0	0	0	0	0	0	0	0	0	0
IS4	ENDOMICROBIA	0	0	0	0	0	0	0	0	0	0	0	0	0	0	0	0	0	0	0	0	0	0		IS4	ENDOMICROBIA	0	0	0	0	0	0	0	0	0	0	0	0	0	0	0	0	0	0	0	0	0
IS4	ENVIRONMENTAL SAMPLES	0	0	0	0	0	0	0	0	0	0	0	0	0	0	0	0	0	0	0	0	0	0		IS4	ENVIRONMENTAL SAMPLES	0	0	0	0	0	0	0	0	0	0	0	0	0	0	0	0	0	0	0	0	0
IS4	FIBROBACTERES	0	0	0	0	0	0	0	0	0	0	0	0	0	0	0	0	0	0	0	0	0	0		IS4	FIBROBACTERES	0	0	0	0	0	0	0	0	0	0	0	0	0	0	0	0	0	0	0	0	0
IS4	FIRMICUTES	3866	2737	2186	1374	914	710	561	248	190	166	285	100	128	97	44	27	29	20	18	11	102	13813		IS4	FIRMICUTES	27.9881	19.8147	15.8257	9.94715	6.61696	5.14009	4.06139	1.79541	1.37552	1.20177	2.06327	0.723956	0.926663	0.702237	0.318541	0.195468	0.209947	0.144791	0.130312	0.0796351	0.738435
IS4	FUSOBACTERIIA	2	1	0	0	1	0	0	1	0	0	0	0	0	0	0	0	0	0	0	0	0	5		IS4	FUSOBACTERIIA	40	20	0	0	20	0	0	20	0	0	0	0	0	0	0	0	0	0	0	0	0
IS4	GAMMAPROTEOBACTERIA	4145	1825	1341	924	884	454	461	290	346	195	197	135	124	116	93	46	111	59	57	23	338	12164		IS4	GAMMAPROTEOBACTERIA	34.076	15.0033	11.0243	7.59619	7.26735	3.73232	3.78987	2.38408	2.84446	1.60309	1.61953	1.10983	1.0194	0.953634	0.764551	0.378165	0.912529	0.485038	0.468596	0.189083	2.77869
IS4	GEMMATIMONADETES	0	1	0	0	0	0	0	0	0	0	0	0	0	0	0	0	0	0	0	0	0	1		IS4	GEMMATIMONADETES	0	100	0	0	0	0	0	0	0	0	0	0	0	0	0	0	0	0	0	0	0
IS4	KIRITIMATIELLAEOTA	0	3	1	1	0	0	0	2	0	0	0	0	0	0	0	0	0	0	0	0	0	7		IS4	KIRITIMATIELLAEOTA	0	42.8571	14.2857	14.2857	0	0	0	28.5714	0	0	0	0	0	0	0	0	0	0	0	0	0
IS4	METHANOMADA GROUP	1	1	2	9	1	5	3	0	0	1	0	0	0	0	1	0	0	0	0	0	0	24		IS4	METHANOMADA GROUP	4.16667	4.16667	8.33333	37.5	4.16667	20.8333	12.5	0	0	4.16667	0	0	0	0	4.16667	0	0	0	0	0	0
IS4	NITROSPIRA	0	0	0	0	1	0	0	0	0	0	0	0	0	0	0	0	0	0	0	0	0	1		IS4	NITROSPIRA	0	0	0	0	100	0	0	0	0	0	0	0	0	0	0	0	0	0	0	0	0
IS4	OLIGOFLEXIA	0	0	0	0	0	0	0	0	0	0	0	0	0	0	0	0	0	0	0	0	0	0		IS4	OLIGOFLEXIA	0	0	0	0	0	0	0	0	0	0	0	0	0	0	0	0	0	0	0	0	0
IS4	PLANCTOMYCETES	42	32	19	28	22	17	9	8	3	1	1	2	3	0	1	0	1	2	0	0	5	196		IS4	PLANCTOMYCETES	21.4286	16.3265	9.69388	14.2857	11.2245	8.67347	4.59184	4.08163	1.53061	0.510204	0.510204	1.02041	1.53061	0	0.510204	0	0.510204	1.02041	0	0	2.55102
IS4	SOLIBACTERES	0	0	1	0	0	0	0	0	0	0	0	0	0	0	0	0	0	0	0	0	0	1		IS4	SOLIBACTERES	0	0	100	0	0	0	0	0	0	0	0	0	0	0	0	0	0	0	0	0	0
IS4	SPIROCHAETIA	11	7	8	19	8	9	3	1	1	2	0	0	4	0	0	0	0	0	0	1	1	75		IS4	SPIROCHAETIA	14.6667	9.33333	10.6667	25.3333	10.6667	12	4	1.33333	1.33333	2.66667	0	0	5.33333	0	0	0	0	0	0	1.33333	1.33333
IS4	STENOSARCHAEA GROUP	88	71	36	38	35	18	31	15	7	8	5	4	4	10	2	5	0	2	0	1	15	395		IS4	STENOSARCHAEA GROUP	22.2785	17.9747	9.11392	9.62025	8.86076	4.55696	7.8481	3.79747	1.77215	2.02532	1.26582	1.01266	1.01266	2.53165	0.506329	1.26582	0	0.506329	0	0.253165	3.79747
IS4	SYNERGISTIA	0	1	0	0	0	0	0	0	0	0	0	0	0	0	0	0	0	0	0	0	0	1		IS4	SYNERGISTIA	0	100	0	0	0	0	0	0	0	0	0	0	0	0	0	0	0	0	0	0	0
IS4	TENERICUTES	1	0	0	0	0	0	0	0	0	0	0	0	0	0	0	0	0	0	0	0	0	1		IS4	TENERICUTES	100	0	0	0	0	0	0	0	0	0	0	0	0	0	0	0	0	0	0	0	0
IS4	THAUMARCHAEOTA	0	0	0	0	0	0	0	0	0	0	0	0	0	0	0	0	0	0	0	0	0	0		IS4	THAUMARCHAEOTA	0	0	0	0	0	0	0	0	0	0	0	0	0	0	0	0	0	0	0	0	0
IS4	THERMOCOCCI	0	0	0	0	0	0	0	0	0	0	0	0	0	0	0	0	0	0	0	0	0	0		IS4	THERMOCOCCI	0	0	0	0	0	0	0	0	0	0	0	0	0	0	0	0	0	0	0	0	0
IS4	THERMODESULFOBACTERIA	0	0	0	0	0	0	0	0	0	0	0	0	0	0	0	0	0	0	0	0	0	0		IS4	THERMODESULFOBACTERIA	0	0	0	0	0	0	0	0	0	0	0	0	0	0	0	0	0	0	0	0	0
IS4	THERMOTOGAE	19	6	0	0	0	0	0	0	0	0	0	1	0	0	0	0	0	0	0	0	0	26		IS4	THERMOTOGAE	73.0769	23.0769	0	0	0	0	0	0	0	0	0	3.84615	0	0	0	0	0	0	0	0	0
IS4	UNCLASSIFIED TERRABACTERIA GROUP	0	0	0	0	0	0	0	0	0	0	0	0	0	0	0	0	0	0	0	0	0	0		IS4	UNCLASSIFIED TERRABACTERIA GROUP	0	0	0	0	0	0	0	0	0	0	0	0	0	0	0	0	0	0	0	0	0
IS4	VERRUCOMICROBIA	1	1	0	1	0	1	0	0	0	0	0	0	0	0	0	0	0	0	0	0	0	4		IS4	VERRUCOMICROBIA	25	25	0	25	0	25	0	0	0	0	0	0	0	0	0	0	0	0	0	0	0
IS4	ZETAPROTEOBACTERIA	0	0	0	0	0	0	0	0	0	0	0	0	0	0	0	0	0	0	0	0	0	0		IS4	ZETAPROTEOBACTERIA	0	0	0	0	0	0	0	0	0	0	0	0	0	0	0	0	0	0	0	0	0
IS481	ACIDITHIOBACILLIA	8	11	4	2	2	0	0	0	0	0	0	0	0	0	0	0	0	0	0	1	0	28		IS481	ACIDITHIOBACILLIA	28.5714	39.2857	14.2857	7.14286	7.14286	0	0	0	0	0	0	0	0	0	0	0	0	0	0	3.57143	0
IS481	ACIDOBACTERIIA	8	4	4	1	5	0	1	0	0	0	0	0	0	0	0	0	0	0	0	0	0	23		IS481	ACIDOBACTERIIA	34.7826	17.3913	17.3913	4.34783	21.7391	0	4.34783	0	0	0	0	0	0	0	0	0	0	0	0	0	0
IS481	ACTINOBACTERIA	1214	1211	1013	540	372	207	144	87	67	48	59	37	13	25	15	23	22	8	14	14	78	5211		IS481	ACTINOBACTERIA	23.2969	23.2393	19.4396	10.3627	7.13874	3.97237	2.76339	1.66955	1.28574	0.921128	1.13222	0.710036	0.249472	0.479754	0.287853	0.441374	0.422184	0.153521	0.268662	0.268662	1.49683
IS481	ALPHAPROTEOBACTERIA	536	467	374	254	160	98	65	59	89	37	18	19	20	34	40	21	5	5	6	29	128	2464		IS481	ALPHAPROTEOBACTERIA	21.7532	18.9529	15.1786	10.3084	6.49351	3.97727	2.63799	2.39448	3.61201	1.50162	0.730519	0.771104	0.811688	1.37987	1.62338	0.852273	0.202922	0.202922	0.243506	1.17695	5.19481
IS481	AQUIFICAE	9	7	8	3	3	3	0	1	2	1	0	0	0	0	0	0	0	0	0	0	1	38		IS481	AQUIFICAE	23.6842	18.4211	21.0526	7.89474	7.89474	7.89474	0	2.63158	5.26316	2.63158	0	0	0	0	0	0	0	0	0	0	2.63158
IS481	ARCHAEOGLOBI	15	21	6	6	1	2	1	0	0	0	0	0	0	0	0	0	0	0	0	0	0	52		IS481	ARCHAEOGLOBI	28.8462	40.3846	11.5385	11.5385	1.92308	3.84615	1.92308	0	0	0	0	0	0	0	0	0	0	0	0	0	0
IS481	ARMATIMONADETES	0	0	0	0	0	0	0	0	0	0	0	0	0	0	0	0	0	0	0	0	0	0		IS481	ARMATIMONADETES	0	0	0	0	0	0	0	0	0	0	0	0	0	0	0	0	0	0	0	0	0
IS481	BACTERIA CANDIDATE PHYLA	0	0	0	0	0	0	0	0	0	0	0	0	0	0	0	0	0	0	0	0	0	0		IS481	BACTERIA CANDIDATE PHYLA	0	0	0	0	0	0	0	0	0	0	0	0	0	0	0	0	0	0	0	0	0
IS481	BACTEROIDETES/CHLOROBI GROUP	63	53	36	19	12	9	9	6	6	3	2	1	1	0	3	2	1	3	0	0	2	231		IS481	BACTEROIDETES/CHLOROBI GROUP	27.2727	22.9437	15.5844	8.22511	5.19481	3.8961	3.8961	2.5974	2.5974	1.2987	0.865801	0.4329	0.4329	0	1.2987	0.865801	0.4329	1.2987	0	0	0.865801
IS481	BETAPROTEOBACTERIA	38507	16366	5494	4131	3779	1670	2262	1259	1485	1345	408	1275	685	1172	750	589	390	233	62	431	2637	84930		IS481	BETAPROTEOBACTERIA	45.3397	19.27	6.46886	4.86401	4.44955	1.96633	2.66337	1.4824	1.7485	1.58366	0.480396	1.50124	0.806547	1.37996	0.88308	0.693512	0.459202	0.274344	0.0730013	0.507477	3.10491
IS481	BLASTOCATELLIA	0	0	0	0	0	0	0	0	0	0	0	0	0	0	0	0	0	0	0	0	0	0		IS481	BLASTOCATELLIA	0	0	0	0	0	0	0	0	0	0	0	0	0	0	0	0	0	0	0	0	0
IS481	CALDISERICIA	0	1	0	1	0	1	0	0	0	0	0	0	0	0	0	0	0	0	0	0	0	3		IS481	CALDISERICIA	0	33.3333	0	33.3333	0	33.3333	0	0	0	0	0	0	0	0	0	0	0	0	0	0	0
IS481	CALDITRICHAE	0	1	0	0	0	0	0	0	0	0	0	0	0	0	0	0	0	0	0	0	0	1		IS481	CALDITRICHAE	0	100	0	0	0	0	0	0	0	0	0	0	0	0	0	0	0	0	0	0	0
IS481	CANDIDATUS CLOACIMONETES	0	0	0	0	0	0	0	0	0	0	0	0	0	0	0	0	0	0	0	0	0	0		IS481	CANDIDATUS CLOACIMONETES	0	0	0	0	0	0	0	0	0	0	0	0	0	0	0	0	0	0	0	0	0
IS481	CANDIDATUS KORARCHAEOTA	0	0	0	0	0	0	0	0	0	0	0	0	0	0	0	0	0	0	0	0	0	0		IS481	CANDIDATUS KORARCHAEOTA	0	0	0	0	0	0	0	0	0	0	0	0	0	0	0	0	0	0	0	0	0
IS481	CANDIDATUS MICRARCHAEOTA	0	0	0	0	0	0	0	0	0	0	0	0	0	0	0	0	0	0	0	0	0	0		IS481	CANDIDATUS MICRARCHAEOTA	0	0	0	0	0	0	0	0	0	0	0	0	0	0	0	0	0	0	0	0	0
IS481	CHLAMYDIAE	0	0	0	0	0	0	0	0	0	0	0	0	0	0	0	0	0	0	0	0	0	0		IS481	CHLAMYDIAE	0	0	0	0	0	0	0	0	0	0	0	0	0	0	0	0	0	0	0	0	0
IS481	CHLOROFLEXI	1	1	2	1	1	0	0	2	0	1	0	1	0	0	0	0	0	0	0	0	0	10		IS481	CHLOROFLEXI	10	10	20	10	10	0	0	20	0	10	0	10	0	0	0	0	0	0	0	0	0
IS481	CHRYSIOGENETES	0	0	0	0	0	0	0	0	0	0	0	0	0	0	0	0	0	0	0	0	0	0		IS481	CHRYSIOGENETES	0	0	0	0	0	0	0	0	0	0	0	0	0	0	0	0	0	0	0	0	0
IS481	COPROTHERMOBACTEROTA	0	0	0	0	0	0	0	0	0	0	0	0	0	0	0	0	0	0	0	0	0	0		IS481	COPROTHERMOBACTEROTA	0	0	0	0	0	0	0	0	0	0	0	0	0	0	0	0	0	0	0	0	0
IS481	CRENARCHAEOTA	0	0	0	0	0	0	0	0	0	0	0	0	0	0	0	0	0	0	0	0	0	0		IS481	CRENARCHAEOTA	0	0	0	0	0	0	0	0	0	0	0	0	0	0	0	0	0	0	0	0	0
IS481	CYANOBACTERIA/MELAINABACTERIA GROUP	24	21	24	13	12	1	8	3	4	4	8	1	17	1	2	5	5	4	2	1	11	171		IS481	CYANOBACTERIA/MELAINABACTERIA GROUP	14.0351	12.2807	14.0351	7.60234	7.01754	0.584795	4.67836	1.75439	2.33918	2.33918	4.67836	0.584795	9.94152	0.584795	1.16959	2.92398	2.92398	2.33918	1.16959	0.584795	6.43275
IS481	DEFERRIBACTERES	5	3	1	0	0	0	0	1	0	0	0	0	0	0	0	0	0	0	0	0	0	10		IS481	DEFERRIBACTERES	50	30	10	0	0	0	0	10	0	0	0	0	0	0	0	0	0	0	0	0	0
IS481	DEINOCOCCUS-THERMUS	14	25	23	20	7	2	0	2	2	0	0	0	1	0	0	0	0	0	0	0	1	97		IS481	DEINOCOCCUS-THERMUS	14.433	25.7732	23.7113	20.6186	7.21649	2.06186	0	2.06186	2.06186	0	0	0	1.03093	0	0	0	0	0	0	0	1.03093
IS481	DELTA/EPSILON SUBDIVISIONS	118	80	48	31	16	13	12	7	4	7	4	5	4	1	1	2	1	1	0	1	0	356		IS481	DELTA/EPSILON SUBDIVISIONS	33.1461	22.4719	13.4831	8.70787	4.49438	3.65169	3.37079	1.96629	1.1236	1.96629	1.1236	1.40449	1.1236	0.280899	0.280899	0.561798	0.280899	0.280899	0	0.280899	0
IS481	DIAFORARCHAEA GROUP	3	5	4	3	3	0	3	0	0	1	0	0	1	0	1	0	0	0	0	0	0	24		IS481	DIAFORARCHAEA GROUP	12.5	20.8333	16.6667	12.5	12.5	0	12.5	0	0	4.16667	0	0	4.16667	0	4.16667	0	0	0	0	0	0
IS481	DICTYOGLOMIA	0	2	1	2	0	1	0	0	0	0	0	0	0	0	0	0	0	0	0	0	0	6		IS481	DICTYOGLOMIA	0	33.3333	16.6667	33.3333	0	16.6667	0	0	0	0	0	0	0	0	0	0	0	0	0	0	0
IS481	ELUSIMICROBIA	0	0	0	0	0	0	0	0	0	0	0	0	0	0	0	0	0	0	0	0	0	0		IS481	ELUSIMICROBIA	0	0	0	0	0	0	0	0	0	0	0	0	0	0	0	0	0	0	0	0	0
IS481	ENDOMICROBIA	0	0	0	0	0	0	0	0	0	0	0	0	0	0	0	0	0	0	0	0	0	0		IS481	ENDOMICROBIA	0	0	0	0	0	0	0	0	0	0	0	0	0	0	0	0	0	0	0	0	0
IS481	ENVIRONMENTAL SAMPLES	0	0	0	0	0	0	0	0	0	0	0	0	0	0	0	0	0	0	0	0	0	0		IS481	ENVIRONMENTAL SAMPLES	0	0	0	0	0	0	0	0	0	0	0	0	0	0	0	0	0	0	0	0	0
IS481	FIBROBACTERES	0	0	0	0	0	0	0	0	0	0	0	0	0	0	0	0	0	0	0	0	0	0		IS481	FIBROBACTERES	0	0	0	0	0	0	0	0	0	0	0	0	0	0	0	0	0	0	0	0	0
IS481	FIRMICUTES	178	136	171	130	118	46	33	22	30	16	18	15	25	21	13	6	6	7	9	10	51	1061		IS481	FIRMICUTES	16.7766	12.8181	16.1169	12.2526	11.1216	4.33553	3.11027	2.07352	2.82752	1.50801	1.69651	1.41376	2.35627	1.97926	1.22526	0.565504	0.565504	0.659755	0.848256	0.942507	4.80679
IS481	FUSOBACTERIIA	0	0	0	0	0	0	0	0	0	0	0	0	0	0	0	0	0	0	0	0	0	0		IS481	FUSOBACTERIIA	0	0	0	0	0	0	0	0	0	0	0	0	0	0	0	0	0	0	0	0	0
IS481	GAMMAPROTEOBACTERIA	1807	1179	585	599	378	207	108	90	101	36	43	30	38	34	29	15	10	8	12	6	100	5415		IS481	GAMMAPROTEOBACTERIA	33.3703	21.7729	10.8033	11.0619	6.98061	3.82271	1.99446	1.66205	1.86519	0.66482	0.79409	0.554017	0.701754	0.627886	0.535549	0.277008	0.184672	0.147738	0.221607	0.110803	1.84672
IS481	GEMMATIMONADETES	0	0	0	0	0	0	0	0	0	0	0	0	0	0	0	0	0	0	0	0	0	0		IS481	GEMMATIMONADETES	0	0	0	0	0	0	0	0	0	0	0	0	0	0	0	0	0	0	0	0	0
IS481	KIRITIMATIELLAEOTA	0	1	0	0	1	0	0	0	0	0	0	0	0	0	0	0	0	0	0	0	0	2		IS481	KIRITIMATIELLAEOTA	0	50	0	0	50	0	0	0	0	0	0	0	0	0	0	0	0	0	0	0	0
IS481	METHANOMADA GROUP	3	1	0	1	0	0	0	0	0	0	0	0	1	0	0	0	0	0	0	0	0	6		IS481	METHANOMADA GROUP	50	16.6667	0	16.6667	0	0	0	0	0	0	0	0	16.6667	0	0	0	0	0	0	0	0
IS481	NITROSPIRA	3	0	2	0	3	0	0	1	0	0	0	0	0	0	0	0	0	0	0	0	0	9		IS481	NITROSPIRA	33.3333	0	22.2222	0	33.3333	0	0	11.1111	0	0	0	0	0	0	0	0	0	0	0	0	0
IS481	OLIGOFLEXIA	0	1	0	0	0	0	0	0	0	0	0	0	0	0	0	0	0	0	0	0	0	1		IS481	OLIGOFLEXIA	0	100	0	0	0	0	0	0	0	0	0	0	0	0	0	0	0	0	0	0	0
IS481	PLANCTOMYCETES	1	0	12	2	1	10	9	1	1	1	0	1	0	0	0	0	0	1	1	0	1	42		IS481	PLANCTOMYCETES	2.38095	0	28.5714	4.7619	2.38095	23.8095	21.4286	2.38095	2.38095	2.38095	0	2.38095	0	0	0	0	0	2.38095	2.38095	0	2.38095
IS481	SOLIBACTERES	1	4	3	1	4	0	0	0	0	0	0	0	0	0	0	0	0	0	0	0	0	13		IS481	SOLIBACTERES	7.69231	30.7692	23.0769	7.69231	30.7692	0	0	0	0	0	0	0	0	0	0	0	0	0	0	0	0
IS481	SPIROCHAETIA	13	21	16	9	8	5	5	8	0	2	0	2	0	1	0	0	0	3	0	0	0	93		IS481	SPIROCHAETIA	13.9785	22.5806	17.2043	9.67742	8.60215	5.37634	5.37634	8.60215	0	2.15054	0	2.15054	0	1.07527	0	0	0	3.22581	0	0	0
IS481	STENOSARCHAEA GROUP	14	21	7	7	6	4	3	1	1	0	3	2	0	0	1	2	0	0	0	0	4	76		IS481	STENOSARCHAEA GROUP	18.4211	27.6316	9.21053	9.21053	7.89474	5.26316	3.94737	1.31579	1.31579	0	3.94737	2.63158	0	0	1.31579	2.63158	0	0	0	0	5.26316
IS481	SYNERGISTIA	3	5	2	1	2	1	0	0	1	0	0	0	0	0	1	0	0	0	0	0	0	16		IS481	SYNERGISTIA	18.75	31.25	12.5	6.25	12.5	6.25	0	0	6.25	0	0	0	0	0	6.25	0	0	0	0	0	0
IS481	TENERICUTES	11	0	5	5	4	2	0	3	2	1	1	0	0	0	0	1	0	0	0	0	1	36		IS481	TENERICUTES	30.5556	0	13.8889	13.8889	11.1111	5.55556	0	8.33333	5.55556	2.77778	2.77778	0	0	0	0	2.77778	0	0	0	0	2.77778
IS481	THAUMARCHAEOTA	0	1	0	0	0	0	0	0	0	0	0	0	0	0	0	0	0	0	0	0	0	1		IS481	THAUMARCHAEOTA	0	100	0	0	0	0	0	0	0	0	0	0	0	0	0	0	0	0	0	0	0
IS481	THERMOCOCCI	0	0	0	1	0	0	0	0	0	0	0	0	0	0	0	0	0	0	0	0	0	1		IS481	THERMOCOCCI	0	0	0	100	0	0	0	0	0	0	0	0	0	0	0	0	0	0	0	0	0
IS481	THERMODESULFOBACTERIA	2	1	0	1	0	0	0	0	0	0	0	0	0	0	0	0	0	0	0	0	0	4		IS481	THERMODESULFOBACTERIA	50	25	0	25	0	0	0	0	0	0	0	0	0	0	0	0	0	0	0	0	0
IS481	THERMOTOGAE	4	0	0	0	0	0	0	0	0	0	0	0	0	0	0	0	0	0	0	0	0	4		IS481	THERMOTOGAE	100	0	0	0	0	0	0	0	0	0	0	0	0	0	0	0	0	0	0	0	0
IS481	UNCLASSIFIED TERRABACTERIA GROUP	0	0	0	0	0	0	0	0	0	0	0	0	0	0	0	0	0	0	0	0	0	0		IS481	UNCLASSIFIED TERRABACTERIA GROUP	0	0	0	0	0	0	0	0	0	0	0	0	0	0	0	0	0	0	0	0	0
IS481	VERRUCOMICROBIA	1	7	4	5	0	0	2	0	1	0	0	0	0	0	0	0	0	0	0	0	0	20		IS481	VERRUCOMICROBIA	5	35	20	25	0	0	10	0	5	0	0	0	0	0	0	0	0	0	0	0	0
IS481	ZETAPROTEOBACTERIA	0	0	0	0	0	0	0	0	0	0	0	0	0	0	0	0	0	0	0	0	0	0		IS481	ZETAPROTEOBACTERIA	0	0	0	0	0	0	0	0	0	0	0	0	0	0	0	0	0	0	0	0	0
IS5	ACIDITHIOBACILLIA	28	23	15	17	4	3	4	3	2	3	2	3	0	0	1	1	1	0	0	1	1	112		IS5	ACIDITHIOBACILLIA	25	20.5357	13.3929	15.1786	3.57143	2.67857	3.57143	2.67857	1.78571	2.67857	1.78571	2.67857	0	0	0.892857	0.892857	0.892857	0	0	0.892857	0.892857
IS5	ACIDOBACTERIIA	13	14	18	10	3	3	2	4	1	0	0	2	0	1	0	0	0	0	0	0	0	71		IS5	ACIDOBACTERIIA	18.3099	19.7183	25.3521	14.0845	4.22535	4.22535	2.8169	5.6338	1.40845	0	0	2.8169	0	1.40845	0	0	0	0	0	0	0
IS5	ACTINOBACTERIA	1594	1299	852	471	393	263	186	141	132	89	83	62	60	37	35	30	27	25	17	18	185	5999		IS5	ACTINOBACTERIA	26.5711	21.6536	14.2024	7.85131	6.55109	4.38406	3.10052	2.35039	2.20037	1.48358	1.38356	1.03351	1.00017	0.616769	0.583431	0.500083	0.450075	0.416736	0.283381	0.30005	3.08385
IS5	ALPHAPROTEOBACTERIA	2109	1818	1189	729	551	401	394	344	196	164	158	130	101	248	100	64	56	39	32	48	352	9223		IS5	ALPHAPROTEOBACTERIA	22.8667	19.7116	12.8917	7.90415	5.97419	4.34783	4.27193	3.72981	2.12512	1.77816	1.71311	1.40952	1.09509	2.68893	1.08425	0.693917	0.607178	0.422856	0.346959	0.520438	3.81655
IS5	AQUIFICAE	11	13	1	5	1	1	0	2	0	0	0	0	0	0	0	0	0	0	0	0	0	34		IS5	AQUIFICAE	32.3529	38.2353	2.94118	14.7059	2.94118	2.94118	0	5.88235	0	0	0	0	0	0	0	0	0	0	0	0	0
IS5	ARCHAEOGLOBI	6	1	1	2	2	1	2	0	0	0	0	0	0	0	0	0	0	0	0	0	1	16		IS5	ARCHAEOGLOBI	37.5	6.25	6.25	12.5	12.5	6.25	12.5	0	0	0	0	0	0	0	0	0	0	0	0	0	6.25
IS5	ARMATIMONADETES	0	0	0	0	0	0	0	0	0	0	0	0	0	0	0	0	0	0	0	0	0	0		IS5	ARMATIMONADETES	0	0	0	0	0	0	0	0	0	0	0	0	0	0	0	0	0	0	0	0	0
IS5	BACTERIA CANDIDATE PHYLA	0	0	0	0	0	0	0	0	0	0	0	0	0	0	0	0	0	0	0	0	0	0		IS5	BACTERIA CANDIDATE PHYLA	0	0	0	0	0	0	0	0	0	0	0	0	0	0	0	0	0	0	0	0	0
IS5	BACTEROIDETES/CHLOROBI GROUP	313	308	287	209	139	126	53	57	41	22	24	24	17	10	8	3	14	5	9	6	34	1709		IS5	BACTEROIDETES/CHLOROBI GROUP	18.3148	18.0222	16.7934	12.2294	8.13341	7.37273	3.10123	3.33528	2.39906	1.2873	1.40433	1.40433	0.994734	0.585138	0.46811	0.175541	0.819193	0.292569	0.526624	0.351083	1.98947
IS5	BETAPROTEOBACTERIA	7309	5967	3819	2097	1146	897	460	442	379	216	185	109	78	86	90	68	64	36	66	34	269	23817		IS5	BETAPROTEOBACTERIA	30.6882	25.0535	16.0348	8.80464	4.81169	3.76622	1.93139	1.85582	1.5913	0.906915	0.776756	0.457656	0.327497	0.361087	0.377881	0.28551	0.268716	0.151153	0.277113	0.142755	1.12945
IS5	BLASTOCATELLIA	0	0	0	0	0	0	0	0	0	0	0	0	0	0	0	0	0	0	0	0	0	0		IS5	BLASTOCATELLIA	0	0	0	0	0	0	0	0	0	0	0	0	0	0	0	0	0	0	0	0	0
IS5	CALDISERICIA	0	0	0	0	0	0	0	0	0	0	0	0	0	0	0	0	0	0	0	0	0	0		IS5	CALDISERICIA	0	0	0	0	0	0	0	0	0	0	0	0	0	0	0	0	0	0	0	0	0
IS5	CALDITRICHAE	0	0	0	0	0	0	0	0	0	0	0	0	0	0	0	0	0	0	0	0	0	0		IS5	CALDITRICHAE	0	0	0	0	0	0	0	0	0	0	0	0	0	0	0	0	0	0	0	0	0
IS5	CANDIDATUS CLOACIMONETES	0	0	0	0	0	0	0	0	0	0	0	0	0	0	0	0	0	0	0	0	0	0		IS5	CANDIDATUS CLOACIMONETES	0	0	0	0	0	0	0	0	0	0	0	0	0	0	0	0	0	0	0	0	0
IS5	CANDIDATUS KORARCHAEOTA	0	0	0	0	0	0	0	0	0	0	0	0	0	0	0	0	0	0	0	0	0	0		IS5	CANDIDATUS KORARCHAEOTA	0	0	0	0	0	0	0	0	0	0	0	0	0	0	0	0	0	0	0	0	0
IS5	CANDIDATUS MICRARCHAEOTA	0	0	0	0	0	0	0	0	0	0	0	0	0	0	0	0	0	0	0	0	0	0		IS5	CANDIDATUS MICRARCHAEOTA	0	0	0	0	0	0	0	0	0	0	0	0	0	0	0	0	0	0	0	0	0
IS5	CHLAMYDIAE	13	15	10	3	5	2	3	0	0	0	0	0	0	0	0	0	0	2	0	0	0	53		IS5	CHLAMYDIAE	24.5283	28.3019	18.8679	5.66038	9.43396	3.77358	5.66038	0	0	0	0	0	0	0	0	0	0	3.77358	0	0	0
IS5	CHLOROFLEXI	43	32	17	16	9	8	4	3	2	3	1	1	1	0	3	0	2	1	0	0	3	149		IS5	CHLOROFLEXI	28.8591	21.4765	11.4094	10.7383	6.04027	5.36913	2.68456	2.01342	1.34228	2.01342	0.671141	0.671141	0.671141	0	2.01342	0	1.34228	0.671141	0	0	2.01342
IS5	CHRYSIOGENETES	6	0	1	2	0	1	1	1	0	0	2	1	1	0	0	0	0	0	0	0	1	17		IS5	CHRYSIOGENETES	35.2941	0	5.88235	11.7647	0	5.88235	5.88235	5.88235	0	0	11.7647	5.88235	5.88235	0	0	0	0	0	0	0	5.88235
IS5	COPROTHERMOBACTEROTA	0	0	0	0	0	0	0	0	0	0	0	0	0	0	0	0	0	0	0	0	0	0		IS5	COPROTHERMOBACTEROTA	0	0	0	0	0	0	0	0	0	0	0	0	0	0	0	0	0	0	0	0	0
IS5	CRENARCHAEOTA	130	96	64	67	56	30	16	8	31	7	5	27	14	16	2	6	0	9	1	2	20	607		IS5	CRENARCHAEOTA	21.4168	15.8155	10.5437	11.0379	9.2257	4.94234	2.63591	1.31796	5.10708	1.15321	0.823723	4.44811	2.30643	2.63591	0.329489	0.988468	0	1.4827	0.164745	0.329489	3.29489
IS5	CYANOBACTERIA/MELAINABACTERIA GROUP	325	312	202	161	116	88	51	53	39	28	24	9	25	18	21	11	19	12	12	17	78	1621		IS5	CYANOBACTERIA/MELAINABACTERIA GROUP	20.0494	19.2474	12.4614	9.93214	7.15608	5.42875	3.14621	3.26959	2.40592	1.72733	1.48057	0.555213	1.54226	1.11043	1.2955	0.678593	1.17212	0.740284	0.740284	1.04874	4.81184
IS5	DEFERRIBACTERES	9	16	12	4	6	3	2	1	1	0	1	1	0	0	0	0	0	0	0	0	0	56		IS5	DEFERRIBACTERES	16.0714	28.5714	21.4286	7.14286	10.7143	5.35714	3.57143	1.78571	1.78571	0	1.78571	1.78571	0	0	0	0	0	0	0	0	0
IS5	DEINOCOCCUS-THERMUS	59	63	37	26	9	9	7	7	2	2	0	4	1	3	0	0	2	1	1	0	2	235		IS5	DEINOCOCCUS-THERMUS	25.1064	26.8085	15.7447	11.0638	3.82979	3.82979	2.97872	2.97872	0.851064	0.851064	0	1.70213	0.425532	1.2766	0	0	0.851064	0.425532	0.425532	0	0.851064
IS5	DELTA/EPSILON SUBDIVISIONS	112	103	82	51	23	27	14	9	15	14	3	4	1	3	4	1	3	5	1	1	9	485		IS5	DELTA/EPSILON SUBDIVISIONS	23.0928	21.2371	16.9072	10.5155	4.74227	5.56701	2.8866	1.85567	3.09278	2.8866	0.618557	0.824742	0.206186	0.618557	0.824742	0.206186	0.618557	1.03093	0.206186	0.206186	1.85567
IS5	DIAFORARCHAEA GROUP	19	9	4	3	4	3	1	1	2	1	0	1	0	1	0	0	0	1	0	1	2	53		IS5	DIAFORARCHAEA GROUP	35.8491	16.9811	7.54717	5.66038	7.54717	5.66038	1.88679	1.88679	3.77358	1.88679	0	1.88679	0	1.88679	0	0	0	1.88679	0	1.88679	3.77358
IS5	DICTYOGLOMIA	1	1	0	0	0	0	0	0	0	0	0	0	0	0	0	0	0	0	0	0	0	2		IS5	DICTYOGLOMIA	50	50	0	0	0	0	0	0	0	0	0	0	0	0	0	0	0	0	0	0	0
IS5	ELUSIMICROBIA	0	0	0	0	0	0	0	0	0	0	0	0	0	0	0	0	0	0	0	0	0	0		IS5	ELUSIMICROBIA	0	0	0	0	0	0	0	0	0	0	0	0	0	0	0	0	0	0	0	0	0
IS5	ENDOMICROBIA	0	0	0	0	0	0	0	0	0	0	0	0	0	0	0	0	0	0	0	0	0	0		IS5	ENDOMICROBIA	0	0	0	0	0	0	0	0	0	0	0	0	0	0	0	0	0	0	0	0	0
IS5	ENVIRONMENTAL SAMPLES	0	0	0	0	0	0	0	0	0	0	0	0	0	0	0	0	0	0	0	0	0	0		IS5	ENVIRONMENTAL SAMPLES	0	0	0	0	0	0	0	0	0	0	0	0	0	0	0	0	0	0	0	0	0
IS5	FIBROBACTERES	0	0	0	0	0	0	0	0	0	0	0	0	0	0	0	0	0	0	0	0	0	0		IS5	FIBROBACTERES	0	0	0	0	0	0	0	0	0	0	0	0	0	0	0	0	0	0	0	0	0
IS5	FIRMICUTES	753	526	379	304	186	169	105	118	79	67	43	55	23	33	17	25	27	17	8	5	83	3022		IS5	FIRMICUTES	24.9173	17.4057	12.5414	10.0596	6.15486	5.59232	3.47452	3.9047	2.61416	2.21707	1.4229	1.81999	0.761085	1.09199	0.562541	0.827267	0.893448	0.562541	0.264725	0.165453	2.74653
IS5	FUSOBACTERIIA	2	3	0	1	1	0	1	0	0	0	0	0	1	0	0	0	0	0	0	0	0	9		IS5	FUSOBACTERIIA	22.2222	33.3333	0	11.1111	11.1111	0	11.1111	0	0	0	0	0	11.1111	0	0	0	0	0	0	0	0
IS5	GAMMAPROTEOBACTERIA	4974	3863	2897	2092	1545	1246	1153	725	636	458	429	430	359	250	294	278	208	160	181	131	1396	23705		IS5	GAMMAPROTEOBACTERIA	20.9829	16.2961	12.2211	8.82514	6.51761	5.25628	4.86395	3.05843	2.68298	1.93208	1.80974	1.81396	1.51445	1.05463	1.24024	1.17275	0.877452	0.674963	0.763552	0.552626	5.88905
IS5	GEMMATIMONADETES	2	0	3	1	0	0	0	0	0	0	0	0	0	0	0	0	0	0	0	0	0	6		IS5	GEMMATIMONADETES	33.3333	0	50	16.6667	0	0	0	0	0	0	0	0	0	0	0	0	0	0	0	0	0
IS5	KIRITIMATIELLAEOTA	0	0	0	0	0	0	0	0	0	0	0	0	0	0	0	0	0	0	0	0	0	0		IS5	KIRITIMATIELLAEOTA	0	0	0	0	0	0	0	0	0	0	0	0	0	0	0	0	0	0	0	0	0
IS5	METHANOMADA GROUP	25	25	39	24	18	6	7	3	3	1	1	2	3	0	0	1	0	0	0	0	1	159		IS5	METHANOMADA GROUP	15.7233	15.7233	24.5283	15.0943	11.3208	3.77358	4.40252	1.88679	1.88679	0.628931	0.628931	1.25786	1.88679	0	0	0.628931	0	0	0	0	0.628931
IS5	NITROSPIRA	7	7	6	6	1	1	2	0	0	0	0	0	0	0	0	0	0	0	0	0	0	30		IS5	NITROSPIRA	23.3333	23.3333	20	20	3.33333	3.33333	6.66667	0	0	0	0	0	0	0	0	0	0	0	0	0	0
IS5	OLIGOFLEXIA	1	0	0	0	0	0	0	0	0	0	0	0	0	0	0	0	0	0	0	0	0	1		IS5	OLIGOFLEXIA	100	0	0	0	0	0	0	0	0	0	0	0	0	0	0	0	0	0	0	0	0
IS5	PLANCTOMYCETES	53	45	30	18	17	17	9	5	2	1	4	4	3	3	1	3	2	0	2	0	3	222		IS5	PLANCTOMYCETES	23.8739	20.2703	13.5135	8.10811	7.65766	7.65766	4.05405	2.25225	0.900901	0.45045	1.8018	1.8018	1.35135	1.35135	0.45045	1.35135	0.900901	0	0.900901	0	1.35135
IS5	SOLIBACTERES	1	2	1	1	0	0	0	0	0	0	0	0	0	0	0	0	0	0	0	0	0	5		IS5	SOLIBACTERES	20	40	20	20	0	0	0	0	0	0	0	0	0	0	0	0	0	0	0	0	0
IS5	SPIROCHAETIA	44	27	24	16	14	9	9	10	1	6	3	1	0	1	4	1	0	0	0	0	2	172		IS5	SPIROCHAETIA	25.5814	15.6977	13.9535	9.30233	8.13953	5.23256	5.23256	5.81395	0.581395	3.48837	1.74419	0.581395	0	0.581395	2.32558	0.581395	0	0	0	0	1.16279
IS5	STENOSARCHAEA GROUP	216	165	116	122	78	75	47	37	26	22	10	14	11	6	11	8	3	5	8	6	36	1022		IS5	STENOSARCHAEA GROUP	21.135	16.1448	11.3503	11.9374	7.63209	7.33855	4.59883	3.62035	2.54403	2.15264	0.978474	1.36986	1.07632	0.587084	1.07632	0.782779	0.293542	0.489237	0.782779	0.587084	3.5225
IS5	SYNERGISTIA	0	0	0	0	0	0	0	0	0	0	0	0	0	0	0	0	0	0	0	0	0	0		IS5	SYNERGISTIA	0	0	0	0	0	0	0	0	0	0	0	0	0	0	0	0	0	0	0	0	0
IS5	TENERICUTES	0	0	0	0	0	0	0	0	0	0	0	0	0	0	0	0	0	0	0	0	0	0		IS5	TENERICUTES	0	0	0	0	0	0	0	0	0	0	0	0	0	0	0	0	0	0	0	0	0
IS5	THAUMARCHAEOTA	1	1	0	0	0	0	0	0	0	0	0	0	0	0	0	0	0	0	0	0	0	2		IS5	THAUMARCHAEOTA	50	50	0	0	0	0	0	0	0	0	0	0	0	0	0	0	0	0	0	0	0
IS5	THERMOCOCCI	0	0	0	0	0	0	0	0	0	0	0	0	0	0	0	0	0	0	0	0	0	0		IS5	THERMOCOCCI	0	0	0	0	0	0	0	0	0	0	0	0	0	0	0	0	0	0	0	0	0
IS5	THERMODESULFOBACTERIA	1	5	2	0	1	0	0	0	0	0	0	0	0	0	0	0	0	0	0	0	0	9		IS5	THERMODESULFOBACTERIA	11.1111	55.5556	22.2222	0	11.1111	0	0	0	0	0	0	0	0	0	0	0	0	0	0	0	0
IS5	THERMOTOGAE	0	0	3	1	1	0	0	0	0	0	0	0	0	0	0	0	0	0	0	0	0	5		IS5	THERMOTOGAE	0	0	60	20	20	0	0	0	0	0	0	0	0	0	0	0	0	0	0	0	0
IS5	UNCLASSIFIED TERRABACTERIA GROUP	0	0	0	0	0	0	0	0	0	0	0	0	0	0	0	0	0	0	0	0	0	0		IS5	UNCLASSIFIED TERRABACTERIA GROUP	0	0	0	0	0	0	0	0	0	0	0	0	0	0	0	0	0	0	0	0	0
IS5	VERRUCOMICROBIA	2	0	1	0	1	0	0	0	0	0	0	0	0	0	0	0	0	0	0	0	0	4		IS5	VERRUCOMICROBIA	50	0	25	0	25	0	0	0	0	0	0	0	0	0	0	0	0	0	0	0	0
IS5	ZETAPROTEOBACTERIA	0	0	0	0	0	0	0	0	0	0	0	0	0	0	0	0	0	0	0	0	0	0		IS5	ZETAPROTEOBACTERIA	0	0	0	0	0	0	0	0	0	0	0	0	0	0	0	0	0	0	0	0	0
IS6	ACIDITHIOBACILLIA	0	0	0	0	0	0	0	0	0	0	0	0	0	0	0	0	0	0	0	0	0	0		IS6	ACIDITHIOBACILLIA	0	0	0	0	0	0	0	0	0	0	0	0	0	0	0	0	0	0	0	0	0
IS6	ACIDOBACTERIIA	0	0	0	0	0	0	0	0	0	0	0	0	0	0	0	0	0	0	0	0	0	0		IS6	ACIDOBACTERIIA	0	0	0	0	0	0	0	0	0	0	0	0	0	0	0	0	0	0	0	0	0
IS6	ACTINOBACTERIA	130	91	82	30	52	15	32	6	10	4	23	5	14	4	7	9	11	3	1	7	5	541		IS6	ACTINOBACTERIA	24.0296	16.8207	15.1571	5.54529	9.61183	2.77264	5.91497	1.10906	1.84843	0.739372	4.25139	0.924214	2.5878	0.739372	1.2939	1.66359	2.03327	0.554529	0.184843	1.2939	0.924214
IS6	ALPHAPROTEOBACTERIA	366	282	213	247	154	89	89	54	36	29	25	11	13	19	12	9	11	9	8	16	44	1736		IS6	ALPHAPROTEOBACTERIA	21.0829	16.2442	12.2696	14.2281	8.87097	5.12673	5.12673	3.1106	2.07373	1.67051	1.44009	0.633641	0.748848	1.09447	0.691244	0.518433	0.633641	0.518433	0.460829	0.921659	2.53456
IS6	AQUIFICAE	0	0	1	0	0	0	0	0	0	0	0	0	0	0	0	0	0	0	0	0	0	1		IS6	AQUIFICAE	0	0	100	0	0	0	0	0	0	0	0	0	0	0	0	0	0	0	0	0	0
IS6	ARCHAEOGLOBI	10	11	4	4	2	2	1	0	0	0	0	1	1	0	0	0	0	0	0	0	0	36		IS6	ARCHAEOGLOBI	27.7778	30.5556	11.1111	11.1111	5.55556	5.55556	2.77778	0	0	0	0	2.77778	2.77778	0	0	0	0	0	0	0	0
IS6	ARMATIMONADETES	0	0	0	0	0	0	0	0	0	0	0	0	0	0	0	0	0	0	0	0	0	0		IS6	ARMATIMONADETES	0	0	0	0	0	0	0	0	0	0	0	0	0	0	0	0	0	0	0	0	0
IS6	BACTERIA CANDIDATE PHYLA	0	0	0	0	0	0	0	0	0	0	0	0	0	0	0	0	0	0	0	0	0	0		IS6	BACTERIA CANDIDATE PHYLA	0	0	0	0	0	0	0	0	0	0	0	0	0	0	0	0	0	0	0	0	0
IS6	BACTEROIDETES/CHLOROBI GROUP	14	4	5	3	1	0	2	1	0	0	0	0	1	0	0	0	0	0	0	0	1	32		IS6	BACTEROIDETES/CHLOROBI GROUP	43.75	12.5	15.625	9.375	3.125	0	6.25	3.125	0	0	0	0	3.125	0	0	0	0	0	0	0	3.125
IS6	BETAPROTEOBACTERIA	123	80	55	56	40	24	25	18	17	10	5	3	6	2	1	3	1	2	3	3	12	489		IS6	BETAPROTEOBACTERIA	25.1534	16.3599	11.2474	11.4519	8.17996	4.90798	5.11247	3.68098	3.47648	2.04499	1.02249	0.613497	1.22699	0.408998	0.204499	0.613497	0.204499	0.408998	0.613497	0.613497	2.45399
IS6	BLASTOCATELLIA	0	0	0	0	0	0	0	0	0	0	0	0	0	0	0	0	0	0	0	0	0	0		IS6	BLASTOCATELLIA	0	0	0	0	0	0	0	0	0	0	0	0	0	0	0	0	0	0	0	0	0
IS6	CALDISERICIA	0	0	0	0	0	0	0	0	0	0	0	0	0	0	0	0	0	0	0	0	0	0		IS6	CALDISERICIA	0	0	0	0	0	0	0	0	0	0	0	0	0	0	0	0	0	0	0	0	0
IS6	CALDITRICHAE	0	0	0	0	0	0	0	0	0	0	0	0	0	0	0	0	0	0	0	0	0	0		IS6	CALDITRICHAE	0	0	0	0	0	0	0	0	0	0	0	0	0	0	0	0	0	0	0	0	0
IS6	CANDIDATUS CLOACIMONETES	0	0	0	0	0	0	0	0	0	0	0	0	0	0	0	0	0	0	0	0	0	0		IS6	CANDIDATUS CLOACIMONETES	0	0	0	0	0	0	0	0	0	0	0	0	0	0	0	0	0	0	0	0	0
IS6	CANDIDATUS KORARCHAEOTA	0	0	0	0	0	0	0	0	0	0	0	0	0	0	0	0	0	0	0	0	0	0		IS6	CANDIDATUS KORARCHAEOTA	0	0	0	0	0	0	0	0	0	0	0	0	0	0	0	0	0	0	0	0	0
IS6	CANDIDATUS MICRARCHAEOTA	0	0	0	0	0	0	0	0	0	0	0	0	0	0	0	0	0	0	0	0	0	0		IS6	CANDIDATUS MICRARCHAEOTA	0	0	0	0	0	0	0	0	0	0	0	0	0	0	0	0	0	0	0	0	0
IS6	CHLAMYDIAE	0	0	0	0	0	0	0	0	0	0	0	0	0	0	0	0	0	0	0	0	0	0		IS6	CHLAMYDIAE	0	0	0	0	0	0	0	0	0	0	0	0	0	0	0	0	0	0	0	0	0
IS6	CHLOROFLEXI	5	2	1	0	0	0	0	0	0	0	0	0	0	0	0	0	0	0	0	0	0	8		IS6	CHLOROFLEXI	62.5	25	12.5	0	0	0	0	0	0	0	0	0	0	0	0	0	0	0	0	0	0
IS6	CHRYSIOGENETES	1	0	0	0	0	0	0	0	0	0	0	0	0	0	0	0	0	0	0	0	0	1		IS6	CHRYSIOGENETES	100	0	0	0	0	0	0	0	0	0	0	0	0	0	0	0	0	0	0	0	0
IS6	COPROTHERMOBACTEROTA	0	0	0	0	0	0	0	0	0	0	0	0	0	0	0	0	0	0	0	0	0	0		IS6	COPROTHERMOBACTEROTA	0	0	0	0	0	0	0	0	0	0	0	0	0	0	0	0	0	0	0	0	0
IS6	CRENARCHAEOTA	17	35	12	25	11	2	6	11	8	5	6	0	0	1	1	0	1	0	1	0	2	144		IS6	CRENARCHAEOTA	11.8056	24.3056	8.33333	17.3611	7.63889	1.38889	4.16667	7.63889	5.55556	3.47222	4.16667	0	0	0.694444	0.694444	0	0.694444	0	0.694444	0	1.38889
IS6	CYANOBACTERIA/MELAINABACTERIA GROUP	4	5	2	9	7	2	4	1	1	1	0	1	0	0	0	1	0	0	0	0	2	40		IS6	CYANOBACTERIA/MELAINABACTERIA GROUP	10	12.5	5	22.5	17.5	5	10	2.5	2.5	2.5	0	2.5	0	0	0	2.5	0	0	0	0	5
IS6	DEFERRIBACTERES	0	0	0	0	0	0	0	0	0	0	0	0	0	0	0	0	0	0	0	0	0	0		IS6	DEFERRIBACTERES	0	0	0	0	0	0	0	0	0	0	0	0	0	0	0	0	0	0	0	0	0
IS6	DEINOCOCCUS-THERMUS	6	3	1	2	0	1	0	0	1	0	0	0	0	0	0	0	1	0	0	0	0	15		IS6	DEINOCOCCUS-THERMUS	40	20	6.66667	13.3333	0	6.66667	0	0	6.66667	0	0	0	0	0	0	0	6.66667	0	0	0	0
IS6	DELTA/EPSILON SUBDIVISIONS	0	0	0	0	0	0	0	0	0	0	0	0	0	0	0	0	0	0	0	0	0	0		IS6	DELTA/EPSILON SUBDIVISIONS	0	0	0	0	0	0	0	0	0	0	0	0	0	0	0	0	0	0	0	0	0
IS6	DIAFORARCHAEA GROUP	0	0	0	0	0	0	0	0	0	0	0	0	0	0	0	0	0	0	0	0	0	0		IS6	DIAFORARCHAEA GROUP	0	0	0	0	0	0	0	0	0	0	0	0	0	0	0	0	0	0	0	0	0
IS6	DICTYOGLOMIA	0	0	0	0	0	0	0	0	0	0	0	0	0	0	0	0	0	0	0	0	0	0		IS6	DICTYOGLOMIA	0	0	0	0	0	0	0	0	0	0	0	0	0	0	0	0	0	0	0	0	0
IS6	ELUSIMICROBIA	0	0	0	0	0	0	0	0	0	0	0	0	0	0	0	0	0	0	0	0	0	0		IS6	ELUSIMICROBIA	0	0	0	0	0	0	0	0	0	0	0	0	0	0	0	0	0	0	0	0	0
IS6	ENDOMICROBIA	0	0	0	0	0	0	0	0	0	0	0	0	0	0	0	0	0	0	0	0	0	0		IS6	ENDOMICROBIA	0	0	0	0	0	0	0	0	0	0	0	0	0	0	0	0	0	0	0	0	0
IS6	ENVIRONMENTAL SAMPLES	0	0	0	0	0	0	0	0	0	0	0	0	0	0	0	0	0	0	0	0	0	0		IS6	ENVIRONMENTAL SAMPLES	0	0	0	0	0	0	0	0	0	0	0	0	0	0	0	0	0	0	0	0	0
IS6	FIBROBACTERES	0	0	0	0	0	0	0	0	0	0	0	0	0	0	0	0	0	0	0	0	0	0		IS6	FIBROBACTERES	0	0	0	0	0	0	0	0	0	0	0	0	0	0	0	0	0	0	0	0	0
IS6	FIRMICUTES	819	496	385	335	232	190	160	151	77	109	49	57	52	37	37	13	23	14	12	5	76	3329		IS6	FIRMICUTES	24.602	14.8994	11.565	10.0631	6.96906	5.70742	4.80625	4.5359	2.31301	3.27426	1.47191	1.71223	1.56203	1.11144	1.11144	0.390508	0.690898	0.420547	0.360469	0.150195	2.28297
IS6	FUSOBACTERIIA	0	0	0	0	0	0	0	0	0	0	0	0	0	0	0	0	0	0	0	0	0	0		IS6	FUSOBACTERIIA	0	0	0	0	0	0	0	0	0	0	0	0	0	0	0	0	0	0	0	0	0
IS6	GAMMAPROTEOBACTERIA	1494	934	745	470	361	276	224	227	223	191	129	137	72	113	62	68	78	53	50	37	258	6202		IS6	GAMMAPROTEOBACTERIA	24.089	15.0597	12.0123	7.5782	5.8207	4.45018	3.61174	3.66011	3.59561	3.07965	2.07997	2.20896	1.16092	1.82199	0.999678	1.09642	1.25766	0.854563	0.806192	0.596582	4.15995
IS6	GEMMATIMONADETES	0	0	0	0	0	0	0	0	0	0	0	0	0	0	0	0	0	0	0	0	0	0		IS6	GEMMATIMONADETES	0	0	0	0	0	0	0	0	0	0	0	0	0	0	0	0	0	0	0	0	0
IS6	KIRITIMATIELLAEOTA	0	0	0	0	0	0	0	0	0	0	0	0	0	0	0	0	0	0	0	0	0	0		IS6	KIRITIMATIELLAEOTA	0	0	0	0	0	0	0	0	0	0	0	0	0	0	0	0	0	0	0	0	0
IS6	METHANOMADA GROUP	9	9	3	0	1	0	0	1	0	0	0	0	0	0	0	0	0	0	0	0	0	23		IS6	METHANOMADA GROUP	39.1304	39.1304	13.0435	0	4.34783	0	0	4.34783	0	0	0	0	0	0	0	0	0	0	0	0	0
IS6	NITROSPIRA	0	0	0	0	0	0	0	0	0	0	0	0	0	0	0	0	0	0	0	0	0	0		IS6	NITROSPIRA	0	0	0	0	0	0	0	0	0	0	0	0	0	0	0	0	0	0	0	0	0
IS6	OLIGOFLEXIA	0	0	0	0	0	0	0	0	0	0	0	0	0	0	0	0	0	0	0	0	0	0		IS6	OLIGOFLEXIA	0	0	0	0	0	0	0	0	0	0	0	0	0	0	0	0	0	0	0	0	0
IS6	PLANCTOMYCETES	0	0	0	0	0	0	0	0	0	0	0	0	0	0	0	0	0	0	0	0	0	0		IS6	PLANCTOMYCETES	0	0	0	0	0	0	0	0	0	0	0	0	0	0	0	0	0	0	0	0	0
IS6	SOLIBACTERES	2	2	1	0	0	0	1	1	0	0	0	0	0	0	0	0	0	0	0	0	0	7		IS6	SOLIBACTERES	28.5714	28.5714	14.2857	0	0	0	14.2857	14.2857	0	0	0	0	0	0	0	0	0	0	0	0	0
IS6	SPIROCHAETIA	0	0	0	0	0	0	0	0	0	0	0	0	0	0	0	0	0	0	0	0	0	0		IS6	SPIROCHAETIA	0	0	0	0	0	0	0	0	0	0	0	0	0	0	0	0	0	0	0	0	0
IS6	STENOSARCHAEA GROUP	91	88	55	39	27	19	16	11	10	7	5	3	4	4	3	1	2	1	0	2	8	396		IS6	STENOSARCHAEA GROUP	22.9798	22.2222	13.8889	9.84848	6.81818	4.79798	4.0404	2.77778	2.52525	1.76768	1.26263	0.757576	1.0101	1.0101	0.757576	0.252525	0.505051	0.252525	0	0.505051	2.0202
IS6	SYNERGISTIA	0	0	0	0	0	0	0	0	0	0	0	0	0	0	0	0	0	0	0	0	0	0		IS6	SYNERGISTIA	0	0	0	0	0	0	0	0	0	0	0	0	0	0	0	0	0	0	0	0	0
IS6	TENERICUTES	0	0	0	0	0	0	0	0	0	0	0	0	0	0	0	0	0	0	0	0	0	0		IS6	TENERICUTES	0	0	0	0	0	0	0	0	0	0	0	0	0	0	0	0	0	0	0	0	0
IS6	THAUMARCHAEOTA	6	8	1	1	1	4	0	0	0	0	0	0	0	0	0	0	1	0	0	0	0	22		IS6	THAUMARCHAEOTA	27.2727	36.3636	4.54545	4.54545	4.54545	18.1818	0	0	0	0	0	0	0	0	0	0	4.54545	0	0	0	0
IS6	THERMOCOCCI	28	48	15	3	0	5	0	0	1	1	5	2	0	1	0	0	0	0	0	0	0	109		IS6	THERMOCOCCI	25.6881	44.0367	13.7615	2.75229	0	4.58716	0	0	0.917431	0.917431	4.58716	1.83486	0	0.917431	0	0	0	0	0	0	0
IS6	THERMODESULFOBACTERIA	0	0	0	0	0	0	0	0	0	0	0	0	0	0	0	0	0	0	0	0	0	0		IS6	THERMODESULFOBACTERIA	0	0	0	0	0	0	0	0	0	0	0	0	0	0	0	0	0	0	0	0	0
IS6	THERMOTOGAE	82	6	2	5	4	2	0	0	1	2	1	0	0	0	0	1	0	0	0	2	10	118		IS6	THERMOTOGAE	69.4915	5.08475	1.69492	4.23729	3.38983	1.69492	0	0	0.847458	1.69492	0.847458	0	0	0	0	0.847458	0	0	0	1.69492	8.47458
IS6	UNCLASSIFIED TERRABACTERIA GROUP	0	0	0	0	0	0	0	0	0	0	0	0	0	0	0	0	0	0	0	0	0	0		IS6	UNCLASSIFIED TERRABACTERIA GROUP	0	0	0	0	0	0	0	0	0	0	0	0	0	0	0	0	0	0	0	0	0
IS6	VERRUCOMICROBIA	0	0	0	0	0	0	0	0	0	0	0	0	0	0	0	0	0	0	0	0	0	0		IS6	VERRUCOMICROBIA	0	0	0	0	0	0	0	0	0	0	0	0	0	0	0	0	0	0	0	0	0
IS6	ZETAPROTEOBACTERIA	0	0	0	0	0	0	0	0	0	0	0	0	0	0	0	0	0	0	0	0	0	0		IS6	ZETAPROTEOBACTERIA	0	0	0	0	0	0	0	0	0	0	0	0	0	0	0	0	0	0	0	0	0
IS607	ACIDITHIOBACILLIA	0	1	1	0	0	0	0	0	0	0	0	1	0	0	0	0	0	0	0	0	0	3		IS607	ACIDITHIOBACILLIA	0	33.3333	33.3333	0	0	0	0	0	0	0	0	33.3333	0	0	0	0	0	0	0	0	0
IS607	ACIDOBACTERIIA	0	0	0	0	0	0	0	0	0	0	0	0	0	0	0	0	0	0	0	0	0	0		IS607	ACIDOBACTERIIA	0	0	0	0	0	0	0	0	0	0	0	0	0	0	0	0	0	0	0	0	0
IS607	ACTINOBACTERIA	316	353	194	179	226	14	5	6	4	3	5	1	3	3	3	2	2	0	1	0	164	1484		IS607	ACTINOBACTERIA	21.2938	23.7871	13.0728	12.062	15.2291	0.943396	0.336927	0.404313	0.269542	0.202156	0.336927	0.0673854	0.202156	0.202156	0.202156	0.134771	0.134771	0	0.0673854	0	11.0512
IS607	ALPHAPROTEOBACTERIA	2	2	1	0	1	1	2	0	1	1	0	0	0	0	0	0	0	0	0	0	0	11		IS607	ALPHAPROTEOBACTERIA	18.1818	18.1818	9.09091	0	9.09091	9.09091	18.1818	0	9.09091	9.09091	0	0	0	0	0	0	0	0	0	0	0
IS607	AQUIFICAE	12	26	5	5	2	1	3	0	0	0	0	0	0	1	0	0	0	0	0	1	2	58		IS607	AQUIFICAE	20.6897	44.8276	8.62069	8.62069	3.44828	1.72414	5.17241	0	0	0	0	0	0	1.72414	0	0	0	0	0	1.72414	3.44828
IS607	ARCHAEOGLOBI	7	0	0	0	0	1	0	0	1	1	0	0	0	0	0	0	0	0	0	0	0	10		IS607	ARCHAEOGLOBI	70	0	0	0	0	10	0	0	10	10	0	0	0	0	0	0	0	0	0	0	0
IS607	ARMATIMONADETES	0	0	0	0	0	0	0	0	0	0	0	0	0	0	0	0	0	0	0	0	0	0		IS607	ARMATIMONADETES	0	0	0	0	0	0	0	0	0	0	0	0	0	0	0	0	0	0	0	0	0
IS607	BACTERIA CANDIDATE PHYLA	0	0	0	0	0	0	0	0	0	0	0	0	0	0	0	0	0	0	0	0	0	0		IS607	BACTERIA CANDIDATE PHYLA	0	0	0	0	0	0	0	0	0	0	0	0	0	0	0	0	0	0	0	0	0
IS607	BACTEROIDETES/CHLOROBI GROUP	0	3	0	1	0	0	0	0	0	0	0	0	0	1	0	0	0	1	0	0	1	7		IS607	BACTEROIDETES/CHLOROBI GROUP	0	42.8571	0	14.2857	0	0	0	0	0	0	0	0	0	14.2857	0	0	0	14.2857	0	0	14.2857
IS607	BETAPROTEOBACTERIA	16	13	4	6	6	2	3	1	13	1	3	0	1	1	1	0	1	0	1	1	0	74		IS607	BETAPROTEOBACTERIA	21.6216	17.5676	5.40541	8.10811	8.10811	2.7027	4.05405	1.35135	17.5676	1.35135	4.05405	0	1.35135	1.35135	1.35135	0	1.35135	0	1.35135	1.35135	0
IS607	BLASTOCATELLIA	6	2	2	0	1	0	0	0	0	0	0	0	0	1	0	0	0	0	0	0	0	12		IS607	BLASTOCATELLIA	50	16.6667	16.6667	0	8.33333	0	0	0	0	0	0	0	0	8.33333	0	0	0	0	0	0	0
IS607	CALDISERICIA	2	0	0	0	0	0	0	0	0	0	0	0	0	0	0	0	0	0	0	0	0	2		IS607	CALDISERICIA	100	0	0	0	0	0	0	0	0	0	0	0	0	0	0	0	0	0	0	0	0
IS607	CALDITRICHAE	0	0	0	0	0	0	0	0	0	0	0	0	0	0	0	0	0	0	0	0	0	0		IS607	CALDITRICHAE	0	0	0	0	0	0	0	0	0	0	0	0	0	0	0	0	0	0	0	0	0
IS607	CANDIDATUS CLOACIMONETES	0	0	0	0	0	0	0	0	0	0	0	0	0	0	0	0	0	0	0	0	0	0		IS607	CANDIDATUS CLOACIMONETES	0	0	0	0	0	0	0	0	0	0	0	0	0	0	0	0	0	0	0	0	0
IS607	CANDIDATUS KORARCHAEOTA	0	1	1	0	0	0	0	1	0	0	0	0	0	0	0	0	1	0	0	0	0	4		IS607	CANDIDATUS KORARCHAEOTA	0	25	25	0	0	0	0	25	0	0	0	0	0	0	0	0	25	0	0	0	0
IS607	CANDIDATUS MICRARCHAEOTA	0	0	0	0	0	0	0	0	0	0	0	0	0	0	0	0	0	0	0	0	0	0		IS607	CANDIDATUS MICRARCHAEOTA	0	0	0	0	0	0	0	0	0	0	0	0	0	0	0	0	0	0	0	0	0
IS607	CHLAMYDIAE	0	0	0	0	0	0	2	0	0	0	0	0	0	0	0	0	0	0	0	0	0	2		IS607	CHLAMYDIAE	0	0	0	0	0	0	100	0	0	0	0	0	0	0	0	0	0	0	0	0	0
IS607	CHLOROFLEXI	0	4	1	1	0	0	0	0	0	0	0	0	0	0	0	0	0	0	0	0	0	6		IS607	CHLOROFLEXI	0	66.6667	16.6667	16.6667	0	0	0	0	0	0	0	0	0	0	0	0	0	0	0	0	0
IS607	CHRYSIOGENETES	0	0	0	0	0	0	0	0	0	0	0	0	0	0	0	0	0	0	0	0	0	0		IS607	CHRYSIOGENETES	0	0	0	0	0	0	0	0	0	0	0	0	0	0	0	0	0	0	0	0	0
IS607	COPROTHERMOBACTEROTA	0	0	0	0	0	0	0	0	0	0	0	0	0	0	0	0	0	0	0	0	0	0		IS607	COPROTHERMOBACTEROTA	0	0	0	0	0	0	0	0	0	0	0	0	0	0	0	0	0	0	0	0	0
IS607	CRENARCHAEOTA	137	116	113	44	47	31	28	21	19	6	6	3	3	3	2	2	1	0	2	0	31	615		IS607	CRENARCHAEOTA	22.2764	18.8618	18.374	7.15447	7.64228	5.04065	4.55285	3.41463	3.08943	0.97561	0.97561	0.487805	0.487805	0.487805	0.325203	0.325203	0.162602	0	0.325203	0	5.04065
IS607	CYANOBACTERIA/MELAINABACTERIA GROUP	64	68	38	25	17	30	17	14	8	8	3	0	4	3	3	3	1	3	1	1	13	324		IS607	CYANOBACTERIA/MELAINABACTERIA GROUP	19.7531	20.9877	11.7284	7.71605	5.24691	9.25926	5.24691	4.32099	2.46914	2.46914	0.925926	0	1.23457	0.925926	0.925926	0.925926	0.308642	0.925926	0.308642	0.308642	4.01235
IS607	DEFERRIBACTERES	0	0	0	0	0	0	0	0	0	0	0	0	0	0	0	0	0	0	0	0	0	0		IS607	DEFERRIBACTERES	0	0	0	0	0	0	0	0	0	0	0	0	0	0	0	0	0	0	0	0	0
IS607	DEINOCOCCUS-THERMUS	5	15	10	3	1	1	1	3	0	0	0	0	1	0	0	0	0	0	0	0	0	40		IS607	DEINOCOCCUS-THERMUS	12.5	37.5	25	7.5	2.5	2.5	2.5	7.5	0	0	0	0	2.5	0	0	0	0	0	0	0	0
IS607	DELTA/EPSILON SUBDIVISIONS	35	71	10	5	7	3	6	3	3	6	6	2	3	0	0	15	2	4	2	4	7	194		IS607	DELTA/EPSILON SUBDIVISIONS	18.0412	36.5979	5.15464	2.57732	3.60825	1.54639	3.09278	1.54639	1.54639	3.09278	3.09278	1.03093	1.54639	0	0	7.73196	1.03093	2.06186	1.03093	2.06186	3.60825
IS607	DIAFORARCHAEA GROUP	2	7	0	2	0	0	1	0	0	0	0	1	0	0	0	0	0	0	0	0	0	13		IS607	DIAFORARCHAEA GROUP	15.3846	53.8462	0	15.3846	0	0	7.69231	0	0	0	0	7.69231	0	0	0	0	0	0	0	0	0
IS607	DICTYOGLOMIA	0	0	0	0	0	0	0	0	0	0	0	0	0	0	0	0	0	0	0	0	0	0		IS607	DICTYOGLOMIA	0	0	0	0	0	0	0	0	0	0	0	0	0	0	0	0	0	0	0	0	0
IS607	ELUSIMICROBIA	0	0	0	0	0	0	0	0	0	0	0	0	0	0	0	0	0	0	0	0	0	0		IS607	ELUSIMICROBIA	0	0	0	0	0	0	0	0	0	0	0	0	0	0	0	0	0	0	0	0	0
IS607	ENDOMICROBIA	0	0	0	0	0	0	0	0	0	0	0	0	0	0	0	0	0	0	0	0	0	0		IS607	ENDOMICROBIA	0	0	0	0	0	0	0	0	0	0	0	0	0	0	0	0	0	0	0	0	0
IS607	ENVIRONMENTAL SAMPLES	0	0	0	0	0	0	0	0	0	0	0	0	0	0	0	0	0	0	0	0	0	0		IS607	ENVIRONMENTAL SAMPLES	0	0	0	0	0	0	0	0	0	0	0	0	0	0	0	0	0	0	0	0	0
IS607	FIBROBACTERES	0	0	0	0	0	0	0	0	0	0	0	0	0	0	0	0	0	0	0	0	0	0		IS607	FIBROBACTERES	0	0	0	0	0	0	0	0	0	0	0	0	0	0	0	0	0	0	0	0	0
IS607	FIRMICUTES	368	175	116	109	78	71	144	55	38	33	23	15	12	37	4	4	4	6	2	7	16	1317		IS607	FIRMICUTES	27.9423	13.2878	8.8079	8.27639	5.92255	5.39104	10.9339	4.17616	2.88535	2.50569	1.74639	1.13895	0.911162	2.80942	0.303721	0.303721	0.303721	0.455581	0.15186	0.531511	1.21488
IS607	FUSOBACTERIIA	10	9	14	5	6	1	1	0	1	0	0	2	2	0	0	0	0	0	0	0	1	52		IS607	FUSOBACTERIIA	19.2308	17.3077	26.9231	9.61538	11.5385	1.92308	1.92308	0	1.92308	0	0	3.84615	3.84615	0	0	0	0	0	0	0	1.92308
IS607	GAMMAPROTEOBACTERIA	27	17	34	8	12	3	5	2	1	3	2	0	4	1	1	0	0	0	0	0	2	122		IS607	GAMMAPROTEOBACTERIA	22.1311	13.9344	27.8689	6.55738	9.83607	2.45902	4.09836	1.63934	0.819672	2.45902	1.63934	0	3.27869	0.819672	0.819672	0	0	0	0	0	1.63934
IS607	GEMMATIMONADETES	0	0	0	0	0	0	0	0	0	0	0	0	0	0	0	0	0	0	0	0	0	0		IS607	GEMMATIMONADETES	0	0	0	0	0	0	0	0	0	0	0	0	0	0	0	0	0	0	0	0	0
IS607	KIRITIMATIELLAEOTA	0	0	0	0	0	0	0	0	0	0	0	0	0	0	0	0	0	0	0	0	0	0		IS607	KIRITIMATIELLAEOTA	0	0	0	0	0	0	0	0	0	0	0	0	0	0	0	0	0	0	0	0	0
IS607	METHANOMADA GROUP	6	10	4	5	3	0	1	1	2	0	0	1	0	0	0	0	0	0	0	0	0	33		IS607	METHANOMADA GROUP	18.1818	30.303	12.1212	15.1515	9.09091	0	3.0303	3.0303	6.06061	0	0	3.0303	0	0	0	0	0	0	0	0	0
IS607	NITROSPIRA	0	0	0	0	0	0	0	0	0	1	0	0	0	0	0	0	0	0	0	0	0	1		IS607	NITROSPIRA	0	0	0	0	0	0	0	0	0	100	0	0	0	0	0	0	0	0	0	0	0
IS607	OLIGOFLEXIA	0	0	0	0	0	0	0	0	0	0	0	0	0	0	0	0	0	0	0	0	0	0		IS607	OLIGOFLEXIA	0	0	0	0	0	0	0	0	0	0	0	0	0	0	0	0	0	0	0	0	0
IS607	PLANCTOMYCETES	0	0	0	0	0	0	0	0	0	0	0	0	0	0	0	0	0	0	0	0	0	0		IS607	PLANCTOMYCETES	0	0	0	0	0	0	0	0	0	0	0	0	0	0	0	0	0	0	0	0	0
IS607	SOLIBACTERES	0	0	0	0	0	0	0	0	0	0	0	0	0	0	0	0	0	0	0	0	0	0		IS607	SOLIBACTERES	0	0	0	0	0	0	0	0	0	0	0	0	0	0	0	0	0	0	0	0	0
IS607	SPIROCHAETIA	2	1	0	0	3	1	2	0	0	0	0	1	0	0	0	0	0	0	0	0	0	10		IS607	SPIROCHAETIA	20	10	0	0	30	10	20	0	0	0	0	10	0	0	0	0	0	0	0	0	0
IS607	STENOSARCHAEA GROUP	11	7	8	8	4	5	2	3	1	0	0	2	0	1	0	1	0	0	0	0	0	53		IS607	STENOSARCHAEA GROUP	20.7547	13.2075	15.0943	15.0943	7.54717	9.43396	3.77358	5.66038	1.88679	0	0	3.77358	0	1.88679	0	1.88679	0	0	0	0	0
IS607	SYNERGISTIA	0	0	0	0	0	0	0	0	0	0	0	0	0	0	0	0	0	0	0	0	0	0		IS607	SYNERGISTIA	0	0	0	0	0	0	0	0	0	0	0	0	0	0	0	0	0	0	0	0	0
IS607	TENERICUTES	0	0	0	0	0	0	0	0	0	0	0	0	0	0	0	0	0	0	0	0	0	0		IS607	TENERICUTES	0	0	0	0	0	0	0	0	0	0	0	0	0	0	0	0	0	0	0	0	0
IS607	THAUMARCHAEOTA	0	0	0	0	0	1	0	1	0	0	0	0	0	0	0	0	0	0	0	0	0	2		IS607	THAUMARCHAEOTA	0	0	0	0	0	50	0	50	0	0	0	0	0	0	0	0	0	0	0	0	0
IS607	THERMOCOCCI	27	26	21	11	9	1	1	2	2	0	0	0	1	0	0	0	0	2	1	0	1	105		IS607	THERMOCOCCI	25.7143	24.7619	20	10.4762	8.57143	0.952381	0.952381	1.90476	1.90476	0	0	0	0.952381	0	0	0	0	1.90476	0.952381	0	0.952381
IS607	THERMODESULFOBACTERIA	0	0	0	0	0	0	0	0	0	0	0	0	0	0	0	0	0	0	0	0	0	0		IS607	THERMODESULFOBACTERIA	0	0	0	0	0	0	0	0	0	0	0	0	0	0	0	0	0	0	0	0	0
IS607	THERMOTOGAE	0	3	5	2	0	2	0	1	0	0	0	0	0	0	0	0	0	0	0	0	0	13		IS607	THERMOTOGAE	0	23.0769	38.4615	15.3846	0	15.3846	0	7.69231	0	0	0	0	0	0	0	0	0	0	0	0	0
IS607	UNCLASSIFIED TERRABACTERIA GROUP	0	0	0	0	0	0	0	0	0	0	0	0	0	0	0	0	0	0	0	0	0	0		IS607	UNCLASSIFIED TERRABACTERIA GROUP	0	0	0	0	0	0	0	0	0	0	0	0	0	0	0	0	0	0	0	0	0
IS607	VERRUCOMICROBIA	3	1	6	2	2	4	1	0	0	0	0	1	0	0	0	0	0	0	0	0	0	20		IS607	VERRUCOMICROBIA	15	5	30	10	10	20	5	0	0	0	0	5	0	0	0	0	0	0	0	0	0
IS607	ZETAPROTEOBACTERIA	0	1	0	0	0	0	0	0	0	0	0	0	0	0	0	0	0	0	0	0	0	1		IS607	ZETAPROTEOBACTERIA	0	100	0	0	0	0	0	0	0	0	0	0	0	0	0	0	0	0	0	0	0
IS630	ACIDITHIOBACILLIA	6	2	3	4	2	1	0	1	0	0	0	1	1	0	0	0	0	0	0	0	1	22		IS630	ACIDITHIOBACILLIA	27.2727	9.09091	13.6364	18.1818	9.09091	4.54545	0	4.54545	0	0	0	4.54545	4.54545	0	0	0	0	0	0	0	4.54545
IS630	ACIDOBACTERIIA	0	0	0	0	0	0	0	0	0	0	0	0	0	0	0	0	0	0	0	0	0	0		IS630	ACIDOBACTERIIA	0	0	0	0	0	0	0	0	0	0	0	0	0	0	0	0	0	0	0	0	0
IS630	ACTINOBACTERIA	374	270	180	151	90	92	41	40	34	31	31	18	21	23	8	27	9	12	10	6	77	1545		IS630	ACTINOBACTERIA	24.2071	17.4757	11.6505	9.77346	5.82524	5.95469	2.65372	2.589	2.20065	2.00647	2.00647	1.16505	1.35922	1.48867	0.517799	1.74757	0.582524	0.776699	0.647249	0.38835	4.98382
IS630	ALPHAPROTEOBACTERIA	623	482	346	229	171	117	120	106	89	71	35	40	38	26	31	31	38	15	18	16	158	2800		IS630	ALPHAPROTEOBACTERIA	22.25	17.2143	12.3571	8.17857	6.10714	4.17857	4.28571	3.78571	3.17857	2.53571	1.25	1.42857	1.35714	0.928571	1.10714	1.10714	1.35714	0.535714	0.642857	0.571429	5.64286
IS630	AQUIFICAE	0	0	0	0	0	0	0	0	0	0	0	0	0	0	0	0	0	0	0	0	0	0		IS630	AQUIFICAE	0	0	0	0	0	0	0	0	0	0	0	0	0	0	0	0	0	0	0	0	0
IS630	ARCHAEOGLOBI	7	3	0	6	1	1	0	0	0	1	0	0	0	0	0	0	0	0	0	0	0	19		IS630	ARCHAEOGLOBI	36.8421	15.7895	0	31.5789	5.26316	5.26316	0	0	0	5.26316	0	0	0	0	0	0	0	0	0	0	0
IS630	ARMATIMONADETES	0	0	0	0	0	0	0	0	0	0	0	0	0	0	0	0	0	0	0	0	0	0		IS630	ARMATIMONADETES	0	0	0	0	0	0	0	0	0	0	0	0	0	0	0	0	0	0	0	0	0
IS630	BACTERIA CANDIDATE PHYLA	0	0	0	0	0	0	0	0	0	0	0	0	0	0	0	0	0	0	0	0	0	0		IS630	BACTERIA CANDIDATE PHYLA	0	0	0	0	0	0	0	0	0	0	0	0	0	0	0	0	0	0	0	0	0
IS630	BACTEROIDETES/CHLOROBI GROUP	93	60	25	28	27	15	12	11	11	4	10	4	4	2	2	2	2	3	0	0	9	324		IS630	BACTEROIDETES/CHLOROBI GROUP	28.7037	18.5185	7.71605	8.64198	8.33333	4.62963	3.7037	3.39506	3.39506	1.23457	3.08642	1.23457	1.23457	0.617284	0.617284	0.617284	0.617284	0.925926	0	0	2.77778
IS630	BETAPROTEOBACTERIA	212	367	157	142	51	97	57	47	15	54	14	22	9	8	17	5	3	3	3	2	25	1310		IS630	BETAPROTEOBACTERIA	16.1832	28.0153	11.9847	10.8397	3.89313	7.40458	4.35115	3.58779	1.14504	4.12214	1.0687	1.67939	0.687023	0.610687	1.29771	0.381679	0.229008	0.229008	0.229008	0.152672	1.9084
IS630	BLASTOCATELLIA	0	0	0	0	0	0	0	0	0	0	0	0	0	0	0	0	0	0	0	0	0	0		IS630	BLASTOCATELLIA	0	0	0	0	0	0	0	0	0	0	0	0	0	0	0	0	0	0	0	0	0
IS630	CALDISERICIA	0	0	0	0	0	0	0	0	0	0	0	0	0	0	0	0	0	0	0	0	0	0		IS630	CALDISERICIA	0	0	0	0	0	0	0	0	0	0	0	0	0	0	0	0	0	0	0	0	0
IS630	CALDITRICHAE	0	0	0	0	0	0	0	0	0	0	0	0	0	0	0	0	0	0	0	0	0	0		IS630	CALDITRICHAE	0	0	0	0	0	0	0	0	0	0	0	0	0	0	0	0	0	0	0	0	0
IS630	CANDIDATUS CLOACIMONETES	0	1	1	0	0	0	0	0	0	0	0	0	0	0	0	0	0	0	0	0	0	2		IS630	CANDIDATUS CLOACIMONETES	0	50	50	0	0	0	0	0	0	0	0	0	0	0	0	0	0	0	0	0	0
IS630	CANDIDATUS KORARCHAEOTA	0	0	0	0	0	0	0	0	0	0	0	0	0	0	0	0	0	0	0	0	0	0		IS630	CANDIDATUS KORARCHAEOTA	0	0	0	0	0	0	0	0	0	0	0	0	0	0	0	0	0	0	0	0	0
IS630	CANDIDATUS MICRARCHAEOTA	0	0	0	0	0	0	0	0	0	0	0	0	0	0	0	0	0	0	0	0	0	0		IS630	CANDIDATUS MICRARCHAEOTA	0	0	0	0	0	0	0	0	0	0	0	0	0	0	0	0	0	0	0	0	0
IS630	CHLAMYDIAE	9	2	1	0	1	0	0	1	0	0	0	1	0	0	0	0	0	0	0	0	0	15		IS630	CHLAMYDIAE	60	13.3333	6.66667	0	6.66667	0	0	6.66667	0	0	0	6.66667	0	0	0	0	0	0	0	0	0
IS630	CHLOROFLEXI	7	7	3	1	1	5	1	3	0	0	1	0	0	0	0	0	0	0	0	0	1	30		IS630	CHLOROFLEXI	23.3333	23.3333	10	3.33333	3.33333	16.6667	3.33333	10	0	0	3.33333	0	0	0	0	0	0	0	0	0	3.33333
IS630	CHRYSIOGENETES	0	0	0	1	0	0	0	0	0	0	0	0	0	0	0	0	0	0	0	0	2	3		IS630	CHRYSIOGENETES	0	0	0	33.3333	0	0	0	0	0	0	0	0	0	0	0	0	0	0	0	0	66.6667
IS630	COPROTHERMOBACTEROTA	0	0	0	0	0	0	0	0	0	0	0	0	0	0	0	0	0	0	0	0	0	0		IS630	COPROTHERMOBACTEROTA	0	0	0	0	0	0	0	0	0	0	0	0	0	0	0	0	0	0	0	0	0
IS630	CRENARCHAEOTA	37	47	35	20	13	18	13	5	9	4	6	4	3	0	5	0	5	7	6	0	18	255		IS630	CRENARCHAEOTA	14.5098	18.4314	13.7255	7.84314	5.09804	7.05882	5.09804	1.96078	3.52941	1.56863	2.35294	1.56863	1.17647	0	1.96078	0	1.96078	2.7451	2.35294	0	7.05882
IS630	CYANOBACTERIA/MELAINABACTERIA GROUP	418	301	247	190	160	118	86	90	45	53	38	29	34	15	15	16	18	9	17	8	108	2015		IS630	CYANOBACTERIA/MELAINABACTERIA GROUP	20.7444	14.938	12.2581	9.42928	7.94045	5.85608	4.26799	4.4665	2.23325	2.63027	1.88586	1.43921	1.68734	0.744417	0.744417	0.794045	0.8933	0.44665	0.843672	0.397022	5.3598
IS630	DEFERRIBACTERES	0	0	0	0	0	0	0	0	0	0	0	0	0	0	0	0	0	0	0	0	0	0		IS630	DEFERRIBACTERES	0	0	0	0	0	0	0	0	0	0	0	0	0	0	0	0	0	0	0	0	0
IS630	DEINOCOCCUS-THERMUS	53	28	19	13	10	6	9	4	3	2	3	0	3	0	3	2	0	2	0	0	3	163		IS630	DEINOCOCCUS-THERMUS	32.5153	17.1779	11.6564	7.97546	6.13497	3.68098	5.52147	2.45399	1.84049	1.22699	1.84049	0	1.84049	0	1.84049	1.22699	0	1.22699	0	0	1.84049
IS630	DELTA/EPSILON SUBDIVISIONS	30	23	16	16	9	9	1	3	2	2	2	2	2	2	1	0	0	2	0	1	2	125		IS630	DELTA/EPSILON SUBDIVISIONS	24	18.4	12.8	12.8	7.2	7.2	0.8	2.4	1.6	1.6	1.6	1.6	1.6	1.6	0.8	0	0	1.6	0	0.8	1.6
IS630	DIAFORARCHAEA GROUP	1	2	4	1	2	0	1	0	0	0	0	0	0	0	0	0	0	0	0	0	0	11		IS630	DIAFORARCHAEA GROUP	9.09091	18.1818	36.3636	9.09091	18.1818	0	9.09091	0	0	0	0	0	0	0	0	0	0	0	0	0	0
IS630	DICTYOGLOMIA	0	0	0	0	0	0	0	0	0	0	0	0	0	0	0	0	0	0	0	0	0	0		IS630	DICTYOGLOMIA	0	0	0	0	0	0	0	0	0	0	0	0	0	0	0	0	0	0	0	0	0
IS630	ELUSIMICROBIA	0	0	0	0	0	0	0	0	0	0	0	0	0	0	0	0	0	0	0	0	0	0		IS630	ELUSIMICROBIA	0	0	0	0	0	0	0	0	0	0	0	0	0	0	0	0	0	0	0	0	0
IS630	ENDOMICROBIA	0	0	0	0	0	0	0	0	0	0	0	0	0	0	0	0	0	0	0	0	0	0		IS630	ENDOMICROBIA	0	0	0	0	0	0	0	0	0	0	0	0	0	0	0	0	0	0	0	0	0
IS630	ENVIRONMENTAL SAMPLES	0	0	0	0	0	0	0	0	0	0	0	0	0	0	0	0	0	0	0	0	0	0		IS630	ENVIRONMENTAL SAMPLES	0	0	0	0	0	0	0	0	0	0	0	0	0	0	0	0	0	0	0	0	0
IS630	FIBROBACTERES	0	0	0	0	0	0	0	0	0	0	0	0	0	0	0	0	0	0	0	0	0	0		IS630	FIBROBACTERES	0	0	0	0	0	0	0	0	0	0	0	0	0	0	0	0	0	0	0	0	0
IS630	FIRMICUTES	305	352	206	125	163	100	71	53	18	62	7	15	19	6	2	5	5	5	19	2	54	1594		IS630	FIRMICUTES	19.1343	22.0828	12.9235	7.84191	10.2258	6.27353	4.4542	3.32497	1.12923	3.88959	0.439147	0.941029	1.19197	0.376412	0.125471	0.313676	0.313676	0.313676	1.19197	0.125471	3.3877
IS630	FUSOBACTERIIA	2	0	0	3	0	1	0	1	0	0	0	0	0	0	0	0	0	0	0	0	0	7		IS630	FUSOBACTERIIA	28.5714	0	0	42.8571	0	14.2857	0	14.2857	0	0	0	0	0	0	0	0	0	0	0	0	0
IS630	GAMMAPROTEOBACTERIA	1523	1219	914	777	499	520	284	287	215	180	180	113	87	272	78	64	52	35	72	43	311	7725		IS630	GAMMAPROTEOBACTERIA	19.7152	15.7799	11.8317	10.0583	6.45955	6.73139	3.67638	3.71521	2.78317	2.3301	2.3301	1.46278	1.12621	3.52104	1.00971	0.828479	0.673139	0.453074	0.932039	0.556634	4.02589
IS630	GEMMATIMONADETES	0	0	0	0	0	0	0	0	0	0	0	0	0	0	0	0	0	0	0	0	0	0		IS630	GEMMATIMONADETES	0	0	0	0	0	0	0	0	0	0	0	0	0	0	0	0	0	0	0	0	0
IS630	KIRITIMATIELLAEOTA	0	0	0	0	0	0	0	0	0	0	0	0	0	0	0	0	0	0	0	0	0	0		IS630	KIRITIMATIELLAEOTA	0	0	0	0	0	0	0	0	0	0	0	0	0	0	0	0	0	0	0	0	0
IS630	METHANOMADA GROUP	5	10	4	1	6	1	1	0	1	0	1	0	0	0	0	0	0	1	0	0	0	31		IS630	METHANOMADA GROUP	16.129	32.2581	12.9032	3.22581	19.3548	3.22581	3.22581	0	3.22581	0	3.22581	0	0	0	0	0	0	3.22581	0	0	0
IS630	NITROSPIRA	6	3	3	0	1	0	1	1	0	0	0	0	0	0	0	0	0	0	0	0	0	15		IS630	NITROSPIRA	40	20	20	0	6.66667	0	6.66667	6.66667	0	0	0	0	0	0	0	0	0	0	0	0	0
IS630	OLIGOFLEXIA	0	0	0	0	0	0	0	0	0	0	0	0	0	0	0	0	0	0	0	0	0	0		IS630	OLIGOFLEXIA	0	0	0	0	0	0	0	0	0	0	0	0	0	0	0	0	0	0	0	0	0
IS630	PLANCTOMYCETES	37	27	23	13	17	6	7	4	8	3	3	3	3	1	1	0	1	1	1	0	7	166		IS630	PLANCTOMYCETES	22.2892	16.2651	13.8554	7.83133	10.241	3.61446	4.21687	2.40964	4.81928	1.80723	1.80723	1.80723	1.80723	0.60241	0.60241	0	0.60241	0.60241	0.60241	0	4.21687
IS630	SOLIBACTERES	0	0	1	1	1	0	1	0	0	0	0	0	0	0	0	0	0	0	0	0	0	4		IS630	SOLIBACTERES	0	0	25	25	25	0	25	0	0	0	0	0	0	0	0	0	0	0	0	0	0
IS630	SPIROCHAETIA	2	3	4	3	2	0	1	1	2	1	0	0	0	1	1	0	0	0	0	0	0	21		IS630	SPIROCHAETIA	9.52381	14.2857	19.0476	14.2857	9.52381	0	4.7619	4.7619	9.52381	4.7619	0	0	0	4.7619	4.7619	0	0	0	0	0	0
IS630	STENOSARCHAEA GROUP	72	71	45	47	37	28	24	20	20	8	8	4	3	4	8	8	6	4	5	0	19	441		IS630	STENOSARCHAEA GROUP	16.3265	16.0998	10.2041	10.6576	8.39002	6.34921	5.44218	4.53515	4.53515	1.81406	1.81406	0.907029	0.680272	0.907029	1.81406	1.81406	1.36054	0.907029	1.13379	0	4.30839
IS630	SYNERGISTIA	0	0	0	0	0	0	0	0	0	0	0	0	0	0	0	0	0	0	0	0	0	0		IS630	SYNERGISTIA	0	0	0	0	0	0	0	0	0	0	0	0	0	0	0	0	0	0	0	0	0
IS630	TENERICUTES	0	0	0	0	0	0	0	0	0	0	0	0	0	0	0	0	0	0	0	0	0	0		IS630	TENERICUTES	0	0	0	0	0	0	0	0	0	0	0	0	0	0	0	0	0	0	0	0	0
IS630	THAUMARCHAEOTA	0	0	0	0	0	0	0	0	0	0	0	0	0	0	0	0	0	0	0	0	0	0		IS630	THAUMARCHAEOTA	0	0	0	0	0	0	0	0	0	0	0	0	0	0	0	0	0	0	0	0	0
IS630	THERMOCOCCI	1	0	0	0	0	0	0	0	0	0	0	0	0	0	0	0	0	0	0	0	0	1		IS630	THERMOCOCCI	100	0	0	0	0	0	0	0	0	0	0	0	0	0	0	0	0	0	0	0	0
IS630	THERMODESULFOBACTERIA	0	0	0	0	0	0	0	0	0	0	0	0	0	0	0	0	0	0	0	0	0	0		IS630	THERMODESULFOBACTERIA	0	0	0	0	0	0	0	0	0	0	0	0	0	0	0	0	0	0	0	0	0
IS630	THERMOTOGAE	0	0	0	0	0	0	0	0	0	0	0	0	0	0	0	0	0	0	0	0	0	0		IS630	THERMOTOGAE	0	0	0	0	0	0	0	0	0	0	0	0	0	0	0	0	0	0	0	0	0
IS630	UNCLASSIFIED TERRABACTERIA GROUP	0	0	0	0	0	0	0	0	0	0	0	0	0	0	0	0	0	0	0	0	0	0		IS630	UNCLASSIFIED TERRABACTERIA GROUP	0	0	0	0	0	0	0	0	0	0	0	0	0	0	0	0	0	0	0	0	0
IS630	VERRUCOMICROBIA	4	1	2	1	0	0	0	0	0	0	0	0	0	0	0	0	0	0	0	0	0	8		IS630	VERRUCOMICROBIA	50	12.5	25	12.5	0	0	0	0	0	0	0	0	0	0	0	0	0	0	0	0	0
IS630	ZETAPROTEOBACTERIA	0	0	0	0	0	0	0	0	0	0	0	0	0	0	0	0	0	0	0	0	0	0		IS630	ZETAPROTEOBACTERIA	0	0	0	0	0	0	0	0	0	0	0	0	0	0	0	0	0	0	0	0	0
IS66	ACIDITHIOBACILLIA	13	9	6	2	4	3	3	6	3	0	2	1	2	4	7	0	0	0	1	0	2	68		IS66	ACIDITHIOBACILLIA	19.1176	13.2353	8.82353	2.94118	5.88235	4.41176	4.41176	8.82353	4.41176	0	2.94118	1.47059	2.94118	5.88235	10.2941	0	0	0	1.47059	0	2.94118
IS66	ACIDOBACTERIIA	0	1	1	0	0	0	0	0	0	0	0	0	0	0	0	0	0	0	0	0	0	2		IS66	ACIDOBACTERIIA	0	50	50	0	0	0	0	0	0	0	0	0	0	0	0	0	0	0	0	0	0
IS66	ACTINOBACTERIA	28	37	15	20	12	4	4	7	3	6	4	9	0	5	3	1	1	1	1	1	7	169		IS66	ACTINOBACTERIA	16.568	21.8935	8.87574	11.8343	7.10059	2.36686	2.36686	4.14201	1.77515	3.5503	2.36686	5.32544	0	2.95858	1.77515	0.591716	0.591716	0.591716	0.591716	0.591716	4.14201
IS66	ALPHAPROTEOBACTERIA	615	449	303	291	224	174	149	127	99	77	58	60	149	25	33	32	28	22	17	18	187	3137		IS66	ALPHAPROTEOBACTERIA	19.6047	14.313	9.65891	9.27638	7.14058	5.5467	4.74976	4.04845	3.15588	2.45457	1.8489	1.91266	4.74976	0.79694	1.05196	1.02008	0.892573	0.701307	0.541919	0.573797	5.96111
IS66	AQUIFICAE	0	0	0	0	0	0	0	0	0	0	0	0	0	0	0	0	0	0	0	0	0	0		IS66	AQUIFICAE	0	0	0	0	0	0	0	0	0	0	0	0	0	0	0	0	0	0	0	0	0
IS66	ARCHAEOGLOBI	0	0	0	0	0	0	0	0	0	0	0	0	0	0	0	0	0	0	0	0	0	0		IS66	ARCHAEOGLOBI	0	0	0	0	0	0	0	0	0	0	0	0	0	0	0	0	0	0	0	0	0
IS66	ARMATIMONADETES	0	0	0	0	0	0	0	0	0	0	0	0	0	0	0	0	0	0	0	0	0	0		IS66	ARMATIMONADETES	0	0	0	0	0	0	0	0	0	0	0	0	0	0	0	0	0	0	0	0	0
IS66	BACTERIA CANDIDATE PHYLA	0	0	0	0	0	0	0	0	0	0	0	0	0	0	0	0	0	0	0	0	0	0		IS66	BACTERIA CANDIDATE PHYLA	0	0	0	0	0	0	0	0	0	0	0	0	0	0	0	0	0	0	0	0	0
IS66	BACTEROIDETES/CHLOROBI GROUP	60	41	36	38	20	22	17	18	17	13	5	6	2	3	5	1	0	2	1	2	12	321		IS66	BACTEROIDETES/CHLOROBI GROUP	18.6916	12.7726	11.215	11.838	6.23053	6.85358	5.29595	5.60748	5.29595	4.04984	1.55763	1.86916	0.623053	0.934579	1.55763	0.311526	0	0.623053	0.311526	0.623053	3.73832
IS66	BETAPROTEOBACTERIA	272	226	158	154	135	77	68	77	60	67	40	32	30	24	19	26	6	26	33	8	93	1631		IS66	BETAPROTEOBACTERIA	16.6769	13.8565	9.68731	9.44206	8.27713	4.72103	4.16922	4.72103	3.67872	4.10791	2.45248	1.96199	1.83936	1.47149	1.16493	1.59411	0.367872	1.59411	2.0233	0.490497	5.70202
IS66	BLASTOCATELLIA	0	0	0	0	0	0	0	0	0	0	0	0	0	0	0	0	0	0	0	0	0	0		IS66	BLASTOCATELLIA	0	0	0	0	0	0	0	0	0	0	0	0	0	0	0	0	0	0	0	0	0
IS66	CALDISERICIA	0	0	0	0	0	0	0	0	0	0	0	0	0	0	0	0	0	0	0	0	0	0		IS66	CALDISERICIA	0	0	0	0	0	0	0	0	0	0	0	0	0	0	0	0	0	0	0	0	0
IS66	CALDITRICHAE	0	1	0	0	0	0	0	0	0	0	0	0	0	0	0	0	0	0	0	0	1	2		IS66	CALDITRICHAE	0	50	0	0	0	0	0	0	0	0	0	0	0	0	0	0	0	0	0	0	50
IS66	CANDIDATUS CLOACIMONETES	0	0	0	0	0	0	0	0	0	0	0	0	0	0	0	0	0	0	0	0	0	0		IS66	CANDIDATUS CLOACIMONETES	0	0	0	0	0	0	0	0	0	0	0	0	0	0	0	0	0	0	0	0	0
IS66	CANDIDATUS KORARCHAEOTA	0	0	0	0	0	0	0	0	0	0	0	0	0	0	0	0	0	0	0	0	0	0		IS66	CANDIDATUS KORARCHAEOTA	0	0	0	0	0	0	0	0	0	0	0	0	0	0	0	0	0	0	0	0	0
IS66	CANDIDATUS MICRARCHAEOTA	0	0	0	0	0	0	0	0	0	0	0	0	0	0	0	0	0	0	0	0	0	0		IS66	CANDIDATUS MICRARCHAEOTA	0	0	0	0	0	0	0	0	0	0	0	0	0	0	0	0	0	0	0	0	0
IS66	CHLAMYDIAE	0	2	1	0	0	0	0	0	0	0	0	0	0	0	0	0	0	0	0	0	0	3		IS66	CHLAMYDIAE	0	66.6667	33.3333	0	0	0	0	0	0	0	0	0	0	0	0	0	0	0	0	0	0
IS66	CHLOROFLEXI	0	1	1	0	1	0	0	0	0	1	0	0	0	0	0	0	0	0	0	0	0	4		IS66	CHLOROFLEXI	0	25	25	0	25	0	0	0	0	25	0	0	0	0	0	0	0	0	0	0	0
IS66	CHRYSIOGENETES	0	0	0	0	0	0	0	0	0	0	0	0	0	0	0	0	0	0	0	0	0	0		IS66	CHRYSIOGENETES	0	0	0	0	0	0	0	0	0	0	0	0	0	0	0	0	0	0	0	0	0
IS66	COPROTHERMOBACTEROTA	0	0	0	0	0	0	0	0	0	0	0	0	0	0	0	0	0	0	0	0	0	0		IS66	COPROTHERMOBACTEROTA	0	0	0	0	0	0	0	0	0	0	0	0	0	0	0	0	0	0	0	0	0
IS66	CRENARCHAEOTA	0	0	0	0	0	0	0	0	0	0	0	0	0	0	0	0	0	0	0	0	0	0		IS66	CRENARCHAEOTA	0	0	0	0	0	0	0	0	0	0	0	0	0	0	0	0	0	0	0	0	0
IS66	CYANOBACTERIA/MELAINABACTERIA GROUP	41	40	31	30	17	21	14	9	8	5	4	5	0	7	5	3	0	1	0	1	24	266		IS66	CYANOBACTERIA/MELAINABACTERIA GROUP	15.4135	15.0376	11.6541	11.2782	6.39098	7.89474	5.26316	3.38346	3.00752	1.8797	1.50376	1.8797	0	2.63158	1.8797	1.12782	0	0.37594	0	0.37594	9.02256
IS66	DEFERRIBACTERES	0	0	0	0	0	0	0	0	0	0	0	0	0	0	0	0	0	0	0	0	0	0		IS66	DEFERRIBACTERES	0	0	0	0	0	0	0	0	0	0	0	0	0	0	0	0	0	0	0	0	0
IS66	DEINOCOCCUS-THERMUS	8	2	2	1	0	2	0	1	1	0	0	0	1	0	0	0	0	0	0	0	5	23		IS66	DEINOCOCCUS-THERMUS	34.7826	8.69565	8.69565	4.34783	0	8.69565	0	4.34783	4.34783	0	0	0	4.34783	0	0	0	0	0	0	0	21.7391
IS66	DELTA/EPSILON SUBDIVISIONS	49	44	31	28	20	21	11	6	14	8	5	1	4	7	3	4	0	2	2	1	8	269		IS66	DELTA/EPSILON SUBDIVISIONS	18.2156	16.3569	11.5242	10.4089	7.43494	7.80669	4.08922	2.23048	5.20446	2.97398	1.85874	0.371747	1.48699	2.60223	1.11524	1.48699	0	0.743494	0.743494	0.371747	2.97398
IS66	DIAFORARCHAEA GROUP	0	0	0	1	0	0	0	0	0	0	0	0	0	0	0	0	0	0	0	0	0	1		IS66	DIAFORARCHAEA GROUP	0	0	0	100	0	0	0	0	0	0	0	0	0	0	0	0	0	0	0	0	0
IS66	DICTYOGLOMIA	0	0	0	0	0	0	0	0	0	0	0	0	0	0	0	0	0	0	0	0	0	0		IS66	DICTYOGLOMIA	0	0	0	0	0	0	0	0	0	0	0	0	0	0	0	0	0	0	0	0	0
IS66	ELUSIMICROBIA	0	0	0	0	0	0	0	0	0	0	0	0	0	0	0	0	0	0	0	0	0	0		IS66	ELUSIMICROBIA	0	0	0	0	0	0	0	0	0	0	0	0	0	0	0	0	0	0	0	0	0
IS66	ENDOMICROBIA	0	0	0	0	0	0	0	0	0	0	0	0	0	0	0	0	0	0	0	0	0	0		IS66	ENDOMICROBIA	0	0	0	0	0	0	0	0	0	0	0	0	0	0	0	0	0	0	0	0	0
IS66	ENVIRONMENTAL SAMPLES	0	0	0	0	0	0	0	0	0	0	0	0	0	0	0	0	0	0	0	0	0	0		IS66	ENVIRONMENTAL SAMPLES	0	0	0	0	0	0	0	0	0	0	0	0	0	0	0	0	0	0	0	0	0
IS66	FIBROBACTERES	0	0	0	0	0	0	0	0	0	0	0	0	0	0	0	0	0	0	0	0	0	0		IS66	FIBROBACTERES	0	0	0	0	0	0	0	0	0	0	0	0	0	0	0	0	0	0	0	0	0
IS66	FIRMICUTES	246	262	268	209	135	114	109	67	47	22	27	22	10	13	8	6	12	6	6	7	64	1660		IS66	FIRMICUTES	14.8193	15.7831	16.1446	12.5904	8.13253	6.86747	6.56627	4.03614	2.83133	1.3253	1.62651	1.3253	0.60241	0.783133	0.481928	0.361446	0.722892	0.361446	0.361446	0.421687	3.85542
IS66	FUSOBACTERIIA	0	0	0	0	0	0	0	0	0	0	0	0	0	0	0	0	0	0	0	0	0	0		IS66	FUSOBACTERIIA	0	0	0	0	0	0	0	0	0	0	0	0	0	0	0	0	0	0	0	0	0
IS66	GAMMAPROTEOBACTERIA	1589	1222	927	858	686	477	317	435	193	191	230	160	112	81	101	58	89	58	76	52	364	8276		IS66	GAMMAPROTEOBACTERIA	19.2001	14.7656	11.2011	10.3673	8.28903	5.76365	3.83035	5.25616	2.33204	2.30788	2.77912	1.9333	1.35331	0.978734	1.2204	0.700822	1.0754	0.700822	0.918318	0.628323	4.39826
IS66	GEMMATIMONADETES	0	0	1	0	0	0	0	0	0	0	0	0	0	0	0	0	0	0	0	0	0	1		IS66	GEMMATIMONADETES	0	0	100	0	0	0	0	0	0	0	0	0	0	0	0	0	0	0	0	0	0
IS66	KIRITIMATIELLAEOTA	1	3	2	1	1	0	1	0	0	0	0	0	0	1	0	0	0	0	0	0	0	10		IS66	KIRITIMATIELLAEOTA	10	30	20	10	10	0	10	0	0	0	0	0	0	10	0	0	0	0	0	0	0
IS66	METHANOMADA GROUP	0	0	0	0	0	0	0	1	0	0	0	0	0	0	0	0	0	0	0	0	0	1		IS66	METHANOMADA GROUP	0	0	0	0	0	0	0	100	0	0	0	0	0	0	0	0	0	0	0	0	0
IS66	NITROSPIRA	2	2	0	3	0	0	0	0	0	0	0	0	0	0	1	0	0	0	0	0	1	9		IS66	NITROSPIRA	22.2222	22.2222	0	33.3333	0	0	0	0	0	0	0	0	0	0	11.1111	0	0	0	0	0	11.1111
IS66	OLIGOFLEXIA	0	0	0	0	0	0	0	0	0	0	0	0	0	0	0	0	0	0	0	0	0	0		IS66	OLIGOFLEXIA	0	0	0	0	0	0	0	0	0	0	0	0	0	0	0	0	0	0	0	0	0
IS66	PLANCTOMYCETES	28	32	22	15	10	9	9	12	4	3	3	1	1	0	2	1	2	0	1	1	0	156		IS66	PLANCTOMYCETES	17.9487	20.5128	14.1026	9.61538	6.41026	5.76923	5.76923	7.69231	2.5641	1.92308	1.92308	0.641026	0.641026	0	1.28205	0.641026	1.28205	0	0.641026	0.641026	0
IS66	SOLIBACTERES	4	1	2	0	0	0	0	0	0	1	0	0	0	0	0	0	0	0	0	0	0	8		IS66	SOLIBACTERES	50	12.5	25	0	0	0	0	0	0	12.5	0	0	0	0	0	0	0	0	0	0	0
IS66	SPIROCHAETIA	2	3	3	1	1	1	0	2	0	2	0	0	0	0	0	1	0	0	0	0	0	16		IS66	SPIROCHAETIA	12.5	18.75	18.75	6.25	6.25	6.25	0	12.5	0	12.5	0	0	0	0	0	6.25	0	0	0	0	0
IS66	STENOSARCHAEA GROUP	97	69	49	28	24	17	18	11	15	6	6	8	3	6	1	3	4	0	0	1	14	380		IS66	STENOSARCHAEA GROUP	25.5263	18.1579	12.8947	7.36842	6.31579	4.47368	4.73684	2.89474	3.94737	1.57895	1.57895	2.10526	0.789474	1.57895	0.263158	0.789474	1.05263	0	0	0.263158	3.68421
IS66	SYNERGISTIA	2	2	0	1	1	0	0	0	0	1	0	0	0	0	0	0	0	0	0	0	0	7		IS66	SYNERGISTIA	28.5714	28.5714	0	14.2857	14.2857	0	0	0	0	14.2857	0	0	0	0	0	0	0	0	0	0	0
IS66	TENERICUTES	0	0	0	0	0	0	0	0	1	0	0	0	0	0	0	0	0	0	0	0	0	1		IS66	TENERICUTES	0	0	0	0	0	0	0	0	100	0	0	0	0	0	0	0	0	0	0	0	0
IS66	THAUMARCHAEOTA	0	0	0	0	0	0	0	0	0	0	0	0	0	0	0	0	0	0	0	0	0	0		IS66	THAUMARCHAEOTA	0	0	0	0	0	0	0	0	0	0	0	0	0	0	0	0	0	0	0	0	0
IS66	THERMOCOCCI	0	0	0	0	0	0	0	0	0	0	0	0	0	0	0	0	0	0	0	0	0	0		IS66	THERMOCOCCI	0	0	0	0	0	0	0	0	0	0	0	0	0	0	0	0	0	0	0	0	0
IS66	THERMODESULFOBACTERIA	0	0	0	0	0	0	0	0	0	0	0	0	0	0	0	0	0	0	0	0	0	0		IS66	THERMODESULFOBACTERIA	0	0	0	0	0	0	0	0	0	0	0	0	0	0	0	0	0	0	0	0	0
IS66	THERMOTOGAE	0	0	1	0	0	0	0	0	0	0	0	0	0	0	0	0	0	0	0	0	0	1		IS66	THERMOTOGAE	0	0	100	0	0	0	0	0	0	0	0	0	0	0	0	0	0	0	0	0	0
IS66	UNCLASSIFIED TERRABACTERIA GROUP	0	0	0	0	0	0	0	0	0	0	0	0	0	0	0	0	0	0	0	0	0	0		IS66	UNCLASSIFIED TERRABACTERIA GROUP	0	0	0	0	0	0	0	0	0	0	0	0	0	0	0	0	0	0	0	0	0
IS66	VERRUCOMICROBIA	0	2	0	0	0	0	0	0	0	0	0	0	0	0	0	0	0	0	0	0	0	2		IS66	VERRUCOMICROBIA	0	100	0	0	0	0	0	0	0	0	0	0	0	0	0	0	0	0	0	0	0
IS66	ZETAPROTEOBACTERIA	0	0	0	0	0	0	0	0	0	0	0	0	0	0	0	0	0	0	0	0	0	0		IS66	ZETAPROTEOBACTERIA	0	0	0	0	0	0	0	0	0	0	0	0	0	0	0	0	0	0	0	0	0
IS701	ACIDITHIOBACILLIA	0	0	0	0	0	0	0	0	0	0	0	0	0	0	0	0	0	0	0	0	0	0		IS701	ACIDITHIOBACILLIA	0	0	0	0	0	0	0	0	0	0	0	0	0	0	0	0	0	0	0	0	0
IS701	ACIDOBACTERIIA	0	0	0	0	0	0	0	0	0	0	0	0	0	0	0	0	0	0	0	0	0	0		IS701	ACIDOBACTERIIA	0	0	0	0	0	0	0	0	0	0	0	0	0	0	0	0	0	0	0	0	0
IS701	ACTINOBACTERIA	274	198	145	114	71	57	43	41	27	24	13	11	12	8	2	6	4	11	4	2	32	1099		IS701	ACTINOBACTERIA	24.9318	18.0164	13.1938	10.3731	6.46042	5.18653	3.91265	3.73066	2.45678	2.1838	1.18289	1.00091	1.0919	0.727934	0.181984	0.545951	0.363967	1.00091	0.363967	0.181984	2.91174
IS701	ALPHAPROTEOBACTERIA	123	126	78	44	48	45	28	25	27	6	7	20	22	4	7	2	16	16	4	5	45	698		IS701	ALPHAPROTEOBACTERIA	17.6218	18.0516	11.1748	6.30372	6.87679	6.44699	4.01146	3.58166	3.86819	0.859599	1.00287	2.86533	3.15186	0.573066	1.00287	0.286533	2.29226	2.29226	0.573066	0.716332	6.44699
IS701	AQUIFICAE	0	0	0	0	0	0	0	0	0	0	0	0	0	0	0	0	0	0	0	0	0	0		IS701	AQUIFICAE	0	0	0	0	0	0	0	0	0	0	0	0	0	0	0	0	0	0	0	0	0
IS701	ARCHAEOGLOBI	0	0	0	0	0	0	0	0	0	0	0	0	0	0	0	0	0	0	0	0	0	0		IS701	ARCHAEOGLOBI	0	0	0	0	0	0	0	0	0	0	0	0	0	0	0	0	0	0	0	0	0
IS701	ARMATIMONADETES	0	0	0	0	0	0	0	0	0	0	0	0	0	0	0	0	0	0	0	0	0	0		IS701	ARMATIMONADETES	0	0	0	0	0	0	0	0	0	0	0	0	0	0	0	0	0	0	0	0	0
IS701	BACTERIA CANDIDATE PHYLA	0	0	0	0	0	0	0	0	0	0	0	0	0	0	0	0	0	0	0	0	0	0		IS701	BACTERIA CANDIDATE PHYLA	0	0	0	0	0	0	0	0	0	0	0	0	0	0	0	0	0	0	0	0	0
IS701	BACTEROIDETES/CHLOROBI GROUP	13	16	17	3	6	5	2	0	2	1	0	1	1	1	0	1	0	0	0	0	1	70		IS701	BACTEROIDETES/CHLOROBI GROUP	18.5714	22.8571	24.2857	4.28571	8.57143	7.14286	2.85714	0	2.85714	1.42857	0	1.42857	1.42857	1.42857	0	1.42857	0	0	0	0	1.42857
IS701	BETAPROTEOBACTERIA	45	49	24	50	14	27	6	3	27	7	5	2	5	0	1	1	3	0	1	5	9	284		IS701	BETAPROTEOBACTERIA	15.8451	17.2535	8.4507	17.6056	4.92958	9.50704	2.11268	1.05634	9.50704	2.46479	1.76056	0.704225	1.76056	0	0.352113	0.352113	1.05634	0	0.352113	1.76056	3.16901
IS701	BLASTOCATELLIA	0	0	0	0	0	0	0	0	0	0	0	0	0	0	0	0	0	0	0	0	0	0		IS701	BLASTOCATELLIA	0	0	0	0	0	0	0	0	0	0	0	0	0	0	0	0	0	0	0	0	0
IS701	CALDISERICIA	0	0	0	0	0	0	0	0	0	0	0	0	0	0	0	0	0	0	0	0	0	0		IS701	CALDISERICIA	0	0	0	0	0	0	0	0	0	0	0	0	0	0	0	0	0	0	0	0	0
IS701	CALDITRICHAE	0	0	0	0	0	0	0	0	0	0	0	0	0	0	0	0	0	0	0	0	0	0		IS701	CALDITRICHAE	0	0	0	0	0	0	0	0	0	0	0	0	0	0	0	0	0	0	0	0	0
IS701	CANDIDATUS CLOACIMONETES	0	0	0	0	0	0	0	0	0	0	0	0	0	0	0	0	0	0	0	0	0	0		IS701	CANDIDATUS CLOACIMONETES	0	0	0	0	0	0	0	0	0	0	0	0	0	0	0	0	0	0	0	0	0
IS701	CANDIDATUS KORARCHAEOTA	0	0	0	0	0	0	0	0	0	0	0	0	0	0	0	0	0	0	0	0	0	0		IS701	CANDIDATUS KORARCHAEOTA	0	0	0	0	0	0	0	0	0	0	0	0	0	0	0	0	0	0	0	0	0
IS701	CANDIDATUS MICRARCHAEOTA	0	0	0	0	0	0	0	0	0	0	0	0	0	0	0	0	0	0	0	0	0	0		IS701	CANDIDATUS MICRARCHAEOTA	0	0	0	0	0	0	0	0	0	0	0	0	0	0	0	0	0	0	0	0	0
IS701	CHLAMYDIAE	1	3	0	0	0	0	0	0	0	0	0	0	0	0	0	0	0	0	0	0	0	4		IS701	CHLAMYDIAE	25	75	0	0	0	0	0	0	0	0	0	0	0	0	0	0	0	0	0	0	0
IS701	CHLOROFLEXI	3	1	2	2	2	2	1	0	0	1	0	0	0	0	0	0	0	0	0	0	1	15		IS701	CHLOROFLEXI	20	6.66667	13.3333	13.3333	13.3333	13.3333	6.66667	0	0	6.66667	0	0	0	0	0	0	0	0	0	0	6.66667
IS701	CHRYSIOGENETES	0	0	0	0	0	0	0	0	0	0	0	0	0	0	0	0	0	0	0	0	0	0		IS701	CHRYSIOGENETES	0	0	0	0	0	0	0	0	0	0	0	0	0	0	0	0	0	0	0	0	0
IS701	COPROTHERMOBACTEROTA	0	0	0	0	0	0	0	0	0	0	0	0	0	0	0	0	0	0	0	0	0	0		IS701	COPROTHERMOBACTEROTA	0	0	0	0	0	0	0	0	0	0	0	0	0	0	0	0	0	0	0	0	0
IS701	CRENARCHAEOTA	0	0	0	0	0	0	0	0	0	0	0	0	0	0	0	0	0	0	0	0	0	0		IS701	CRENARCHAEOTA	0	0	0	0	0	0	0	0	0	0	0	0	0	0	0	0	0	0	0	0	0
IS701	CYANOBACTERIA/MELAINABACTERIA GROUP	140	163	108	79	75	38	36	23	18	20	22	25	8	20	5	13	7	5	4	2	63	874		IS701	CYANOBACTERIA/MELAINABACTERIA GROUP	16.0183	18.6499	12.357	9.0389	8.58124	4.34783	4.11899	2.63158	2.0595	2.28833	2.51716	2.86041	0.915332	2.28833	0.572082	1.48741	0.800915	0.572082	0.457666	0.228833	7.20824
IS701	DEFERRIBACTERES	0	0	0	0	0	0	0	0	0	0	0	0	0	0	0	0	0	0	0	0	0	0		IS701	DEFERRIBACTERES	0	0	0	0	0	0	0	0	0	0	0	0	0	0	0	0	0	0	0	0	0
IS701	DEINOCOCCUS-THERMUS	50	29	23	16	10	6	5	3	6	4	2	1	3	2	2	0	0	0	1	0	5	168		IS701	DEINOCOCCUS-THERMUS	29.7619	17.2619	13.6905	9.52381	5.95238	3.57143	2.97619	1.78571	3.57143	2.38095	1.19048	0.595238	1.78571	1.19048	1.19048	0	0	0	0.595238	0	2.97619
IS701	DELTA/EPSILON SUBDIVISIONS	10	11	11	11	8	1	10	2	0	0	0	0	1	1	1	0	0	1	1	0	1	70		IS701	DELTA/EPSILON SUBDIVISIONS	14.2857	15.7143	15.7143	15.7143	11.4286	1.42857	14.2857	2.85714	0	0	0	0	1.42857	1.42857	1.42857	0	0	1.42857	1.42857	0	1.42857
IS701	DIAFORARCHAEA GROUP	0	0	1	0	0	1	2	0	1	0	0	0	0	1	0	0	0	0	0	0	0	6		IS701	DIAFORARCHAEA GROUP	0	0	16.6667	0	0	16.6667	33.3333	0	16.6667	0	0	0	0	16.6667	0	0	0	0	0	0	0
IS701	DICTYOGLOMIA	0	0	0	0	0	0	0	0	0	0	0	0	0	0	0	0	0	0	0	0	0	0		IS701	DICTYOGLOMIA	0	0	0	0	0	0	0	0	0	0	0	0	0	0	0	0	0	0	0	0	0
IS701	ELUSIMICROBIA	0	0	0	0	0	0	0	0	0	0	0	0	0	0	0	0	0	0	0	0	0	0		IS701	ELUSIMICROBIA	0	0	0	0	0	0	0	0	0	0	0	0	0	0	0	0	0	0	0	0	0
IS701	ENDOMICROBIA	0	0	0	0	0	0	0	0	0	0	0	0	0	0	0	0	0	0	0	0	0	0		IS701	ENDOMICROBIA	0	0	0	0	0	0	0	0	0	0	0	0	0	0	0	0	0	0	0	0	0
IS701	ENVIRONMENTAL SAMPLES	0	0	0	0	0	0	0	0	0	0	0	0	0	0	0	0	0	0	0	0	0	0		IS701	ENVIRONMENTAL SAMPLES	0	0	0	0	0	0	0	0	0	0	0	0	0	0	0	0	0	0	0	0	0
IS701	FIBROBACTERES	0	0	0	0	0	0	0	0	0	0	0	0	0	0	0	0	0	0	0	0	0	0		IS701	FIBROBACTERES	0	0	0	0	0	0	0	0	0	0	0	0	0	0	0	0	0	0	0	0	0
IS701	FIRMICUTES	124	89	68	37	49	36	25	22	4	12	15	12	6	4	3	4	2	2	2	3	17	536		IS701	FIRMICUTES	23.1343	16.6045	12.6866	6.90299	9.14179	6.71642	4.66418	4.10448	0.746269	2.23881	2.79851	2.23881	1.1194	0.746269	0.559701	0.746269	0.373134	0.373134	0.373134	0.559701	3.17164
IS701	FUSOBACTERIIA	1	0	0	0	0	0	0	0	0	0	0	0	0	0	0	0	0	0	0	0	0	1		IS701	FUSOBACTERIIA	100	0	0	0	0	0	0	0	0	0	0	0	0	0	0	0	0	0	0	0	0
IS701	GAMMAPROTEOBACTERIA	744	423	353	332	217	155	149	101	51	59	37	38	26	35	29	19	35	32	17	43	245	3140		IS701	GAMMAPROTEOBACTERIA	23.6943	13.4713	11.242	10.5732	6.91083	4.93631	4.74522	3.21656	1.6242	1.87898	1.17834	1.21019	0.828025	1.11465	0.923567	0.605096	1.11465	1.01911	0.541401	1.36943	7.80255
IS701	GEMMATIMONADETES	0	0	0	0	0	0	0	0	0	0	0	0	0	0	0	0	0	0	0	0	0	0		IS701	GEMMATIMONADETES	0	0	0	0	0	0	0	0	0	0	0	0	0	0	0	0	0	0	0	0	0
IS701	KIRITIMATIELLAEOTA	0	0	0	0	0	0	0	0	0	0	0	0	0	0	0	0	0	0	0	0	0	0		IS701	KIRITIMATIELLAEOTA	0	0	0	0	0	0	0	0	0	0	0	0	0	0	0	0	0	0	0	0	0
IS701	METHANOMADA GROUP	0	2	0	0	1	0	0	1	0	0	0	0	0	0	0	0	0	0	0	0	0	4		IS701	METHANOMADA GROUP	0	50	0	0	25	0	0	25	0	0	0	0	0	0	0	0	0	0	0	0	0
IS701	NITROSPIRA	0	0	0	0	0	0	0	0	0	0	0	0	0	0	0	0	0	0	0	0	0	0		IS701	NITROSPIRA	0	0	0	0	0	0	0	0	0	0	0	0	0	0	0	0	0	0	0	0	0
IS701	OLIGOFLEXIA	0	0	0	0	0	0	0	0	0	0	0	0	0	0	0	0	0	0	0	0	0	0		IS701	OLIGOFLEXIA	0	0	0	0	0	0	0	0	0	0	0	0	0	0	0	0	0	0	0	0	0
IS701	PLANCTOMYCETES	16	13	13	13	2	4	1	1	3	1	0	0	1	1	1	0	1	0	0	0	2	73		IS701	PLANCTOMYCETES	21.9178	17.8082	17.8082	17.8082	2.73973	5.47945	1.36986	1.36986	4.10959	1.36986	0	0	1.36986	1.36986	1.36986	0	1.36986	0	0	0	2.73973
IS701	SOLIBACTERES	0	1	0	0	0	0	0	0	0	0	0	0	0	0	0	0	0	0	0	0	0	1		IS701	SOLIBACTERES	0	100	0	0	0	0	0	0	0	0	0	0	0	0	0	0	0	0	0	0	0
IS701	SPIROCHAETIA	0	0	0	0	0	0	0	0	0	0	0	0	0	0	0	0	0	0	0	0	0	0		IS701	SPIROCHAETIA	0	0	0	0	0	0	0	0	0	0	0	0	0	0	0	0	0	0	0	0	0
IS701	STENOSARCHAEA GROUP	26	42	34	11	14	10	6	8	1	5	1	1	3	4	0	1	3	0	3	0	5	178		IS701	STENOSARCHAEA GROUP	14.6067	23.5955	19.1011	6.17978	7.86517	5.61798	3.37079	4.49438	0.561798	2.80899	0.561798	0.561798	1.68539	2.24719	0	0.561798	1.68539	0	1.68539	0	2.80899
IS701	SYNERGISTIA	0	0	0	0	0	0	0	0	0	0	0	0	0	0	0	0	0	0	0	0	0	0		IS701	SYNERGISTIA	0	0	0	0	0	0	0	0	0	0	0	0	0	0	0	0	0	0	0	0	0
IS701	TENERICUTES	0	0	0	0	0	0	0	0	0	0	0	0	0	0	0	0	0	0	0	0	0	0		IS701	TENERICUTES	0	0	0	0	0	0	0	0	0	0	0	0	0	0	0	0	0	0	0	0	0
IS701	THAUMARCHAEOTA	0	0	0	0	0	0	0	0	0	0	0	0	0	0	0	0	0	0	0	0	0	0		IS701	THAUMARCHAEOTA	0	0	0	0	0	0	0	0	0	0	0	0	0	0	0	0	0	0	0	0	0
IS701	THERMOCOCCI	0	0	0	0	0	0	0	0	0	0	0	0	0	0	0	0	0	0	0	0	0	0		IS701	THERMOCOCCI	0	0	0	0	0	0	0	0	0	0	0	0	0	0	0	0	0	0	0	0	0
IS701	THERMODESULFOBACTERIA	0	0	0	0	0	0	0	0	0	0	0	0	0	0	0	0	0	0	0	0	0	0		IS701	THERMODESULFOBACTERIA	0	0	0	0	0	0	0	0	0	0	0	0	0	0	0	0	0	0	0	0	0
IS701	THERMOTOGAE	1	1	1	3	0	1	0	0	0	0	0	0	0	0	0	0	0	0	0	0	0	7		IS701	THERMOTOGAE	14.2857	14.2857	14.2857	42.8571	0	14.2857	0	0	0	0	0	0	0	0	0	0	0	0	0	0	0
IS701	UNCLASSIFIED TERRABACTERIA GROUP	0	0	0	0	0	0	0	0	0	0	0	0	0	0	0	0	0	0	0	0	0	0		IS701	UNCLASSIFIED TERRABACTERIA GROUP	0	0	0	0	0	0	0	0	0	0	0	0	0	0	0	0	0	0	0	0	0
IS701	VERRUCOMICROBIA	0	0	0	0	1	0	0	0	0	0	0	0	0	0	0	0	0	0	0	0	0	1		IS701	VERRUCOMICROBIA	0	0	0	0	100	0	0	0	0	0	0	0	0	0	0	0	0	0	0	0	0
IS701	ZETAPROTEOBACTERIA	0	0	0	0	0	0	0	0	0	0	0	0	0	0	0	0	0	0	0	0	0	0		IS701	ZETAPROTEOBACTERIA	0	0	0	0	0	0	0	0	0	0	0	0	0	0	0	0	0	0	0	0	0
IS91	ACIDITHIOBACILLIA	0	0	1	0	0	0	0	0	0	1	0	0	0	0	0	0	0	0	0	0	0	2		IS91	ACIDITHIOBACILLIA	0	0	50	0	0	0	0	0	0	50	0	0	0	0	0	0	0	0	0	0	0
IS91	ACIDOBACTERIIA	0	0	0	0	0	0	0	0	0	0	0	0	0	0	0	0	0	0	0	0	0	0		IS91	ACIDOBACTERIIA	0	0	0	0	0	0	0	0	0	0	0	0	0	0	0	0	0	0	0	0	0
IS91	ACTINOBACTERIA	40	40	4	3	7	2	6	0	0	0	2	0	1	0	0	0	0	0	0	0	0	105		IS91	ACTINOBACTERIA	38.0952	38.0952	3.80952	2.85714	6.66667	1.90476	5.71429	0	0	0	1.90476	0	0.952381	0	0	0	0	0	0	0	0
IS91	ALPHAPROTEOBACTERIA	90	116	72	41	71	50	36	24	24	13	17	7	5	0	4	3	6	5	10	3	27	624		IS91	ALPHAPROTEOBACTERIA	14.4231	18.5897	11.5385	6.57051	11.3782	8.01282	5.76923	3.84615	3.84615	2.08333	2.72436	1.12179	0.801282	0	0.641026	0.480769	0.961538	0.801282	1.60256	0.480769	4.32692
IS91	AQUIFICAE	1	0	0	0	0	0	0	0	0	0	0	0	0	0	0	0	0	0	0	0	0	1		IS91	AQUIFICAE	100	0	0	0	0	0	0	0	0	0	0	0	0	0	0	0	0	0	0	0	0
IS91	ARCHAEOGLOBI	0	0	0	0	0	0	0	0	0	0	0	0	0	0	0	0	0	0	0	0	0	0		IS91	ARCHAEOGLOBI	0	0	0	0	0	0	0	0	0	0	0	0	0	0	0	0	0	0	0	0	0
IS91	ARMATIMONADETES	0	0	0	0	0	0	0	0	0	0	0	0	0	0	0	0	0	0	0	0	0	0		IS91	ARMATIMONADETES	0	0	0	0	0	0	0	0	0	0	0	0	0	0	0	0	0	0	0	0	0
IS91	BACTERIA CANDIDATE PHYLA	0	0	0	0	0	0	0	0	0	0	0	0	0	0	0	0	0	0	0	0	0	0		IS91	BACTERIA CANDIDATE PHYLA	0	0	0	0	0	0	0	0	0	0	0	0	0	0	0	0	0	0	0	0	0
IS91	BACTEROIDETES/CHLOROBI GROUP	137	243	156	83	51	44	20	13	7	13	4	6	3	2	2	2	0	0	6	3	9	804		IS91	BACTEROIDETES/CHLOROBI GROUP	17.0398	30.2239	19.403	10.3234	6.34328	5.47264	2.48756	1.61692	0.870647	1.61692	0.497512	0.746269	0.373134	0.248756	0.248756	0.248756	0	0	0.746269	0.373134	1.1194
IS91	BETAPROTEOBACTERIA	60	104	46	35	17	16	12	8	10	7	7	4	4	3	1	3	3	1	1	0	4	346		IS91	BETAPROTEOBACTERIA	17.341	30.0578	13.2948	10.1156	4.91329	4.62428	3.46821	2.31214	2.89017	2.02312	2.02312	1.15607	1.15607	0.867052	0.289017	0.867052	0.867052	0.289017	0.289017	0	1.15607
IS91	BLASTOCATELLIA	0	0	0	0	0	0	0	0	0	0	0	0	0	0	0	0	0	0	0	0	0	0		IS91	BLASTOCATELLIA	0	0	0	0	0	0	0	0	0	0	0	0	0	0	0	0	0	0	0	0	0
IS91	CALDISERICIA	0	0	0	0	0	0	0	0	0	0	0	0	0	0	0	0	0	0	0	0	0	0		IS91	CALDISERICIA	0	0	0	0	0	0	0	0	0	0	0	0	0	0	0	0	0	0	0	0	0
IS91	CALDITRICHAE	1	1	0	0	0	0	0	0	0	0	0	0	0	0	0	0	0	0	0	0	0	2		IS91	CALDITRICHAE	50	50	0	0	0	0	0	0	0	0	0	0	0	0	0	0	0	0	0	0	0
IS91	CANDIDATUS CLOACIMONETES	0	0	0	0	0	0	0	0	0	0	0	0	0	0	0	0	0	0	0	0	0	0		IS91	CANDIDATUS CLOACIMONETES	0	0	0	0	0	0	0	0	0	0	0	0	0	0	0	0	0	0	0	0	0
IS91	CANDIDATUS KORARCHAEOTA	0	0	0	0	0	0	0	0	0	0	0	0	0	0	0	0	0	0	0	0	0	0		IS91	CANDIDATUS KORARCHAEOTA	0	0	0	0	0	0	0	0	0	0	0	0	0	0	0	0	0	0	0	0	0
IS91	CANDIDATUS MICRARCHAEOTA	0	0	0	0	0	0	0	0	0	0	0	0	0	0	0	0	0	0	0	0	0	0		IS91	CANDIDATUS MICRARCHAEOTA	0	0	0	0	0	0	0	0	0	0	0	0	0	0	0	0	0	0	0	0	0
IS91	CHLAMYDIAE	0	0	0	0	0	0	0	0	0	0	0	0	0	0	0	0	0	0	0	0	0	0		IS91	CHLAMYDIAE	0	0	0	0	0	0	0	0	0	0	0	0	0	0	0	0	0	0	0	0	0
IS91	CHLOROFLEXI	0	0	0	0	0	0	0	0	0	0	0	0	0	0	0	0	0	0	0	0	0	0		IS91	CHLOROFLEXI	0	0	0	0	0	0	0	0	0	0	0	0	0	0	0	0	0	0	0	0	0
IS91	CHRYSIOGENETES	1	0	0	0	0	1	1	0	0	0	0	0	0	0	0	0	0	0	0	0	0	3		IS91	CHRYSIOGENETES	33.3333	0	0	0	0	33.3333	33.3333	0	0	0	0	0	0	0	0	0	0	0	0	0	0
IS91	COPROTHERMOBACTEROTA	0	0	0	0	0	0	0	0	0	0	0	0	0	0	0	0	0	0	0	0	0	0		IS91	COPROTHERMOBACTEROTA	0	0	0	0	0	0	0	0	0	0	0	0	0	0	0	0	0	0	0	0	0
IS91	CRENARCHAEOTA	3	1	0	0	0	0	0	0	0	0	0	0	0	0	0	0	0	0	0	0	0	4		IS91	CRENARCHAEOTA	75	25	0	0	0	0	0	0	0	0	0	0	0	0	0	0	0	0	0	0	0
IS91	CYANOBACTERIA/MELAINABACTERIA GROUP	0	5	5	5	0	3	5	0	2	0	0	0	0	0	0	0	1	0	0	0	1	27		IS91	CYANOBACTERIA/MELAINABACTERIA GROUP	0	18.5185	18.5185	18.5185	0	11.1111	18.5185	0	7.40741	0	0	0	0	0	0	0	3.7037	0	0	0	3.7037
IS91	DEFERRIBACTERES	2	0	2	0	0	1	0	0	0	0	0	0	0	0	0	0	0	0	0	0	0	5		IS91	DEFERRIBACTERES	40	0	40	0	0	20	0	0	0	0	0	0	0	0	0	0	0	0	0	0	0
IS91	DEINOCOCCUS-THERMUS	0	0	0	0	0	0	0	0	0	0	0	0	0	0	0	0	0	0	0	0	0	0		IS91	DEINOCOCCUS-THERMUS	0	0	0	0	0	0	0	0	0	0	0	0	0	0	0	0	0	0	0	0	0
IS91	DELTA/EPSILON SUBDIVISIONS	23	30	19	18	12	10	10	7	5	4	2	4	0	1	2	1	0	0	0	1	2	151		IS91	DELTA/EPSILON SUBDIVISIONS	15.2318	19.8675	12.5828	11.9205	7.94702	6.62252	6.62252	4.63576	3.31126	2.64901	1.3245	2.64901	0	0.662252	1.3245	0.662252	0	0	0	0.662252	1.3245
IS91	DIAFORARCHAEA GROUP	4	2	0	1	0	0	0	0	0	0	0	0	0	0	0	0	0	0	0	0	0	7		IS91	DIAFORARCHAEA GROUP	57.1429	28.5714	0	14.2857	0	0	0	0	0	0	0	0	0	0	0	0	0	0	0	0	0
IS91	DICTYOGLOMIA	0	0	0	0	0	0	0	0	0	0	0	0	0	0	0	0	0	0	0	0	0	0		IS91	DICTYOGLOMIA	0	0	0	0	0	0	0	0	0	0	0	0	0	0	0	0	0	0	0	0	0
IS91	ELUSIMICROBIA	0	0	0	0	0	0	0	0	0	0	0	0	0	0	0	0	0	0	0	0	0	0		IS91	ELUSIMICROBIA	0	0	0	0	0	0	0	0	0	0	0	0	0	0	0	0	0	0	0	0	0
IS91	ENDOMICROBIA	1	0	0	0	0	0	0	0	0	0	0	0	0	0	0	0	0	0	0	0	0	1		IS91	ENDOMICROBIA	100	0	0	0	0	0	0	0	0	0	0	0	0	0	0	0	0	0	0	0	0
IS91	ENVIRONMENTAL SAMPLES	0	0	0	0	0	0	0	0	0	0	0	0	0	0	0	0	0	0	0	0	0	0		IS91	ENVIRONMENTAL SAMPLES	0	0	0	0	0	0	0	0	0	0	0	0	0	0	0	0	0	0	0	0	0
IS91	FIBROBACTERES	0	0	0	0	0	0	0	0	0	0	0	0	0	0	0	0	0	0	0	0	0	0		IS91	FIBROBACTERES	0	0	0	0	0	0	0	0	0	0	0	0	0	0	0	0	0	0	0	0	0
IS91	FIRMICUTES	180	389	94	78	51	20	26	21	6	17	13	4	5	0	5	4	2	1	0	0	7	923		IS91	FIRMICUTES	19.5016	42.1452	10.1842	8.4507	5.52546	2.16685	2.8169	2.27519	0.650054	1.84182	1.40845	0.433369	0.541712	0	0.541712	0.433369	0.216685	0.108342	0	0	0.758397
IS91	FUSOBACTERIIA	1	10	22	24	9	4	2	1	0	1	1	0	0	0	0	0	1	0	0	0	2	78		IS91	FUSOBACTERIIA	1.28205	12.8205	28.2051	30.7692	11.5385	5.12821	2.5641	1.28205	0	1.28205	1.28205	0	0	0	0	0	1.28205	0	0	0	2.5641
IS91	GAMMAPROTEOBACTERIA	604	611	362	268	198	206	149	103	92	149	61	41	38	52	45	25	20	15	15	10	89	3153		IS91	GAMMAPROTEOBACTERIA	19.1564	19.3784	11.4811	8.49984	6.27973	6.53346	4.72566	3.26673	2.91786	4.72566	1.93467	1.30035	1.2052	1.64922	1.42721	0.792896	0.634317	0.475737	0.475737	0.317158	2.82271
IS91	GEMMATIMONADETES	3	1	1	0	0	0	0	0	0	1	0	0	0	0	0	0	0	0	0	0	0	6		IS91	GEMMATIMONADETES	50	16.6667	16.6667	0	0	0	0	0	0	16.6667	0	0	0	0	0	0	0	0	0	0	0
IS91	KIRITIMATIELLAEOTA	0	0	0	2	2	0	1	0	0	1	0	0	0	0	0	0	0	0	0	0	0	6		IS91	KIRITIMATIELLAEOTA	0	0	0	33.3333	33.3333	0	16.6667	0	0	16.6667	0	0	0	0	0	0	0	0	0	0	0
IS91	METHANOMADA GROUP	0	2	2	1	0	0	1	0	0	0	0	0	0	0	0	0	0	0	0	0	0	6		IS91	METHANOMADA GROUP	0	33.3333	33.3333	16.6667	0	0	16.6667	0	0	0	0	0	0	0	0	0	0	0	0	0	0
IS91	NITROSPIRA	1	1	0	1	1	0	0	0	1	0	0	0	0	0	0	0	0	0	0	0	0	5		IS91	NITROSPIRA	20	20	0	20	20	0	0	0	20	0	0	0	0	0	0	0	0	0	0	0	0
IS91	OLIGOFLEXIA	0	0	0	0	0	0	0	0	0	0	0	0	0	0	0	0	0	0	0	0	0	0		IS91	OLIGOFLEXIA	0	0	0	0	0	0	0	0	0	0	0	0	0	0	0	0	0	0	0	0	0
IS91	PLANCTOMYCETES	6	6	8	5	8	7	0	0	1	1	0	1	0	0	0	0	1	1	0	0	0	45		IS91	PLANCTOMYCETES	13.3333	13.3333	17.7778	11.1111	17.7778	15.5556	0	0	2.22222	2.22222	0	2.22222	0	0	0	0	2.22222	2.22222	0	0	0
IS91	SOLIBACTERES	1	4	2	2	0	2	0	0	0	3	1	0	0	0	1	0	0	0	0	0	0	16		IS91	SOLIBACTERES	6.25	25	12.5	12.5	0	12.5	0	0	0	18.75	6.25	0	0	0	6.25	0	0	0	0	0	0
IS91	SPIROCHAETIA	21	8	20	2	7	6	4	1	2	1	1	4	1	0	0	0	0	0	0	0	0	78		IS91	SPIROCHAETIA	26.9231	10.2564	25.641	2.5641	8.97436	7.69231	5.12821	1.28205	2.5641	1.28205	1.28205	5.12821	1.28205	0	0	0	0	0	0	0	0
IS91	STENOSARCHAEA GROUP	1	1	0	0	0	0	1	0	0	0	0	0	0	0	0	0	0	0	0	0	0	3		IS91	STENOSARCHAEA GROUP	33.3333	33.3333	0	0	0	0	33.3333	0	0	0	0	0	0	0	0	0	0	0	0	0	0
IS91	SYNERGISTIA	1	0	0	0	0	0	0	0	0	0	0	0	0	0	0	0	0	0	0	0	0	1		IS91	SYNERGISTIA	100	0	0	0	0	0	0	0	0	0	0	0	0	0	0	0	0	0	0	0	0
IS91	TENERICUTES	6	3	0	0	0	2	0	1	0	0	0	0	0	0	0	0	0	0	0	0	0	12		IS91	TENERICUTES	50	25	0	0	0	16.6667	0	8.33333	0	0	0	0	0	0	0	0	0	0	0	0	0
IS91	THAUMARCHAEOTA	0	0	0	0	0	0	0	0	0	0	0	0	0	0	0	0	0	0	0	0	0	0		IS91	THAUMARCHAEOTA	0	0	0	0	0	0	0	0	0	0	0	0	0	0	0	0	0	0	0	0	0
IS91	THERMOCOCCI	26	12	0	1	0	0	0	0	0	0	0	0	0	0	0	0	0	0	0	0	0	39		IS91	THERMOCOCCI	66.6667	30.7692	0	2.5641	0	0	0	0	0	0	0	0	0	0	0	0	0	0	0	0	0
IS91	THERMODESULFOBACTERIA	6	1	1	0	1	0	0	1	1	0	0	0	0	0	0	0	0	0	0	0	0	11		IS91	THERMODESULFOBACTERIA	54.5455	9.09091	9.09091	0	9.09091	0	0	9.09091	9.09091	0	0	0	0	0	0	0	0	0	0	0	0
IS91	THERMOTOGAE	14	5	0	0	0	0	0	0	0	0	0	0	0	0	0	0	0	0	0	0	0	19		IS91	THERMOTOGAE	73.6842	26.3158	0	0	0	0	0	0	0	0	0	0	0	0	0	0	0	0	0	0	0
IS91	UNCLASSIFIED TERRABACTERIA GROUP	0	0	0	0	0	0	0	0	0	0	0	0	0	0	0	0	0	0	0	0	0	0		IS91	UNCLASSIFIED TERRABACTERIA GROUP	0	0	0	0	0	0	0	0	0	0	0	0	0	0	0	0	0	0	0	0	0
IS91	VERRUCOMICROBIA	2	0	0	0	1	1	0	0	0	0	0	0	0	0	0	0	0	0	0	0	0	4		IS91	VERRUCOMICROBIA	50	0	0	0	25	25	0	0	0	0	0	0	0	0	0	0	0	0	0	0	0
IS91	ZETAPROTEOBACTERIA	1	0	1	0	0	0	0	0	0	0	0	0	0	0	0	0	0	0	0	0	0	2		IS91	ZETAPROTEOBACTERIA	50	0	50	0	0	0	0	0	0	0	0	0	0	0	0	0	0	0	0	0	0
IS982	ACIDITHIOBACILLIA	0	0	0	0	0	0	0	0	0	0	0	0	0	0	0	0	0	0	0	0	0	0		IS982	ACIDITHIOBACILLIA	0	0	0	0	0	0	0	0	0	0	0	0	0	0	0	0	0	0	0	0	0
IS982	ACIDOBACTERIIA	0	0	0	0	0	0	0	0	0	0	0	0	0	0	0	0	0	0	0	0	0	0		IS982	ACIDOBACTERIIA	0	0	0	0	0	0	0	0	0	0	0	0	0	0	0	0	0	0	0	0	0
IS982	ACTINOBACTERIA	68	34	32	12	9	4	6	2	5	2	2	0	1	5	0	1	0	2	0	0	3	188		IS982	ACTINOBACTERIA	36.1702	18.0851	17.0213	6.38298	4.78723	2.12766	3.19149	1.06383	2.65957	1.06383	1.06383	0	0.531915	2.65957	0	0.531915	0	1.06383	0	0	1.59574
IS982	ALPHAPROTEOBACTERIA	60	44	29	41	28	28	24	21	16	12	8	10	3	6	6	5	5	3	3	3	27	382		IS982	ALPHAPROTEOBACTERIA	15.7068	11.5183	7.59162	10.733	7.32984	7.32984	6.28272	5.49738	4.18848	3.14136	2.09424	2.6178	0.78534	1.57068	1.57068	1.3089	1.3089	0.78534	0.78534	0.78534	7.06806
IS982	AQUIFICAE	0	5	1	1	0	0	0	1	0	0	0	0	0	0	0	0	0	0	0	0	0	8		IS982	AQUIFICAE	0	62.5	12.5	12.5	0	0	0	12.5	0	0	0	0	0	0	0	0	0	0	0	0	0
IS982	ARCHAEOGLOBI	0	0	0	0	0	0	0	0	0	0	0	0	0	0	0	0	0	0	0	0	0	0		IS982	ARCHAEOGLOBI	0	0	0	0	0	0	0	0	0	0	0	0	0	0	0	0	0	0	0	0	0
IS982	ARMATIMONADETES	0	0	0	0	0	0	0	0	0	0	0	0	0	0	0	0	0	0	0	0	0	0		IS982	ARMATIMONADETES	0	0	0	0	0	0	0	0	0	0	0	0	0	0	0	0	0	0	0	0	0
IS982	BACTERIA CANDIDATE PHYLA	0	0	0	0	0	0	0	0	0	0	0	0	0	0	0	0	0	0	0	0	0	0		IS982	BACTERIA CANDIDATE PHYLA	0	0	0	0	0	0	0	0	0	0	0	0	0	0	0	0	0	0	0	0	0
IS982	BACTEROIDETES/CHLOROBI GROUP	262	200	173	102	74	68	72	22	22	26	16	14	12	4	6	5	15	2	5	4	29	1133		IS982	BACTEROIDETES/CHLOROBI GROUP	23.1244	17.6523	15.2692	9.00265	6.53133	6.00177	6.35481	1.94175	1.94175	2.29479	1.41218	1.23566	1.05914	0.353045	0.529568	0.441306	1.32392	0.176523	0.441306	0.353045	2.55958
IS982	BETAPROTEOBACTERIA	5	8	5	8	6	5	2	5	6	2	0	0	1	0	0	0	3	0	0	0	2	58		IS982	BETAPROTEOBACTERIA	8.62069	13.7931	8.62069	13.7931	10.3448	8.62069	3.44828	8.62069	10.3448	3.44828	0	0	1.72414	0	0	0	5.17241	0	0	0	3.44828
IS982	BLASTOCATELLIA	0	0	0	0	0	0	0	0	0	0	0	0	0	0	0	0	0	0	0	0	0	0		IS982	BLASTOCATELLIA	0	0	0	0	0	0	0	0	0	0	0	0	0	0	0	0	0	0	0	0	0
IS982	CALDISERICIA	0	0	0	0	0	0	0	0	0	0	0	0	0	0	0	0	0	0	0	0	0	0		IS982	CALDISERICIA	0	0	0	0	0	0	0	0	0	0	0	0	0	0	0	0	0	0	0	0	0
IS982	CALDITRICHAE	0	0	0	1	0	0	0	0	0	0	0	0	0	0	0	0	0	0	0	0	0	1		IS982	CALDITRICHAE	0	0	0	100	0	0	0	0	0	0	0	0	0	0	0	0	0	0	0	0	0
IS982	CANDIDATUS CLOACIMONETES	0	0	0	0	0	0	0	0	0	0	0	0	0	0	0	0	0	0	0	0	0	0		IS982	CANDIDATUS CLOACIMONETES	0	0	0	0	0	0	0	0	0	0	0	0	0	0	0	0	0	0	0	0	0
IS982	CANDIDATUS KORARCHAEOTA	0	0	0	0	0	0	0	0	0	0	0	0	0	0	0	0	0	0	0	0	0	0		IS982	CANDIDATUS KORARCHAEOTA	0	0	0	0	0	0	0	0	0	0	0	0	0	0	0	0	0	0	0	0	0
IS982	CANDIDATUS MICRARCHAEOTA	0	0	0	0	0	0	0	0	0	0	0	0	0	0	0	0	0	0	0	0	0	0		IS982	CANDIDATUS MICRARCHAEOTA	0	0	0	0	0	0	0	0	0	0	0	0	0	0	0	0	0	0	0	0	0
IS982	CHLAMYDIAE	4	1	5	1	1	0	0	0	0	1	0	0	0	0	0	0	0	0	0	0	0	13		IS982	CHLAMYDIAE	30.7692	7.69231	38.4615	7.69231	7.69231	0	0	0	0	7.69231	0	0	0	0	0	0	0	0	0	0	0
IS982	CHLOROFLEXI	5	7	3	3	7	2	2	0	0	1	0	1	0	1	0	0	0	0	0	0	0	32		IS982	CHLOROFLEXI	15.625	21.875	9.375	9.375	21.875	6.25	6.25	0	0	3.125	0	3.125	0	3.125	0	0	0	0	0	0	0
IS982	CHRYSIOGENETES	0	0	0	0	0	0	0	0	0	0	0	0	0	0	0	0	0	0	0	0	0	0		IS982	CHRYSIOGENETES	0	0	0	0	0	0	0	0	0	0	0	0	0	0	0	0	0	0	0	0	0
IS982	COPROTHERMOBACTEROTA	0	0	0	0	0	0	0	0	0	0	0	0	0	0	0	0	0	0	0	0	0	0		IS982	COPROTHERMOBACTEROTA	0	0	0	0	0	0	0	0	0	0	0	0	0	0	0	0	0	0	0	0	0
IS982	CRENARCHAEOTA	0	0	0	0	0	0	0	0	0	0	0	0	0	0	0	0	0	0	0	0	0	0		IS982	CRENARCHAEOTA	0	0	0	0	0	0	0	0	0	0	0	0	0	0	0	0	0	0	0	0	0
IS982	CYANOBACTERIA/MELAINABACTERIA GROUP	56	62	32	39	14	22	19	12	9	7	6	1	5	2	2	2	4	4	2	5	19	324		IS982	CYANOBACTERIA/MELAINABACTERIA GROUP	17.284	19.1358	9.87654	12.037	4.32099	6.79012	5.8642	3.7037	2.77778	2.16049	1.85185	0.308642	1.54321	0.617284	0.617284	0.617284	1.23457	1.23457	0.617284	1.54321	5.8642
IS982	DEFERRIBACTERES	0	0	0	0	0	0	0	0	0	0	0	0	0	0	0	0	0	0	0	0	0	0		IS982	DEFERRIBACTERES	0	0	0	0	0	0	0	0	0	0	0	0	0	0	0	0	0	0	0	0	0
IS982	DEINOCOCCUS-THERMUS	27	17	9	9	8	4	1	0	3	2	1	2	2	0	1	0	1	0	0	1	3	91		IS982	DEINOCOCCUS-THERMUS	29.6703	18.6813	9.89011	9.89011	8.79121	4.3956	1.0989	0	3.2967	2.1978	1.0989	2.1978	2.1978	0	1.0989	0	1.0989	0	0	1.0989	3.2967
IS982	DELTA/EPSILON SUBDIVISIONS	3	2	4	1	0	1	0	1	0	0	0	0	0	0	0	0	0	0	0	0	0	12		IS982	DELTA/EPSILON SUBDIVISIONS	25	16.6667	33.3333	8.33333	0	8.33333	0	8.33333	0	0	0	0	0	0	0	0	0	0	0	0	0
IS982	DIAFORARCHAEA GROUP	0	0	0	0	0	0	0	0	0	0	0	0	0	0	0	0	0	0	0	0	0	0		IS982	DIAFORARCHAEA GROUP	0	0	0	0	0	0	0	0	0	0	0	0	0	0	0	0	0	0	0	0	0
IS982	DICTYOGLOMIA	0	0	0	0	0	0	0	0	0	0	0	0	0	0	0	0	0	0	0	0	0	0		IS982	DICTYOGLOMIA	0	0	0	0	0	0	0	0	0	0	0	0	0	0	0	0	0	0	0	0	0
IS982	ELUSIMICROBIA	0	0	0	0	0	0	0	0	0	0	0	0	0	0	0	0	0	0	0	0	0	0		IS982	ELUSIMICROBIA	0	0	0	0	0	0	0	0	0	0	0	0	0	0	0	0	0	0	0	0	0
IS982	ENDOMICROBIA	0	0	0	0	0	0	0	0	0	0	0	0	0	0	0	0	0	0	0	0	0	0		IS982	ENDOMICROBIA	0	0	0	0	0	0	0	0	0	0	0	0	0	0	0	0	0	0	0	0	0
IS982	ENVIRONMENTAL SAMPLES	0	0	0	0	0	0	0	0	0	0	0	0	0	0	0	0	0	0	0	0	0	0		IS982	ENVIRONMENTAL SAMPLES	0	0	0	0	0	0	0	0	0	0	0	0	0	0	0	0	0	0	0	0	0
IS982	FIBROBACTERES	0	0	0	0	0	0	0	0	0	0	0	0	0	0	0	0	0	0	0	0	0	0		IS982	FIBROBACTERES	0	0	0	0	0	0	0	0	0	0	0	0	0	0	0	0	0	0	0	0	0
IS982	FIRMICUTES	732	579	339	201	100	132	57	44	51	36	36	27	28	11	13	10	10	14	5	2	57	2484		IS982	FIRMICUTES	29.4686	23.3092	13.6473	8.09179	4.02576	5.31401	2.29469	1.77134	2.05314	1.44928	1.44928	1.08696	1.12721	0.442834	0.523349	0.402576	0.402576	0.563607	0.201288	0.0805153	2.29469
IS982	FUSOBACTERIIA	0	0	0	0	0	0	0	0	1	0	0	0	0	0	0	0	0	0	0	0	0	1		IS982	FUSOBACTERIIA	0	0	0	0	0	0	0	0	100	0	0	0	0	0	0	0	0	0	0	0	0
IS982	GAMMAPROTEOBACTERIA	1622	940	874	612	465	412	388	406	336	309	181	254	95	93	94	114	74	63	20	40	273	7665		IS982	GAMMAPROTEOBACTERIA	21.1611	12.2635	11.4025	7.98434	6.06654	5.37508	5.06197	5.2968	4.38356	4.03131	2.36138	3.31376	1.2394	1.21331	1.22635	1.48728	0.965427	0.821918	0.260926	0.521853	3.56164
IS982	GEMMATIMONADETES	0	0	0	0	0	0	0	0	0	0	0	0	0	0	0	0	0	0	0	0	0	0		IS982	GEMMATIMONADETES	0	0	0	0	0	0	0	0	0	0	0	0	0	0	0	0	0	0	0	0	0
IS982	KIRITIMATIELLAEOTA	0	0	0	0	0	0	0	0	0	0	0	0	0	0	0	0	0	0	0	0	0	0		IS982	KIRITIMATIELLAEOTA	0	0	0	0	0	0	0	0	0	0	0	0	0	0	0	0	0	0	0	0	0
IS982	METHANOMADA GROUP	0	2	1	0	1	0	0	0	0	0	0	0	0	0	0	0	0	0	0	0	0	4		IS982	METHANOMADA GROUP	0	50	25	0	25	0	0	0	0	0	0	0	0	0	0	0	0	0	0	0	0
IS982	NITROSPIRA	0	0	0	0	0	0	0	0	0	0	0	0	0	0	0	0	0	0	0	0	0	0		IS982	NITROSPIRA	0	0	0	0	0	0	0	0	0	0	0	0	0	0	0	0	0	0	0	0	0
IS982	OLIGOFLEXIA	0	0	0	0	0	0	0	0	0	0	0	0	0	0	0	0	0	0	0	0	0	0		IS982	OLIGOFLEXIA	0	0	0	0	0	0	0	0	0	0	0	0	0	0	0	0	0	0	0	0	0
IS982	PLANCTOMYCETES	0	0	0	0	0	0	0	0	0	0	0	0	0	0	0	0	0	0	0	0	0	0		IS982	PLANCTOMYCETES	0	0	0	0	0	0	0	0	0	0	0	0	0	0	0	0	0	0	0	0	0
IS982	SOLIBACTERES	0	0	0	0	0	0	0	0	0	0	0	0	0	0	0	0	0	0	0	0	0	0		IS982	SOLIBACTERES	0	0	0	0	0	0	0	0	0	0	0	0	0	0	0	0	0	0	0	0	0
IS982	SPIROCHAETIA	9	14	2	3	8	0	1	1	2	2	4	4	2	0	0	2	0	0	0	0	1	55		IS982	SPIROCHAETIA	16.3636	25.4545	3.63636	5.45455	14.5455	0	1.81818	1.81818	3.63636	3.63636	7.27273	7.27273	3.63636	0	0	3.63636	0	0	0	0	1.81818
IS982	STENOSARCHAEA GROUP	0	0	0	0	0	0	0	0	0	0	0	0	0	0	0	0	0	0	0	0	0	0		IS982	STENOSARCHAEA GROUP	0	0	0	0	0	0	0	0	0	0	0	0	0	0	0	0	0	0	0	0	0
IS982	SYNERGISTIA	0	0	0	0	0	0	0	0	0	0	0	0	0	0	0	0	0	0	0	0	0	0		IS982	SYNERGISTIA	0	0	0	0	0	0	0	0	0	0	0	0	0	0	0	0	0	0	0	0	0
IS982	TENERICUTES	0	0	0	0	0	0	0	0	0	0	0	0	0	0	0	0	0	0	0	0	0	0		IS982	TENERICUTES	0	0	0	0	0	0	0	0	0	0	0	0	0	0	0	0	0	0	0	0	0
IS982	THAUMARCHAEOTA	0	0	0	0	0	0	0	0	0	0	0	0	0	0	0	0	0	0	0	0	0	0		IS982	THAUMARCHAEOTA	0	0	0	0	0	0	0	0	0	0	0	0	0	0	0	0	0	0	0	0	0
IS982	THERMOCOCCI	12	9	2	2	0	1	0	1	1	0	0	0	0	0	0	0	0	0	0	1	0	29		IS982	THERMOCOCCI	41.3793	31.0345	6.89655	6.89655	0	3.44828	0	3.44828	3.44828	0	0	0	0	0	0	0	0	0	0	3.44828	0
IS982	THERMODESULFOBACTERIA	0	0	0	0	0	0	0	0	0	0	0	0	0	0	0	0	0	0	0	0	0	0		IS982	THERMODESULFOBACTERIA	0	0	0	0	0	0	0	0	0	0	0	0	0	0	0	0	0	0	0	0	0
IS982	THERMOTOGAE	0	0	0	0	0	0	0	0	0	0	0	0	0	0	0	0	0	0	0	0	0	0		IS982	THERMOTOGAE	0	0	0	0	0	0	0	0	0	0	0	0	0	0	0	0	0	0	0	0	0
IS982	UNCLASSIFIED TERRABACTERIA GROUP	0	0	0	0	0	0	0	0	0	0	0	0	0	0	0	0	0	0	0	0	0	0		IS982	UNCLASSIFIED TERRABACTERIA GROUP	0	0	0	0	0	0	0	0	0	0	0	0	0	0	0	0	0	0	0	0	0
IS982	VERRUCOMICROBIA	0	0	0	0	0	0	0	0	0	0	0	0	0	0	0	0	0	0	0	0	0	0		IS982	VERRUCOMICROBIA	0	0	0	0	0	0	0	0	0	0	0	0	0	0	0	0	0	0	0	0	0
IS982	ZETAPROTEOBACTERIA	0	0	0	0	0	0	0	0	0	0	0	0	0	0	0	0	0	0	0	0	0	0		IS982	ZETAPROTEOBACTERIA	0	0	0	0	0	0	0	0	0	0	0	0	0	0	0	0	0	0	0	0	0
ISAs1	ACIDITHIOBACILLIA	0	2	2	1	1	2	2	1	1	3	2	0	1	2	0	0	1	2	0	0	1	24		ISAs1	ACIDITHIOBACILLIA	0	8.33333	8.33333	4.16667	4.16667	8.33333	8.33333	4.16667	4.16667	12.5	8.33333	0	4.16667	8.33333	0	0	4.16667	8.33333	0	0	4.16667
ISAs1	ACIDOBACTERIIA	1	0	0	0	0	0	0	0	0	0	0	0	0	0	0	0	0	0	0	0	0	1		ISAs1	ACIDOBACTERIIA	100	0	0	0	0	0	0	0	0	0	0	0	0	0	0	0	0	0	0	0	0
ISAs1	ACTINOBACTERIA	160	109	78	72	49	55	49	33	24	19	25	20	13	14	10	23	10	9	12	8	84	876		ISAs1	ACTINOBACTERIA	18.2648	12.4429	8.90411	8.21918	5.59361	6.27854	5.59361	3.76712	2.73973	2.16895	2.85388	2.28311	1.48402	1.59817	1.14155	2.62557	1.14155	1.0274	1.36986	0.913242	9.58904
ISAs1	ALPHAPROTEOBACTERIA	157	169	74	67	56	28	13	6	14	6	1	3	2	3	1	0	1	0	1	1	7	610		ISAs1	ALPHAPROTEOBACTERIA	25.7377	27.7049	12.1311	10.9836	9.18033	4.59016	2.13115	0.983607	2.29508	0.983607	0.163934	0.491803	0.327869	0.491803	0.163934	0	0.163934	0	0.163934	0.163934	1.14754
ISAs1	AQUIFICAE	0	0	0	0	0	0	0	0	0	0	0	0	0	0	0	0	0	0	0	0	0	0		ISAs1	AQUIFICAE	0	0	0	0	0	0	0	0	0	0	0	0	0	0	0	0	0	0	0	0	0
ISAs1	ARCHAEOGLOBI	0	0	0	0	0	0	0	0	0	0	0	0	0	0	0	0	0	0	0	0	0	0		ISAs1	ARCHAEOGLOBI	0	0	0	0	0	0	0	0	0	0	0	0	0	0	0	0	0	0	0	0	0
ISAs1	ARMATIMONADETES	0	0	0	0	0	0	0	0	0	0	0	0	0	0	0	0	0	0	0	0	0	0		ISAs1	ARMATIMONADETES	0	0	0	0	0	0	0	0	0	0	0	0	0	0	0	0	0	0	0	0	0
ISAs1	BACTERIA CANDIDATE PHYLA	0	0	0	0	0	0	0	0	0	0	0	0	0	0	0	0	0	0	0	0	0	0		ISAs1	BACTERIA CANDIDATE PHYLA	0	0	0	0	0	0	0	0	0	0	0	0	0	0	0	0	0	0	0	0	0
ISAs1	BACTEROIDETES/CHLOROBI GROUP	80	95	58	30	52	29	13	12	14	2	8	0	4	1	1	1	1	6	0	0	3	410		ISAs1	BACTEROIDETES/CHLOROBI GROUP	19.5122	23.1707	14.1463	7.31707	12.6829	7.07317	3.17073	2.92683	3.41463	0.487805	1.95122	0	0.97561	0.243902	0.243902	0.243902	0.243902	1.46341	0	0	0.731707
ISAs1	BETAPROTEOBACTERIA	24	39	42	31	15	11	7	3	4	0	2	2	3	0	1	0	1	0	2	1	4	192		ISAs1	BETAPROTEOBACTERIA	12.5	20.3125	21.875	16.1458	7.8125	5.72917	3.64583	1.5625	2.08333	0	1.04167	1.04167	1.5625	0	0.520833	0	0.520833	0	1.04167	0.520833	2.08333
ISAs1	BLASTOCATELLIA	0	0	0	0	0	0	0	0	0	0	0	0	0	0	0	0	0	0	0	0	0	0		ISAs1	BLASTOCATELLIA	0	0	0	0	0	0	0	0	0	0	0	0	0	0	0	0	0	0	0	0	0
ISAs1	CALDISERICIA	0	0	0	0	0	0	0	0	0	0	0	0	0	0	0	0	0	0	0	0	0	0		ISAs1	CALDISERICIA	0	0	0	0	0	0	0	0	0	0	0	0	0	0	0	0	0	0	0	0	0
ISAs1	CALDITRICHAE	0	0	0	0	0	0	0	0	0	0	0	0	0	0	0	0	0	0	0	0	0	0		ISAs1	CALDITRICHAE	0	0	0	0	0	0	0	0	0	0	0	0	0	0	0	0	0	0	0	0	0
ISAs1	CANDIDATUS CLOACIMONETES	0	0	0	0	0	0	0	0	0	0	0	0	0	0	0	0	0	0	0	0	0	0		ISAs1	CANDIDATUS CLOACIMONETES	0	0	0	0	0	0	0	0	0	0	0	0	0	0	0	0	0	0	0	0	0
ISAs1	CANDIDATUS KORARCHAEOTA	0	0	0	0	0	0	0	0	0	0	0	0	0	0	0	0	0	0	0	0	0	0		ISAs1	CANDIDATUS KORARCHAEOTA	0	0	0	0	0	0	0	0	0	0	0	0	0	0	0	0	0	0	0	0	0
ISAs1	CANDIDATUS MICRARCHAEOTA	0	0	0	0	0	0	0	0	0	0	0	0	0	0	0	0	0	0	0	0	0	0		ISAs1	CANDIDATUS MICRARCHAEOTA	0	0	0	0	0	0	0	0	0	0	0	0	0	0	0	0	0	0	0	0	0
ISAs1	CHLAMYDIAE	2	0	2	2	1	1	0	0	0	0	0	0	0	0	0	0	0	0	1	0	0	9		ISAs1	CHLAMYDIAE	22.2222	0	22.2222	22.2222	11.1111	11.1111	0	0	0	0	0	0	0	0	0	0	0	0	11.1111	0	0
ISAs1	CHLOROFLEXI	1	0	0	0	0	0	0	0	0	0	0	0	0	0	0	0	0	0	0	0	0	1		ISAs1	CHLOROFLEXI	100	0	0	0	0	0	0	0	0	0	0	0	0	0	0	0	0	0	0	0	0
ISAs1	CHRYSIOGENETES	0	0	0	0	0	0	0	0	0	0	0	0	0	0	0	0	0	0	0	0	0	0		ISAs1	CHRYSIOGENETES	0	0	0	0	0	0	0	0	0	0	0	0	0	0	0	0	0	0	0	0	0
ISAs1	COPROTHERMOBACTEROTA	0	0	0	0	0	0	0	0	0	0	0	0	0	0	0	0	0	0	0	0	0	0		ISAs1	COPROTHERMOBACTEROTA	0	0	0	0	0	0	0	0	0	0	0	0	0	0	0	0	0	0	0	0	0
ISAs1	CRENARCHAEOTA	0	0	0	0	0	0	0	0	0	0	0	0	0	0	0	0	0	0	0	0	0	0		ISAs1	CRENARCHAEOTA	0	0	0	0	0	0	0	0	0	0	0	0	0	0	0	0	0	0	0	0	0
ISAs1	CYANOBACTERIA/MELAINABACTERIA GROUP	50	54	35	29	21	20	14	7	7	8	5	3	4	5	4	3	4	5	3	2	22	305		ISAs1	CYANOBACTERIA/MELAINABACTERIA GROUP	16.3934	17.7049	11.4754	9.5082	6.88525	6.55738	4.59016	2.29508	2.29508	2.62295	1.63934	0.983607	1.31148	1.63934	1.31148	0.983607	1.31148	1.63934	0.983607	0.655738	7.21311
ISAs1	DEFERRIBACTERES	0	0	0	0	0	0	0	0	0	0	0	0	0	0	0	0	0	0	0	0	0	0		ISAs1	DEFERRIBACTERES	0	0	0	0	0	0	0	0	0	0	0	0	0	0	0	0	0	0	0	0	0
ISAs1	DEINOCOCCUS-THERMUS	1	3	0	0	0	0	0	0	0	0	0	0	1	1	0	0	0	0	0	0	0	6		ISAs1	DEINOCOCCUS-THERMUS	16.6667	50	0	0	0	0	0	0	0	0	0	0	16.6667	16.6667	0	0	0	0	0	0	0
ISAs1	DELTA/EPSILON SUBDIVISIONS	6	4	9	7	2	1	1	0	1	0	0	0	0	1	0	1	0	0	0	0	0	33		ISAs1	DELTA/EPSILON SUBDIVISIONS	18.1818	12.1212	27.2727	21.2121	6.06061	3.0303	3.0303	0	3.0303	0	0	0	0	3.0303	0	3.0303	0	0	0	0	0
ISAs1	DIAFORARCHAEA GROUP	0	0	0	0	0	0	0	0	0	0	0	0	0	0	0	0	0	0	0	0	0	0		ISAs1	DIAFORARCHAEA GROUP	0	0	0	0	0	0	0	0	0	0	0	0	0	0	0	0	0	0	0	0	0
ISAs1	DICTYOGLOMIA	0	0	0	0	0	0	0	0	0	0	0	0	0	0	0	0	0	0	0	0	0	0		ISAs1	DICTYOGLOMIA	0	0	0	0	0	0	0	0	0	0	0	0	0	0	0	0	0	0	0	0	0
ISAs1	ELUSIMICROBIA	0	0	0	0	0	0	0	0	0	0	0	0	0	0	0	0	0	0	0	0	0	0		ISAs1	ELUSIMICROBIA	0	0	0	0	0	0	0	0	0	0	0	0	0	0	0	0	0	0	0	0	0
ISAs1	ENDOMICROBIA	0	0	0	0	0	0	0	0	0	0	0	0	0	0	0	0	0	0	0	0	0	0		ISAs1	ENDOMICROBIA	0	0	0	0	0	0	0	0	0	0	0	0	0	0	0	0	0	0	0	0	0
ISAs1	ENVIRONMENTAL SAMPLES	0	0	0	0	0	0	0	0	0	0	0	0	0	0	0	0	0	0	0	0	0	0		ISAs1	ENVIRONMENTAL SAMPLES	0	0	0	0	0	0	0	0	0	0	0	0	0	0	0	0	0	0	0	0	0
ISAs1	FIBROBACTERES	0	0	0	0	0	0	0	0	0	0	0	0	0	0	0	0	0	0	0	0	0	0		ISAs1	FIBROBACTERES	0	0	0	0	0	0	0	0	0	0	0	0	0	0	0	0	0	0	0	0	0
ISAs1	FIRMICUTES	70	183	40	32	40	2	7	1	25	0	3	4	1	0	1	0	1	3	0	0	3	416		ISAs1	FIRMICUTES	16.8269	43.9904	9.61538	7.69231	9.61538	0.480769	1.68269	0.240385	6.00962	0	0.721154	0.961538	0.240385	0	0.240385	0	0.240385	0.721154	0	0	0.721154
ISAs1	FUSOBACTERIIA	0	0	0	0	0	0	0	0	0	0	0	0	0	0	0	0	0	0	0	0	0	0		ISAs1	FUSOBACTERIIA	0	0	0	0	0	0	0	0	0	0	0	0	0	0	0	0	0	0	0	0	0
ISAs1	GAMMAPROTEOBACTERIA	854	1154	801	178	145	173	80	111	54	32	168	21	16	18	14	21	12	8	9	11	72	3952		ISAs1	GAMMAPROTEOBACTERIA	21.6093	29.2004	20.2682	4.50405	3.66903	4.37753	2.02429	2.8087	1.3664	0.809717	4.25101	0.531377	0.404858	0.455466	0.354251	0.531377	0.303644	0.202429	0.227733	0.27834	1.82186
ISAs1	GEMMATIMONADETES	0	0	0	0	0	0	0	0	0	0	0	0	0	0	0	0	0	0	0	0	0	0		ISAs1	GEMMATIMONADETES	0	0	0	0	0	0	0	0	0	0	0	0	0	0	0	0	0	0	0	0	0
ISAs1	KIRITIMATIELLAEOTA	0	0	0	0	0	0	0	0	0	0	0	0	0	0	0	0	0	0	0	0	0	0		ISAs1	KIRITIMATIELLAEOTA	0	0	0	0	0	0	0	0	0	0	0	0	0	0	0	0	0	0	0	0	0
ISAs1	METHANOMADA GROUP	0	0	0	0	0	0	0	0	0	0	0	0	0	0	0	0	0	0	0	0	0	0		ISAs1	METHANOMADA GROUP	0	0	0	0	0	0	0	0	0	0	0	0	0	0	0	0	0	0	0	0	0
ISAs1	NITROSPIRA	0	0	0	0	0	0	0	0	0	0	0	0	0	0	0	0	0	0	0	0	0	0		ISAs1	NITROSPIRA	0	0	0	0	0	0	0	0	0	0	0	0	0	0	0	0	0	0	0	0	0
ISAs1	OLIGOFLEXIA	0	0	0	0	0	0	0	0	0	0	0	0	0	0	0	0	0	0	0	0	0	0		ISAs1	OLIGOFLEXIA	0	0	0	0	0	0	0	0	0	0	0	0	0	0	0	0	0	0	0	0	0
ISAs1	PLANCTOMYCETES	33	22	10	5	11	9	5	5	4	1	3	2	3	2	1	0	0	0	1	2	2	121		ISAs1	PLANCTOMYCETES	27.2727	18.1818	8.26446	4.13223	9.09091	7.43802	4.13223	4.13223	3.30579	0.826446	2.47934	1.65289	2.47934	1.65289	0.826446	0	0	0	0.826446	1.65289	1.65289
ISAs1	SOLIBACTERES	0	0	0	0	0	0	0	0	0	0	0	0	0	0	0	0	0	0	0	0	0	0		ISAs1	SOLIBACTERES	0	0	0	0	0	0	0	0	0	0	0	0	0	0	0	0	0	0	0	0	0
ISAs1	SPIROCHAETIA	6	3	5	0	2	0	1	3	1	0	0	0	0	0	0	0	0	0	0	0	0	21		ISAs1	SPIROCHAETIA	28.5714	14.2857	23.8095	0	9.52381	0	4.7619	14.2857	4.7619	0	0	0	0	0	0	0	0	0	0	0	0
ISAs1	STENOSARCHAEA GROUP	0	0	0	0	0	0	0	0	0	0	0	0	0	0	0	0	0	0	0	0	0	0		ISAs1	STENOSARCHAEA GROUP	0	0	0	0	0	0	0	0	0	0	0	0	0	0	0	0	0	0	0	0	0
ISAs1	SYNERGISTIA	0	0	0	0	0	0	0	0	0	0	0	0	0	0	0	0	0	0	0	0	0	0		ISAs1	SYNERGISTIA	0	0	0	0	0	0	0	0	0	0	0	0	0	0	0	0	0	0	0	0	0
ISAs1	TENERICUTES	0	0	0	0	0	0	0	0	0	0	0	0	0	0	0	0	0	0	0	0	0	0		ISAs1	TENERICUTES	0	0	0	0	0	0	0	0	0	0	0	0	0	0	0	0	0	0	0	0	0
ISAs1	THAUMARCHAEOTA	0	0	0	0	0	0	0	0	0	0	0	0	0	0	0	0	0	0	0	0	0	0		ISAs1	THAUMARCHAEOTA	0	0	0	0	0	0	0	0	0	0	0	0	0	0	0	0	0	0	0	0	0
ISAs1	THERMOCOCCI	0	0	0	0	0	0	0	0	0	0	0	0	0	0	0	0	0	0	0	0	0	0		ISAs1	THERMOCOCCI	0	0	0	0	0	0	0	0	0	0	0	0	0	0	0	0	0	0	0	0	0
ISAs1	THERMODESULFOBACTERIA	0	0	0	0	0	0	0	0	0	0	0	0	0	0	0	0	0	0	0	0	0	0		ISAs1	THERMODESULFOBACTERIA	0	0	0	0	0	0	0	0	0	0	0	0	0	0	0	0	0	0	0	0	0
ISAs1	THERMOTOGAE	0	0	0	0	0	0	0	0	0	0	0	0	0	0	0	0	0	0	0	0	0	0		ISAs1	THERMOTOGAE	0	0	0	0	0	0	0	0	0	0	0	0	0	0	0	0	0	0	0	0	0
ISAs1	UNCLASSIFIED TERRABACTERIA GROUP	0	0	0	0	0	0	0	0	0	0	0	0	0	0	0	0	0	0	0	0	0	0		ISAs1	UNCLASSIFIED TERRABACTERIA GROUP	0	0	0	0	0	0	0	0	0	0	0	0	0	0	0	0	0	0	0	0	0
ISAs1	VERRUCOMICROBIA	0	0	0	0	0	0	0	0	0	0	0	0	0	0	0	0	0	0	0	0	0	0		ISAs1	VERRUCOMICROBIA	0	0	0	0	0	0	0	0	0	0	0	0	0	0	0	0	0	0	0	0	0
ISAs1	ZETAPROTEOBACTERIA	0	0	0	0	0	0	0	0	0	0	0	0	0	0	0	0	0	0	0	0	0	0		ISAs1	ZETAPROTEOBACTERIA	0	0	0	0	0	0	0	0	0	0	0	0	0	0	0	0	0	0	0	0	0
ISAzo13	ACIDITHIOBACILLIA	0	0	0	0	0	0	0	0	0	1	0	0	0	0	0	0	0	0	0	0	1	2		ISAzo13	ACIDITHIOBACILLIA	0	0	0	0	0	0	0	0	0	50	0	0	0	0	0	0	0	0	0	0	50
ISAzo13	ACIDOBACTERIIA	0	0	0	0	0	0	0	0	0	0	0	0	0	0	0	0	0	0	0	0	0	0		ISAzo13	ACIDOBACTERIIA	0	0	0	0	0	0	0	0	0	0	0	0	0	0	0	0	0	0	0	0	0
ISAzo13	ACTINOBACTERIA	28	21	8	11	8	6	4	7	3	3	6	7	2	3	2	2	3	1	1	0	16	142		ISAzo13	ACTINOBACTERIA	19.7183	14.7887	5.6338	7.74648	5.6338	4.22535	2.8169	4.92958	2.11268	2.11268	4.22535	4.92958	1.40845	2.11268	1.40845	1.40845	2.11268	0.704225	0.704225	0	11.2676
ISAzo13	ALPHAPROTEOBACTERIA	2	0	1	0	1	0	0	3	0	1	0	0	0	1	0	0	0	0	0	0	0	9		ISAzo13	ALPHAPROTEOBACTERIA	22.2222	0	11.1111	0	11.1111	0	0	33.3333	0	11.1111	0	0	0	11.1111	0	0	0	0	0	0	0
ISAzo13	AQUIFICAE	0	0	0	0	0	0	0	0	0	0	0	0	0	0	0	0	0	0	0	0	0	0		ISAzo13	AQUIFICAE	0	0	0	0	0	0	0	0	0	0	0	0	0	0	0	0	0	0	0	0	0
ISAzo13	ARCHAEOGLOBI	0	0	0	0	0	0	0	0	0	0	0	0	0	0	0	0	0	0	0	0	0	0		ISAzo13	ARCHAEOGLOBI	0	0	0	0	0	0	0	0	0	0	0	0	0	0	0	0	0	0	0	0	0
ISAzo13	ARMATIMONADETES	0	0	0	0	0	0	0	0	0	0	0	0	0	0	0	0	0	0	0	0	0	0		ISAzo13	ARMATIMONADETES	0	0	0	0	0	0	0	0	0	0	0	0	0	0	0	0	0	0	0	0	0
ISAzo13	BACTERIA CANDIDATE PHYLA	0	0	0	0	0	0	0	0	0	0	0	0	0	0	0	0	0	0	0	0	0	0		ISAzo13	BACTERIA CANDIDATE PHYLA	0	0	0	0	0	0	0	0	0	0	0	0	0	0	0	0	0	0	0	0	0
ISAzo13	BACTEROIDETES/CHLOROBI GROUP	3	5	2	0	2	0	1	0	0	0	0	0	1	0	1	0	0	0	0	0	0	15		ISAzo13	BACTEROIDETES/CHLOROBI GROUP	20	33.3333	13.3333	0	13.3333	0	6.66667	0	0	0	0	0	6.66667	0	6.66667	0	0	0	0	0	0
ISAzo13	BETAPROTEOBACTERIA	5	4	8	5	4	1	1	2	1	0	0	0	1	2	0	1	1	1	0	1	3	41		ISAzo13	BETAPROTEOBACTERIA	12.1951	9.7561	19.5122	12.1951	9.7561	2.43902	2.43902	4.87805	2.43902	0	0	0	2.43902	4.87805	0	2.43902	2.43902	2.43902	0	2.43902	7.31707
ISAzo13	BLASTOCATELLIA	0	0	0	0	0	0	0	0	0	0	0	0	0	0	0	0	0	0	0	0	0	0		ISAzo13	BLASTOCATELLIA	0	0	0	0	0	0	0	0	0	0	0	0	0	0	0	0	0	0	0	0	0
ISAzo13	CALDISERICIA	0	0	0	0	0	0	0	0	0	0	0	0	0	0	0	0	0	0	0	0	0	0		ISAzo13	CALDISERICIA	0	0	0	0	0	0	0	0	0	0	0	0	0	0	0	0	0	0	0	0	0
ISAzo13	CALDITRICHAE	0	0	0	0	0	0	0	0	0	0	0	0	0	0	0	0	0	0	0	0	0	0		ISAzo13	CALDITRICHAE	0	0	0	0	0	0	0	0	0	0	0	0	0	0	0	0	0	0	0	0	0
ISAzo13	CANDIDATUS CLOACIMONETES	0	0	0	0	0	0	0	0	0	0	0	0	0	0	0	0	0	0	0	0	0	0		ISAzo13	CANDIDATUS CLOACIMONETES	0	0	0	0	0	0	0	0	0	0	0	0	0	0	0	0	0	0	0	0	0
ISAzo13	CANDIDATUS KORARCHAEOTA	0	0	0	0	0	0	0	0	0	0	0	0	0	0	0	0	0	0	0	0	0	0		ISAzo13	CANDIDATUS KORARCHAEOTA	0	0	0	0	0	0	0	0	0	0	0	0	0	0	0	0	0	0	0	0	0
ISAzo13	CANDIDATUS MICRARCHAEOTA	0	0	0	0	0	0	0	0	0	0	0	0	0	0	0	0	0	0	0	0	0	0		ISAzo13	CANDIDATUS MICRARCHAEOTA	0	0	0	0	0	0	0	0	0	0	0	0	0	0	0	0	0	0	0	0	0
ISAzo13	CHLAMYDIAE	0	0	0	0	0	0	0	0	0	0	0	0	0	0	0	0	0	0	0	0	0	0		ISAzo13	CHLAMYDIAE	0	0	0	0	0	0	0	0	0	0	0	0	0	0	0	0	0	0	0	0	0
ISAzo13	CHLOROFLEXI	1	0	0	0	0	0	1	0	0	0	0	0	0	0	0	0	0	0	0	0	0	2		ISAzo13	CHLOROFLEXI	50	0	0	0	0	0	50	0	0	0	0	0	0	0	0	0	0	0	0	0	0
ISAzo13	CHRYSIOGENETES	0	0	0	0	0	0	0	0	0	0	0	0	0	0	0	0	0	0	0	0	0	0		ISAzo13	CHRYSIOGENETES	0	0	0	0	0	0	0	0	0	0	0	0	0	0	0	0	0	0	0	0	0
ISAzo13	COPROTHERMOBACTEROTA	0	0	0	0	0	0	0	0	0	0	0	0	0	0	0	0	0	0	0	0	0	0		ISAzo13	COPROTHERMOBACTEROTA	0	0	0	0	0	0	0	0	0	0	0	0	0	0	0	0	0	0	0	0	0
ISAzo13	CRENARCHAEOTA	0	0	0	0	0	0	0	0	0	0	0	0	0	0	0	0	0	0	0	0	0	0		ISAzo13	CRENARCHAEOTA	0	0	0	0	0	0	0	0	0	0	0	0	0	0	0	0	0	0	0	0	0
ISAzo13	CYANOBACTERIA/MELAINABACTERIA GROUP	29	22	16	14	6	7	8	6	8	6	3	2	0	0	2	1	2	0	2	0	17	151		ISAzo13	CYANOBACTERIA/MELAINABACTERIA GROUP	19.2053	14.5695	10.596	9.27152	3.97351	4.63576	5.29801	3.97351	5.29801	3.97351	1.98675	1.3245	0	0	1.3245	0.662252	1.3245	0	1.3245	0	11.2583
ISAzo13	DEFERRIBACTERES	0	0	0	0	0	0	0	0	0	0	0	0	0	0	0	0	0	0	0	0	0	0		ISAzo13	DEFERRIBACTERES	0	0	0	0	0	0	0	0	0	0	0	0	0	0	0	0	0	0	0	0	0
ISAzo13	DEINOCOCCUS-THERMUS	0	0	0	0	0	0	0	0	0	0	0	0	0	0	0	0	0	0	0	0	0	0		ISAzo13	DEINOCOCCUS-THERMUS	0	0	0	0	0	0	0	0	0	0	0	0	0	0	0	0	0	0	0	0	0
ISAzo13	DELTA/EPSILON SUBDIVISIONS	4	5	4	0	1	2	3	0	0	0	0	0	0	1	1	0	0	0	1	0	0	22		ISAzo13	DELTA/EPSILON SUBDIVISIONS	18.1818	22.7273	18.1818	0	4.54545	9.09091	13.6364	0	0	0	0	0	0	4.54545	4.54545	0	0	0	4.54545	0	0
ISAzo13	DIAFORARCHAEA GROUP	0	0	0	0	0	0	0	0	0	0	0	0	0	0	0	0	0	0	0	0	0	0		ISAzo13	DIAFORARCHAEA GROUP	0	0	0	0	0	0	0	0	0	0	0	0	0	0	0	0	0	0	0	0	0
ISAzo13	DICTYOGLOMIA	0	0	0	0	0	0	0	0	0	0	0	0	0	0	0	0	0	0	0	0	0	0		ISAzo13	DICTYOGLOMIA	0	0	0	0	0	0	0	0	0	0	0	0	0	0	0	0	0	0	0	0	0
ISAzo13	ELUSIMICROBIA	0	0	0	0	0	0	0	0	0	0	0	0	0	0	0	0	0	0	0	0	0	0		ISAzo13	ELUSIMICROBIA	0	0	0	0	0	0	0	0	0	0	0	0	0	0	0	0	0	0	0	0	0
ISAzo13	ENDOMICROBIA	0	0	0	0	0	0	0	0	0	0	0	0	0	0	0	0	0	0	0	0	0	0		ISAzo13	ENDOMICROBIA	0	0	0	0	0	0	0	0	0	0	0	0	0	0	0	0	0	0	0	0	0
ISAzo13	ENVIRONMENTAL SAMPLES	0	0	0	0	0	0	0	0	0	0	0	0	0	0	0	0	0	0	0	0	0	0		ISAzo13	ENVIRONMENTAL SAMPLES	0	0	0	0	0	0	0	0	0	0	0	0	0	0	0	0	0	0	0	0	0
ISAzo13	FIBROBACTERES	0	0	0	0	0	0	0	0	0	0	0	0	0	0	0	0	0	0	0	0	0	0		ISAzo13	FIBROBACTERES	0	0	0	0	0	0	0	0	0	0	0	0	0	0	0	0	0	0	0	0	0
ISAzo13	FIRMICUTES	0	0	0	1	0	0	0	0	0	0	0	0	0	0	0	0	0	0	0	0	0	1		ISAzo13	FIRMICUTES	0	0	0	100	0	0	0	0	0	0	0	0	0	0	0	0	0	0	0	0	0
ISAzo13	FUSOBACTERIIA	0	0	0	0	0	0	0	0	0	0	0	0	0	0	0	0	0	0	0	0	0	0		ISAzo13	FUSOBACTERIIA	0	0	0	0	0	0	0	0	0	0	0	0	0	0	0	0	0	0	0	0	0
ISAzo13	GAMMAPROTEOBACTERIA	4	2	1	1	1	0	0	1	1	0	0	1	0	0	0	0	0	0	0	0	0	12		ISAzo13	GAMMAPROTEOBACTERIA	33.3333	16.6667	8.33333	8.33333	8.33333	0	0	8.33333	8.33333	0	0	8.33333	0	0	0	0	0	0	0	0	0
ISAzo13	GEMMATIMONADETES	0	0	0	0	0	0	0	0	0	0	0	0	0	0	0	0	0	0	0	0	0	0		ISAzo13	GEMMATIMONADETES	0	0	0	0	0	0	0	0	0	0	0	0	0	0	0	0	0	0	0	0	0
ISAzo13	KIRITIMATIELLAEOTA	0	0	0	0	0	0	0	0	0	0	0	0	0	0	0	0	0	0	0	0	0	0		ISAzo13	KIRITIMATIELLAEOTA	0	0	0	0	0	0	0	0	0	0	0	0	0	0	0	0	0	0	0	0	0
ISAzo13	METHANOMADA GROUP	0	0	0	0	0	0	0	0	0	0	0	0	0	0	0	0	0	0	0	0	0	0		ISAzo13	METHANOMADA GROUP	0	0	0	0	0	0	0	0	0	0	0	0	0	0	0	0	0	0	0	0	0
ISAzo13	NITROSPIRA	2	0	1	2	0	0	0	0	0	0	0	0	0	0	0	0	0	0	0	0	0	5		ISAzo13	NITROSPIRA	40	0	20	40	0	0	0	0	0	0	0	0	0	0	0	0	0	0	0	0	0
ISAzo13	OLIGOFLEXIA	0	0	0	0	0	0	0	0	0	0	0	0	0	0	0	0	0	0	0	0	0	0		ISAzo13	OLIGOFLEXIA	0	0	0	0	0	0	0	0	0	0	0	0	0	0	0	0	0	0	0	0	0
ISAzo13	PLANCTOMYCETES	6	6	7	0	1	1	2	1	0	3	1	0	0	1	2	0	1	0	0	0	1	33		ISAzo13	PLANCTOMYCETES	18.1818	18.1818	21.2121	0	3.0303	3.0303	6.06061	3.0303	0	9.09091	3.0303	0	0	3.0303	6.06061	0	3.0303	0	0	0	3.0303
ISAzo13	SOLIBACTERES	1	0	0	0	0	0	0	0	0	0	0	0	0	0	0	0	0	0	0	0	0	1		ISAzo13	SOLIBACTERES	100	0	0	0	0	0	0	0	0	0	0	0	0	0	0	0	0	0	0	0	0
ISAzo13	SPIROCHAETIA	0	0	0	0	0	0	0	0	0	0	0	0	0	0	0	0	0	0	0	0	0	0		ISAzo13	SPIROCHAETIA	0	0	0	0	0	0	0	0	0	0	0	0	0	0	0	0	0	0	0	0	0
ISAzo13	STENOSARCHAEA GROUP	8	10	6	8	3	3	0	2	0	2	1	0	0	0	1	0	1	0	0	0	3	48		ISAzo13	STENOSARCHAEA GROUP	16.6667	20.8333	12.5	16.6667	6.25	6.25	0	4.16667	0	4.16667	2.08333	0	0	0	2.08333	0	2.08333	0	0	0	6.25
ISAzo13	SYNERGISTIA	0	0	0	0	0	0	0	0	0	0	0	0	0	0	0	0	0	0	0	0	0	0		ISAzo13	SYNERGISTIA	0	0	0	0	0	0	0	0	0	0	0	0	0	0	0	0	0	0	0	0	0
ISAzo13	TENERICUTES	0	0	0	0	0	0	0	0	0	0	0	0	0	0	0	0	0	0	0	0	0	0		ISAzo13	TENERICUTES	0	0	0	0	0	0	0	0	0	0	0	0	0	0	0	0	0	0	0	0	0
ISAzo13	THAUMARCHAEOTA	0	0	0	0	0	0	0	0	0	0	0	0	0	0	0	0	0	0	0	0	0	0		ISAzo13	THAUMARCHAEOTA	0	0	0	0	0	0	0	0	0	0	0	0	0	0	0	0	0	0	0	0	0
ISAzo13	THERMOCOCCI	0	0	0	0	0	0	0	0	0	0	0	0	0	0	0	0	0	0	0	0	0	0		ISAzo13	THERMOCOCCI	0	0	0	0	0	0	0	0	0	0	0	0	0	0	0	0	0	0	0	0	0
ISAzo13	THERMODESULFOBACTERIA	0	0	0	0	0	0	0	0	0	0	0	0	0	0	0	0	0	0	0	0	0	0		ISAzo13	THERMODESULFOBACTERIA	0	0	0	0	0	0	0	0	0	0	0	0	0	0	0	0	0	0	0	0	0
ISAzo13	THERMOTOGAE	0	0	0	0	0	0	0	0	0	0	0	0	0	0	0	0	0	0	0	0	0	0		ISAzo13	THERMOTOGAE	0	0	0	0	0	0	0	0	0	0	0	0	0	0	0	0	0	0	0	0	0
ISAzo13	UNCLASSIFIED TERRABACTERIA GROUP	0	0	0	0	0	0	0	0	0	0	0	0	0	0	0	0	0	0	0	0	0	0		ISAzo13	UNCLASSIFIED TERRABACTERIA GROUP	0	0	0	0	0	0	0	0	0	0	0	0	0	0	0	0	0	0	0	0	0
ISAzo13	VERRUCOMICROBIA	0	0	0	0	0	0	0	0	0	0	0	0	0	0	0	0	0	0	0	0	0	0		ISAzo13	VERRUCOMICROBIA	0	0	0	0	0	0	0	0	0	0	0	0	0	0	0	0	0	0	0	0	0
ISAzo13	ZETAPROTEOBACTERIA	0	0	0	0	0	0	0	0	0	0	0	0	0	0	0	0	0	0	0	0	0	0		ISAzo13	ZETAPROTEOBACTERIA	0	0	0	0	0	0	0	0	0	0	0	0	0	0	0	0	0	0	0	0	0
ISH3	ACIDITHIOBACILLIA	0	0	0	0	0	0	0	0	0	0	0	0	0	0	0	0	0	0	0	0	0	0		ISH3	ACIDITHIOBACILLIA	0	0	0	0	0	0	0	0	0	0	0	0	0	0	0	0	0	0	0	0	0
ISH3	ACIDOBACTERIIA	0	0	0	0	0	0	0	0	0	0	0	0	0	0	0	0	0	0	0	0	0	0		ISH3	ACIDOBACTERIIA	0	0	0	0	0	0	0	0	0	0	0	0	0	0	0	0	0	0	0	0	0
ISH3	ACTINOBACTERIA	0	0	0	0	0	0	0	0	0	0	0	0	0	0	0	0	0	0	0	0	0	0		ISH3	ACTINOBACTERIA	0	0	0	0	0	0	0	0	0	0	0	0	0	0	0	0	0	0	0	0	0
ISH3	ALPHAPROTEOBACTERIA	0	0	0	0	0	0	0	0	0	0	0	0	0	0	0	0	0	0	0	0	0	0		ISH3	ALPHAPROTEOBACTERIA	0	0	0	0	0	0	0	0	0	0	0	0	0	0	0	0	0	0	0	0	0
ISH3	AQUIFICAE	0	0	0	0	0	0	0	0	0	0	0	0	0	0	0	0	0	0	0	0	0	0		ISH3	AQUIFICAE	0	0	0	0	0	0	0	0	0	0	0	0	0	0	0	0	0	0	0	0	0
ISH3	ARCHAEOGLOBI	0	0	0	0	0	0	1	0	0	0	0	0	0	0	0	0	0	0	0	0	0	1		ISH3	ARCHAEOGLOBI	0	0	0	0	0	0	100	0	0	0	0	0	0	0	0	0	0	0	0	0	0
ISH3	ARMATIMONADETES	0	0	0	0	0	0	0	0	0	0	0	0	0	0	0	0	0	0	0	0	0	0		ISH3	ARMATIMONADETES	0	0	0	0	0	0	0	0	0	0	0	0	0	0	0	0	0	0	0	0	0
ISH3	BACTERIA CANDIDATE PHYLA	0	0	0	0	0	0	0	0	0	0	0	0	0	0	0	0	0	0	0	0	0	0		ISH3	BACTERIA CANDIDATE PHYLA	0	0	0	0	0	0	0	0	0	0	0	0	0	0	0	0	0	0	0	0	0
ISH3	BACTEROIDETES/CHLOROBI GROUP	1	0	0	0	0	0	0	0	0	0	0	0	0	0	0	0	0	0	0	0	0	1		ISH3	BACTEROIDETES/CHLOROBI GROUP	100	0	0	0	0	0	0	0	0	0	0	0	0	0	0	0	0	0	0	0	0
ISH3	BETAPROTEOBACTERIA	0	0	0	0	0	0	0	0	0	0	0	0	0	0	0	0	0	0	0	0	0	0		ISH3	BETAPROTEOBACTERIA	0	0	0	0	0	0	0	0	0	0	0	0	0	0	0	0	0	0	0	0	0
ISH3	BLASTOCATELLIA	0	0	0	0	0	0	0	0	0	0	0	0	0	0	0	0	0	0	0	0	0	0		ISH3	BLASTOCATELLIA	0	0	0	0	0	0	0	0	0	0	0	0	0	0	0	0	0	0	0	0	0
ISH3	CALDISERICIA	0	0	0	0	0	0	0	0	0	0	0	0	0	0	0	0	0	0	0	0	0	0		ISH3	CALDISERICIA	0	0	0	0	0	0	0	0	0	0	0	0	0	0	0	0	0	0	0	0	0
ISH3	CALDITRICHAE	0	0	0	0	0	0	0	0	0	0	0	0	0	0	0	0	0	0	0	0	0	0		ISH3	CALDITRICHAE	0	0	0	0	0	0	0	0	0	0	0	0	0	0	0	0	0	0	0	0	0
ISH3	CANDIDATUS CLOACIMONETES	0	0	0	0	0	0	0	0	0	0	0	0	0	0	0	0	0	0	0	0	0	0		ISH3	CANDIDATUS CLOACIMONETES	0	0	0	0	0	0	0	0	0	0	0	0	0	0	0	0	0	0	0	0	0
ISH3	CANDIDATUS KORARCHAEOTA	0	0	0	0	0	0	0	0	0	0	0	0	0	0	0	0	0	0	0	0	0	0		ISH3	CANDIDATUS KORARCHAEOTA	0	0	0	0	0	0	0	0	0	0	0	0	0	0	0	0	0	0	0	0	0
ISH3	CANDIDATUS MICRARCHAEOTA	0	0	0	0	0	0	0	0	0	0	0	0	0	0	0	0	0	0	0	0	0	0		ISH3	CANDIDATUS MICRARCHAEOTA	0	0	0	0	0	0	0	0	0	0	0	0	0	0	0	0	0	0	0	0	0
ISH3	CHLAMYDIAE	0	0	0	0	0	0	0	0	0	0	0	0	0	0	0	0	0	0	0	0	0	0		ISH3	CHLAMYDIAE	0	0	0	0	0	0	0	0	0	0	0	0	0	0	0	0	0	0	0	0	0
ISH3	CHLOROFLEXI	0	0	0	0	0	0	0	0	0	0	0	0	0	0	0	0	0	0	0	0	0	0		ISH3	CHLOROFLEXI	0	0	0	0	0	0	0	0	0	0	0	0	0	0	0	0	0	0	0	0	0
ISH3	CHRYSIOGENETES	0	0	0	0	0	0	0	0	0	0	0	0	0	0	0	0	0	0	0	0	0	0		ISH3	CHRYSIOGENETES	0	0	0	0	0	0	0	0	0	0	0	0	0	0	0	0	0	0	0	0	0
ISH3	COPROTHERMOBACTEROTA	0	0	0	0	0	0	0	0	0	0	0	0	0	0	0	0	0	0	0	0	0	0		ISH3	COPROTHERMOBACTEROTA	0	0	0	0	0	0	0	0	0	0	0	0	0	0	0	0	0	0	0	0	0
ISH3	CRENARCHAEOTA	146	139	72	79	69	28	36	14	11	17	18	4	11	15	10	7	6	4	12	6	28	732		ISH3	CRENARCHAEOTA	19.9454	18.9891	9.83607	10.7923	9.42623	3.82514	4.91803	1.91257	1.50273	2.3224	2.45902	0.546448	1.50273	2.04918	1.36612	0.956284	0.819672	0.546448	1.63934	0.819672	3.82514
ISH3	CYANOBACTERIA/MELAINABACTERIA GROUP	0	1	2	0	0	0	1	0	0	0	0	1	0	0	0	0	0	1	0	1	0	7		ISH3	CYANOBACTERIA/MELAINABACTERIA GROUP	0	14.2857	28.5714	0	0	0	14.2857	0	0	0	0	14.2857	0	0	0	0	0	14.2857	0	14.2857	0
ISH3	DEFERRIBACTERES	0	0	0	0	0	0	0	0	0	0	0	0	0	0	0	0	0	0	0	0	0	0		ISH3	DEFERRIBACTERES	0	0	0	0	0	0	0	0	0	0	0	0	0	0	0	0	0	0	0	0	0
ISH3	DEINOCOCCUS-THERMUS	0	0	0	0	0	0	0	0	0	0	0	0	0	0	0	0	0	0	0	0	0	0		ISH3	DEINOCOCCUS-THERMUS	0	0	0	0	0	0	0	0	0	0	0	0	0	0	0	0	0	0	0	0	0
ISH3	DELTA/EPSILON SUBDIVISIONS	0	0	0	0	0	0	0	0	0	0	0	0	0	0	0	0	0	0	0	0	0	0		ISH3	DELTA/EPSILON SUBDIVISIONS	0	0	0	0	0	0	0	0	0	0	0	0	0	0	0	0	0	0	0	0	0
ISH3	DIAFORARCHAEA GROUP	4	4	0	1	0	0	1	1	0	0	0	0	0	0	0	0	0	0	0	0	0	11		ISH3	DIAFORARCHAEA GROUP	36.3636	36.3636	0	9.09091	0	0	9.09091	9.09091	0	0	0	0	0	0	0	0	0	0	0	0	0
ISH3	DICTYOGLOMIA	0	0	0	0	0	0	0	0	0	0	0	0	0	0	0	0	0	0	0	0	0	0		ISH3	DICTYOGLOMIA	0	0	0	0	0	0	0	0	0	0	0	0	0	0	0	0	0	0	0	0	0
ISH3	ELUSIMICROBIA	0	0	0	0	0	0	0	0	0	0	0	0	0	0	0	0	0	0	0	0	0	0		ISH3	ELUSIMICROBIA	0	0	0	0	0	0	0	0	0	0	0	0	0	0	0	0	0	0	0	0	0
ISH3	ENDOMICROBIA	0	0	0	0	0	0	0	0	0	0	0	0	0	0	0	0	0	0	0	0	0	0		ISH3	ENDOMICROBIA	0	0	0	0	0	0	0	0	0	0	0	0	0	0	0	0	0	0	0	0	0
ISH3	ENVIRONMENTAL SAMPLES	0	0	0	0	0	0	0	0	0	0	0	0	0	0	0	0	0	0	0	0	0	0		ISH3	ENVIRONMENTAL SAMPLES	0	0	0	0	0	0	0	0	0	0	0	0	0	0	0	0	0	0	0	0	0
ISH3	FIBROBACTERES	0	0	0	0	0	0	0	0	0	0	0	0	0	0	0	0	0	0	0	0	0	0		ISH3	FIBROBACTERES	0	0	0	0	0	0	0	0	0	0	0	0	0	0	0	0	0	0	0	0	0
ISH3	FIRMICUTES	0	0	0	0	0	0	0	0	0	0	0	0	0	0	0	0	0	0	0	0	0	0		ISH3	FIRMICUTES	0	0	0	0	0	0	0	0	0	0	0	0	0	0	0	0	0	0	0	0	0
ISH3	FUSOBACTERIIA	0	0	0	0	0	0	0	0	0	0	0	0	0	0	0	0	0	0	0	0	0	0		ISH3	FUSOBACTERIIA	0	0	0	0	0	0	0	0	0	0	0	0	0	0	0	0	0	0	0	0	0
ISH3	GAMMAPROTEOBACTERIA	0	0	0	0	0	0	0	0	0	0	0	0	0	0	0	0	0	0	0	0	0	0		ISH3	GAMMAPROTEOBACTERIA	0	0	0	0	0	0	0	0	0	0	0	0	0	0	0	0	0	0	0	0	0
ISH3	GEMMATIMONADETES	0	0	0	0	0	0	0	0	0	0	0	0	0	0	0	0	0	0	0	0	0	0		ISH3	GEMMATIMONADETES	0	0	0	0	0	0	0	0	0	0	0	0	0	0	0	0	0	0	0	0	0
ISH3	KIRITIMATIELLAEOTA	0	0	0	0	0	0	0	0	0	0	0	0	0	0	0	0	0	0	0	0	0	0		ISH3	KIRITIMATIELLAEOTA	0	0	0	0	0	0	0	0	0	0	0	0	0	0	0	0	0	0	0	0	0
ISH3	METHANOMADA GROUP	0	0	0	0	0	0	0	0	0	0	0	0	0	0	0	0	0	0	0	0	0	0		ISH3	METHANOMADA GROUP	0	0	0	0	0	0	0	0	0	0	0	0	0	0	0	0	0	0	0	0	0
ISH3	NITROSPIRA	0	0	0	0	0	0	0	0	0	0	0	0	0	0	0	0	0	0	0	0	0	0		ISH3	NITROSPIRA	0	0	0	0	0	0	0	0	0	0	0	0	0	0	0	0	0	0	0	0	0
ISH3	OLIGOFLEXIA	0	0	0	0	0	0	0	0	0	0	0	0	0	0	0	0	0	0	0	0	0	0		ISH3	OLIGOFLEXIA	0	0	0	0	0	0	0	0	0	0	0	0	0	0	0	0	0	0	0	0	0
ISH3	PLANCTOMYCETES	1	3	1	3	0	1	1	1	1	0	0	1	0	0	0	0	0	0	0	0	0	13		ISH3	PLANCTOMYCETES	7.69231	23.0769	7.69231	23.0769	0	7.69231	7.69231	7.69231	7.69231	0	0	7.69231	0	0	0	0	0	0	0	0	0
ISH3	SOLIBACTERES	0	0	0	0	0	0	0	0	0	0	0	0	0	0	0	0	0	0	0	0	0	0		ISH3	SOLIBACTERES	0	0	0	0	0	0	0	0	0	0	0	0	0	0	0	0	0	0	0	0	0
ISH3	SPIROCHAETIA	0	0	0	0	0	0	0	0	0	0	0	0	0	0	0	0	0	0	0	0	0	0		ISH3	SPIROCHAETIA	0	0	0	0	0	0	0	0	0	0	0	0	0	0	0	0	0	0	0	0	0
ISH3	STENOSARCHAEA GROUP	105	62	62	32	37	34	23	10	19	16	10	9	14	6	5	2	5	3	1	3	13	471		ISH3	STENOSARCHAEA GROUP	22.293	13.1635	13.1635	6.79406	7.85563	7.21868	4.88323	2.12314	4.03397	3.39703	2.12314	1.91083	2.9724	1.27389	1.06157	0.424628	1.06157	0.636943	0.212314	0.636943	2.76008
ISH3	SYNERGISTIA	0	0	0	0	0	0	0	0	0	0	0	0	0	0	0	0	0	0	0	0	0	0		ISH3	SYNERGISTIA	0	0	0	0	0	0	0	0	0	0	0	0	0	0	0	0	0	0	0	0	0
ISH3	TENERICUTES	0	0	0	0	0	0	0	0	0	0	0	0	0	0	0	0	0	0	0	0	0	0		ISH3	TENERICUTES	0	0	0	0	0	0	0	0	0	0	0	0	0	0	0	0	0	0	0	0	0
ISH3	THAUMARCHAEOTA	0	0	0	0	0	0	0	0	0	0	0	0	0	0	0	0	0	0	0	0	0	0		ISH3	THAUMARCHAEOTA	0	0	0	0	0	0	0	0	0	0	0	0	0	0	0	0	0	0	0	0	0
ISH3	THERMOCOCCI	0	0	0	0	0	0	0	0	0	0	0	0	0	0	0	0	0	0	0	0	0	0		ISH3	THERMOCOCCI	0	0	0	0	0	0	0	0	0	0	0	0	0	0	0	0	0	0	0	0	0
ISH3	THERMODESULFOBACTERIA	0	0	0	0	0	0	0	0	0	0	0	0	0	0	0	0	0	0	0	0	0	0		ISH3	THERMODESULFOBACTERIA	0	0	0	0	0	0	0	0	0	0	0	0	0	0	0	0	0	0	0	0	0
ISH3	THERMOTOGAE	0	0	0	0	0	0	0	0	0	0	0	0	0	0	0	0	0	0	0	0	0	0		ISH3	THERMOTOGAE	0	0	0	0	0	0	0	0	0	0	0	0	0	0	0	0	0	0	0	0	0
ISH3	UNCLASSIFIED TERRABACTERIA GROUP	0	0	0	0	0	0	0	0	0	0	0	0	0	0	0	0	0	0	0	0	0	0		ISH3	UNCLASSIFIED TERRABACTERIA GROUP	0	0	0	0	0	0	0	0	0	0	0	0	0	0	0	0	0	0	0	0	0
ISH3	VERRUCOMICROBIA	0	0	0	0	0	0	0	0	0	0	0	0	0	0	0	0	0	0	0	0	0	0		ISH3	VERRUCOMICROBIA	0	0	0	0	0	0	0	0	0	0	0	0	0	0	0	0	0	0	0	0	0
ISH3	ZETAPROTEOBACTERIA	0	0	0	0	0	0	0	0	0	0	0	0	0	0	0	0	0	0	0	0	0	0		ISH3	ZETAPROTEOBACTERIA	0	0	0	0	0	0	0	0	0	0	0	0	0	0	0	0	0	0	0	0	0
ISH6	ACIDITHIOBACILLIA	0	0	0	0	0	0	0	0	0	0	0	0	0	0	0	0	0	0	0	0	0	0		ISH6	ACIDITHIOBACILLIA	0	0	0	0	0	0	0	0	0	0	0	0	0	0	0	0	0	0	0	0	0
ISH6	ACIDOBACTERIIA	0	0	0	0	0	0	0	0	0	0	0	0	0	0	0	0	0	0	0	0	0	0		ISH6	ACIDOBACTERIIA	0	0	0	0	0	0	0	0	0	0	0	0	0	0	0	0	0	0	0	0	0
ISH6	ACTINOBACTERIA	0	0	0	0	0	0	0	0	0	0	0	0	0	0	0	0	0	0	0	0	0	0		ISH6	ACTINOBACTERIA	0	0	0	0	0	0	0	0	0	0	0	0	0	0	0	0	0	0	0	0	0
ISH6	ALPHAPROTEOBACTERIA	0	0	0	0	0	0	0	0	0	0	0	0	0	0	0	0	0	0	0	0	0	0		ISH6	ALPHAPROTEOBACTERIA	0	0	0	0	0	0	0	0	0	0	0	0	0	0	0	0	0	0	0	0	0
ISH6	AQUIFICAE	0	0	0	0	0	0	0	0	0	0	0	0	0	0	0	0	0	0	0	0	0	0		ISH6	AQUIFICAE	0	0	0	0	0	0	0	0	0	0	0	0	0	0	0	0	0	0	0	0	0
ISH6	ARCHAEOGLOBI	2	3	1	0	0	0	0	0	0	0	0	0	0	0	0	0	0	0	0	0	0	6		ISH6	ARCHAEOGLOBI	33.3333	50	16.6667	0	0	0	0	0	0	0	0	0	0	0	0	0	0	0	0	0	0
ISH6	ARMATIMONADETES	0	0	0	0	0	0	0	0	0	0	0	0	0	0	0	0	0	0	0	0	0	0		ISH6	ARMATIMONADETES	0	0	0	0	0	0	0	0	0	0	0	0	0	0	0	0	0	0	0	0	0
ISH6	BACTERIA CANDIDATE PHYLA	0	0	0	0	0	0	0	0	0	0	0	0	0	0	0	0	0	0	0	0	0	0		ISH6	BACTERIA CANDIDATE PHYLA	0	0	0	0	0	0	0	0	0	0	0	0	0	0	0	0	0	0	0	0	0
ISH6	BACTEROIDETES/CHLOROBI GROUP	0	0	0	0	0	0	0	0	0	0	0	0	0	0	0	0	0	0	0	0	0	0		ISH6	BACTEROIDETES/CHLOROBI GROUP	0	0	0	0	0	0	0	0	0	0	0	0	0	0	0	0	0	0	0	0	0
ISH6	BETAPROTEOBACTERIA	0	0	0	0	0	0	0	0	0	0	0	0	0	0	0	0	0	0	0	0	0	0		ISH6	BETAPROTEOBACTERIA	0	0	0	0	0	0	0	0	0	0	0	0	0	0	0	0	0	0	0	0	0
ISH6	BLASTOCATELLIA	0	0	0	0	0	0	0	0	0	0	0	0	0	0	0	0	0	0	0	0	0	0		ISH6	BLASTOCATELLIA	0	0	0	0	0	0	0	0	0	0	0	0	0	0	0	0	0	0	0	0	0
ISH6	CALDISERICIA	0	0	0	0	0	0	0	0	0	0	0	0	0	0	0	0	0	0	0	0	0	0		ISH6	CALDISERICIA	0	0	0	0	0	0	0	0	0	0	0	0	0	0	0	0	0	0	0	0	0
ISH6	CALDITRICHAE	0	0	0	0	0	0	0	0	0	0	0	0	0	0	0	0	0	0	0	0	0	0		ISH6	CALDITRICHAE	0	0	0	0	0	0	0	0	0	0	0	0	0	0	0	0	0	0	0	0	0
ISH6	CANDIDATUS CLOACIMONETES	0	0	0	0	0	0	0	0	0	0	0	0	0	0	0	0	0	0	0	0	0	0		ISH6	CANDIDATUS CLOACIMONETES	0	0	0	0	0	0	0	0	0	0	0	0	0	0	0	0	0	0	0	0	0
ISH6	CANDIDATUS KORARCHAEOTA	0	0	0	0	0	0	0	0	0	0	0	0	0	0	0	0	0	0	0	0	0	0		ISH6	CANDIDATUS KORARCHAEOTA	0	0	0	0	0	0	0	0	0	0	0	0	0	0	0	0	0	0	0	0	0
ISH6	CANDIDATUS MICRARCHAEOTA	0	0	0	0	0	0	0	0	0	0	0	0	0	0	0	0	0	0	0	0	0	0		ISH6	CANDIDATUS MICRARCHAEOTA	0	0	0	0	0	0	0	0	0	0	0	0	0	0	0	0	0	0	0	0	0
ISH6	CHLAMYDIAE	0	0	0	0	0	0	0	0	0	0	0	0	0	0	0	0	0	0	0	0	0	0		ISH6	CHLAMYDIAE	0	0	0	0	0	0	0	0	0	0	0	0	0	0	0	0	0	0	0	0	0
ISH6	CHLOROFLEXI	0	0	0	0	0	0	0	0	0	0	0	0	0	0	0	0	0	0	0	0	0	0		ISH6	CHLOROFLEXI	0	0	0	0	0	0	0	0	0	0	0	0	0	0	0	0	0	0	0	0	0
ISH6	CHRYSIOGENETES	0	0	0	0	0	0	0	0	0	0	0	0	0	0	0	0	0	0	0	0	0	0		ISH6	CHRYSIOGENETES	0	0	0	0	0	0	0	0	0	0	0	0	0	0	0	0	0	0	0	0	0
ISH6	COPROTHERMOBACTEROTA	0	0	0	0	0	0	0	0	0	0	0	0	0	0	0	0	0	0	0	0	0	0		ISH6	COPROTHERMOBACTEROTA	0	0	0	0	0	0	0	0	0	0	0	0	0	0	0	0	0	0	0	0	0
ISH6	CRENARCHAEOTA	0	0	0	0	0	0	0	0	0	0	0	0	0	0	0	0	0	0	0	0	0	0		ISH6	CRENARCHAEOTA	0	0	0	0	0	0	0	0	0	0	0	0	0	0	0	0	0	0	0	0	0
ISH6	CYANOBACTERIA/MELAINABACTERIA GROUP	0	0	0	0	0	0	0	0	0	0	0	0	0	0	0	0	0	0	0	0	0	0		ISH6	CYANOBACTERIA/MELAINABACTERIA GROUP	0	0	0	0	0	0	0	0	0	0	0	0	0	0	0	0	0	0	0	0	0
ISH6	DEFERRIBACTERES	0	0	0	0	0	0	0	0	0	0	0	0	0	0	0	0	0	0	0	0	0	0		ISH6	DEFERRIBACTERES	0	0	0	0	0	0	0	0	0	0	0	0	0	0	0	0	0	0	0	0	0
ISH6	DEINOCOCCUS-THERMUS	0	0	0	0	0	0	0	0	0	0	0	0	0	0	0	0	0	0	0	0	0	0		ISH6	DEINOCOCCUS-THERMUS	0	0	0	0	0	0	0	0	0	0	0	0	0	0	0	0	0	0	0	0	0
ISH6	DELTA/EPSILON SUBDIVISIONS	0	0	0	0	0	0	0	0	0	0	0	0	0	0	0	0	0	0	0	0	0	0		ISH6	DELTA/EPSILON SUBDIVISIONS	0	0	0	0	0	0	0	0	0	0	0	0	0	0	0	0	0	0	0	0	0
ISH6	DIAFORARCHAEA GROUP	0	0	0	0	0	0	0	0	0	0	0	0	0	0	0	0	0	0	0	0	0	0		ISH6	DIAFORARCHAEA GROUP	0	0	0	0	0	0	0	0	0	0	0	0	0	0	0	0	0	0	0	0	0
ISH6	DICTYOGLOMIA	0	0	0	0	0	0	0	0	0	0	0	0	0	0	0	0	0	0	0	0	0	0		ISH6	DICTYOGLOMIA	0	0	0	0	0	0	0	0	0	0	0	0	0	0	0	0	0	0	0	0	0
ISH6	ELUSIMICROBIA	0	0	0	0	0	0	0	0	0	0	0	0	0	0	0	0	0	0	0	0	0	0		ISH6	ELUSIMICROBIA	0	0	0	0	0	0	0	0	0	0	0	0	0	0	0	0	0	0	0	0	0
ISH6	ENDOMICROBIA	0	0	0	0	0	0	0	0	0	0	0	0	0	0	0	0	0	0	0	0	0	0		ISH6	ENDOMICROBIA	0	0	0	0	0	0	0	0	0	0	0	0	0	0	0	0	0	0	0	0	0
ISH6	ENVIRONMENTAL SAMPLES	0	0	0	0	0	0	0	0	0	0	0	0	0	0	0	0	0	0	0	0	0	0		ISH6	ENVIRONMENTAL SAMPLES	0	0	0	0	0	0	0	0	0	0	0	0	0	0	0	0	0	0	0	0	0
ISH6	FIBROBACTERES	0	0	0	0	0	0	0	0	0	0	0	0	0	0	0	0	0	0	0	0	0	0		ISH6	FIBROBACTERES	0	0	0	0	0	0	0	0	0	0	0	0	0	0	0	0	0	0	0	0	0
ISH6	FIRMICUTES	0	0	0	0	0	0	0	0	0	0	0	0	0	0	0	0	0	0	0	0	0	0		ISH6	FIRMICUTES	0	0	0	0	0	0	0	0	0	0	0	0	0	0	0	0	0	0	0	0	0
ISH6	FUSOBACTERIIA	0	0	0	0	0	0	0	0	0	0	0	0	0	0	0	0	0	0	0	0	0	0		ISH6	FUSOBACTERIIA	0	0	0	0	0	0	0	0	0	0	0	0	0	0	0	0	0	0	0	0	0
ISH6	GAMMAPROTEOBACTERIA	0	0	0	0	0	0	0	0	0	0	0	0	0	0	0	0	0	0	0	0	0	0		ISH6	GAMMAPROTEOBACTERIA	0	0	0	0	0	0	0	0	0	0	0	0	0	0	0	0	0	0	0	0	0
ISH6	GEMMATIMONADETES	0	0	0	0	0	0	0	0	0	0	0	0	0	0	0	0	0	0	0	0	0	0		ISH6	GEMMATIMONADETES	0	0	0	0	0	0	0	0	0	0	0	0	0	0	0	0	0	0	0	0	0
ISH6	KIRITIMATIELLAEOTA	0	0	0	0	0	0	0	0	0	0	0	0	0	0	0	0	0	0	0	0	0	0		ISH6	KIRITIMATIELLAEOTA	0	0	0	0	0	0	0	0	0	0	0	0	0	0	0	0	0	0	0	0	0
ISH6	METHANOMADA GROUP	0	0	0	0	0	0	0	0	0	0	0	0	0	0	0	0	0	0	0	0	0	0		ISH6	METHANOMADA GROUP	0	0	0	0	0	0	0	0	0	0	0	0	0	0	0	0	0	0	0	0	0
ISH6	NITROSPIRA	0	0	0	0	0	0	0	0	0	0	0	0	0	0	0	0	0	0	0	0	0	0		ISH6	NITROSPIRA	0	0	0	0	0	0	0	0	0	0	0	0	0	0	0	0	0	0	0	0	0
ISH6	OLIGOFLEXIA	0	0	0	0	0	0	0	0	0	0	0	0	0	0	0	0	0	0	0	0	0	0		ISH6	OLIGOFLEXIA	0	0	0	0	0	0	0	0	0	0	0	0	0	0	0	0	0	0	0	0	0
ISH6	PLANCTOMYCETES	0	1	0	1	0	1	1	1	0	0	0	0	0	0	0	0	0	0	0	0	0	5		ISH6	PLANCTOMYCETES	0	20	0	20	0	20	20	20	0	0	0	0	0	0	0	0	0	0	0	0	0
ISH6	SOLIBACTERES	0	0	0	0	0	0	0	0	0	0	0	0	0	0	0	0	0	0	0	0	0	0		ISH6	SOLIBACTERES	0	0	0	0	0	0	0	0	0	0	0	0	0	0	0	0	0	0	0	0	0
ISH6	SPIROCHAETIA	0	0	0	0	0	0	0	0	0	0	0	0	0	0	0	0	0	0	0	0	0	0		ISH6	SPIROCHAETIA	0	0	0	0	0	0	0	0	0	0	0	0	0	0	0	0	0	0	0	0	0
ISH6	STENOSARCHAEA GROUP	20	4	7	4	5	3	4	1	1	2	2	1	2	1	0	0	1	0	0	0	2	60		ISH6	STENOSARCHAEA GROUP	33.3333	6.66667	11.6667	6.66667	8.33333	5	6.66667	1.66667	1.66667	3.33333	3.33333	1.66667	3.33333	1.66667	0	0	1.66667	0	0	0	3.33333
ISH6	SYNERGISTIA	0	0	0	0	0	0	0	0	0	0	0	0	0	0	0	0	0	0	0	0	0	0		ISH6	SYNERGISTIA	0	0	0	0	0	0	0	0	0	0	0	0	0	0	0	0	0	0	0	0	0
ISH6	TENERICUTES	0	0	0	0	0	0	0	0	0	0	0	0	0	0	0	0	0	0	0	0	0	0		ISH6	TENERICUTES	0	0	0	0	0	0	0	0	0	0	0	0	0	0	0	0	0	0	0	0	0
ISH6	THAUMARCHAEOTA	0	0	0	0	0	0	0	0	0	0	0	0	0	0	0	0	0	0	0	0	0	0		ISH6	THAUMARCHAEOTA	0	0	0	0	0	0	0	0	0	0	0	0	0	0	0	0	0	0	0	0	0
ISH6	THERMOCOCCI	0	0	0	0	0	0	0	0	0	0	0	0	0	0	0	0	0	0	0	0	0	0		ISH6	THERMOCOCCI	0	0	0	0	0	0	0	0	0	0	0	0	0	0	0	0	0	0	0	0	0
ISH6	THERMODESULFOBACTERIA	0	0	0	0	0	0	0	0	0	0	0	0	0	0	0	0	0	0	0	0	0	0		ISH6	THERMODESULFOBACTERIA	0	0	0	0	0	0	0	0	0	0	0	0	0	0	0	0	0	0	0	0	0
ISH6	THERMOTOGAE	0	0	0	0	0	0	0	0	0	0	0	0	0	0	0	0	0	0	0	0	0	0		ISH6	THERMOTOGAE	0	0	0	0	0	0	0	0	0	0	0	0	0	0	0	0	0	0	0	0	0
ISH6	UNCLASSIFIED TERRABACTERIA GROUP	0	0	0	0	0	0	0	0	0	0	0	0	0	0	0	0	0	0	0	0	0	0		ISH6	UNCLASSIFIED TERRABACTERIA GROUP	0	0	0	0	0	0	0	0	0	0	0	0	0	0	0	0	0	0	0	0	0
ISH6	VERRUCOMICROBIA	0	0	0	0	0	0	0	0	0	0	0	0	0	0	0	0	0	0	0	0	0	0		ISH6	VERRUCOMICROBIA	0	0	0	0	0	0	0	0	0	0	0	0	0	0	0	0	0	0	0	0	0
ISH6	ZETAPROTEOBACTERIA	0	0	0	0	0	0	0	0	0	0	0	0	0	0	0	0	0	0	0	0	0	0		ISH6	ZETAPROTEOBACTERIA	0	0	0	0	0	0	0	0	0	0	0	0	0	0	0	0	0	0	0	0	0
ISKra4	ACIDITHIOBACILLIA	0	0	0	0	0	0	0	0	0	0	0	0	0	0	0	0	0	0	0	0	1	1		ISKra4	ACIDITHIOBACILLIA	0	0	0	0	0	0	0	0	0	0	0	0	0	0	0	0	0	0	0	0	100
ISKra4	ACIDOBACTERIIA	0	0	0	1	1	1	0	1	0	0	0	0	0	0	0	0	0	0	0	0	0	4		ISKra4	ACIDOBACTERIIA	0	0	0	25	25	25	0	25	0	0	0	0	0	0	0	0	0	0	0	0	0
ISKra4	ACTINOBACTERIA	20	9	22	90	13	41	30	20	7	96	5	3	5	8	1	8	2	1	0	0	15	396		ISKra4	ACTINOBACTERIA	5.05051	2.27273	5.55556	22.7273	3.28283	10.3535	7.57576	5.05051	1.76768	24.2424	1.26263	0.757576	1.26263	2.0202	0.252525	2.0202	0.505051	0.252525	0	0	3.78788
ISKra4	ALPHAPROTEOBACTERIA	134	44	80	78	61	23	15	8	15	15	8	6	5	7	6	3	6	0	3	2	17	536		ISKra4	ALPHAPROTEOBACTERIA	25	8.20896	14.9254	14.5522	11.3806	4.29104	2.79851	1.49254	2.79851	2.79851	1.49254	1.1194	0.932836	1.30597	1.1194	0.559701	1.1194	0	0.559701	0.373134	3.17164
ISKra4	AQUIFICAE	0	0	0	0	0	0	0	0	0	0	0	0	0	0	0	0	0	0	0	0	0	0		ISKra4	AQUIFICAE	0	0	0	0	0	0	0	0	0	0	0	0	0	0	0	0	0	0	0	0	0
ISKra4	ARCHAEOGLOBI	0	0	0	0	0	0	0	0	0	0	0	0	0	0	0	0	0	0	0	0	0	0		ISKra4	ARCHAEOGLOBI	0	0	0	0	0	0	0	0	0	0	0	0	0	0	0	0	0	0	0	0	0
ISKra4	ARMATIMONADETES	0	0	0	0	0	0	0	0	0	0	0	0	0	0	0	0	0	0	0	0	0	0		ISKra4	ARMATIMONADETES	0	0	0	0	0	0	0	0	0	0	0	0	0	0	0	0	0	0	0	0	0
ISKra4	BACTERIA CANDIDATE PHYLA	0	0	0	0	0	0	0	0	0	0	0	0	0	0	0	0	0	0	0	0	0	0		ISKra4	BACTERIA CANDIDATE PHYLA	0	0	0	0	0	0	0	0	0	0	0	0	0	0	0	0	0	0	0	0	0
ISKra4	BACTEROIDETES/CHLOROBI GROUP	10	10	7	4	4	3	5	1	4	10	5	14	5	2	4	1	1	1	0	0	1	92		ISKra4	BACTEROIDETES/CHLOROBI GROUP	10.8696	10.8696	7.6087	4.34783	4.34783	3.26087	5.43478	1.08696	4.34783	10.8696	5.43478	15.2174	5.43478	2.17391	4.34783	1.08696	1.08696	1.08696	0	0	1.08696
ISKra4	BETAPROTEOBACTERIA	19	17	15	19	16	15	7	3	8	2	3	7	2	1	3	2	1	1	1	0	8	150		ISKra4	BETAPROTEOBACTERIA	12.6667	11.3333	10	12.6667	10.6667	10	4.66667	2	5.33333	1.33333	2	4.66667	1.33333	0.666667	2	1.33333	0.666667	0.666667	0.666667	0	5.33333
ISKra4	BLASTOCATELLIA	0	0	0	0	0	0	0	0	0	0	0	0	0	0	0	0	0	0	0	0	0	0		ISKra4	BLASTOCATELLIA	0	0	0	0	0	0	0	0	0	0	0	0	0	0	0	0	0	0	0	0	0
ISKra4	CALDISERICIA	0	0	0	0	0	0	0	0	0	0	0	0	0	0	0	0	0	0	0	0	0	0		ISKra4	CALDISERICIA	0	0	0	0	0	0	0	0	0	0	0	0	0	0	0	0	0	0	0	0	0
ISKra4	CALDITRICHAE	0	0	0	0	0	0	0	0	0	0	0	0	0	0	0	0	0	0	0	0	0	0		ISKra4	CALDITRICHAE	0	0	0	0	0	0	0	0	0	0	0	0	0	0	0	0	0	0	0	0	0
ISKra4	CANDIDATUS CLOACIMONETES	0	0	1	0	0	0	0	0	0	0	0	0	0	0	0	0	0	0	0	0	0	1		ISKra4	CANDIDATUS CLOACIMONETES	0	0	100	0	0	0	0	0	0	0	0	0	0	0	0	0	0	0	0	0	0
ISKra4	CANDIDATUS KORARCHAEOTA	0	0	0	0	0	0	0	0	0	0	0	0	0	0	0	0	0	0	0	0	0	0		ISKra4	CANDIDATUS KORARCHAEOTA	0	0	0	0	0	0	0	0	0	0	0	0	0	0	0	0	0	0	0	0	0
ISKra4	CANDIDATUS MICRARCHAEOTA	0	0	0	0	0	0	0	0	0	0	0	0	0	0	0	0	0	0	0	0	0	0		ISKra4	CANDIDATUS MICRARCHAEOTA	0	0	0	0	0	0	0	0	0	0	0	0	0	0	0	0	0	0	0	0	0
ISKra4	CHLAMYDIAE	0	0	0	0	0	0	0	0	0	0	0	0	0	0	0	0	0	0	0	0	0	0		ISKra4	CHLAMYDIAE	0	0	0	0	0	0	0	0	0	0	0	0	0	0	0	0	0	0	0	0	0
ISKra4	CHLOROFLEXI	0	0	0	1	0	0	0	0	0	0	0	0	0	0	0	0	0	0	0	0	0	1		ISKra4	CHLOROFLEXI	0	0	0	100	0	0	0	0	0	0	0	0	0	0	0	0	0	0	0	0	0
ISKra4	CHRYSIOGENETES	0	0	1	0	0	0	0	0	0	0	0	0	0	0	0	0	0	0	0	0	0	1		ISKra4	CHRYSIOGENETES	0	0	100	0	0	0	0	0	0	0	0	0	0	0	0	0	0	0	0	0	0
ISKra4	COPROTHERMOBACTEROTA	0	0	0	0	0	0	0	0	0	0	0	0	0	0	0	0	0	0	0	0	0	0		ISKra4	COPROTHERMOBACTEROTA	0	0	0	0	0	0	0	0	0	0	0	0	0	0	0	0	0	0	0	0	0
ISKra4	CRENARCHAEOTA	0	0	0	0	0	0	0	0	0	0	0	0	0	0	0	0	0	0	0	0	0	0		ISKra4	CRENARCHAEOTA	0	0	0	0	0	0	0	0	0	0	0	0	0	0	0	0	0	0	0	0	0
ISKra4	CYANOBACTERIA/MELAINABACTERIA GROUP	73	55	41	27	40	23	19	13	15	9	9	10	11	8	4	6	5	3	2	2	44	419		ISKra4	CYANOBACTERIA/MELAINABACTERIA GROUP	17.4224	13.1265	9.7852	6.44391	9.54654	5.48926	4.53461	3.10263	3.57995	2.14797	2.14797	2.38663	2.6253	1.90931	0.954654	1.43198	1.19332	0.71599	0.477327	0.477327	10.5012
ISKra4	DEFERRIBACTERES	0	0	0	0	0	0	0	0	0	0	1	0	0	0	0	0	0	0	0	0	0	1		ISKra4	DEFERRIBACTERES	0	0	0	0	0	0	0	0	0	0	100	0	0	0	0	0	0	0	0	0	0
ISKra4	DEINOCOCCUS-THERMUS	0	1	0	0	0	0	0	0	0	0	0	0	0	0	0	0	0	0	0	0	0	1		ISKra4	DEINOCOCCUS-THERMUS	0	100	0	0	0	0	0	0	0	0	0	0	0	0	0	0	0	0	0	0	0
ISKra4	DELTA/EPSILON SUBDIVISIONS	10	14	9	10	4	8	4	1	12	0	3	1	3	3	0	0	0	0	1	0	1	84		ISKra4	DELTA/EPSILON SUBDIVISIONS	11.9048	16.6667	10.7143	11.9048	4.7619	9.52381	4.7619	1.19048	14.2857	0	3.57143	1.19048	3.57143	3.57143	0	0	0	0	1.19048	0	1.19048
ISKra4	DIAFORARCHAEA GROUP	1	1	1	0	0	1	2	0	0	0	0	1	0	0	0	0	0	0	0	0	0	7		ISKra4	DIAFORARCHAEA GROUP	14.2857	14.2857	14.2857	0	0	14.2857	28.5714	0	0	0	0	14.2857	0	0	0	0	0	0	0	0	0
ISKra4	DICTYOGLOMIA	0	0	0	0	0	0	0	0	0	0	0	0	0	0	0	0	0	0	0	0	0	0		ISKra4	DICTYOGLOMIA	0	0	0	0	0	0	0	0	0	0	0	0	0	0	0	0	0	0	0	0	0
ISKra4	ELUSIMICROBIA	0	0	0	0	0	0	0	0	0	0	0	0	0	0	0	0	0	0	0	0	0	0		ISKra4	ELUSIMICROBIA	0	0	0	0	0	0	0	0	0	0	0	0	0	0	0	0	0	0	0	0	0
ISKra4	ENDOMICROBIA	0	0	0	0	0	0	0	0	0	0	0	0	0	0	0	0	0	0	0	0	0	0		ISKra4	ENDOMICROBIA	0	0	0	0	0	0	0	0	0	0	0	0	0	0	0	0	0	0	0	0	0
ISKra4	ENVIRONMENTAL SAMPLES	0	0	0	0	0	0	0	0	0	0	0	0	0	0	0	0	0	0	0	0	0	0		ISKra4	ENVIRONMENTAL SAMPLES	0	0	0	0	0	0	0	0	0	0	0	0	0	0	0	0	0	0	0	0	0
ISKra4	FIBROBACTERES	0	0	0	0	0	0	0	0	0	0	0	0	0	0	0	0	0	0	0	0	0	0		ISKra4	FIBROBACTERES	0	0	0	0	0	0	0	0	0	0	0	0	0	0	0	0	0	0	0	0	0
ISKra4	FIRMICUTES	82	56	29	76	55	152	23	44	52	111	75	99	77	80	43	22	8	2	9	12	18	1125		ISKra4	FIRMICUTES	7.28889	4.97778	2.57778	6.75556	4.88889	13.5111	2.04444	3.91111	4.62222	9.86667	6.66667	8.8	6.84444	7.11111	3.82222	1.95556	0.711111	0.177778	0.8	1.06667	1.6
ISKra4	FUSOBACTERIIA	0	0	0	0	0	0	0	0	0	0	0	0	0	0	0	0	0	0	0	0	0	0		ISKra4	FUSOBACTERIIA	0	0	0	0	0	0	0	0	0	0	0	0	0	0	0	0	0	0	0	0	0
ISKra4	GAMMAPROTEOBACTERIA	403	147	284	355	139	103	116	82	71	46	126	67	32	20	31	14	9	10	8	4	24	2091		ISKra4	GAMMAPROTEOBACTERIA	19.2731	7.03013	13.582	16.9775	6.64754	4.92587	5.54758	3.92157	3.3955	2.1999	6.02582	3.20421	1.53037	0.95648	1.48254	0.669536	0.430416	0.47824	0.382592	0.191296	1.14778
ISKra4	GEMMATIMONADETES	0	0	0	0	0	0	0	0	0	0	0	0	0	0	0	0	0	0	0	0	0	0		ISKra4	GEMMATIMONADETES	0	0	0	0	0	0	0	0	0	0	0	0	0	0	0	0	0	0	0	0	0
ISKra4	KIRITIMATIELLAEOTA	0	0	0	0	0	0	1	0	0	0	0	0	0	0	0	0	0	0	0	0	0	1		ISKra4	KIRITIMATIELLAEOTA	0	0	0	0	0	0	100	0	0	0	0	0	0	0	0	0	0	0	0	0	0
ISKra4	METHANOMADA GROUP	1	1	0	2	0	0	0	0	0	0	0	0	0	0	0	0	0	0	0	0	0	4		ISKra4	METHANOMADA GROUP	25	25	0	50	0	0	0	0	0	0	0	0	0	0	0	0	0	0	0	0	0
ISKra4	NITROSPIRA	1	0	0	0	0	1	0	0	0	0	0	0	1	0	0	0	0	0	0	0	0	3		ISKra4	NITROSPIRA	33.3333	0	0	0	0	33.3333	0	0	0	0	0	0	33.3333	0	0	0	0	0	0	0	0
ISKra4	OLIGOFLEXIA	0	0	0	0	0	0	0	0	0	0	0	0	0	0	0	0	0	0	0	0	0	0		ISKra4	OLIGOFLEXIA	0	0	0	0	0	0	0	0	0	0	0	0	0	0	0	0	0	0	0	0	0
ISKra4	PLANCTOMYCETES	4	6	5	5	9	2	1	3	3	0	0	0	0	0	2	0	0	0	0	0	3	43		ISKra4	PLANCTOMYCETES	9.30233	13.9535	11.6279	11.6279	20.9302	4.65116	2.32558	6.97674	6.97674	0	0	0	0	0	4.65116	0	0	0	0	0	6.97674
ISKra4	SOLIBACTERES	0	1	1	0	0	0	0	0	0	0	0	0	0	0	0	0	0	0	0	0	0	2		ISKra4	SOLIBACTERES	0	50	50	0	0	0	0	0	0	0	0	0	0	0	0	0	0	0	0	0	0
ISKra4	SPIROCHAETIA	0	1	0	2	0	1	0	0	0	4	2	1	0	1	0	0	0	0	0	0	0	12		ISKra4	SPIROCHAETIA	0	8.33333	0	16.6667	0	8.33333	0	0	0	33.3333	16.6667	8.33333	0	8.33333	0	0	0	0	0	0	0
ISKra4	STENOSARCHAEA GROUP	0	1	4	0	0	0	0	0	0	0	0	0	0	0	1	0	0	0	0	1	0	7		ISKra4	STENOSARCHAEA GROUP	0	14.2857	57.1429	0	0	0	0	0	0	0	0	0	0	0	14.2857	0	0	0	0	14.2857	0
ISKra4	SYNERGISTIA	0	0	0	0	0	0	0	0	0	0	0	0	0	0	0	0	0	0	0	0	0	0		ISKra4	SYNERGISTIA	0	0	0	0	0	0	0	0	0	0	0	0	0	0	0	0	0	0	0	0	0
ISKra4	TENERICUTES	0	0	0	0	0	0	0	0	0	0	0	0	0	0	0	0	0	0	0	0	0	0		ISKra4	TENERICUTES	0	0	0	0	0	0	0	0	0	0	0	0	0	0	0	0	0	0	0	0	0
ISKra4	THAUMARCHAEOTA	0	0	0	0	0	0	0	0	0	0	0	0	0	0	0	0	0	0	0	0	0	0		ISKra4	THAUMARCHAEOTA	0	0	0	0	0	0	0	0	0	0	0	0	0	0	0	0	0	0	0	0	0
ISKra4	THERMOCOCCI	0	0	0	0	0	0	0	0	0	0	0	0	0	0	0	0	0	0	0	0	0	0		ISKra4	THERMOCOCCI	0	0	0	0	0	0	0	0	0	0	0	0	0	0	0	0	0	0	0	0	0
ISKra4	THERMODESULFOBACTERIA	0	0	0	0	0	0	0	0	0	0	0	0	0	0	0	0	0	0	0	0	0	0		ISKra4	THERMODESULFOBACTERIA	0	0	0	0	0	0	0	0	0	0	0	0	0	0	0	0	0	0	0	0	0
ISKra4	THERMOTOGAE	0	0	0	0	0	0	2	1	0	2	1	0	1	0	0	1	0	0	0	1	2	11		ISKra4	THERMOTOGAE	0	0	0	0	0	0	18.1818	9.09091	0	18.1818	9.09091	0	9.09091	0	0	9.09091	0	0	0	9.09091	18.1818
ISKra4	UNCLASSIFIED TERRABACTERIA GROUP	0	0	0	0	0	0	0	0	0	0	0	0	0	0	0	0	0	0	0	0	0	0		ISKra4	UNCLASSIFIED TERRABACTERIA GROUP	0	0	0	0	0	0	0	0	0	0	0	0	0	0	0	0	0	0	0	0	0
ISKra4	VERRUCOMICROBIA	0	0	0	1	1	0	0	1	0	0	0	0	0	0	0	0	0	0	0	0	0	3		ISKra4	VERRUCOMICROBIA	0	0	0	33.3333	33.3333	0	0	33.3333	0	0	0	0	0	0	0	0	0	0	0	0	0
ISKra4	ZETAPROTEOBACTERIA	0	0	0	0	0	0	0	0	0	0	0	0	0	0	0	0	0	0	0	0	0	0		ISKra4	ZETAPROTEOBACTERIA	0	0	0	0	0	0	0	0	0	0	0	0	0	0	0	0	0	0	0	0	0
ISL3	ACIDITHIOBACILLIA	37	16	16	12	6	4	1	1	4	2	1	1	1	1	0	1	1	0	0	0	3	108		ISL3	ACIDITHIOBACILLIA	34.2593	14.8148	14.8148	11.1111	5.55556	3.7037	0.925926	0.925926	3.7037	1.85185	0.925926	0.925926	0.925926	0.925926	0	0.925926	0.925926	0	0	0	2.77778
ISL3	ACIDOBACTERIIA	4	5	6	4	3	2	0	1	1	2	0	0	1	0	0	1	0	0	0	1	0	31		ISL3	ACIDOBACTERIIA	12.9032	16.129	19.3548	12.9032	9.67742	6.45161	0	3.22581	3.22581	6.45161	0	0	3.22581	0	0	3.22581	0	0	0	3.22581	0
ISL3	ACTINOBACTERIA	1295	658	659	641	350	247	153	126	64	61	35	43	46	37	24	14	19	17	9	7	91	4596		ISL3	ACTINOBACTERIA	28.1767	14.3168	14.3386	13.9469	7.61532	5.37424	3.32898	2.74151	1.39252	1.32724	0.761532	0.935596	1.00087	0.805048	0.522193	0.304613	0.413403	0.369887	0.195822	0.152306	1.97998
ISL3	ALPHAPROTEOBACTERIA	260	179	123	75	52	35	33	21	20	26	10	20	10	13	5	3	1	4	2	1	32	925		ISL3	ALPHAPROTEOBACTERIA	28.1081	19.3514	13.2973	8.10811	5.62162	3.78378	3.56757	2.27027	2.16216	2.81081	1.08108	2.16216	1.08108	1.40541	0.540541	0.324324	0.108108	0.432432	0.216216	0.108108	3.45946
ISL3	AQUIFICAE	0	0	0	0	0	0	0	0	0	0	0	0	0	0	0	0	0	0	0	0	0	0		ISL3	AQUIFICAE	0	0	0	0	0	0	0	0	0	0	0	0	0	0	0	0	0	0	0	0	0
ISL3	ARCHAEOGLOBI	0	0	0	0	0	0	0	0	0	0	0	0	0	0	0	0	0	0	0	0	0	0		ISL3	ARCHAEOGLOBI	0	0	0	0	0	0	0	0	0	0	0	0	0	0	0	0	0	0	0	0	0
ISL3	ARMATIMONADETES	0	0	0	0	0	0	0	0	0	0	0	0	0	0	0	0	0	0	0	0	0	0		ISL3	ARMATIMONADETES	0	0	0	0	0	0	0	0	0	0	0	0	0	0	0	0	0	0	0	0	0
ISL3	BACTERIA CANDIDATE PHYLA	0	0	0	0	0	0	0	0	0	0	0	0	0	0	0	0	0	0	0	0	0	0		ISL3	BACTERIA CANDIDATE PHYLA	0	0	0	0	0	0	0	0	0	0	0	0	0	0	0	0	0	0	0	0	0
ISL3	BACTEROIDETES/CHLOROBI GROUP	211	81	48	60	35	19	12	10	12	5	5	4	2	6	2	0	1	1	3	0	9	526		ISL3	BACTEROIDETES/CHLOROBI GROUP	40.1141	15.3992	9.12548	11.4068	6.65399	3.61217	2.28137	1.90114	2.28137	0.95057	0.95057	0.760456	0.380228	1.14068	0.380228	0	0.190114	0.190114	0.570342	0	1.71103
ISL3	BETAPROTEOBACTERIA	1271	1588	767	298	217	126	127	87	51	64	32	22	52	39	8	10	6	17	8	8	81	4879		ISL3	BETAPROTEOBACTERIA	26.0504	32.5477	15.7204	6.10781	4.44763	2.5825	2.60299	1.78315	1.0453	1.31174	0.655872	0.450912	1.06579	0.799344	0.163968	0.20496	0.122976	0.348432	0.163968	0.163968	1.66018
ISL3	BLASTOCATELLIA	0	0	0	0	0	0	0	0	0	0	0	0	0	0	0	0	0	0	0	0	0	0		ISL3	BLASTOCATELLIA	0	0	0	0	0	0	0	0	0	0	0	0	0	0	0	0	0	0	0	0	0
ISL3	CALDISERICIA	0	0	0	0	0	0	0	0	0	0	0	0	0	0	0	0	0	0	0	0	0	0		ISL3	CALDISERICIA	0	0	0	0	0	0	0	0	0	0	0	0	0	0	0	0	0	0	0	0	0
ISL3	CALDITRICHAE	4	3	3	4	0	0	1	1	0	0	0	1	1	0	0	0	0	1	0	0	0	19		ISL3	CALDITRICHAE	21.0526	15.7895	15.7895	21.0526	0	0	5.26316	5.26316	0	0	0	5.26316	5.26316	0	0	0	0	5.26316	0	0	0
ISL3	CANDIDATUS CLOACIMONETES	2	0	0	0	0	0	1	0	0	0	0	0	0	0	0	0	0	0	0	0	0	3		ISL3	CANDIDATUS CLOACIMONETES	66.6667	0	0	0	0	0	33.3333	0	0	0	0	0	0	0	0	0	0	0	0	0	0
ISL3	CANDIDATUS KORARCHAEOTA	0	0	0	0	0	0	0	0	0	0	0	0	0	0	0	0	0	0	0	0	0	0		ISL3	CANDIDATUS KORARCHAEOTA	0	0	0	0	0	0	0	0	0	0	0	0	0	0	0	0	0	0	0	0	0
ISL3	CANDIDATUS MICRARCHAEOTA	0	0	0	0	0	0	0	0	0	0	0	0	0	0	0	0	0	0	0	0	0	0		ISL3	CANDIDATUS MICRARCHAEOTA	0	0	0	0	0	0	0	0	0	0	0	0	0	0	0	0	0	0	0	0	0
ISL3	CHLAMYDIAE	0	0	0	0	0	0	0	0	0	0	0	0	0	0	0	0	0	0	0	0	0	0		ISL3	CHLAMYDIAE	0	0	0	0	0	0	0	0	0	0	0	0	0	0	0	0	0	0	0	0	0
ISL3	CHLOROFLEXI	1	0	0	1	1	0	0	0	0	0	0	0	0	0	0	0	0	0	0	0	0	3		ISL3	CHLOROFLEXI	33.3333	0	0	33.3333	33.3333	0	0	0	0	0	0	0	0	0	0	0	0	0	0	0	0
ISL3	CHRYSIOGENETES	2	2	0	1	2	0	1	1	1	0	0	0	0	0	0	0	0	0	0	0	0	10		ISL3	CHRYSIOGENETES	20	20	0	10	20	0	10	10	10	0	0	0	0	0	0	0	0	0	0	0	0
ISL3	COPROTHERMOBACTEROTA	0	0	0	0	0	0	0	0	0	0	0	0	0	0	0	0	0	0	0	0	0	0		ISL3	COPROTHERMOBACTEROTA	0	0	0	0	0	0	0	0	0	0	0	0	0	0	0	0	0	0	0	0	0
ISL3	CRENARCHAEOTA	0	0	0	0	0	0	0	0	0	0	0	0	0	0	0	0	0	0	0	0	0	0		ISL3	CRENARCHAEOTA	0	0	0	0	0	0	0	0	0	0	0	0	0	0	0	0	0	0	0	0	0
ISL3	CYANOBACTERIA/MELAINABACTERIA GROUP	120	66	55	38	37	13	18	14	15	12	8	4	3	5	4	6	0	8	7	5	21	459		ISL3	CYANOBACTERIA/MELAINABACTERIA GROUP	26.1438	14.3791	11.9826	8.27887	8.061	2.83224	3.92157	3.05011	3.26797	2.61438	1.74292	0.87146	0.653595	1.08932	0.87146	1.30719	0	1.74292	1.52505	1.08932	4.57516
ISL3	DEFERRIBACTERES	1	1	1	0	0	1	0	0	1	0	0	0	0	0	0	0	0	0	2	1	4	12		ISL3	DEFERRIBACTERES	8.33333	8.33333	8.33333	0	0	8.33333	0	0	8.33333	0	0	0	0	0	0	0	0	0	16.6667	8.33333	33.3333
ISL3	DEINOCOCCUS-THERMUS	2	3	0	0	1	0	0	2	0	1	0	0	0	0	0	0	0	0	0	0	0	9		ISL3	DEINOCOCCUS-THERMUS	22.2222	33.3333	0	0	11.1111	0	0	22.2222	0	11.1111	0	0	0	0	0	0	0	0	0	0	0
ISL3	DELTA/EPSILON SUBDIVISIONS	92	45	17	20	13	11	3	7	7	3	3	0	3	2	0	1	0	1	0	0	6	234		ISL3	DELTA/EPSILON SUBDIVISIONS	39.3162	19.2308	7.26496	8.54701	5.55556	4.70085	1.28205	2.99145	2.99145	1.28205	1.28205	0	1.28205	0.854701	0	0.42735	0	0.42735	0	0	2.5641
ISL3	DIAFORARCHAEA GROUP	3	2	3	2	0	0	0	0	0	0	0	0	0	0	0	0	0	0	0	0	0	10		ISL3	DIAFORARCHAEA GROUP	30	20	30	20	0	0	0	0	0	0	0	0	0	0	0	0	0	0	0	0	0
ISL3	DICTYOGLOMIA	0	0	0	0	0	0	0	0	0	0	0	0	0	0	0	0	0	0	0	0	0	0		ISL3	DICTYOGLOMIA	0	0	0	0	0	0	0	0	0	0	0	0	0	0	0	0	0	0	0	0	0
ISL3	ELUSIMICROBIA	1	0	0	0	0	0	0	0	0	0	0	0	0	0	0	0	0	0	0	0	0	1		ISL3	ELUSIMICROBIA	100	0	0	0	0	0	0	0	0	0	0	0	0	0	0	0	0	0	0	0	0
ISL3	ENDOMICROBIA	2	0	0	0	0	0	1	0	0	0	0	0	0	0	0	0	0	0	0	0	0	3		ISL3	ENDOMICROBIA	66.6667	0	0	0	0	0	33.3333	0	0	0	0	0	0	0	0	0	0	0	0	0	0
ISL3	ENVIRONMENTAL SAMPLES	2	0	0	0	0	0	1	0	0	0	0	0	0	0	0	0	0	0	0	0	0	3		ISL3	ENVIRONMENTAL SAMPLES	66.6667	0	0	0	0	0	33.3333	0	0	0	0	0	0	0	0	0	0	0	0	0	0
ISL3	FIBROBACTERES	0	0	0	0	0	0	0	0	0	0	0	0	0	0	0	0	0	0	0	0	0	0		ISL3	FIBROBACTERES	0	0	0	0	0	0	0	0	0	0	0	0	0	0	0	0	0	0	0	0	0
ISL3	FIRMICUTES	3324	2439	1367	860	370	294	189	176	85	118	49	58	39	22	28	14	30	12	37	13	174	9698		ISL3	FIRMICUTES	34.2751	25.1495	14.0957	8.86781	3.81522	3.03155	1.94886	1.81481	0.876469	1.21675	0.505259	0.598061	0.402145	0.226851	0.288719	0.14436	0.309342	0.123737	0.381522	0.134048	1.79418
ISL3	FUSOBACTERIIA	91	49	18	10	4	7	2	3	4	1	0	0	2	0	2	0	0	0	0	0	2	195		ISL3	FUSOBACTERIIA	46.6667	25.1282	9.23077	5.12821	2.05128	3.58974	1.02564	1.53846	2.05128	0.512821	0	0	1.02564	0	1.02564	0	0	0	0	0	1.02564
ISL3	GAMMAPROTEOBACTERIA	2445	1674	1103	789	542	306	197	146	102	95	100	105	51	34	16	32	19	36	27	19	189	8027		ISL3	GAMMAPROTEOBACTERIA	30.4597	20.8546	13.7411	9.82933	6.75221	3.81213	2.45422	1.81886	1.27071	1.18351	1.2458	1.30809	0.635356	0.42357	0.199327	0.398655	0.236701	0.448486	0.336365	0.236701	2.35455
ISL3	GEMMATIMONADETES	0	0	0	0	0	0	0	0	0	0	0	0	0	0	0	0	0	0	0	0	0	0		ISL3	GEMMATIMONADETES	0	0	0	0	0	0	0	0	0	0	0	0	0	0	0	0	0	0	0	0	0
ISL3	KIRITIMATIELLAEOTA	5	1	0	0	0	1	0	0	0	0	0	0	0	0	0	0	0	0	0	0	0	7		ISL3	KIRITIMATIELLAEOTA	71.4286	14.2857	0	0	0	14.2857	0	0	0	0	0	0	0	0	0	0	0	0	0	0	0
ISL3	METHANOMADA GROUP	22	3	1	0	1	0	0	0	0	0	0	0	0	1	1	0	0	0	0	1	0	30		ISL3	METHANOMADA GROUP	73.3333	10	3.33333	0	3.33333	0	0	0	0	0	0	0	0	3.33333	3.33333	0	0	0	0	3.33333	0
ISL3	NITROSPIRA	6	4	0	2	0	1	0	0	0	0	0	0	0	0	0	0	0	0	0	0	0	13		ISL3	NITROSPIRA	46.1538	30.7692	0	15.3846	0	7.69231	0	0	0	0	0	0	0	0	0	0	0	0	0	0	0
ISL3	OLIGOFLEXIA	4	1	0	1	1	1	0	1	0	2	0	0	0	0	0	0	0	0	0	0	0	11		ISL3	OLIGOFLEXIA	36.3636	9.09091	0	9.09091	9.09091	9.09091	0	9.09091	0	18.1818	0	0	0	0	0	0	0	0	0	0	0
ISL3	PLANCTOMYCETES	9	6	5	4	4	4	1	2	1	2	1	1	0	0	0	1	0	0	0	0	1	42		ISL3	PLANCTOMYCETES	21.4286	14.2857	11.9048	9.52381	9.52381	9.52381	2.38095	4.7619	2.38095	4.7619	2.38095	2.38095	0	0	0	2.38095	0	0	0	0	2.38095
ISL3	SOLIBACTERES	0	1	2	0	0	1	0	0	0	0	0	0	0	0	0	0	0	0	0	0	0	4		ISL3	SOLIBACTERES	0	25	50	0	0	25	0	0	0	0	0	0	0	0	0	0	0	0	0	0	0
ISL3	SPIROCHAETIA	2	2	2	1	0	2	0	0	1	0	0	0	0	0	0	0	0	0	0	0	0	10		ISL3	SPIROCHAETIA	20	20	20	10	0	20	0	0	10	0	0	0	0	0	0	0	0	0	0	0	0
ISL3	STENOSARCHAEA GROUP	45	13	19	7	17	12	1	6	2	8	5	2	1	1	2	0	1	0	1	0	6	149		ISL3	STENOSARCHAEA GROUP	30.2013	8.72483	12.7517	4.69799	11.4094	8.05369	0.671141	4.02685	1.34228	5.36913	3.3557	1.34228	0.671141	0.671141	1.34228	0	0.671141	0	0.671141	0	4.02685
ISL3	SYNERGISTIA	2	4	2	0	0	0	0	0	0	0	0	0	1	0	0	0	0	0	0	0	0	9		ISL3	SYNERGISTIA	22.2222	44.4444	22.2222	0	0	0	0	0	0	0	0	0	11.1111	0	0	0	0	0	0	0	0
ISL3	TENERICUTES	0	0	0	1	0	0	0	0	0	0	0	0	0	0	0	0	0	0	0	0	0	1		ISL3	TENERICUTES	0	0	0	100	0	0	0	0	0	0	0	0	0	0	0	0	0	0	0	0	0
ISL3	THAUMARCHAEOTA	0	0	0	0	0	0	0	0	0	0	0	0	0	0	0	0	0	0	0	0	0	0		ISL3	THAUMARCHAEOTA	0	0	0	0	0	0	0	0	0	0	0	0	0	0	0	0	0	0	0	0	0
ISL3	THERMOCOCCI	0	0	0	0	0	0	0	0	0	0	0	0	0	0	0	0	0	0	0	0	0	0		ISL3	THERMOCOCCI	0	0	0	0	0	0	0	0	0	0	0	0	0	0	0	0	0	0	0	0	0
ISL3	THERMODESULFOBACTERIA	0	0	0	0	0	0	0	0	0	0	0	0	0	0	0	0	0	0	0	0	0	0		ISL3	THERMODESULFOBACTERIA	0	0	0	0	0	0	0	0	0	0	0	0	0	0	0	0	0	0	0	0	0
ISL3	THERMOTOGAE	2	5	8	0	1	2	1	0	1	0	1	0	0	0	0	0	0	0	0	0	0	21		ISL3	THERMOTOGAE	9.52381	23.8095	38.0952	0	4.7619	9.52381	4.7619	0	4.7619	0	4.7619	0	0	0	0	0	0	0	0	0	0
ISL3	UNCLASSIFIED TERRABACTERIA GROUP	0	0	1	0	0	0	0	0	0	0	0	0	0	0	0	0	0	0	0	0	0	1		ISL3	UNCLASSIFIED TERRABACTERIA GROUP	0	0	100	0	0	0	0	0	0	0	0	0	0	0	0	0	0	0	0	0	0
ISL3	VERRUCOMICROBIA	2	1	2	0	1	2	0	0	0	0	0	0	0	0	1	0	0	0	0	0	0	9		ISL3	VERRUCOMICROBIA	22.2222	11.1111	22.2222	0	11.1111	22.2222	0	0	0	0	0	0	0	0	11.1111	0	0	0	0	0	0
ISL3	ZETAPROTEOBACTERIA	0	0	0	0	0	0	0	0	0	0	0	0	0	0	0	0	0	0	0	0	0	0		ISL3	ZETAPROTEOBACTERIA	0	0	0	0	0	0	0	0	0	0	0	0	0	0	0	0	0	0	0	0	0
ISLre2	ACIDITHIOBACILLIA	0	0	0	0	0	0	0	0	0	0	0	0	0	0	0	0	0	0	0	0	0	0		ISLre2	ACIDITHIOBACILLIA	0	0	0	0	0	0	0	0	0	0	0	0	0	0	0	0	0	0	0	0	0
ISLre2	ACIDOBACTERIIA	0	0	0	0	0	0	0	0	0	0	0	0	0	0	0	0	0	0	0	0	0	0		ISLre2	ACIDOBACTERIIA	0	0	0	0	0	0	0	0	0	0	0	0	0	0	0	0	0	0	0	0	0
ISLre2	ACTINOBACTERIA	0	0	0	0	0	0	0	0	0	0	0	0	0	0	0	0	0	0	0	0	0	0		ISLre2	ACTINOBACTERIA	0	0	0	0	0	0	0	0	0	0	0	0	0	0	0	0	0	0	0	0	0
ISLre2	ALPHAPROTEOBACTERIA	0	0	0	0	0	0	0	0	0	0	0	0	0	0	0	0	0	0	0	0	0	0		ISLre2	ALPHAPROTEOBACTERIA	0	0	0	0	0	0	0	0	0	0	0	0	0	0	0	0	0	0	0	0	0
ISLre2	AQUIFICAE	0	0	0	0	0	0	0	0	0	0	0	0	0	0	0	0	0	0	0	0	0	0		ISLre2	AQUIFICAE	0	0	0	0	0	0	0	0	0	0	0	0	0	0	0	0	0	0	0	0	0
ISLre2	ARCHAEOGLOBI	0	0	0	0	0	0	0	0	0	0	0	0	0	0	0	0	0	0	0	0	0	0		ISLre2	ARCHAEOGLOBI	0	0	0	0	0	0	0	0	0	0	0	0	0	0	0	0	0	0	0	0	0
ISLre2	ARMATIMONADETES	0	0	0	0	0	0	0	0	0	0	0	0	0	0	0	0	0	0	0	0	0	0		ISLre2	ARMATIMONADETES	0	0	0	0	0	0	0	0	0	0	0	0	0	0	0	0	0	0	0	0	0
ISLre2	BACTERIA CANDIDATE PHYLA	0	0	0	0	0	0	0	0	0	0	0	0	0	0	0	0	0	0	0	0	0	0		ISLre2	BACTERIA CANDIDATE PHYLA	0	0	0	0	0	0	0	0	0	0	0	0	0	0	0	0	0	0	0	0	0
ISLre2	BACTEROIDETES/CHLOROBI GROUP	5	2	0	2	1	2	2	1	1	1	0	0	0	0	0	0	0	0	0	0	0	17		ISLre2	BACTEROIDETES/CHLOROBI GROUP	29.4118	11.7647	0	11.7647	5.88235	11.7647	11.7647	5.88235	5.88235	5.88235	0	0	0	0	0	0	0	0	0	0	0
ISLre2	BETAPROTEOBACTERIA	0	3	0	0	0	0	0	0	0	0	0	0	0	0	0	0	0	0	0	0	0	3		ISLre2	BETAPROTEOBACTERIA	0	100	0	0	0	0	0	0	0	0	0	0	0	0	0	0	0	0	0	0	0
ISLre2	BLASTOCATELLIA	0	0	0	0	0	0	0	0	0	0	0	0	0	0	0	0	0	0	0	0	0	0		ISLre2	BLASTOCATELLIA	0	0	0	0	0	0	0	0	0	0	0	0	0	0	0	0	0	0	0	0	0
ISLre2	CALDISERICIA	0	0	0	0	0	0	0	0	0	0	0	0	0	0	0	0	0	0	0	0	0	0		ISLre2	CALDISERICIA	0	0	0	0	0	0	0	0	0	0	0	0	0	0	0	0	0	0	0	0	0
ISLre2	CALDITRICHAE	0	0	0	0	0	0	0	0	0	0	0	0	0	0	0	0	0	0	0	0	0	0		ISLre2	CALDITRICHAE	0	0	0	0	0	0	0	0	0	0	0	0	0	0	0	0	0	0	0	0	0
ISLre2	CANDIDATUS CLOACIMONETES	0	0	0	0	0	0	0	0	0	0	0	0	0	0	0	0	0	0	0	0	0	0		ISLre2	CANDIDATUS CLOACIMONETES	0	0	0	0	0	0	0	0	0	0	0	0	0	0	0	0	0	0	0	0	0
ISLre2	CANDIDATUS KORARCHAEOTA	0	0	0	0	0	0	0	0	0	0	0	0	0	0	0	0	0	0	0	0	0	0		ISLre2	CANDIDATUS KORARCHAEOTA	0	0	0	0	0	0	0	0	0	0	0	0	0	0	0	0	0	0	0	0	0
ISLre2	CANDIDATUS MICRARCHAEOTA	0	0	0	0	0	0	0	0	0	0	0	0	0	0	0	0	0	0	0	0	0	0		ISLre2	CANDIDATUS MICRARCHAEOTA	0	0	0	0	0	0	0	0	0	0	0	0	0	0	0	0	0	0	0	0	0
ISLre2	CHLAMYDIAE	0	0	0	0	0	0	0	0	0	0	0	0	0	0	0	0	0	0	0	0	0	0		ISLre2	CHLAMYDIAE	0	0	0	0	0	0	0	0	0	0	0	0	0	0	0	0	0	0	0	0	0
ISLre2	CHLOROFLEXI	0	0	0	0	0	0	0	0	0	0	0	0	0	0	0	0	0	0	0	0	0	0		ISLre2	CHLOROFLEXI	0	0	0	0	0	0	0	0	0	0	0	0	0	0	0	0	0	0	0	0	0
ISLre2	CHRYSIOGENETES	0	0	0	0	0	0	0	0	0	0	0	0	0	0	0	0	0	0	0	0	0	0		ISLre2	CHRYSIOGENETES	0	0	0	0	0	0	0	0	0	0	0	0	0	0	0	0	0	0	0	0	0
ISLre2	COPROTHERMOBACTEROTA	0	0	0	0	0	0	0	0	0	0	0	0	0	0	0	0	0	0	0	0	0	0		ISLre2	COPROTHERMOBACTEROTA	0	0	0	0	0	0	0	0	0	0	0	0	0	0	0	0	0	0	0	0	0
ISLre2	CRENARCHAEOTA	0	0	0	0	0	0	0	0	0	0	0	0	0	0	0	0	0	0	0	0	0	0		ISLre2	CRENARCHAEOTA	0	0	0	0	0	0	0	0	0	0	0	0	0	0	0	0	0	0	0	0	0
ISLre2	CYANOBACTERIA/MELAINABACTERIA GROUP	6	3	4	1	5	1	4	3	3	3	2	1	0	1	1	1	1	1	2	1	3	47		ISLre2	CYANOBACTERIA/MELAINABACTERIA GROUP	12.766	6.38298	8.51064	2.12766	10.6383	2.12766	8.51064	6.38298	6.38298	6.38298	4.25532	2.12766	0	2.12766	2.12766	2.12766	2.12766	2.12766	4.25532	2.12766	6.38298
ISLre2	DEFERRIBACTERES	0	0	0	0	0	0	0	0	0	0	0	0	0	0	0	0	0	0	0	0	0	0		ISLre2	DEFERRIBACTERES	0	0	0	0	0	0	0	0	0	0	0	0	0	0	0	0	0	0	0	0	0
ISLre2	DEINOCOCCUS-THERMUS	0	0	0	0	0	0	0	0	0	0	0	0	0	0	0	0	0	0	0	0	0	0		ISLre2	DEINOCOCCUS-THERMUS	0	0	0	0	0	0	0	0	0	0	0	0	0	0	0	0	0	0	0	0	0
ISLre2	DELTA/EPSILON SUBDIVISIONS	0	0	0	0	0	0	0	0	0	0	0	0	0	0	0	0	0	0	0	0	0	0		ISLre2	DELTA/EPSILON SUBDIVISIONS	0	0	0	0	0	0	0	0	0	0	0	0	0	0	0	0	0	0	0	0	0
ISLre2	DIAFORARCHAEA GROUP	0	0	0	0	0	0	0	0	0	0	0	0	0	0	0	0	0	0	0	0	0	0		ISLre2	DIAFORARCHAEA GROUP	0	0	0	0	0	0	0	0	0	0	0	0	0	0	0	0	0	0	0	0	0
ISLre2	DICTYOGLOMIA	0	0	0	0	0	0	0	0	0	0	0	0	0	0	0	0	0	0	0	0	0	0		ISLre2	DICTYOGLOMIA	0	0	0	0	0	0	0	0	0	0	0	0	0	0	0	0	0	0	0	0	0
ISLre2	ELUSIMICROBIA	0	0	0	0	0	0	0	0	0	0	0	0	0	0	0	0	0	0	0	0	0	0		ISLre2	ELUSIMICROBIA	0	0	0	0	0	0	0	0	0	0	0	0	0	0	0	0	0	0	0	0	0
ISLre2	ENDOMICROBIA	0	0	0	0	0	0	0	0	0	0	0	0	0	0	0	0	0	0	0	0	0	0		ISLre2	ENDOMICROBIA	0	0	0	0	0	0	0	0	0	0	0	0	0	0	0	0	0	0	0	0	0
ISLre2	ENVIRONMENTAL SAMPLES	0	0	0	0	0	0	0	0	0	0	0	0	0	0	0	0	0	0	0	0	0	0		ISLre2	ENVIRONMENTAL SAMPLES	0	0	0	0	0	0	0	0	0	0	0	0	0	0	0	0	0	0	0	0	0
ISLre2	FIBROBACTERES	0	0	0	0	0	0	0	0	0	0	0	0	0	0	0	0	0	0	0	0	0	0		ISLre2	FIBROBACTERES	0	0	0	0	0	0	0	0	0	0	0	0	0	0	0	0	0	0	0	0	0
ISLre2	FIRMICUTES	336	511	264	173	86	55	37	38	34	21	19	14	38	18	8	6	5	8	3	3	34	1711		ISLre2	FIRMICUTES	19.6376	29.8656	15.4296	10.111	5.0263	3.21449	2.16248	2.22092	1.98714	1.22735	1.11046	0.818235	2.22092	1.05202	0.467563	0.350672	0.292227	0.467563	0.175336	0.175336	1.98714
ISLre2	FUSOBACTERIIA	1	8	1	0	0	0	0	0	0	0	0	0	0	0	0	0	0	0	0	0	0	10		ISLre2	FUSOBACTERIIA	10	80	10	0	0	0	0	0	0	0	0	0	0	0	0	0	0	0	0	0	0
ISLre2	GAMMAPROTEOBACTERIA	0	0	0	0	0	0	0	0	0	0	0	0	0	0	0	0	0	0	0	0	0	0		ISLre2	GAMMAPROTEOBACTERIA	0	0	0	0	0	0	0	0	0	0	0	0	0	0	0	0	0	0	0	0	0
ISLre2	GEMMATIMONADETES	0	0	0	0	0	0	0	0	0	0	0	0	0	0	0	0	0	0	0	0	0	0		ISLre2	GEMMATIMONADETES	0	0	0	0	0	0	0	0	0	0	0	0	0	0	0	0	0	0	0	0	0
ISLre2	KIRITIMATIELLAEOTA	0	0	0	0	0	0	0	0	0	0	0	0	0	0	0	0	0	0	0	0	0	0		ISLre2	KIRITIMATIELLAEOTA	0	0	0	0	0	0	0	0	0	0	0	0	0	0	0	0	0	0	0	0	0
ISLre2	METHANOMADA GROUP	0	0	0	0	0	0	0	0	0	0	0	0	0	0	0	0	0	0	0	0	0	0		ISLre2	METHANOMADA GROUP	0	0	0	0	0	0	0	0	0	0	0	0	0	0	0	0	0	0	0	0	0
ISLre2	NITROSPIRA	0	0	0	0	0	0	0	0	0	0	0	0	0	0	0	0	0	0	0	0	0	0		ISLre2	NITROSPIRA	0	0	0	0	0	0	0	0	0	0	0	0	0	0	0	0	0	0	0	0	0
ISLre2	OLIGOFLEXIA	0	0	0	0	0	0	0	0	0	0	0	0	0	0	0	0	0	0	0	0	0	0		ISLre2	OLIGOFLEXIA	0	0	0	0	0	0	0	0	0	0	0	0	0	0	0	0	0	0	0	0	0
ISLre2	PLANCTOMYCETES	0	0	2	2	0	0	0	1	0	0	1	0	0	0	0	0	0	0	1	0	1	8		ISLre2	PLANCTOMYCETES	0	0	25	25	0	0	0	12.5	0	0	12.5	0	0	0	0	0	0	0	12.5	0	12.5
ISLre2	SOLIBACTERES	0	0	0	0	0	0	0	0	0	0	0	0	0	0	0	0	0	0	0	0	0	0		ISLre2	SOLIBACTERES	0	0	0	0	0	0	0	0	0	0	0	0	0	0	0	0	0	0	0	0	0
ISLre2	SPIROCHAETIA	0	0	0	0	0	0	0	0	0	0	0	0	0	0	0	0	0	0	0	0	0	0		ISLre2	SPIROCHAETIA	0	0	0	0	0	0	0	0	0	0	0	0	0	0	0	0	0	0	0	0	0
ISLre2	STENOSARCHAEA GROUP	0	0	0	0	0	0	0	0	0	0	0	0	0	0	0	0	0	0	0	0	0	0		ISLre2	STENOSARCHAEA GROUP	0	0	0	0	0	0	0	0	0	0	0	0	0	0	0	0	0	0	0	0	0
ISLre2	SYNERGISTIA	2	1	1	3	0	0	1	0	0	0	0	0	0	0	0	0	0	0	0	0	0	8		ISLre2	SYNERGISTIA	25	12.5	12.5	37.5	0	0	12.5	0	0	0	0	0	0	0	0	0	0	0	0	0	0
ISLre2	TENERICUTES	0	2	5	2	4	1	0	3	0	1	1	1	0	0	0	0	0	0	0	0	0	20		ISLre2	TENERICUTES	0	10	25	10	20	5	0	15	0	5	5	5	0	0	0	0	0	0	0	0	0
ISLre2	THAUMARCHAEOTA	0	0	0	0	0	0	0	0	0	0	0	0	0	0	0	0	0	0	0	0	0	0		ISLre2	THAUMARCHAEOTA	0	0	0	0	0	0	0	0	0	0	0	0	0	0	0	0	0	0	0	0	0
ISLre2	THERMOCOCCI	0	0	0	0	0	0	0	0	0	0	0	0	0	0	0	0	0	0	0	0	0	0		ISLre2	THERMOCOCCI	0	0	0	0	0	0	0	0	0	0	0	0	0	0	0	0	0	0	0	0	0
ISLre2	THERMODESULFOBACTERIA	0	0	0	0	0	0	0	0	0	0	0	0	0	0	0	0	0	0	0	0	0	0		ISLre2	THERMODESULFOBACTERIA	0	0	0	0	0	0	0	0	0	0	0	0	0	0	0	0	0	0	0	0	0
ISLre2	THERMOTOGAE	0	0	0	0	0	0	0	0	0	0	0	0	0	0	0	0	0	0	0	0	0	0		ISLre2	THERMOTOGAE	0	0	0	0	0	0	0	0	0	0	0	0	0	0	0	0	0	0	0	0	0
ISLre2	UNCLASSIFIED TERRABACTERIA GROUP	0	0	0	0	0	0	0	0	0	0	0	0	0	0	0	0	0	0	0	0	0	0		ISLre2	UNCLASSIFIED TERRABACTERIA GROUP	0	0	0	0	0	0	0	0	0	0	0	0	0	0	0	0	0	0	0	0	0
ISLre2	VERRUCOMICROBIA	0	0	0	0	0	0	0	0	0	0	0	0	0	0	0	0	0	0	0	0	0	0		ISLre2	VERRUCOMICROBIA	0	0	0	0	0	0	0	0	0	0	0	0	0	0	0	0	0	0	0	0	0
ISLre2	ZETAPROTEOBACTERIA	0	0	0	0	0	0	0	0	0	0	0	0	0	0	0	0	0	0	0	0	0	0		ISLre2	ZETAPROTEOBACTERIA	0	0	0	0	0	0	0	0	0	0	0	0	0	0	0	0	0	0	0	0	0
ISNCY	ACIDITHIOBACILLIA	0	2	0	2	0	1	1	0	0	0	0	0	0	0	0	0	0	0	0	0	0	6		ISNCY	ACIDITHIOBACILLIA	0	33.3333	0	33.3333	0	16.6667	16.6667	0	0	0	0	0	0	0	0	0	0	0	0	0	0
ISNCY	ACIDOBACTERIIA	2	1	1	1	0	0	1	0	0	0	1	0	0	0	0	0	0	0	0	0	0	7		ISNCY	ACIDOBACTERIIA	28.5714	14.2857	14.2857	14.2857	0	0	14.2857	0	0	0	14.2857	0	0	0	0	0	0	0	0	0	0
ISNCY	ACTINOBACTERIA	601	236	41	332	55	10	10	7	10	6	8	4	4	4	4	7	2	3	0	1	5	1350		ISNCY	ACTINOBACTERIA	44.5185	17.4815	3.03704	24.5926	4.07407	0.740741	0.740741	0.518519	0.740741	0.444444	0.592593	0.296296	0.296296	0.296296	0.296296	0.518519	0.148148	0.222222	0	0.0740741	0.37037
ISNCY	ALPHAPROTEOBACTERIA	213	153	145	94	56	62	42	29	26	6	12	5	13	17	10	6	5	1	2	7	48	952		ISNCY	ALPHAPROTEOBACTERIA	22.3739	16.0714	15.2311	9.87395	5.88235	6.51261	4.41176	3.04622	2.73109	0.630252	1.2605	0.52521	1.36555	1.78571	1.05042	0.630252	0.52521	0.105042	0.210084	0.735294	5.04202
ISNCY	AQUIFICAE	0	0	0	0	0	0	0	0	0	0	0	0	0	0	0	0	0	0	0	0	0	0		ISNCY	AQUIFICAE	0	0	0	0	0	0	0	0	0	0	0	0	0	0	0	0	0	0	0	0	0
ISNCY	ARCHAEOGLOBI	10	4	0	2	2	0	0	0	0	0	1	0	0	0	0	0	0	0	0	0	0	19		ISNCY	ARCHAEOGLOBI	52.6316	21.0526	0	10.5263	10.5263	0	0	0	0	0	5.26316	0	0	0	0	0	0	0	0	0	0
ISNCY	ARMATIMONADETES	0	0	0	0	0	0	0	0	0	0	0	0	0	0	0	0	0	0	0	0	0	0		ISNCY	ARMATIMONADETES	0	0	0	0	0	0	0	0	0	0	0	0	0	0	0	0	0	0	0	0	0
ISNCY	BACTERIA CANDIDATE PHYLA	0	0	0	0	0	0	0	0	0	0	0	0	0	0	0	0	0	0	0	0	0	0		ISNCY	BACTERIA CANDIDATE PHYLA	0	0	0	0	0	0	0	0	0	0	0	0	0	0	0	0	0	0	0	0	0
ISNCY	BACTEROIDETES/CHLOROBI GROUP	13	11	0	6	3	1	2	1	2	2	0	2	2	3	1	0	0	0	0	0	1	50		ISNCY	BACTEROIDETES/CHLOROBI GROUP	26	22	0	12	6	2	4	2	4	4	0	4	4	6	2	0	0	0	0	0	2
ISNCY	BETAPROTEOBACTERIA	23	26	36	33	44	20	14	16	5	6	3	7	6	10	2	2	1	0	3	2	14	273		ISNCY	BETAPROTEOBACTERIA	8.42491	9.52381	13.1868	12.0879	16.1172	7.32601	5.12821	5.86081	1.8315	2.1978	1.0989	2.5641	2.1978	3.663	0.732601	0.732601	0.3663	0	1.0989	0.732601	5.12821
ISNCY	BLASTOCATELLIA	0	0	0	0	0	0	0	0	0	0	0	0	0	0	0	0	0	0	0	0	0	0		ISNCY	BLASTOCATELLIA	0	0	0	0	0	0	0	0	0	0	0	0	0	0	0	0	0	0	0	0	0
ISNCY	CALDISERICIA	0	0	2	0	1	0	0	2	0	0	0	0	0	0	0	0	0	0	0	0	0	5		ISNCY	CALDISERICIA	0	0	40	0	20	0	0	40	0	0	0	0	0	0	0	0	0	0	0	0	0
ISNCY	CALDITRICHAE	1	3	1	2	0	1	0	1	0	0	0	0	0	0	0	0	0	0	0	0	0	9		ISNCY	CALDITRICHAE	11.1111	33.3333	11.1111	22.2222	0	11.1111	0	11.1111	0	0	0	0	0	0	0	0	0	0	0	0	0
ISNCY	CANDIDATUS CLOACIMONETES	0	0	0	0	0	0	0	0	0	0	0	0	0	0	0	0	0	0	0	0	0	0		ISNCY	CANDIDATUS CLOACIMONETES	0	0	0	0	0	0	0	0	0	0	0	0	0	0	0	0	0	0	0	0	0
ISNCY	CANDIDATUS KORARCHAEOTA	0	0	0	0	0	0	0	0	0	0	0	0	0	0	0	0	0	0	0	0	0	0		ISNCY	CANDIDATUS KORARCHAEOTA	0	0	0	0	0	0	0	0	0	0	0	0	0	0	0	0	0	0	0	0	0
ISNCY	CANDIDATUS MICRARCHAEOTA	0	0	0	0	0	0	0	0	0	0	0	0	0	0	0	0	0	0	0	0	0	0		ISNCY	CANDIDATUS MICRARCHAEOTA	0	0	0	0	0	0	0	0	0	0	0	0	0	0	0	0	0	0	0	0	0
ISNCY	CHLAMYDIAE	0	3	1	1	0	0	0	0	0	0	0	0	0	0	0	0	0	0	0	0	0	5		ISNCY	CHLAMYDIAE	0	60	20	20	0	0	0	0	0	0	0	0	0	0	0	0	0	0	0	0	0
ISNCY	CHLOROFLEXI	50	0	0	0	0	0	1	0	1	0	0	0	0	0	0	0	0	0	0	0	0	52		ISNCY	CHLOROFLEXI	96.1538	0	0	0	0	0	1.92308	0	1.92308	0	0	0	0	0	0	0	0	0	0	0	0
ISNCY	CHRYSIOGENETES	0	0	0	0	0	0	0	0	0	0	0	0	0	0	0	0	0	0	0	0	0	0		ISNCY	CHRYSIOGENETES	0	0	0	0	0	0	0	0	0	0	0	0	0	0	0	0	0	0	0	0	0
ISNCY	COPROTHERMOBACTEROTA	0	0	0	0	0	0	0	0	0	0	0	0	0	0	0	0	0	0	0	0	0	0		ISNCY	COPROTHERMOBACTEROTA	0	0	0	0	0	0	0	0	0	0	0	0	0	0	0	0	0	0	0	0	0
ISNCY	CRENARCHAEOTA	66	71	31	55	15	11	14	8	11	20	2	0	3	1	0	4	3	0	2	1	26	344		ISNCY	CRENARCHAEOTA	19.186	20.6395	9.01163	15.9884	4.36047	3.19767	4.06977	2.32558	3.19767	5.81395	0.581395	0	0.872093	0.290698	0	1.16279	0.872093	0	0.581395	0.290698	7.55814
ISNCY	CYANOBACTERIA/MELAINABACTERIA GROUP	27	21	25	10	21	12	15	5	9	11	5	5	2	6	2	3	3	3	2	1	8	196		ISNCY	CYANOBACTERIA/MELAINABACTERIA GROUP	13.7755	10.7143	12.7551	5.10204	10.7143	6.12245	7.65306	2.55102	4.59184	5.61224	2.55102	2.55102	1.02041	3.06122	1.02041	1.53061	1.53061	1.53061	1.02041	0.510204	4.08163
ISNCY	DEFERRIBACTERES	0	0	0	0	0	0	0	0	0	0	0	0	0	0	0	0	0	0	0	0	0	0		ISNCY	DEFERRIBACTERES	0	0	0	0	0	0	0	0	0	0	0	0	0	0	0	0	0	0	0	0	0
ISNCY	DEINOCOCCUS-THERMUS	11	7	4	2	0	3	0	0	0	1	0	0	0	0	0	0	0	0	1	0	0	29		ISNCY	DEINOCOCCUS-THERMUS	37.931	24.1379	13.7931	6.89655	0	10.3448	0	0	0	3.44828	0	0	0	0	0	0	0	0	3.44828	0	0
ISNCY	DELTA/EPSILON SUBDIVISIONS	8	8	8	21	6	1	0	0	2	0	0	0	1	1	1	0	0	0	0	0	1	58		ISNCY	DELTA/EPSILON SUBDIVISIONS	13.7931	13.7931	13.7931	36.2069	10.3448	1.72414	0	0	3.44828	0	0	0	1.72414	1.72414	1.72414	0	0	0	0	0	1.72414
ISNCY	DIAFORARCHAEA GROUP	3	7	3	0	1	0	0	1	0	0	0	0	0	0	0	0	0	0	0	0	0	15		ISNCY	DIAFORARCHAEA GROUP	20	46.6667	20	0	6.66667	0	0	6.66667	0	0	0	0	0	0	0	0	0	0	0	0	0
ISNCY	DICTYOGLOMIA	0	1	0	0	0	1	0	0	0	0	0	0	0	0	0	0	0	0	0	0	0	2		ISNCY	DICTYOGLOMIA	0	50	0	0	0	50	0	0	0	0	0	0	0	0	0	0	0	0	0	0	0
ISNCY	ELUSIMICROBIA	0	0	0	0	0	0	0	0	0	0	0	0	0	0	0	0	0	0	0	0	0	0		ISNCY	ELUSIMICROBIA	0	0	0	0	0	0	0	0	0	0	0	0	0	0	0	0	0	0	0	0	0
ISNCY	ENDOMICROBIA	0	0	0	0	0	0	0	0	0	0	0	0	0	0	0	0	0	0	0	0	0	0		ISNCY	ENDOMICROBIA	0	0	0	0	0	0	0	0	0	0	0	0	0	0	0	0	0	0	0	0	0
ISNCY	ENVIRONMENTAL SAMPLES	0	0	0	0	0	0	0	0	0	0	0	0	0	0	0	0	0	0	0	0	0	0		ISNCY	ENVIRONMENTAL SAMPLES	0	0	0	0	0	0	0	0	0	0	0	0	0	0	0	0	0	0	0	0	0
ISNCY	FIBROBACTERES	0	0	0	0	0	0	0	0	0	0	0	0	0	0	0	0	0	0	0	0	0	0		ISNCY	FIBROBACTERES	0	0	0	0	0	0	0	0	0	0	0	0	0	0	0	0	0	0	0	0	0
ISNCY	FIRMICUTES	510	213	124	122	80	53	51	50	44	18	17	13	13	6	8	9	6	3	5	3	42	1390		ISNCY	FIRMICUTES	36.6906	15.3237	8.92086	8.77698	5.7554	3.81295	3.66906	3.59712	3.16547	1.29496	1.22302	0.935252	0.935252	0.431655	0.57554	0.647482	0.431655	0.215827	0.359712	0.215827	3.02158
ISNCY	FUSOBACTERIIA	1	0	0	1	1	0	0	0	0	0	0	0	0	0	0	0	0	0	0	0	1	4		ISNCY	FUSOBACTERIIA	25	0	0	25	25	0	0	0	0	0	0	0	0	0	0	0	0	0	0	0	25
ISNCY	GAMMAPROTEOBACTERIA	1304	459	286	477	217	75	87	52	155	116	39	12	13	49	17	24	8	5	14	6	29	3444		ISNCY	GAMMAPROTEOBACTERIA	37.863	13.3275	8.3043	13.8502	6.30081	2.1777	2.52613	1.50987	4.50058	3.36818	1.1324	0.348432	0.377468	1.42276	0.493612	0.696864	0.232288	0.14518	0.406504	0.174216	0.842044
ISNCY	GEMMATIMONADETES	0	0	0	0	0	0	0	0	0	0	0	0	0	0	0	0	0	0	0	0	0	0		ISNCY	GEMMATIMONADETES	0	0	0	0	0	0	0	0	0	0	0	0	0	0	0	0	0	0	0	0	0
ISNCY	KIRITIMATIELLAEOTA	1	0	1	1	0	0	1	0	0	0	1	0	0	0	0	0	0	0	0	0	0	5		ISNCY	KIRITIMATIELLAEOTA	20	0	20	20	0	0	20	0	0	0	20	0	0	0	0	0	0	0	0	0	0
ISNCY	METHANOMADA GROUP	41	36	20	15	6	1	3	1	1	1	1	0	0	1	0	1	1	0	0	1	0	130		ISNCY	METHANOMADA GROUP	31.5385	27.6923	15.3846	11.5385	4.61538	0.769231	2.30769	0.769231	0.769231	0.769231	0.769231	0	0	0.769231	0	0.769231	0.769231	0	0	0.769231	0
ISNCY	NITROSPIRA	1	1	0	1	0	1	0	1	0	0	0	0	0	0	0	0	0	0	0	0	0	5		ISNCY	NITROSPIRA	20	20	0	20	0	20	0	20	0	0	0	0	0	0	0	0	0	0	0	0	0
ISNCY	OLIGOFLEXIA	1	0	0	0	0	0	0	0	0	0	0	0	0	0	0	0	0	0	0	0	0	1		ISNCY	OLIGOFLEXIA	100	0	0	0	0	0	0	0	0	0	0	0	0	0	0	0	0	0	0	0	0
ISNCY	PLANCTOMYCETES	6	5	2	5	2	1	2	1	1	0	0	1	0	0	0	0	0	0	0	0	0	26		ISNCY	PLANCTOMYCETES	23.0769	19.2308	7.69231	19.2308	7.69231	3.84615	7.69231	3.84615	3.84615	0	0	3.84615	0	0	0	0	0	0	0	0	0
ISNCY	SOLIBACTERES	0	2	2	0	1	2	1	0	0	0	0	0	0	0	0	0	0	0	0	0	1	9		ISNCY	SOLIBACTERES	0	22.2222	22.2222	0	11.1111	22.2222	11.1111	0	0	0	0	0	0	0	0	0	0	0	0	0	11.1111
ISNCY	SPIROCHAETIA	7	12	6	5	3	7	1	0	0	2	0	1	0	0	0	0	0	0	0	0	4	48		ISNCY	SPIROCHAETIA	14.5833	25	12.5	10.4167	6.25	14.5833	2.08333	0	0	4.16667	0	2.08333	0	0	0	0	0	0	0	0	8.33333
ISNCY	STENOSARCHAEA GROUP	117	59	47	32	38	42	49	17	16	9	13	3	10	5	4	2	3	2	2	1	9	480		ISNCY	STENOSARCHAEA GROUP	24.375	12.2917	9.79167	6.66667	7.91667	8.75	10.2083	3.54167	3.33333	1.875	2.70833	0.625	2.08333	1.04167	0.833333	0.416667	0.625	0.416667	0.416667	0.208333	1.875
ISNCY	SYNERGISTIA	0	1	3	1	1	0	1	0	0	1	0	0	0	0	0	0	0	0	0	0	0	8		ISNCY	SYNERGISTIA	0	12.5	37.5	12.5	12.5	0	12.5	0	0	12.5	0	0	0	0	0	0	0	0	0	0	0
ISNCY	TENERICUTES	0	2	1	4	2	2	0	0	0	0	0	0	0	0	0	0	0	0	0	0	0	11		ISNCY	TENERICUTES	0	18.1818	9.09091	36.3636	18.1818	18.1818	0	0	0	0	0	0	0	0	0	0	0	0	0	0	0
ISNCY	THAUMARCHAEOTA	0	0	0	0	0	0	0	0	0	0	0	0	0	4	1	1	0	0	0	0	0	6		ISNCY	THAUMARCHAEOTA	0	0	0	0	0	0	0	0	0	0	0	0	0	66.6667	16.6667	16.6667	0	0	0	0	0
ISNCY	THERMOCOCCI	35	0	1	0	0	0	0	1	0	0	0	0	0	0	0	0	0	0	0	0	0	37		ISNCY	THERMOCOCCI	94.5946	0	2.7027	0	0	0	0	2.7027	0	0	0	0	0	0	0	0	0	0	0	0	0
ISNCY	THERMODESULFOBACTERIA	0	0	0	0	0	0	0	0	0	0	0	0	0	0	0	0	0	0	0	0	0	0		ISNCY	THERMODESULFOBACTERIA	0	0	0	0	0	0	0	0	0	0	0	0	0	0	0	0	0	0	0	0	0
ISNCY	THERMOTOGAE	3	4	2	1	1	1	1	2	1	1	1	0	0	0	0	0	0	0	0	0	1	19		ISNCY	THERMOTOGAE	15.7895	21.0526	10.5263	5.26316	5.26316	5.26316	5.26316	10.5263	5.26316	5.26316	5.26316	0	0	0	0	0	0	0	0	0	5.26316
ISNCY	UNCLASSIFIED TERRABACTERIA GROUP	0	0	0	0	0	0	0	0	0	0	0	0	0	0	0	0	0	0	0	0	0	0		ISNCY	UNCLASSIFIED TERRABACTERIA GROUP	0	0	0	0	0	0	0	0	0	0	0	0	0	0	0	0	0	0	0	0	0
ISNCY	VERRUCOMICROBIA	1	0	0	0	0	0	0	0	0	0	0	0	0	0	0	0	0	0	0	0	0	1		ISNCY	VERRUCOMICROBIA	100	0	0	0	0	0	0	0	0	0	0	0	0	0	0	0	0	0	0	0	0
ISNCY	ZETAPROTEOBACTERIA	0	0	0	0	0	0	0	0	0	0	0	0	0	0	0	0	0	0	0	0	0	0		ISNCY	ZETAPROTEOBACTERIA	0	0	0	0	0	0	0	0	0	0	0	0	0	0	0	0	0	0	0	0	0

## Sheet: Table S16
Table S16. Distribution of the IS size in sIG categories (all IG).
Family / Size (in bp)		[0-50[	[50-75[	[75-100[	[100-125[	[125-150[	[150-175[	[175-200[	[200-250[	[250-300[	[300-350[	[350-400[	[400-450[	[450-500[	[500-600[	[600-700[	[700-800[	[800-900[	[900-1000[	[1000-1200[	[1200-1400[	[1400-1600[	[1600-1800[	[1800-2000[	[2000-+[	Total
IS1	Phylum	0	0	0	0	2	3	5	12	10	0	4	1	0	6	21	76	88	13	22	5	4	0	0	0	272
IS1	Class	0	3	1	8	5	10	4	20	18	3	28	23	7	18	97	732	115	38	4	3	1	0	0	0	1138
IS1	Species	0	0	0	5	7	2	15	55	7	16	17	9	15	5	15	339	75	17	3	2	1	0	0	0	605
IS1	Unique	2	0	3	7	11	8	12	18	17	25	13	13	4	22	40	298	91	18	24	7	6	0	0	0	639
IS110	Phylum	64	3	5	2	10	104	30	58	93	25	17	13	11	20	14	17	11	23	164	216	172	49	15	4	1140
IS110	Class	7	0	11	1	11	65	9	20	25	15	12	10	4	8	10	5	3	8	59	137	77	9	6	0	512
IS110	Species	29	6	23	11	3	297	12	62	85	78	13	6	10	15	5	18	21	5	406	483	291	51	3	4	1937
IS110	Unique	9	5	7	7	13	9	12	25	44	41	31	36	30	35	45	21	36	73	326	449	302	95	18	2	1671
IS1182	Phylum	0	0	0	2	3	2	0	2	0	1	0	0	0	3	4	4	2	2	6	13	22	25	7	2	100
IS1182	Class	9	39	0	1	1	8	2	8	6	0	2	0	2	14	2	1	6	1	3	5	8	12	10	4	144
IS1182	Species	3	0	3	2	0	0	1	4	9	1	8	3	0	22	23	0	5	0	1	2	34	45	9	0	175
IS1182	Unique	1	2	3	2	3	5	7	15	8	14	12	13	7	19	13	14	14	8	14	53	151	131	35	3	547
IS1380	Phylum	0	0	1	1	2	2	0	2	9	57	15	4	2	14	7	49	34	11	23	16	150	108	13	7	527
IS1380	Class	0	0	2	5	4	16	1	7	15	29	31	8	6	22	10	7	1	7	7	7	15	94	9	7	310
IS1380	Species	0	0	0	0	0	2	0	4	0	2	3	0	0	6	0	8	0	4	5	5	10	98	5	0	152
IS1380	Unique	1	0	2	1	3	2	2	8	9	12	10	11	4	11	13	7	11	18	16	50	104	289	49	15	648
IS1595	Phylum	3	0	0	1	3	21	16	13	12	44	43	119	11	15	13	161	78	32	50	17	3	2	2	17	676
IS1595	Class	0	0	0	0	5	68	79	47	32	20	33	17	45	35	9	100	44	34	46	0	0	1	1	15	631
IS1595	Species	0	2	2	0	2	9	25	13	19	26	20	75	47	81	8	163	9	9	132	15	0	0	1	6	664
IS1595	Unique	1	1	6	4	18	35	75	50	27	25	51	25	26	14	21	36	26	61	149	29	5	5	2	11	703
IS1634	Phylum	0	0	0	0	0	0	1	4	1	1	0	0	0	1	5	1	3	3	4	9	23	19	37	3	115
IS1634	Class	0	0	0	2	0	0	0	1	0	0	3	0	0	1	1	0	2	0	0	2	13	16	4	0	45
IS1634	Species	0	0	0	0	0	0	0	0	4	3	4	0	0	0	0	2	0	1	4	1	34	23	18	18	112
IS1634	Unique	1	0	0	0	1	9	0	5	3	14	9	3	3	10	7	8	8	4	13	15	42	72	84	19	330
IS200	Phylum	11	10	2	5	15	9	10	14	19	8	15	18	10	29	56	49	13	13	114	284	86	75	32	14	911
IS200	Class	17	5	2	8	8	6	4	13	11	7	3	3	1	9	21	45	5	9	42	109	43	48	23	1	443
IS200	Species	53	7	3	12	17	3	22	22	9	8	7	9	8	12	18	136	9	8	50	68	50	66	111	4	712
IS200	Unique	31	8	15	9	19	18	18	22	28	18	44	39	32	140	55	49	18	17	101	251	81	99	58	12	1182
IS21	Phylum	9	5	3	1	9	2	2	2	4	11	10	4	12	4	13	13	12	19	22	34	28	31	66	947	1263
IS21	Class	17	2	0	3	2	2	0	14	2	65	4	1	24	57	24	1	0	0	2	4	2	1	28	63	318
IS21	Species	0	2	3	4	0	8	1	6	3	29	10	4	10	2	5	6	1	1	3	2	6	5	161	74	346
IS21	Unique	12	6	5	8	11	8	16	20	20	30	13	18	12	35	30	17	102	23	36	28	16	19	120	252	857
IS256	Phylum	0	0	0	3	7	3	3	10	7	6	8	7	12	16	23	10	11	9	40	236	83	7	1	0	502
IS256	Class	0	4	4	6	6	88	2	4	10	10	122	2	2	5	5	19	6	10	45	274	78	20	1	0	723
IS256	Species	10	32	0	10	10	5	1	7	85	10	11	5	8	13	11	9	6	3	50	305	130	8	0	0	729
IS256	Unique	10	82	7	10	12	5	6	24	27	16	26	18	12	33	34	26	26	30	78	750	293	13	2	0	1540
IS3	Phylum	23	16	14	288	31	72	35	114	71	77	177	67	42	121	77	150	167	111	442	1579	379	142	14	0	4209
IS3	Class	15	7	29	43	31	106	74	219	63	134	89	70	40	113	80	218	61	83	264	1290	109	45	4	0	3187
IS3	Species	44	88	15	58	17	67	58	215	193	97	41	36	121	50	138	256	67	39	265	1194	219	85	20	0	3383
IS3	Unique	72	15	62	38	35	41	64	205	123	164	108	71	88	116	136	65	111	171	592	1607	372	138	25	0	4419
IS30	Phylum	5	0	4	4	2	13	1	5	6	10	3	15	3	14	8	18	5	32	296	127	15	12	3	0	601
IS30	Class	0	8	0	2	5	11	10	16	18	7	19	3	54	21	5	42	9	42	393	96	20	7	4	4	796
IS30	Species	20	0	38	0	2	5	11	14	8	9	21	12	37	51	21	29	44	55	512	257	47	5	0	0	1198
IS30	Unique	4	4	5	4	6	7	8	16	16	9	21	13	30	39	33	18	49	79	744	174	68	15	2	0	1364
IS4	Phylum	2	6	3	4	4	5	20	23	19	139	19	96	141	272	110	86	162	248	195	305	254	75	97	22	2307
IS4	Class	3	0	2	6	8	3	182	196	10	45	37	330	188	205	73	19	11	10	127	175	71	69	9	11	1790
IS4	Species	1	1	2	25	0	5	138	6	10	11	39	20	33	96	61	30	19	25	127	145	156	42	3	0	995
IS4	Unique	3	2	4	8	9	10	80	40	19	32	18	50	25	78	28	41	25	28	148	403	315	80	19	11	1476
IS481	Phylum	2	0	0	1	18	5	3	2	4	18	59	49	186	180	70	606	419	138	2535	84	9	29	10	401	4828
IS481	Class	0	0	1	1	10	3	10	15	1	14	9	10	65	118	33	54	5	29	1470	19	7	4	1	32	1911
IS481	Species	0	0	0	4	1	60	4	16	2	18	10	2	9	59	20	7	14	46	8669	70	10	4	0	991	10016
IS481	Unique	1	2	2	6	6	10	9	17	25	22	21	7	16	43	48	38	22	55	275	81	18	9	6	36	775
IS5	Phylum	38	248	18	297	72	725	113	190	277	133	57	79	229	338	244	318	1062	358	769	374	124	144	32	1	6240
IS5	Class	65	145	8	148	9	236	32	28	69	45	25	67	54	81	40	58	247	195	359	148	80	33	8	1	2181
IS5	Species	50	91	28	70	37	244	42	29	37	63	29	18	17	41	28	99	257	128	558	295	153	27	14	1	2356
IS5	Unique	19	9	8	20	37	27	49	63	96	86	71	50	58	117	70	179	508	406	641	353	125	102	16	1	3111
IS6	Phylum	0	0	4	0	2	4	2	8	7	3	7	21	0	5	20	88	275	91	26	6	0	1	0	0	570
IS6	Class	4	2	3	5	9	7	17	5	9	1	43	10	48	26	21	149	473	124	32	1	1	0	0	0	990
IS6	Species	4	3	0	0	4	1	2	3	8	7	7	4	10	20	38	43	153	64	46	17	0	0	0	0	434
IS6	Unique	6	6	6	11	21	8	13	37	30	13	14	30	16	85	107	161	298	108	59	53	0	0	0	0	1082
IS607	Phylum	0	0	1	1	1	1	2	7	1	1	1	0	4	12	8	7	1	1	14	9	7	11	42	197	329
IS607	Class	1	12	1	3	0	0	1	9	0	169	14	1	1	8	0	0	7	0	62	8	17	5	23	165	507
IS607	Species	0	2	0	3	1	0	2	13	2	0	1	0	0	4	5	0	1	0	20	1	9	11	46	15	136
IS607	Unique	1	0	4	5	1	6	5	19	17	4	6	5	2	20	7	11	4	7	22	33	14	14	18	27	252
IS630	Phylum	0	0	0	2	12	8	7	6	5	5	17	17	11	125	34	18	27	115	284	42	3	1	0	0	739
IS630	Class	0	1	0	5	6	4	2	69	4	4	8	11	5	8	5	21	12	21	190	10	0	0	0	0	386
IS630	Species	0	33	0	5	1	2	1	2	7	19	1	32	15	52	28	28	78	107	302	26	1	0	0	0	740
IS630	Unique	1	2	2	3	11	6	16	29	27	28	38	16	24	54	52	34	75	120	728	132	10	1	0	0	1409
IS66	Phylum	0	3	0	3	1	9	5	33	4	10	26	5	17	68	19	13	8	4	16	14	35	18	15	146	472
IS66	Class	20	13	0	1	2	8	2	6	42	71	21	1	8	22	11	1	2	1	1	3	10	3	2	89	340
IS66	Species	23	10	4	1	2	7	9	2	8	9	6	82	7	3	8	13	3	0	6	7	13	0	9	183	415
IS66	Unique	5	2	3	8	15	17	15	34	31	46	25	39	14	42	33	36	23	25	77	48	132	70	40	424	1204
IS701	Phylum	0	0	2	0	0	1	9	0	2	2	13	12	25	23	10	18	18	14	108	56	13	4	0	0	330
IS701	Class	0	1	1	2	0	2	0	6	0	1	1	2	0	1	0	1	1	1	16	12	13	0	0	0	61
IS701	Species	0	0	0	0	0	0	0	3	2	6	6	21	6	14	2	21	15	15	84	44	53	8	0	0	300
IS701	Unique	1	2	1	3	3	7	6	8	21	20	12	12	9	28	18	20	17	46	144	173	117	10	0	0	678
IS91	Phylum	2	0	0	0	0	0	0	0	1	0	1	5	7	14	18	67	133	16	17	5	3	7	6	17	319
IS91	Class	3	6	6	1	0	6	5	10	4	0	2	3	3	11	20	10	33	15	11	5	8	17	19	9	207
IS91	Species	0	0	2	1	4	3	3	2	14	1	1	6	2	3	4	2	4	5	6	75	21	2	8	1	170
IS91	Unique	0	3	3	0	9	2	3	5	7	7	10	16	16	23	18	33	50	26	29	36	32	14	12	64	418
IS982	Phylum	0	0	0	0	0	1	1	3	20	8	29	15	20	4	4	7	5	50	32	4	0	0	0	0	203
IS982	Class	0	1	0	0	0	4	1	1	10	6	5	1	6	3	8	3	19	44	16	0	0	0	0	0	128
IS982	Species	1	0	0	23	17	17	21	32	416	50	183	21	249	29	43	5	20	115	179	34	6	0	0	0	1461
IS982	Unique	4	1	0	0	2	6	13	14	117	28	78	28	116	13	12	37	76	143	175	39	0	0	0	0	902
ISAs1	Phylum	0	1	0	0	0	2	1	6	0	1	2	1	2	8	1	2	5	3	30	41	6	3	0	0	115
ISAs1	Class	0	1	0	0	7	0	1	3	1	0	2	3	5	11	4	0	2	1	13	127	12	4	1	0	198
ISAs1	Species	1	0	0	4	3	0	0	4	3	2	0	10	5	3	1	5	0	0	18	140	7	0	0	0	206
ISAs1	Unique	3	1	0	1	1	3	1	7	14	5	2	6	5	5	7	10	11	7	91	327	22	5	2	0	536
ISAzo13	Phylum	0	0	0	0	0	0	0	0	0	0	0	0	0	0	0	0	0	1	2	0	0	0	0	0	3
ISAzo13	Class	0	0	0	0	0	0	0	0	1	0	0	0	0	1	0	3	0	0	2	1	0	0	0	0	8
ISAzo13	Species	0	0	0	0	0	0	0	0	0	0	0	0	0	0	0	0	0	0	0	0	0	0	0	0	0
ISAzo13	Unique	0	0	1	0	0	0	4	3	2	1	2	3	3	2	5	2	2	2	7	34	6	7	3	2	91
ISH3	Phylum	0	0	0	0	0	0	0	0	0	0	0	0	0	0	0	0	0	0	0	0	0	0	0	0	0
ISH3	Class	0	0	0	0	3	0	0	3	1	1	1	6	0	2	0	1	3	3	9	8	11	0	0	0	52
ISH3	Species	0	0	0	0	0	6	0	6	0	0	2	0	8	0	0	1	3	7	3	22	46	0	0	0	104
ISH3	Unique	0	0	0	0	0	4	0	8	7	4	1	2	1	3	3	5	10	7	7	45	68	1	0	0	176
ISH6	Phylum	0	0	0	0	0	0	0	0	0	0	0	0	0	0	0	0	0	0	0	0	0	0	0	0	0
ISH6	Class	0	0	0	0	0	0	0	0	0	0	0	0	0	0	0	0	0	0	0	0	0	0	0	0	0
ISH6	Species	0	0	0	0	0	0	0	0	0	0	0	0	2	0	0	0	0	0	0	0	0	0	0	0	2
ISH6	Unique	0	0	0	0	0	0	0	0	0	0	2	0	0	0	0	0	0	0	0	0	17	0	0	0	19
ISKra4	Phylum	0	0	0	1	0	1	0	1	0	0	2	9	5	179	27	86	29	17	4	4	1	25	0	5	396
ISKra4	Class	0	0	0	1	0	0	0	0	0	1	3	2	204	30	101	3	1	8	2	1	1	17	8	1	384
ISKra4	Species	0	0	0	0	0	1	34	0	39	0	5	1	0	14	5	12	3	1	0	0	0	0	0	0	115
ISKra4	Unique	0	2	1	1	0	0	1	9	10	4	8	10	7	35	16	11	11	6	18	16	6	2	1	2	177
ISL3	Phylum	2	4	2	158	1	0	23	16	129	65	156	26	37	103	20	27	61	44	93	258	99	80	101	134	1639
ISL3	Class	1	5	1	4	2	6	18	23	381	42	34	33	22	12	20	10	10	7	15	56	74	73	1	20	870
ISL3	Species	1	7	1	3	18	9	5	8	5	20	4	5	2	6	13	19	23	7	26	222	151	31	5	2	593
ISL3	Unique	2	7	4	3	14	8	10	15	28	20	21	24	13	21	21	68	19	19	43	295	245	51	13	11	975
ISLre2	Phylum	0	0	0	0	0	0	0	0	0	0	0	0	0	0	0	0	0	0	0	0	0	0	0	0	0
ISLre2	Class	0	1	0	3	0	0	1	5	6	2	0	0	5	6	2	6	2	1	5	20	126	39	12	2	244
ISLre2	Species	0	0	0	0	0	0	0	8	0	3	0	0	0	0	0	0	0	0	0	5	40	12	7	0	75
ISLre2	Unique	0	1	1	1	3	4	1	5	5	1	5	3	3	5	1	1	1	1	5	5	67	50	9	0	178
ISNCY	Phylum	0	0	0	0	0	1	8	0	2	0	0	3	0	4	35	1	1	7	14	32	17	15	2	4	146
ISNCY	Class	1	0	1	51	2	51	149	5	7	7	15	1	4	32	15	8	10	287	16	20	164	15	3	25	889
ISNCY	Species	0	3	0	2	3	6	16	6	6	4	1	10	19	12	3	29	3	5	59	19	8	16	0	2	232
ISNCY	Unique	0	4	6	1	12	13	48	13	13	9	12	2	13	19	18	10	14	29	61	114	92	53	12	9	577
All	Phylum	161	296	59	774	195	994	297	531	703	625	681	586	787	1578	861	1892	2630	1375	5322	3770	1536	883	495	1921	28952
All	Class	163	256	73	310	136	710	606	753	746	699	566	618	803	880	617	1517	1090	979	3211	2541	961	532	177	449	19393
All	Species	240	287	124	243	149	759	423	542	981	492	450	391	640	613	503	1280	833	667	11534	3456	1496	539	420	1301	28363
All	Unique	190	167	161	161	276	278	494	734	791	698	684	563	589	1067	891	1256	1658	1537	4623	5600	2726	1345	546	901	27936

## Sheet: Table S17
Table S17. Distribution of the IS-Gene distance in sIG categories (all IG).
Family / Distance (in bp)		[0-10[	[10-20[	[20-30[	[30-40[	[40-50[	F50-75[	[75-100[	[100-200[	[200-300[	[300-400[	[400-500[	[500-600[	[600-700[	[700-800[	[800-900[	[900-+[	Total
IS1	Phylum	6	4	6	1	4	9	55	60	16	45	34	7	9	1	6	9	272
IS1	Class	44	41	20	33	12	87	113	256	263	106	38	25	43	19	11	27	1138
IS1	Species	19	29	22	15	12	47	20	186	49	104	49	14	11	5	11	12	605
IS1	Unique	33	23	18	29	26	44	55	140	93	42	27	33	22	7	19	28	639
IS110	Phylum	34	73	27	36	24	82	128	317	141	73	73	33	22	12	9	56	1140
IS110	Class	16	12	4	15	10	52	24	167	68	33	31	17	17	9	8	29	512
IS110	Species	165	333	20	4	7	98	138	709	198	142	48	22	9	12	8	24	1937
IS110	Unique	88	65	43	46	32	96	88	357	301	212	99	61	42	23	26	92	1671
IS1182	Phylum	2	0	2	6	3	6	7	20	19	11	7	2	3	4	0	8	100
IS1182	Class	7	0	5	4	2	4	45	32	22	7	3	2	0	0	1	10	144
IS1182	Species	13	14	5	1	1	4	12	58	23	16	2	12	5	1	2	6	175
IS1182	Unique	18	11	3	11	19	37	53	135	94	56	39	20	15	6	9	21	547
IS1380	Phylum	21	12	6	8	13	35	33	174	104	35	19	21	13	6	5	22	527
IS1380	Class	17	13	4	32	74	25	21	79	19	14	1	3	4	0	1	3	310
IS1380	Species	17	4	1	2	13	4	11	37	29	15	5	5	5	0	0	4	152
IS1380	Unique	31	20	25	23	26	42	30	148	101	55	46	15	20	11	8	47	648
IS1595	Phylum	15	24	26	8	7	37	19	155	147	39	103	23	15	16	8	34	676
IS1595	Class	11	17	110	25	14	19	43	152	78	51	61	16	8	6	1	19	631
IS1595	Species	111	35	9	9	38	30	34	237	59	32	17	2	2	13	8	28	664
IS1595	Unique	24	36	31	30	29	53	46	206	97	54	33	10	12	5	11	26	703
IS1634	Phylum	2	1	5	2	4	5	15	32	17	10	7	7	1	2	1	4	115
IS1634	Class	0	0	0	0	0	1	2	26	4	1	5	1	2	2	1	0	45
IS1634	Species	0	0	0	3	1	16	4	13	19	22	12	6	0	1	1	14	112
IS1634	Unique	8	5	21	21	12	24	27	66	57	30	15	11	8	6	5	14	330
IS200	Phylum	24	39	32	22	37	78	78	221	103	84	106	18	38	8	3	20	911
IS200	Class	8	19	10	7	9	51	37	134	87	26	18	7	11	5	2	12	443
IS200	Species	24	25	23	16	72	65	52	152	128	38	6	40	44	4	4	19	712
IS200	Unique	77	35	58	37	32	180	89	281	158	81	43	29	17	16	17	32	1182
IS21	Phylum	120	48	35	37	43	98	68	233	167	97	84	75	29	31	32	66	1263
IS21	Class	13	8	2	0	2	3	6	81	35	28	23	50	54	5	1	7	318
IS21	Species	75	4	0	0	19	13	19	38	34	81	9	10	16	6	6	16	346
IS21	Unique	45	34	29	21	26	54	88	232	80	63	48	38	18	10	15	56	857
IS256	Phylum	12	10	16	16	11	39	29	122	82	47	36	17	13	9	7	36	502
IS256	Class	32	18	12	14	17	34	55	147	172	52	95	19	12	4	24	16	723
IS256	Species	39	29	26	34	25	39	36	149	124	63	104	18	10	10	3	20	729
IS256	Unique	78	60	73	124	40	123	116	323	163	117	84	45	44	26	24	100	1540
IS3	Phylum	187	204	128	139	89	267	544	855	538	429	233	155	130	68	60	183	4209
IS3	Class	118	60	111	76	59	120	193	918	535	252	142	122	103	48	68	262	3187
IS3	Species	202	110	154	50	84	496	288	862	341	198	176	108	65	66	53	130	3383
IS3	Unique	473	190	130	162	242	520	310	749	493	364	235	150	95	67	45	194	4419
IS30	Phylum	18	15	30	18	15	42	55	151	100	48	20	23	4	22	7	33	601
IS30	Class	22	39	29	25	22	50	167	219	83	46	30	15	18	3	6	22	796
IS30	Species	30	64	26	14	21	138	99	228	126	149	154	65	7	13	18	46	1198
IS30	Unique	82	36	48	42	75	137	96	306	147	128	46	46	49	38	22	66	1364
IS4	Phylum	46	47	22	45	47	162	133	642	479	291	121	110	52	18	25	67	2307
IS4	Class	245	145	135	226	8	93	85	300	385	54	39	23	11	11	21	9	1790
IS4	Species	54	33	55	26	33	95	87	242	133	56	65	36	18	40	5	17	995
IS4	Unique	75	68	103	47	45	162	133	333	137	118	54	31	36	22	23	89	1476
IS481	Phylum	30	33	28	366	61	648	1388	1574	226	308	47	33	23	16	3	44	4828
IS481	Class	49	229	144	23	14	336	215	177	57	43	54	354	12	15	4	185	1911
IS481	Species	498	619	471	681	371	1494	2137	1662	851	395	339	8	1	22	8	459	10016
IS481	Unique	42	39	27	15	27	48	63	166	115	66	43	29	28	22	11	34	775
IS5	Phylum	123	149	244	332	259	457	752	1818	665	448	302	156	196	107	41	191	6240
IS5	Class	136	100	120	183	61	198	193	483	184	107	67	90	132	28	21	78	2181
IS5	Species	66	148	190	103	70	240	178	501	308	139	103	86	71	47	18	88	2356
IS5	Unique	146	109	107	114	152	257	221	747	347	251	161	91	87	59	52	210	3111
IS6	Phylum	75	39	13	9	29	87	45	76	62	25	35	28	9	7	9	22	570
IS6	Class	50	25	19	17	31	128	38	241	123	116	47	28	17	19	43	48	990
IS6	Species	44	11	15	16	8	50	37	91	57	42	12	23	17	0	1	10	434
IS6	Unique	73	35	89	35	36	88	67	193	146	110	65	27	34	14	20	50	1082
IS607	Phylum	13	7	4	3	10	11	13	206	20	16	8	2	2	2	2	10	329
IS607	Class	14	4	2	4	1	2	171	47	173	61	12	0	1	1	1	13	507
IS607	Species	0	11	0	4	2	8	8	26	10	11	3	3	5	0	3	42	136
IS607	Unique	19	7	8	9	22	23	17	53	33	14	19	9	8	3	1	7	252
IS630	Phylum	33	28	22	32	10	49	37	230	110	57	50	16	19	12	8	26	739
IS630	Class	5	7	15	22	6	95	33	71	51	23	9	8	10	4	1	26	386
IS630	Species	39	38	28	12	11	53	53	133	133	71	19	12	19	40	26	53	740
IS630	Unique	83	71	44	59	48	140	94	311	164	98	80	40	37	37	20	83	1409
IS66	Phylum	21	9	6	18	3	31	49	111	54	32	42	20	11	12	7	46	472
IS66	Class	5	4	9	66	1	20	14	53	30	24	12	79	5	8	1	9	340
IS66	Species	5	23	8	14	16	55	9	78	84	45	16	7	4	3	8	40	415
IS66	Unique	53	38	44	40	32	95	140	258	169	104	61	33	26	22	18	71	1204
IS701	Phylum	11	3	5	2	4	45	27	85	46	9	22	26	5	3	18	19	330
IS701	Class	1	0	0	2	2	9	10	6	7	2	3	10	1	6	0	2	61
IS701	Species	23	4	10	20	0	31	14	73	32	24	13	0	5	4	13	34	300
IS701	Unique	21	16	38	24	22	47	57	152	110	49	25	23	25	14	8	47	678
IS91	Phylum	2	3	3	2	6	27	55	131	45	9	11	8	1	5	2	9	319
IS91	Class	8	38	1	3	0	25	26	44	22	6	14	8	8	1	0	3	207
IS91	Species	4	7	7	2	1	23	17	20	37	19	8	12	2	1	1	9	170
IS91	Unique	12	8	15	13	12	30	34	83	69	45	28	23	12	5	8	21	418
IS982	Phylum	20	5	5	13	4	15	22	41	14	34	5	16	0	2	4	3	203
IS982	Class	6	3	11	4	13	11	25	20	6	12	8	2	0	0	0	7	128
IS982	Species	105	80	96	43	36	114	106	294	86	139	84	100	55	16	24	83	1461
IS982	Unique	46	38	39	34	18	98	63	143	123	79	113	31	6	24	9	38	902
ISAs1	Phylum	7	23	10	2	3	9	6	21	7	5	7	6	1	2	0	6	115
ISAs1	Class	4	4	6	3	8	22	15	75	19	9	7	9	4	2	3	8	198
ISAs1	Species	12	2	11	2	16	13	18	45	55	2	5	11	1	2	0	11	206
ISAs1	Unique	22	13	12	8	11	44	104	123	67	36	24	13	10	7	10	32	536
ISAzo13	Phylum	0	0	0	1	0	1	0	0	0	0	1	0	0	0	0	0	3
ISAzo13	Class	0	0	0	0	0	0	0	2	1	3	1	1	0	0	0	0	8
ISAzo13	Species	0	0	0	0	0	0	0	0	0	0	0	0	0	0	0	0	0
ISAzo13	Unique	0	4	3	2	3	7	8	17	11	4	5	2	2	8	4	11	91
ISH3	Phylum	0	0	0	0	0	0	0	0	0	0	0	0	0	0	0	0	0
ISH3	Class	0	0	1	1	1	6	3	6	13	10	5	0	4	1	1	0	52
ISH3	Species	5	7	7	2	8	21	3	20	16	1	2	7	3	0	2	0	104
ISH3	Unique	13	7	9	4	4	13	16	44	28	19	9	2	1	0	1	6	176
ISH6	Phylum	0	0	0	0	0	0	0	0	0	0	0	0	0	0	0	0	0
ISH6	Class	0	0	0	0	0	0	0	0	0	0	0	0	0	0	0	0	0
ISH6	Species	0	0	0	0	0	2	0	0	0	0	0	0	0	0	0	0	2
ISH6	Unique	0	1	1	0	4	0	1	2	1	2	3	1	1	0	1	1	19
ISKra4	Phylum	8	6	2	51	8	6	10	80	98	30	28	20	14	12	6	17	396
ISKra4	Class	2	3	1	4	200	1	7	126	9	7	3	18	1	0	0	2	384
ISKra4	Species	0	1	3	1	0	4	2	39	3	18	2	36	0	1	0	5	115
ISKra4	Unique	6	2	4	7	1	5	11	41	26	25	16	10	6	7	2	8	177
ISL3	Phylum	111	85	52	59	128	188	149	287	306	86	48	28	20	29	7	56	1639
ISL3	Class	51	17	37	15	16	124	25	422	84	33	12	13	6	3	3	9	870
ISL3	Species	16	13	24	7	27	63	67	155	81	53	30	9	8	3	3	34	593
ISL3	Unique	56	42	62	37	34	79	72	243	138	65	42	16	34	11	5	39	975
ISLre2	Phylum	0	0	0	0	0	0	0	0	0	0	0	0	0	0	0	0	0
ISLre2	Class	7	6	4	6	6	26	42	83	21	12	12	3	6	1	1	8	244
ISLre2	Species	2	1	6	4	0	20	23	14	5	0	0	0	0	0	0	0	75
ISLre2	Unique	5	3	5	5	2	29	30	61	10	9	9	4	0	1	1	4	178
ISNCY	Phylum	6	1	3	3	1	11	19	16	36	29	6	8	0	0	3	4	146
ISNCY	Class	41	42	79	2	156	31	12	363	55	15	63	9	6	8	1	6	889
ISNCY	Species	6	25	11	14	5	13	4	34	21	3	82	3	0	0	2	9	232
ISNCY	Unique	19	23	17	27	19	52	52	144	67	55	27	13	13	17	1	31	577
All	Phylum	947	868	732	1231	823	2445	3736	7658	3602	2297	1455	858	630	406	273	991	28952
All	Class	912	854	891	812	745	1573	1620	4730	2606	1153	815	932	496	209	225	820	19393
All	Species	1574	1670	1228	1099	897	3249	3476	6096	3042	1878	1365	655	383	310	228	1213	28363
All	Unique	1648	1039	1106	1026	1051	2527	2181	6057	3545	2351	1499	856	708	488	396	1458	27936

## Sheet: Table S18
Table S18. Distribution of the Phylum sIG network.
Index	IS Family	Phylum 1 in sIG couple	Phylum 2 in sIG couple	# of Phylum sIG sets (Width of edges or Weight )	# of IS occurences (Node sizes)	# of IS-containing Genomes in Phylum	Ratio of Node Size and # Genomes	# of Interconnected phyla ( # Edges or Degre of node or # of links)
1	IS1	ACTINOBACTERIA	ALPHAPROTEOBACTERIA (nbre de depart du rond)	1	88	935	0.0941176	14
2	IS1	ACTINOBACTERIA	AQUIFICAE	1	88	935	0.0941176	14
3	IS1	ACTINOBACTERIA	BACTEROIDETES/CHLOROBI GROUP	2	88	935	0.0941176	14
4	IS1	ACTINOBACTERIA	BETAPROTEOBACTERIA	2	88	935	0.0941176	14
5	IS1	ACTINOBACTERIA	CALDITRICHAE	1	88	935	0.0941176	14
6	IS1	ACTINOBACTERIA	CHLOROFLEXI	1	88	935	0.0941176	14
7	IS1	ACTINOBACTERIA	CYANOBACTERIA/MELAINABACTERIA GROUP	1	88	935	0.0941176	14
8	IS1	ACTINOBACTERIA	DELTA/EPSILON SUBDIVISIONS	1	88	935	0.0941176	14
9	IS1	ACTINOBACTERIA	DIAFORARCHAEA GROUP	1	88	935	0.0941176	14
10	IS1	ACTINOBACTERIA	FIRMICUTES	1	88	935	0.0941176	14
11	IS1	ACTINOBACTERIA	GAMMAPROTEOBACTERIA	2	88	935	0.0941176	14
12	IS1	ACTINOBACTERIA	METHANOMADA GROUP	1	88	935	0.0941176	14
13	IS1	ACTINOBACTERIA	PLANCTOMYCETES	2	88	935	0.0941176	14
14	IS1	ACTINOBACTERIA	SPIROCHAETIA	1	88	935	0.0941176	14
15	IS1	ALPHAPROTEOBACTERIA	AQUIFICAE	1	342	668	0.511976	13
16	IS1	ALPHAPROTEOBACTERIA	BACTEROIDETES/CHLOROBI GROUP	2	342	668	0.511976	13
17	IS1	ALPHAPROTEOBACTERIA	BETAPROTEOBACTERIA	4	342	668	0.511976	13
18	IS1	ALPHAPROTEOBACTERIA	CALDITRICHAE	1	342	668	0.511976	13
19	IS1	ALPHAPROTEOBACTERIA	CHLOROFLEXI	3	342	668	0.511976	13
20	IS1	ALPHAPROTEOBACTERIA	CYANOBACTERIA/MELAINABACTERIA GROUP	1	342	668	0.511976	13
21	IS1	ALPHAPROTEOBACTERIA	DELTA/EPSILON SUBDIVISIONS	4	342	668	0.511976	13
22	IS1	ALPHAPROTEOBACTERIA	DIAFORARCHAEA GROUP	1	342	668	0.511976	13
23	IS1	ALPHAPROTEOBACTERIA	FIRMICUTES	1	342	668	0.511976	13
24	IS1	ALPHAPROTEOBACTERIA	GAMMAPROTEOBACTERIA	5	342	668	0.511976	13
25	IS1	ALPHAPROTEOBACTERIA	METHANOMADA GROUP	2	342	668	0.511976	13
26	IS1	ALPHAPROTEOBACTERIA	PLANCTOMYCETES	2	342	668	0.511976	13
27	IS1	ALPHAPROTEOBACTERIA	SPIROCHAETIA	1	342	668	0.511976	13
28	IS1	AQUIFICAE	BACTEROIDETES/CHLOROBI GROUP	1	33	16	2.0625	11
29	IS1	AQUIFICAE	BETAPROTEOBACTERIA	1	33	16	2.0625	11
30	IS1	AQUIFICAE	CALDITRICHAE	1	33	16	2.0625	11
31	IS1	AQUIFICAE	CHLOROFLEXI	1	33	16	2.0625	11
32	IS1	AQUIFICAE	CYANOBACTERIA/MELAINABACTERIA GROUP	1	33	16	2.0625	11
33	IS1	AQUIFICAE	DELTA/EPSILON SUBDIVISIONS	2	33	16	2.0625	11
34	IS1	AQUIFICAE	FIRMICUTES	1	33	16	2.0625	11
35	IS1	AQUIFICAE	GAMMAPROTEOBACTERIA	1	33	16	2.0625	11
36	IS1	AQUIFICAE	METHANOMADA GROUP	1	33	16	2.0625	11
37	IS1	AQUIFICAE	PLANCTOMYCETES	1	33	16	2.0625	11
38	IS1	AQUIFICAE	SPIROCHAETIA	1	33	16	2.0625	11
39	IS1	BACTEROIDETES/CHLOROBI GROUP	BETAPROTEOBACTERIA	3	950	314	3.02548	12
40	IS1	BACTEROIDETES/CHLOROBI GROUP	CALDITRICHAE	1	950	314	3.02548	12
41	IS1	BACTEROIDETES/CHLOROBI GROUP	CHLOROFLEXI	2	950	314	3.02548	12
42	IS1	BACTEROIDETES/CHLOROBI GROUP	CYANOBACTERIA/MELAINABACTERIA GROUP	2	950	314	3.02548	12
43	IS1	BACTEROIDETES/CHLOROBI GROUP	DEINOCOCCUS-THERMUS	1	950	314	3.02548	12
44	IS1	BACTEROIDETES/CHLOROBI GROUP	DELTA/EPSILON SUBDIVISIONS	1	950	314	3.02548	12
45	IS1	BACTEROIDETES/CHLOROBI GROUP	DIAFORARCHAEA GROUP	1	950	314	3.02548	12
46	IS1	BACTEROIDETES/CHLOROBI GROUP	FIRMICUTES	1	950	314	3.02548	12
47	IS1	BACTEROIDETES/CHLOROBI GROUP	GAMMAPROTEOBACTERIA	5	950	314	3.02548	12
48	IS1	BACTEROIDETES/CHLOROBI GROUP	METHANOMADA GROUP	1	950	314	3.02548	12
49	IS1	BACTEROIDETES/CHLOROBI GROUP	PLANCTOMYCETES	3	950	314	3.02548	12
50	IS1	BACTEROIDETES/CHLOROBI GROUP	SPIROCHAETIA	1	950	314	3.02548	12
51	IS1	BETAPROTEOBACTERIA	CALDITRICHAE	1	88	937	0.0939168	10
52	IS1	BETAPROTEOBACTERIA	CHLOROFLEXI	2	88	937	0.0939168	10
53	IS1	BETAPROTEOBACTERIA	CYANOBACTERIA/MELAINABACTERIA GROUP	1	88	937	0.0939168	10
54	IS1	BETAPROTEOBACTERIA	DELTA/EPSILON SUBDIVISIONS	2	88	937	0.0939168	10
55	IS1	BETAPROTEOBACTERIA	DIAFORARCHAEA GROUP	2	88	937	0.0939168	10
56	IS1	BETAPROTEOBACTERIA	FIRMICUTES	2	88	937	0.0939168	10
57	IS1	BETAPROTEOBACTERIA	GAMMAPROTEOBACTERIA	5	88	937	0.0939168	10
58	IS1	BETAPROTEOBACTERIA	METHANOMADA GROUP	2	88	937	0.0939168	10
59	IS1	BETAPROTEOBACTERIA	PLANCTOMYCETES	3	88	937	0.0939168	10
60	IS1	BETAPROTEOBACTERIA	SPIROCHAETIA	1	88	937	0.0939168	10
61	IS1	CALDITRICHAE	CHLOROFLEXI	1	11	1	11	8
62	IS1	CALDITRICHAE	CYANOBACTERIA/MELAINABACTERIA GROUP	1	11	1	11	8
63	IS1	CALDITRICHAE	DELTA/EPSILON SUBDIVISIONS	1	11	1	11	8
64	IS1	CALDITRICHAE	FIRMICUTES	1	11	1	11	8
65	IS1	CALDITRICHAE	GAMMAPROTEOBACTERIA	1	11	1	11	8
66	IS1	CALDITRICHAE	METHANOMADA GROUP	1	11	1	11	8
67	IS1	CALDITRICHAE	PLANCTOMYCETES	1	11	1	11	8
68	IS1	CALDITRICHAE	SPIROCHAETIA	1	11	1	11	8
69	IS1	CHLOROFLEXI	CRENARCHAEOTA	1	97	37	2.62162	10
70	IS1	CHLOROFLEXI	CYANOBACTERIA/MELAINABACTERIA GROUP	1	97	37	2.62162	10
71	IS1	CHLOROFLEXI	DELTA/EPSILON SUBDIVISIONS	3	97	37	2.62162	10
72	IS1	CHLOROFLEXI	DIAFORARCHAEA GROUP	1	97	37	2.62162	10
73	IS1	CHLOROFLEXI	FIRMICUTES	1	97	37	2.62162	10
74	IS1	CHLOROFLEXI	GAMMAPROTEOBACTERIA	2	97	37	2.62162	10
75	IS1	CHLOROFLEXI	METHANOMADA GROUP	2	97	37	2.62162	10
76	IS1	CHLOROFLEXI	PLANCTOMYCETES	1	97	37	2.62162	10
77	IS1	CHLOROFLEXI	SPIROCHAETIA	1	97	37	2.62162	10
78	IS1	CHLOROFLEXI	STENOSARCHAEA GROUP	1	97	37	2.62162	10
79	IS1	CRENARCHAEOTA	GAMMAPROTEOBACTERIA	1	1458	49	29.7551	2
80	IS1	CRENARCHAEOTA	STENOSARCHAEA GROUP	1	1458	49	29.7551	2
81	IS1	CYANOBACTERIA/MELAINABACTERIA GROUP	DEINOCOCCUS-THERMUS	1	1668	89	18.7416	8
82	IS1	CYANOBACTERIA/MELAINABACTERIA GROUP	DELTA/EPSILON SUBDIVISIONS	1	1668	89	18.7416	8
83	IS1	CYANOBACTERIA/MELAINABACTERIA GROUP	FIRMICUTES	1	1668	89	18.7416	8
84	IS1	CYANOBACTERIA/MELAINABACTERIA GROUP	GAMMAPROTEOBACTERIA	10	1668	89	18.7416	8
85	IS1	CYANOBACTERIA/MELAINABACTERIA GROUP	METHANOMADA GROUP	1	1668	89	18.7416	8
86	IS1	CYANOBACTERIA/MELAINABACTERIA GROUP	PLANCTOMYCETES	1	1668	89	18.7416	8
87	IS1	CYANOBACTERIA/MELAINABACTERIA GROUP	SPIROCHAETIA	1	1668	89	18.7416	8
88	IS1	CYANOBACTERIA/MELAINABACTERIA GROUP	STENOSARCHAEA GROUP	3	1668	89	18.7416	8
89	IS1	DEINOCOCCUS-THERMUS	GAMMAPROTEOBACTERIA	3	121	28	4.32143	2
90	IS1	DEINOCOCCUS-THERMUS	STENOSARCHAEA GROUP	1	121	28	4.32143	2
91	IS1	DELTA/EPSILON SUBDIVISIONS	DIAFORARCHAEA GROUP	1	496	313	1.58466	6
92	IS1	DELTA/EPSILON SUBDIVISIONS	FIRMICUTES	1	496	313	1.58466	6
93	IS1	DELTA/EPSILON SUBDIVISIONS	GAMMAPROTEOBACTERIA	2	496	313	1.58466	6
94	IS1	DELTA/EPSILON SUBDIVISIONS	METHANOMADA GROUP	2	496	313	1.58466	6
95	IS1	DELTA/EPSILON SUBDIVISIONS	PLANCTOMYCETES	1	496	313	1.58466	6
96	IS1	DELTA/EPSILON SUBDIVISIONS	SPIROCHAETIA	2	496	313	1.58466	6
97	IS1	DIAFORARCHAEA GROUP	GAMMAPROTEOBACTERIA	2	32	13	2.46154	3
98	IS1	DIAFORARCHAEA GROUP	METHANOMADA GROUP	1	32	13	2.46154	3
99	IS1	DIAFORARCHAEA GROUP	PLANCTOMYCETES	1	32	13	2.46154	3
100	IS1	FIRMICUTES	GAMMAPROTEOBACTERIA	2	53	1891	0.0280275	4
101	IS1	FIRMICUTES	METHANOMADA GROUP	1	53	1891	0.0280275	4
102	IS1	FIRMICUTES	PLANCTOMYCETES	1	53	1891	0.0280275	4
103	IS1	FIRMICUTES	SPIROCHAETIA	1	53	1891	0.0280275	4
104	IS1	GAMMAPROTEOBACTERIA	METHANOMADA GROUP	2	22635	2662	8.50301	4
105	IS1	GAMMAPROTEOBACTERIA	PLANCTOMYCETES	3	22635	2662	8.50301	4
106	IS1	GAMMAPROTEOBACTERIA	SPIROCHAETIA	1	22635	2662	8.50301	4
107	IS1	GAMMAPROTEOBACTERIA	STENOSARCHAEA GROUP	6	22635	2662	8.50301	4
108	IS1	METHANOMADA GROUP	PLANCTOMYCETES	1	66	38	1.73684	2
109	IS1	METHANOMADA GROUP	SPIROCHAETIA	1	66	38	1.73684	2
110	IS1	PLANCTOMYCETES	SPIROCHAETIA	1	33	15	2.2	1
111	IS110	ACTINOBACTERIA	ALPHAPROTEOBACTERIA	22	6541	935	6.99572	17
112	IS110	ACTINOBACTERIA	AQUIFICAE	4	6541	935	6.99572	17
113	IS110	ACTINOBACTERIA	BACTEROIDETES/CHLOROBI GROUP	6	6541	935	6.99572	17
114	IS110	ACTINOBACTERIA	BETAPROTEOBACTERIA	24	6541	935	6.99572	17
115	IS110	ACTINOBACTERIA	CALDITRICHAE	1	6541	935	6.99572	17
116	IS110	ACTINOBACTERIA	CRENARCHAEOTA	2	6541	935	6.99572	17
117	IS110	ACTINOBACTERIA	CYANOBACTERIA/MELAINABACTERIA GROUP	2	6541	935	6.99572	17
118	IS110	ACTINOBACTERIA	DEINOCOCCUS-THERMUS	1	6541	935	6.99572	17
119	IS110	ACTINOBACTERIA	DELTA/EPSILON SUBDIVISIONS	1	6541	935	6.99572	17
120	IS110	ACTINOBACTERIA	FIRMICUTES	28	6541	935	6.99572	17
121	IS110	ACTINOBACTERIA	GAMMAPROTEOBACTERIA	27	6541	935	6.99572	17
122	IS110	ACTINOBACTERIA	NITROSPIRA	1	6541	935	6.99572	17
123	IS110	ACTINOBACTERIA	PLANCTOMYCETES	1	6541	935	6.99572	17
124	IS110	ACTINOBACTERIA	SOLIBACTERES	1	6541	935	6.99572	17
125	IS110	ACTINOBACTERIA	SPIROCHAETIA	3	6541	935	6.99572	17
126	IS110	ACTINOBACTERIA	STENOSARCHAEA GROUP	3	6541	935	6.99572	17
127	IS110	ACTINOBACTERIA	THERMOTOGAE	3	6541	935	6.99572	17
128	IS110	ALPHAPROTEOBACTERIA	AQUIFICAE	4	5974	668	8.94311	16
129	IS110	ALPHAPROTEOBACTERIA	BACTEROIDETES/CHLOROBI GROUP	6	5974	668	8.94311	16
130	IS110	ALPHAPROTEOBACTERIA	BETAPROTEOBACTERIA	37	5974	668	8.94311	16
131	IS110	ALPHAPROTEOBACTERIA	CRENARCHAEOTA	4	5974	668	8.94311	16
132	IS110	ALPHAPROTEOBACTERIA	CYANOBACTERIA/MELAINABACTERIA GROUP	2	5974	668	8.94311	16
133	IS110	ALPHAPROTEOBACTERIA	DEINOCOCCUS-THERMUS	1	5974	668	8.94311	16
134	IS110	ALPHAPROTEOBACTERIA	DELTA/EPSILON SUBDIVISIONS	2	5974	668	8.94311	16
135	IS110	ALPHAPROTEOBACTERIA	FIRMICUTES	25	5974	668	8.94311	16
136	IS110	ALPHAPROTEOBACTERIA	GAMMAPROTEOBACTERIA	39	5974	668	8.94311	16
137	IS110	ALPHAPROTEOBACTERIA	NITROSPIRA	1	5974	668	8.94311	16
138	IS110	ALPHAPROTEOBACTERIA	PLANCTOMYCETES	3	5974	668	8.94311	16
139	IS110	ALPHAPROTEOBACTERIA	SOLIBACTERES	1	5974	668	8.94311	16
140	IS110	ALPHAPROTEOBACTERIA	SPIROCHAETIA	2	5974	668	8.94311	16
141	IS110	ALPHAPROTEOBACTERIA	STENOSARCHAEA GROUP	3	5974	668	8.94311	16
142	IS110	ALPHAPROTEOBACTERIA	THERMODESULFOBACTERIA	1	5974	668	8.94311	16
143	IS110	ALPHAPROTEOBACTERIA	THERMOTOGAE	3	5974	668	8.94311	16
144	IS110	AQUIFICAE	BACTEROIDETES/CHLOROBI GROUP	1	116	16	7.25	8
145	IS110	AQUIFICAE	BETAPROTEOBACTERIA	4	116	16	7.25	8
146	IS110	AQUIFICAE	CYANOBACTERIA/MELAINABACTERIA GROUP	1	116	16	7.25	8
147	IS110	AQUIFICAE	FIRMICUTES	3	116	16	7.25	8
148	IS110	AQUIFICAE	GAMMAPROTEOBACTERIA	4	116	16	7.25	8
149	IS110	AQUIFICAE	PLANCTOMYCETES	1	116	16	7.25	8
150	IS110	AQUIFICAE	STENOSARCHAEA GROUP	1	116	16	7.25	8
151	IS110	AQUIFICAE	THERMOTOGAE	1	116	16	7.25	8
152	IS110	BACTEROIDETES/CHLOROBI GROUP	BETAPROTEOBACTERIA	7	1191	314	3.79299	10
153	IS110	BACTEROIDETES/CHLOROBI GROUP	CALDITRICHAE	1	1191	314	3.79299	10
154	IS110	BACTEROIDETES/CHLOROBI GROUP	CRENARCHAEOTA	2	1191	314	3.79299	10
155	IS110	BACTEROIDETES/CHLOROBI GROUP	CYANOBACTERIA/MELAINABACTERIA GROUP	1	1191	314	3.79299	10
156	IS110	BACTEROIDETES/CHLOROBI GROUP	FIRMICUTES	7	1191	314	3.79299	10
157	IS110	BACTEROIDETES/CHLOROBI GROUP	GAMMAPROTEOBACTERIA	11	1191	314	3.79299	10
158	IS110	BACTEROIDETES/CHLOROBI GROUP	PLANCTOMYCETES	1	1191	314	3.79299	10
159	IS110	BACTEROIDETES/CHLOROBI GROUP	SPIROCHAETIA	1	1191	314	3.79299	10
160	IS110	BACTEROIDETES/CHLOROBI GROUP	STENOSARCHAEA GROUP	1	1191	314	3.79299	10
161	IS110	BACTEROIDETES/CHLOROBI GROUP	THERMOTOGAE	2	1191	314	3.79299	10
162	IS110	BETAPROTEOBACTERIA	CALDITRICHAE	1	19706	937	21.0309	13
163	IS110	BETAPROTEOBACTERIA	CRENARCHAEOTA	3	19706	937	21.0309	13
164	IS110	BETAPROTEOBACTERIA	CYANOBACTERIA/MELAINABACTERIA GROUP	2	19706	937	21.0309	13
165	IS110	BETAPROTEOBACTERIA	DEINOCOCCUS-THERMUS	2	19706	937	21.0309	13
166	IS110	BETAPROTEOBACTERIA	DELTA/EPSILON SUBDIVISIONS	1	19706	937	21.0309	13
167	IS110	BETAPROTEOBACTERIA	FIRMICUTES	23	19706	937	21.0309	13
168	IS110	BETAPROTEOBACTERIA	GAMMAPROTEOBACTERIA	35	19706	937	21.0309	13
169	IS110	BETAPROTEOBACTERIA	NITROSPIRA	1	19706	937	21.0309	13
170	IS110	BETAPROTEOBACTERIA	PLANCTOMYCETES	2	19706	937	21.0309	13
171	IS110	BETAPROTEOBACTERIA	SOLIBACTERES	2	19706	937	21.0309	13
172	IS110	BETAPROTEOBACTERIA	SPIROCHAETIA	2	19706	937	21.0309	13
173	IS110	BETAPROTEOBACTERIA	STENOSARCHAEA GROUP	1	19706	937	21.0309	13
174	IS110	BETAPROTEOBACTERIA	THERMOTOGAE	2	19706	937	21.0309	13
175	IS110	CALDITRICHAE	FIRMICUTES	1	32	1	32	2
176	IS110	CALDITRICHAE	GAMMAPROTEOBACTERIA	1	32	1	32	2
177	IS110	CRENARCHAEOTA	FIRMICUTES	2	1666	49	34	2
178	IS110	CRENARCHAEOTA	GAMMAPROTEOBACTERIA	5	1666	49	34	2
179	IS110	CYANOBACTERIA/MELAINABACTERIA GROUP	FIRMICUTES	1	327	89	3.67416	4
180	IS110	CYANOBACTERIA/MELAINABACTERIA GROUP	GAMMAPROTEOBACTERIA	2	327	89	3.67416	4
181	IS110	CYANOBACTERIA/MELAINABACTERIA GROUP	PLANCTOMYCETES	1	327	89	3.67416	4
182	IS110	CYANOBACTERIA/MELAINABACTERIA GROUP	SPIROCHAETIA	1	327	89	3.67416	4
183	IS110	DEFERRIBACTERES	FIRMICUTES	1	42	4	10.5	2
184	IS110	DEFERRIBACTERES	GAMMAPROTEOBACTERIA	1	42	4	10.5	2
185	IS110	DEINOCOCCUS-THERMUS	GAMMAPROTEOBACTERIA	1	103	28	3.67857	1
186	IS110	DELTA/EPSILON SUBDIVISIONS	FIRMICUTES	1	312	313	0.996805	2
187	IS110	DELTA/EPSILON SUBDIVISIONS	NITROSPIRA	1	312	313	0.996805	2
188	IS110	FIRMICUTES	GAMMAPROTEOBACTERIA	39	9331	1891	4.93443	9
189	IS110	FIRMICUTES	NITROSPIRA	1	9331	1891	4.93443	9
190	IS110	FIRMICUTES	PLANCTOMYCETES	1	9331	1891	4.93443	9
191	IS110	FIRMICUTES	SOLIBACTERES	1	9331	1891	4.93443	9
192	IS110	FIRMICUTES	SPIROCHAETIA	3	9331	1891	4.93443	9
193	IS110	FIRMICUTES	STENOSARCHAEA GROUP	4	9331	1891	4.93443	9
194	IS110	FIRMICUTES	SYNERGISTIA	1	9331	1891	4.93443	9
195	IS110	FIRMICUTES	THERMODESULFOBACTERIA	1	9331	1891	4.93443	9
196	IS110	FIRMICUTES	THERMOTOGAE	5	9331	1891	4.93443	9
197	IS110	GAMMAPROTEOBACTERIA	PLANCTOMYCETES	2	11853	2662	4.45267	7
198	IS110	GAMMAPROTEOBACTERIA	SOLIBACTERES	1	11853	2662	4.45267	7
199	IS110	GAMMAPROTEOBACTERIA	SPIROCHAETIA	4	11853	2662	4.45267	7
200	IS110	GAMMAPROTEOBACTERIA	STENOSARCHAEA GROUP	5	11853	2662	4.45267	7
201	IS110	GAMMAPROTEOBACTERIA	SYNERGISTIA	1	11853	2662	4.45267	7
202	IS110	GAMMAPROTEOBACTERIA	THERMODESULFOBACTERIA	1	11853	2662	4.45267	7
203	IS110	GAMMAPROTEOBACTERIA	THERMOTOGAE	3	11853	2662	4.45267	7
204	IS110	PLANCTOMYCETES	THERMOTOGAE	1	93	15	6.2	1
205	IS110	SPIROCHAETIA	STENOSARCHAEA GROUP	1	1675	61	27.459	1
206	IS110	THERMODESULFOBACTERIA	THERMOTOGAE	1	75	4	18.75	1
207	IS1182	ACTINOBACTERIA	ALPHAPROTEOBACTERIA	1	484	935	0.517647	9
208	IS1182	ACTINOBACTERIA	BACTEROIDETES/CHLOROBI GROUP	2	484	935	0.517647	9
209	IS1182	ACTINOBACTERIA	CYANOBACTERIA/MELAINABACTERIA GROUP	1	484	935	0.517647	9
210	IS1182	ACTINOBACTERIA	FIRMICUTES	2	484	935	0.517647	9
211	IS1182	ACTINOBACTERIA	GAMMAPROTEOBACTERIA	1	484	935	0.517647	9
212	IS1182	ACTINOBACTERIA	METHANOMADA GROUP	1	484	935	0.517647	9
213	IS1182	ACTINOBACTERIA	PLANCTOMYCETES	1	484	935	0.517647	9
214	IS1182	ACTINOBACTERIA	SPIROCHAETIA	1	484	935	0.517647	9
215	IS1182	ACTINOBACTERIA	STENOSARCHAEA GROUP	1	484	935	0.517647	9
216	IS1182	ALPHAPROTEOBACTERIA	BACTEROIDETES/CHLOROBI GROUP	4	1819	668	2.72305	10
217	IS1182	ALPHAPROTEOBACTERIA	BETAPROTEOBACTERIA	2	1819	668	2.72305	10
218	IS1182	ALPHAPROTEOBACTERIA	CYANOBACTERIA/MELAINABACTERIA GROUP	2	1819	668	2.72305	10
219	IS1182	ALPHAPROTEOBACTERIA	FIRMICUTES	9	1819	668	2.72305	10
220	IS1182	ALPHAPROTEOBACTERIA	GAMMAPROTEOBACTERIA	3	1819	668	2.72305	10
221	IS1182	ALPHAPROTEOBACTERIA	METHANOMADA GROUP	1	1819	668	2.72305	10
222	IS1182	ALPHAPROTEOBACTERIA	NITROSPIRA	1	1819	668	2.72305	10
223	IS1182	ALPHAPROTEOBACTERIA	PLANCTOMYCETES	1	1819	668	2.72305	10
224	IS1182	ALPHAPROTEOBACTERIA	SPIROCHAETIA	1	1819	668	2.72305	10
225	IS1182	ALPHAPROTEOBACTERIA	STENOSARCHAEA GROUP	3	1819	668	2.72305	10
226	IS1182	BACTEROIDETES/CHLOROBI GROUP	BETAPROTEOBACTERIA	2	555	314	1.76752	8
227	IS1182	BACTEROIDETES/CHLOROBI GROUP	CYANOBACTERIA/MELAINABACTERIA GROUP	2	555	314	1.76752	8
228	IS1182	BACTEROIDETES/CHLOROBI GROUP	FIRMICUTES	2	555	314	1.76752	8
229	IS1182	BACTEROIDETES/CHLOROBI GROUP	GAMMAPROTEOBACTERIA	3	555	314	1.76752	8
230	IS1182	BACTEROIDETES/CHLOROBI GROUP	METHANOMADA GROUP	1	555	314	1.76752	8
231	IS1182	BACTEROIDETES/CHLOROBI GROUP	PLANCTOMYCETES	2	555	314	1.76752	8
232	IS1182	BACTEROIDETES/CHLOROBI GROUP	SPIROCHAETIA	1	555	314	1.76752	8
233	IS1182	BACTEROIDETES/CHLOROBI GROUP	STENOSARCHAEA GROUP	1	555	314	1.76752	8
234	IS1182	BETAPROTEOBACTERIA	CYANOBACTERIA/MELAINABACTERIA GROUP	1	1026	937	1.09498	2
235	IS1182	BETAPROTEOBACTERIA	GAMMAPROTEOBACTERIA	1	1026	937	1.09498	2
236	IS1182	CALDITRICHAE	CYANOBACTERIA/MELAINABACTERIA GROUP	1	60	1	60	1
237	IS1182	CYANOBACTERIA/MELAINABACTERIA GROUP	FIRMICUTES	1	239	89	2.68539	6
238	IS1182	CYANOBACTERIA/MELAINABACTERIA GROUP	GAMMAPROTEOBACTERIA	2	239	89	2.68539	6
239	IS1182	CYANOBACTERIA/MELAINABACTERIA GROUP	METHANOMADA GROUP	2	239	89	2.68539	6
240	IS1182	CYANOBACTERIA/MELAINABACTERIA GROUP	PLANCTOMYCETES	1	239	89	2.68539	6
241	IS1182	CYANOBACTERIA/MELAINABACTERIA GROUP	SPIROCHAETIA	1	239	89	2.68539	6
242	IS1182	CYANOBACTERIA/MELAINABACTERIA GROUP	STENOSARCHAEA GROUP	1	239	89	2.68539	6
243	IS1182	DELTA/EPSILON SUBDIVISIONS	FIRMICUTES	2	265	313	0.846645	1
244	IS1182	FIRMICUTES	GAMMAPROTEOBACTERIA	3	4618	1891	2.44209	5
245	IS1182	FIRMICUTES	METHANOMADA GROUP	1	4618	1891	2.44209	5
246	IS1182	FIRMICUTES	PLANCTOMYCETES	1	4618	1891	2.44209	5
247	IS1182	FIRMICUTES	SPIROCHAETIA	1	4618	1891	2.44209	5
248	IS1182	FIRMICUTES	STENOSARCHAEA GROUP	3	4618	1891	2.44209	5
249	IS1182	GAMMAPROTEOBACTERIA	METHANOMADA GROUP	1	1678	2662	0.630353	4
250	IS1182	GAMMAPROTEOBACTERIA	PLANCTOMYCETES	1	1678	2662	0.630353	4
251	IS1182	GAMMAPROTEOBACTERIA	SPIROCHAETIA	1	1678	2662	0.630353	4
252	IS1182	GAMMAPROTEOBACTERIA	STENOSARCHAEA GROUP	3	1678	2662	0.630353	4
253	IS1182	METHANOMADA GROUP	PLANCTOMYCETES	1	66	38	1.73684	3
254	IS1182	METHANOMADA GROUP	SPIROCHAETIA	1	66	38	1.73684	3
255	IS1182	METHANOMADA GROUP	STENOSARCHAEA GROUP	1	66	38	1.73684	3
256	IS1182	PLANCTOMYCETES	SPIROCHAETIA	1	55	15	3.66667	2
257	IS1182	PLANCTOMYCETES	STENOSARCHAEA GROUP	1	55	15	3.66667	2
258	IS1182	SPIROCHAETIA	STENOSARCHAEA GROUP	1	172	61	2.81967	1
259	IS1380	ACIDITHIOBACILLIA	ACTINOBACTERIA	2	63	5	12.6	11
260	IS1380	ACIDITHIOBACILLIA	ALPHAPROTEOBACTERIA	2	63	5	12.6	11
261	IS1380	ACIDITHIOBACILLIA	BACTEROIDETES/CHLOROBI GROUP	1	63	5	12.6	11
262	IS1380	ACIDITHIOBACILLIA	BETAPROTEOBACTERIA	1	63	5	12.6	11
263	IS1380	ACIDITHIOBACILLIA	CYANOBACTERIA/MELAINABACTERIA GROUP	3	63	5	12.6	11
264	IS1380	ACIDITHIOBACILLIA	DELTA/EPSILON SUBDIVISIONS	1	63	5	12.6	11
265	IS1380	ACIDITHIOBACILLIA	FIRMICUTES	2	63	5	12.6	11
266	IS1380	ACIDITHIOBACILLIA	GAMMAPROTEOBACTERIA	1	63	5	12.6	11
267	IS1380	ACIDITHIOBACILLIA	METHANOMADA GROUP	1	63	5	12.6	11
268	IS1380	ACIDITHIOBACILLIA	PLANCTOMYCETES	1	63	5	12.6	11
269	IS1380	ACIDITHIOBACILLIA	STENOSARCHAEA GROUP	1	63	5	12.6	11
270	IS1380	ACTINOBACTERIA	ALPHAPROTEOBACTERIA	9	3808	935	4.07273	11
271	IS1380	ACTINOBACTERIA	BACTEROIDETES/CHLOROBI GROUP	2	3808	935	4.07273	11
272	IS1380	ACTINOBACTERIA	BETAPROTEOBACTERIA	2	3808	935	4.07273	11
273	IS1380	ACTINOBACTERIA	CYANOBACTERIA/MELAINABACTERIA GROUP	4	3808	935	4.07273	11
274	IS1380	ACTINOBACTERIA	DEFERRIBACTERES	1	3808	935	4.07273	11
275	IS1380	ACTINOBACTERIA	DELTA/EPSILON SUBDIVISIONS	2	3808	935	4.07273	11
276	IS1380	ACTINOBACTERIA	FIRMICUTES	7	3808	935	4.07273	11
277	IS1380	ACTINOBACTERIA	GAMMAPROTEOBACTERIA	2	3808	935	4.07273	11
278	IS1380	ACTINOBACTERIA	METHANOMADA GROUP	1	3808	935	4.07273	11
279	IS1380	ACTINOBACTERIA	PLANCTOMYCETES	1	3808	935	4.07273	11
280	IS1380	ACTINOBACTERIA	STENOSARCHAEA GROUP	1	3808	935	4.07273	11
281	IS1380	ALPHAPROTEOBACTERIA	BACTEROIDETES/CHLOROBI GROUP	5	4211	668	6.30389	10
282	IS1380	ALPHAPROTEOBACTERIA	BETAPROTEOBACTERIA	2	4211	668	6.30389	10
283	IS1380	ALPHAPROTEOBACTERIA	CYANOBACTERIA/MELAINABACTERIA GROUP	6	4211	668	6.30389	10
284	IS1380	ALPHAPROTEOBACTERIA	DELTA/EPSILON SUBDIVISIONS	2	4211	668	6.30389	10
285	IS1380	ALPHAPROTEOBACTERIA	FIRMICUTES	7	4211	668	6.30389	10
286	IS1380	ALPHAPROTEOBACTERIA	GAMMAPROTEOBACTERIA	7	4211	668	6.30389	10
287	IS1380	ALPHAPROTEOBACTERIA	METHANOMADA GROUP	1	4211	668	6.30389	10
288	IS1380	ALPHAPROTEOBACTERIA	NITROSPIRA	3	4211	668	6.30389	10
289	IS1380	ALPHAPROTEOBACTERIA	PLANCTOMYCETES	1	4211	668	6.30389	10
290	IS1380	ALPHAPROTEOBACTERIA	STENOSARCHAEA GROUP	1	4211	668	6.30389	10
291	IS1380	BACTEROIDETES/CHLOROBI GROUP	BETAPROTEOBACTERIA	2	779	314	2.48089	9
292	IS1380	BACTEROIDETES/CHLOROBI GROUP	CALDITRICHAE	1	779	314	2.48089	9
293	IS1380	BACTEROIDETES/CHLOROBI GROUP	CYANOBACTERIA/MELAINABACTERIA GROUP	3	779	314	2.48089	9
294	IS1380	BACTEROIDETES/CHLOROBI GROUP	DELTA/EPSILON SUBDIVISIONS	1	779	314	2.48089	9
295	IS1380	BACTEROIDETES/CHLOROBI GROUP	FIRMICUTES	5	779	314	2.48089	9
296	IS1380	BACTEROIDETES/CHLOROBI GROUP	GAMMAPROTEOBACTERIA	4	779	314	2.48089	9
297	IS1380	BACTEROIDETES/CHLOROBI GROUP	METHANOMADA GROUP	1	779	314	2.48089	9
298	IS1380	BACTEROIDETES/CHLOROBI GROUP	PLANCTOMYCETES	1	779	314	2.48089	9
299	IS1380	BACTEROIDETES/CHLOROBI GROUP	STENOSARCHAEA GROUP	1	779	314	2.48089	9
300	IS1380	BETAPROTEOBACTERIA	CYANOBACTERIA/MELAINABACTERIA GROUP	1	564	937	0.601921	7
301	IS1380	BETAPROTEOBACTERIA	DEFERRIBACTERES	1	564	937	0.601921	7
302	IS1380	BETAPROTEOBACTERIA	FIRMICUTES	4	564	937	0.601921	7
303	IS1380	BETAPROTEOBACTERIA	GAMMAPROTEOBACTERIA	6	564	937	0.601921	7
304	IS1380	BETAPROTEOBACTERIA	METHANOMADA GROUP	1	564	937	0.601921	7
305	IS1380	BETAPROTEOBACTERIA	PLANCTOMYCETES	1	564	937	0.601921	7
306	IS1380	BETAPROTEOBACTERIA	STENOSARCHAEA GROUP	1	564	937	0.601921	7
307	IS1380	CALDITRICHAE	GAMMAPROTEOBACTERIA	1	21	1	21	1
308	IS1380	CYANOBACTERIA/MELAINABACTERIA GROUP	DELTA/EPSILON SUBDIVISIONS	1	1175	89	13.2022	6
309	IS1380	CYANOBACTERIA/MELAINABACTERIA GROUP	FIRMICUTES	5	1175	89	13.2022	6
310	IS1380	CYANOBACTERIA/MELAINABACTERIA GROUP	GAMMAPROTEOBACTERIA	1	1175	89	13.2022	6
311	IS1380	CYANOBACTERIA/MELAINABACTERIA GROUP	METHANOMADA GROUP	1	1175	89	13.2022	6
312	IS1380	CYANOBACTERIA/MELAINABACTERIA GROUP	PLANCTOMYCETES	1	1175	89	13.2022	6
313	IS1380	CYANOBACTERIA/MELAINABACTERIA GROUP	STENOSARCHAEA GROUP	1	1175	89	13.2022	6
314	IS1380	DELTA/EPSILON SUBDIVISIONS	FIRMICUTES	1	200	313	0.638978	2
315	IS1380	DELTA/EPSILON SUBDIVISIONS	GAMMAPROTEOBACTERIA	1	200	313	0.638978	2
316	IS1380	FIRMICUTES	GAMMAPROTEOBACTERIA	8	3433	1891	1.81544	5
317	IS1380	FIRMICUTES	METHANOMADA GROUP	1	3433	1891	1.81544	5
318	IS1380	FIRMICUTES	NITROSPIRA	3	3433	1891	1.81544	5
319	IS1380	FIRMICUTES	PLANCTOMYCETES	1	3433	1891	1.81544	5
320	IS1380	FIRMICUTES	STENOSARCHAEA GROUP	1	3433	1891	1.81544	5
321	IS1380	GAMMAPROTEOBACTERIA	METHANOMADA GROUP	1	4274	2662	1.60556	4
322	IS1380	GAMMAPROTEOBACTERIA	NITROSPIRA	1	4274	2662	1.60556	4
323	IS1380	GAMMAPROTEOBACTERIA	PLANCTOMYCETES	1	4274	2662	1.60556	4
324	IS1380	GAMMAPROTEOBACTERIA	STENOSARCHAEA GROUP	1	4274	2662	1.60556	4
325	IS1380	METHANOMADA GROUP	PLANCTOMYCETES	1	11	38	0.289474	2
326	IS1380	METHANOMADA GROUP	STENOSARCHAEA GROUP	1	11	38	0.289474	2
327	IS1380	PLANCTOMYCETES	STENOSARCHAEA GROUP	1	97	15	6.46667	1
328	IS1595	ACTINOBACTERIA	ALPHAPROTEOBACTERIA	2	667	935	0.713369	14
329	IS1595	ACTINOBACTERIA	BACTEROIDETES/CHLOROBI GROUP	4	667	935	0.713369	14
330	IS1595	ACTINOBACTERIA	BETAPROTEOBACTERIA	4	667	935	0.713369	14
331	IS1595	ACTINOBACTERIA	CYANOBACTERIA/MELAINABACTERIA GROUP	1	667	935	0.713369	14
332	IS1595	ACTINOBACTERIA	DEINOCOCCUS-THERMUS	1	667	935	0.713369	14
333	IS1595	ACTINOBACTERIA	DELTA/EPSILON SUBDIVISIONS	5	667	935	0.713369	14
334	IS1595	ACTINOBACTERIA	DIAFORARCHAEA GROUP	1	667	935	0.713369	14
335	IS1595	ACTINOBACTERIA	FIBROBACTERES	1	667	935	0.713369	14
336	IS1595	ACTINOBACTERIA	FIRMICUTES	7	667	935	0.713369	14
337	IS1595	ACTINOBACTERIA	FUSOBACTERIIA	2	667	935	0.713369	14
338	IS1595	ACTINOBACTERIA	GAMMAPROTEOBACTERIA	8	667	935	0.713369	14
339	IS1595	ACTINOBACTERIA	SPIROCHAETIA	2	667	935	0.713369	14
340	IS1595	ACTINOBACTERIA	STENOSARCHAEA GROUP	2	667	935	0.713369	14
341	IS1595	ACTINOBACTERIA	TENERICUTES	1	667	935	0.713369	14
342	IS1595	ALPHAPROTEOBACTERIA	BACTEROIDETES/CHLOROBI GROUP	4	4183	668	6.26198	12
343	IS1595	ALPHAPROTEOBACTERIA	BETAPROTEOBACTERIA	4	4183	668	6.26198	12
344	IS1595	ALPHAPROTEOBACTERIA	CYANOBACTERIA/MELAINABACTERIA GROUP	4	4183	668	6.26198	12
345	IS1595	ALPHAPROTEOBACTERIA	DELTA/EPSILON SUBDIVISIONS	5	4183	668	6.26198	12
346	IS1595	ALPHAPROTEOBACTERIA	DIAFORARCHAEA GROUP	1	4183	668	6.26198	12
347	IS1595	ALPHAPROTEOBACTERIA	FIBROBACTERES	1	4183	668	6.26198	12
348	IS1595	ALPHAPROTEOBACTERIA	FIRMICUTES	6	4183	668	6.26198	12
349	IS1595	ALPHAPROTEOBACTERIA	FUSOBACTERIIA	1	4183	668	6.26198	12
350	IS1595	ALPHAPROTEOBACTERIA	GAMMAPROTEOBACTERIA	16	4183	668	6.26198	12
351	IS1595	ALPHAPROTEOBACTERIA	SPIROCHAETIA	2	4183	668	6.26198	12
352	IS1595	ALPHAPROTEOBACTERIA	STENOSARCHAEA GROUP	1	4183	668	6.26198	12
353	IS1595	ALPHAPROTEOBACTERIA	TENERICUTES	1	4183	668	6.26198	12
354	IS1595	BACTEROIDETES/CHLOROBI GROUP	BETAPROTEOBACTERIA	1	1425	314	4.53822	11
355	IS1595	BACTEROIDETES/CHLOROBI GROUP	CYANOBACTERIA/MELAINABACTERIA GROUP	1	1425	314	4.53822	11
356	IS1595	BACTEROIDETES/CHLOROBI GROUP	DELTA/EPSILON SUBDIVISIONS	5	1425	314	4.53822	11
357	IS1595	BACTEROIDETES/CHLOROBI GROUP	DIAFORARCHAEA GROUP	1	1425	314	4.53822	11
358	IS1595	BACTEROIDETES/CHLOROBI GROUP	FIBROBACTERES	1	1425	314	4.53822	11
359	IS1595	BACTEROIDETES/CHLOROBI GROUP	FIRMICUTES	6	1425	314	4.53822	11
360	IS1595	BACTEROIDETES/CHLOROBI GROUP	FUSOBACTERIIA	1	1425	314	4.53822	11
361	IS1595	BACTEROIDETES/CHLOROBI GROUP	GAMMAPROTEOBACTERIA	10	1425	314	4.53822	11
362	IS1595	BACTEROIDETES/CHLOROBI GROUP	SPIROCHAETIA	2	1425	314	4.53822	11
363	IS1595	BACTEROIDETES/CHLOROBI GROUP	STENOSARCHAEA GROUP	2	1425	314	4.53822	11
364	IS1595	BACTEROIDETES/CHLOROBI GROUP	TENERICUTES	1	1425	314	4.53822	11
365	IS1595	BETAPROTEOBACTERIA	DELTA/EPSILON SUBDIVISIONS	4	7602	937	8.11313	5
366	IS1595	BETAPROTEOBACTERIA	FIRMICUTES	4	7602	937	8.11313	5
367	IS1595	BETAPROTEOBACTERIA	GAMMAPROTEOBACTERIA	11	7602	937	8.11313	5
368	IS1595	BETAPROTEOBACTERIA	SPIROCHAETIA	1	7602	937	8.11313	5
369	IS1595	BETAPROTEOBACTERIA	STENOSARCHAEA GROUP	1	7602	937	8.11313	5
370	IS1595	CYANOBACTERIA/MELAINABACTERIA GROUP	DELTA/EPSILON SUBDIVISIONS	1	174	89	1.95506	8
371	IS1595	CYANOBACTERIA/MELAINABACTERIA GROUP	DIAFORARCHAEA GROUP	1	174	89	1.95506	8
372	IS1595	CYANOBACTERIA/MELAINABACTERIA GROUP	FIBROBACTERES	1	174	89	1.95506	8
373	IS1595	CYANOBACTERIA/MELAINABACTERIA GROUP	FIRMICUTES	1	174	89	1.95506	8
374	IS1595	CYANOBACTERIA/MELAINABACTERIA GROUP	FUSOBACTERIIA	1	174	89	1.95506	8
375	IS1595	CYANOBACTERIA/MELAINABACTERIA GROUP	GAMMAPROTEOBACTERIA	3	174	89	1.95506	8
376	IS1595	CYANOBACTERIA/MELAINABACTERIA GROUP	SPIROCHAETIA	1	174	89	1.95506	8
377	IS1595	CYANOBACTERIA/MELAINABACTERIA GROUP	STENOSARCHAEA GROUP	1	174	89	1.95506	8
378	IS1595	DEINOCOCCUS-THERMUS	DELTA/EPSILON SUBDIVISIONS	1	55	28	1.96429	4
379	IS1595	DEINOCOCCUS-THERMUS	FIRMICUTES	1	55	28	1.96429	4
380	IS1595	DEINOCOCCUS-THERMUS	FUSOBACTERIIA	1	55	28	1.96429	4
381	IS1595	DEINOCOCCUS-THERMUS	GAMMAPROTEOBACTERIA	1	55	28	1.96429	4
382	IS1595	DELTA/EPSILON SUBDIVISIONS	DIAFORARCHAEA GROUP	1	994	313	3.17572	7
383	IS1595	DELTA/EPSILON SUBDIVISIONS	FIBROBACTERES	1	994	313	3.17572	7
384	IS1595	DELTA/EPSILON SUBDIVISIONS	FIRMICUTES	6	994	313	3.17572	7
385	IS1595	DELTA/EPSILON SUBDIVISIONS	FUSOBACTERIIA	2	994	313	3.17572	7
386	IS1595	DELTA/EPSILON SUBDIVISIONS	GAMMAPROTEOBACTERIA	9	994	313	3.17572	7
387	IS1595	DELTA/EPSILON SUBDIVISIONS	SPIROCHAETIA	3	994	313	3.17572	7
388	IS1595	DELTA/EPSILON SUBDIVISIONS	STENOSARCHAEA GROUP	2	994	313	3.17572	7
389	IS1595	DIAFORARCHAEA GROUP	FIBROBACTERES	1	11	13	0.846154	6
390	IS1595	DIAFORARCHAEA GROUP	FIRMICUTES	1	11	13	0.846154	6
391	IS1595	DIAFORARCHAEA GROUP	FUSOBACTERIIA	1	11	13	0.846154	6
392	IS1595	DIAFORARCHAEA GROUP	GAMMAPROTEOBACTERIA	1	11	13	0.846154	6
393	IS1595	DIAFORARCHAEA GROUP	SPIROCHAETIA	1	11	13	0.846154	6
394	IS1595	DIAFORARCHAEA GROUP	STENOSARCHAEA GROUP	1	11	13	0.846154	6
395	IS1595	FIBROBACTERES	FIRMICUTES	1	22	2	11	5
396	IS1595	FIBROBACTERES	FUSOBACTERIIA	1	22	2	11	5
397	IS1595	FIBROBACTERES	GAMMAPROTEOBACTERIA	1	22	2	11	5
398	IS1595	FIBROBACTERES	SPIROCHAETIA	1	22	2	11	5
399	IS1595	FIBROBACTERES	STENOSARCHAEA GROUP	1	22	2	11	5
400	IS1595	FIRMICUTES	FUSOBACTERIIA	2	3741	1891	1.97832	7
401	IS1595	FIRMICUTES	GAMMAPROTEOBACTERIA	9	3741	1891	1.97832	7
402	IS1595	FIRMICUTES	PLANCTOMYCETES	1	3741	1891	1.97832	7
403	IS1595	FIRMICUTES	SPIROCHAETIA	2	3741	1891	1.97832	7
404	IS1595	FIRMICUTES	STENOSARCHAEA GROUP	3	3741	1891	1.97832	7
405	IS1595	FIRMICUTES	TENERICUTES	1	3741	1891	1.97832	7
406	IS1595	FIRMICUTES	VERRUCOMICROBIA	1	3741	1891	1.97832	7
407	IS1595	FUSOBACTERIIA	GAMMAPROTEOBACTERIA	2	33	34	0.970588	3
408	IS1595	FUSOBACTERIIA	SPIROCHAETIA	1	33	34	0.970588	3
409	IS1595	FUSOBACTERIIA	STENOSARCHAEA GROUP	1	33	34	0.970588	3
410	IS1595	GAMMAPROTEOBACTERIA	SPIROCHAETIA	3	9756	2662	3.66491	3
411	IS1595	GAMMAPROTEOBACTERIA	STENOSARCHAEA GROUP	5	9756	2662	3.66491	3
412	IS1595	GAMMAPROTEOBACTERIA	TENERICUTES	1	9756	2662	3.66491	3
413	IS1595	SPIROCHAETIA	STENOSARCHAEA GROUP	3	140	61	2.29508	1
414	IS1634	ACIDITHIOBACILLIA	ACTINOBACTERIA	1	61	5	12.2	13
415	IS1634	ACIDITHIOBACILLIA	BACTEROIDETES/CHLOROBI GROUP	1	61	5	12.2	13
416	IS1634	ACIDITHIOBACILLIA	BETAPROTEOBACTERIA	1	61	5	12.2	13
417	IS1634	ACIDITHIOBACILLIA	CALDITRICHAE	1	61	5	12.2	13
418	IS1634	ACIDITHIOBACILLIA	CYANOBACTERIA/MELAINABACTERIA GROUP	1	61	5	12.2	13
419	IS1634	ACIDITHIOBACILLIA	DELTA/EPSILON SUBDIVISIONS	1	61	5	12.2	13
420	IS1634	ACIDITHIOBACILLIA	DIAFORARCHAEA GROUP	1	61	5	12.2	13
421	IS1634	ACIDITHIOBACILLIA	FIRMICUTES	1	61	5	12.2	13
422	IS1634	ACIDITHIOBACILLIA	GAMMAPROTEOBACTERIA	1	61	5	12.2	13
423	IS1634	ACIDITHIOBACILLIA	NITROSPIRA	1	61	5	12.2	13
424	IS1634	ACIDITHIOBACILLIA	PLANCTOMYCETES	1	61	5	12.2	13
425	IS1634	ACIDITHIOBACILLIA	TENERICUTES	1	61	5	12.2	13
426	IS1634	ACIDITHIOBACILLIA	VERRUCOMICROBIA	1	61	5	12.2	13
427	IS1634	ACTINOBACTERIA	BACTEROIDETES/CHLOROBI GROUP	1	440	935	0.470588	13
428	IS1634	ACTINOBACTERIA	BETAPROTEOBACTERIA	2	440	935	0.470588	13
429	IS1634	ACTINOBACTERIA	CALDITRICHAE	1	440	935	0.470588	13
430	IS1634	ACTINOBACTERIA	CYANOBACTERIA/MELAINABACTERIA GROUP	2	440	935	0.470588	13
431	IS1634	ACTINOBACTERIA	DELTA/EPSILON SUBDIVISIONS	1	440	935	0.470588	13
432	IS1634	ACTINOBACTERIA	DIAFORARCHAEA GROUP	3	440	935	0.470588	13
433	IS1634	ACTINOBACTERIA	FIRMICUTES	3	440	935	0.470588	13
434	IS1634	ACTINOBACTERIA	GAMMAPROTEOBACTERIA	1	440	935	0.470588	13
435	IS1634	ACTINOBACTERIA	NITROSPIRA	1	440	935	0.470588	13
436	IS1634	ACTINOBACTERIA	PLANCTOMYCETES	1	440	935	0.470588	13
437	IS1634	ACTINOBACTERIA	SPIROCHAETIA	1	440	935	0.470588	13
438	IS1634	ACTINOBACTERIA	TENERICUTES	1	440	935	0.470588	13
439	IS1634	ACTINOBACTERIA	VERRUCOMICROBIA	1	440	935	0.470588	13
440	IS1634	BACTEROIDETES/CHLOROBI GROUP	BETAPROTEOBACTERIA	1	177	314	0.563694	13
441	IS1634	BACTEROIDETES/CHLOROBI GROUP	CALDITRICHAE	1	177	314	0.563694	13
442	IS1634	BACTEROIDETES/CHLOROBI GROUP	CYANOBACTERIA/MELAINABACTERIA GROUP	1	177	314	0.563694	13
443	IS1634	BACTEROIDETES/CHLOROBI GROUP	DELTA/EPSILON SUBDIVISIONS	1	177	314	0.563694	13
444	IS1634	BACTEROIDETES/CHLOROBI GROUP	DIAFORARCHAEA GROUP	1	177	314	0.563694	13
445	IS1634	BACTEROIDETES/CHLOROBI GROUP	FIRMICUTES	3	177	314	0.563694	13
446	IS1634	BACTEROIDETES/CHLOROBI GROUP	GAMMAPROTEOBACTERIA	1	177	314	0.563694	13
447	IS1634	BACTEROIDETES/CHLOROBI GROUP	KIRITIMATIELLAEOTA	1	177	314	0.563694	13
448	IS1634	BACTEROIDETES/CHLOROBI GROUP	NITROSPIRA	1	177	314	0.563694	13
449	IS1634	BACTEROIDETES/CHLOROBI GROUP	PLANCTOMYCETES	1	177	314	0.563694	13
450	IS1634	BACTEROIDETES/CHLOROBI GROUP	STENOSARCHAEA GROUP	1	177	314	0.563694	13
451	IS1634	BACTEROIDETES/CHLOROBI GROUP	TENERICUTES	1	177	314	0.563694	13
452	IS1634	BACTEROIDETES/CHLOROBI GROUP	VERRUCOMICROBIA	1	177	314	0.563694	13
453	IS1634	BETAPROTEOBACTERIA	CALDITRICHAE	1	182	937	0.194237	11
454	IS1634	BETAPROTEOBACTERIA	CYANOBACTERIA/MELAINABACTERIA GROUP	1	182	937	0.194237	11
455	IS1634	BETAPROTEOBACTERIA	DELTA/EPSILON SUBDIVISIONS	1	182	937	0.194237	11
456	IS1634	BETAPROTEOBACTERIA	DIAFORARCHAEA GROUP	2	182	937	0.194237	11
457	IS1634	BETAPROTEOBACTERIA	FIRMICUTES	2	182	937	0.194237	11
458	IS1634	BETAPROTEOBACTERIA	GAMMAPROTEOBACTERIA	1	182	937	0.194237	11
459	IS1634	BETAPROTEOBACTERIA	NITROSPIRA	1	182	937	0.194237	11
460	IS1634	BETAPROTEOBACTERIA	PLANCTOMYCETES	1	182	937	0.194237	11
461	IS1634	BETAPROTEOBACTERIA	SPIROCHAETIA	1	182	937	0.194237	11
462	IS1634	BETAPROTEOBACTERIA	TENERICUTES	1	182	937	0.194237	11
463	IS1634	BETAPROTEOBACTERIA	VERRUCOMICROBIA	1	182	937	0.194237	11
464	IS1634	CALDITRICHAE	CYANOBACTERIA/MELAINABACTERIA GROUP	1	33	1	33	9
465	IS1634	CALDITRICHAE	DELTA/EPSILON SUBDIVISIONS	1	33	1	33	9
466	IS1634	CALDITRICHAE	DIAFORARCHAEA GROUP	1	33	1	33	9
467	IS1634	CALDITRICHAE	FIRMICUTES	1	33	1	33	9
468	IS1634	CALDITRICHAE	GAMMAPROTEOBACTERIA	1	33	1	33	9
469	IS1634	CALDITRICHAE	NITROSPIRA	1	33	1	33	9
470	IS1634	CALDITRICHAE	PLANCTOMYCETES	1	33	1	33	9
471	IS1634	CALDITRICHAE	TENERICUTES	1	33	1	33	9
472	IS1634	CALDITRICHAE	VERRUCOMICROBIA	1	33	1	33	9
473	IS1634	CHLOROFLEXI	DELTA/EPSILON SUBDIVISIONS	1	52	37	1.40541	1
474	IS1634	CYANOBACTERIA/MELAINABACTERIA GROUP	DELTA/EPSILON SUBDIVISIONS	2	1014	89	11.3933	9
475	IS1634	CYANOBACTERIA/MELAINABACTERIA GROUP	DIAFORARCHAEA GROUP	1	1014	89	11.3933	9
476	IS1634	CYANOBACTERIA/MELAINABACTERIA GROUP	FIRMICUTES	4	1014	89	11.3933	9
477	IS1634	CYANOBACTERIA/MELAINABACTERIA GROUP	GAMMAPROTEOBACTERIA	1	1014	89	11.3933	9
478	IS1634	CYANOBACTERIA/MELAINABACTERIA GROUP	NITROSPIRA	1	1014	89	11.3933	9
479	IS1634	CYANOBACTERIA/MELAINABACTERIA GROUP	PLANCTOMYCETES	1	1014	89	11.3933	9
480	IS1634	CYANOBACTERIA/MELAINABACTERIA GROUP	STENOSARCHAEA GROUP	2	1014	89	11.3933	9
481	IS1634	CYANOBACTERIA/MELAINABACTERIA GROUP	TENERICUTES	1	1014	89	11.3933	9
482	IS1634	CYANOBACTERIA/MELAINABACTERIA GROUP	VERRUCOMICROBIA	1	1014	89	11.3933	9
483	IS1634	DELTA/EPSILON SUBDIVISIONS	DIAFORARCHAEA GROUP	1	171	313	0.546326	8
484	IS1634	DELTA/EPSILON SUBDIVISIONS	FIRMICUTES	2	171	313	0.546326	8
485	IS1634	DELTA/EPSILON SUBDIVISIONS	GAMMAPROTEOBACTERIA	1	171	313	0.546326	8
486	IS1634	DELTA/EPSILON SUBDIVISIONS	NITROSPIRA	1	171	313	0.546326	8
487	IS1634	DELTA/EPSILON SUBDIVISIONS	PLANCTOMYCETES	1	171	313	0.546326	8
488	IS1634	DELTA/EPSILON SUBDIVISIONS	STENOSARCHAEA GROUP	1	171	313	0.546326	8
489	IS1634	DELTA/EPSILON SUBDIVISIONS	TENERICUTES	1	171	313	0.546326	8
490	IS1634	DELTA/EPSILON SUBDIVISIONS	VERRUCOMICROBIA	1	171	313	0.546326	8
491	IS1634	DIAFORARCHAEA GROUP	FIRMICUTES	2	128	13	9.84615	8
492	IS1634	DIAFORARCHAEA GROUP	GAMMAPROTEOBACTERIA	1	128	13	9.84615	8
493	IS1634	DIAFORARCHAEA GROUP	NITROSPIRA	1	128	13	9.84615	8
494	IS1634	DIAFORARCHAEA GROUP	PLANCTOMYCETES	1	128	13	9.84615	8
495	IS1634	DIAFORARCHAEA GROUP	SPIROCHAETIA	1	128	13	9.84615	8
496	IS1634	DIAFORARCHAEA GROUP	STENOSARCHAEA GROUP	1	128	13	9.84615	8
497	IS1634	DIAFORARCHAEA GROUP	TENERICUTES	1	128	13	9.84615	8
498	IS1634	DIAFORARCHAEA GROUP	VERRUCOMICROBIA	1	128	13	9.84615	8
499	IS1634	FIRMICUTES	GAMMAPROTEOBACTERIA	1	1410	1891	0.745637	7
500	IS1634	FIRMICUTES	NITROSPIRA	1	1410	1891	0.745637	7
501	IS1634	FIRMICUTES	PLANCTOMYCETES	1	1410	1891	0.745637	7
502	IS1634	FIRMICUTES	SPIROCHAETIA	1	1410	1891	0.745637	7
503	IS1634	FIRMICUTES	STENOSARCHAEA GROUP	4	1410	1891	0.745637	7
504	IS1634	FIRMICUTES	TENERICUTES	2	1410	1891	0.745637	7
505	IS1634	FIRMICUTES	VERRUCOMICROBIA	1	1410	1891	0.745637	7
506	IS1634	GAMMAPROTEOBACTERIA	NITROSPIRA	1	341	2662	0.128099	5
507	IS1634	GAMMAPROTEOBACTERIA	PLANCTOMYCETES	1	341	2662	0.128099	5
508	IS1634	GAMMAPROTEOBACTERIA	STENOSARCHAEA GROUP	2	341	2662	0.128099	5
509	IS1634	GAMMAPROTEOBACTERIA	TENERICUTES	1	341	2662	0.128099	5
510	IS1634	GAMMAPROTEOBACTERIA	VERRUCOMICROBIA	1	341	2662	0.128099	5
511	IS1634	NITROSPIRA	PLANCTOMYCETES	1	11	9	1.22222	3
512	IS1634	NITROSPIRA	TENERICUTES	1	11	9	1.22222	3
513	IS1634	NITROSPIRA	VERRUCOMICROBIA	1	11	9	1.22222	3
514	IS1634	PLANCTOMYCETES	TENERICUTES	1	66	15	4.4	2
515	IS1634	PLANCTOMYCETES	VERRUCOMICROBIA	1	66	15	4.4	2
516	IS1634	STENOSARCHAEA GROUP	TENERICUTES	1	1290	88	14.6591	1
517	IS1634	TENERICUTES	VERRUCOMICROBIA	1	1401	120	11.675	1
518	IS200/IS605	ACTINOBACTERIA	ALPHAPROTEOBACTERIA	3	1047	935	1.11979	11
519	IS200/IS605	ACTINOBACTERIA	BACTEROIDETES/CHLOROBI GROUP	3	1047	935	1.11979	11
520	IS200/IS605	ACTINOBACTERIA	BETAPROTEOBACTERIA	2	1047	935	1.11979	11
521	IS200/IS605	ACTINOBACTERIA	CRENARCHAEOTA	3	1047	935	1.11979	11
522	IS200/IS605	ACTINOBACTERIA	CYANOBACTERIA/MELAINABACTERIA GROUP	9	1047	935	1.11979	11
523	IS200/IS605	ACTINOBACTERIA	FIRMICUTES	13	1047	935	1.11979	11
524	IS200/IS605	ACTINOBACTERIA	GAMMAPROTEOBACTERIA	7	1047	935	1.11979	11
525	IS200/IS605	ACTINOBACTERIA	METHANOMADA GROUP	1	1047	935	1.11979	11
526	IS200/IS605	ACTINOBACTERIA	NITROSPIRA	1	1047	935	1.11979	11
527	IS200/IS605	ACTINOBACTERIA	STENOSARCHAEA GROUP	8	1047	935	1.11979	11
528	IS200/IS605	ACTINOBACTERIA	THERMOCOCCI	3	1047	935	1.11979	11
529	IS200/IS605	ALPHAPROTEOBACTERIA	BACTEROIDETES/CHLOROBI GROUP	1	804	668	1.20359	14
530	IS200/IS605	ALPHAPROTEOBACTERIA	BETAPROTEOBACTERIA	1	804	668	1.20359	14
531	IS200/IS605	ALPHAPROTEOBACTERIA	CANDIDATUS MICRARCHAEOTA	1	804	668	1.20359	14
532	IS200/IS605	ALPHAPROTEOBACTERIA	CRENARCHAEOTA	1	804	668	1.20359	14
533	IS200/IS605	ALPHAPROTEOBACTERIA	CYANOBACTERIA/MELAINABACTERIA GROUP	4	804	668	1.20359	14
534	IS200/IS605	ALPHAPROTEOBACTERIA	DEINOCOCCUS-THERMUS	1	804	668	1.20359	14
535	IS200/IS605	ALPHAPROTEOBACTERIA	DIAFORARCHAEA GROUP	1	804	668	1.20359	14
536	IS200/IS605	ALPHAPROTEOBACTERIA	FIRMICUTES	7	804	668	1.20359	14
537	IS200/IS605	ALPHAPROTEOBACTERIA	GAMMAPROTEOBACTERIA	3	804	668	1.20359	14
538	IS200/IS605	ALPHAPROTEOBACTERIA	METHANOMADA GROUP	2	804	668	1.20359	14
539	IS200/IS605	ALPHAPROTEOBACTERIA	NITROSPIRA	1	804	668	1.20359	14
540	IS200/IS605	ALPHAPROTEOBACTERIA	SPIROCHAETIA	1	804	668	1.20359	14
541	IS200/IS605	ALPHAPROTEOBACTERIA	STENOSARCHAEA GROUP	2	804	668	1.20359	14
542	IS200/IS605	ALPHAPROTEOBACTERIA	VERRUCOMICROBIA	1	804	668	1.20359	14
543	IS200/IS605	AQUIFICAE	CYANOBACTERIA/MELAINABACTERIA GROUP	7	170	16	10.625	5
544	IS200/IS605	AQUIFICAE	DELTA/EPSILON SUBDIVISIONS	1	170	16	10.625	5
545	IS200/IS605	AQUIFICAE	FIRMICUTES	7	170	16	10.625	5
546	IS200/IS605	AQUIFICAE	GAMMAPROTEOBACTERIA	3	170	16	10.625	5
547	IS200/IS605	AQUIFICAE	STENOSARCHAEA GROUP	1	170	16	10.625	5
548	IS200/IS605	ARCHAEOGLOBI	CYANOBACTERIA/MELAINABACTERIA GROUP	1	54	7	7.71429	1
549	IS200/IS605	BACTEROIDETES/CHLOROBI GROUP	BETAPROTEOBACTERIA	2	416	314	1.32484	13
550	IS200/IS605	BACTEROIDETES/CHLOROBI GROUP	CANDIDATUS MICRARCHAEOTA	1	416	314	1.32484	13
551	IS200/IS605	BACTEROIDETES/CHLOROBI GROUP	CRENARCHAEOTA	2	416	314	1.32484	13
552	IS200/IS605	BACTEROIDETES/CHLOROBI GROUP	CYANOBACTERIA/MELAINABACTERIA GROUP	7	416	314	1.32484	13
553	IS200/IS605	BACTEROIDETES/CHLOROBI GROUP	DIAFORARCHAEA GROUP	1	416	314	1.32484	13
554	IS200/IS605	BACTEROIDETES/CHLOROBI GROUP	FIRMICUTES	7	416	314	1.32484	13
555	IS200/IS605	BACTEROIDETES/CHLOROBI GROUP	GAMMAPROTEOBACTERIA	3	416	314	1.32484	13
556	IS200/IS605	BACTEROIDETES/CHLOROBI GROUP	METHANOMADA GROUP	1	416	314	1.32484	13
557	IS200/IS605	BACTEROIDETES/CHLOROBI GROUP	SPIROCHAETIA	1	416	314	1.32484	13
558	IS200/IS605	BACTEROIDETES/CHLOROBI GROUP	STENOSARCHAEA GROUP	4	416	314	1.32484	13
559	IS200/IS605	BACTEROIDETES/CHLOROBI GROUP	THERMOCOCCI	1	416	314	1.32484	13
560	IS200/IS605	BACTEROIDETES/CHLOROBI GROUP	THERMOTOGAE	1	416	314	1.32484	13
561	IS200/IS605	BACTEROIDETES/CHLOROBI GROUP	VERRUCOMICROBIA	1	416	314	1.32484	13
562	IS200/IS605	BETAPROTEOBACTERIA	CANDIDATUS MICRARCHAEOTA	1	974	937	1.03949	13
563	IS200/IS605	BETAPROTEOBACTERIA	CRENARCHAEOTA	2	974	937	1.03949	13
564	IS200/IS605	BETAPROTEOBACTERIA	CYANOBACTERIA/MELAINABACTERIA GROUP	4	974	937	1.03949	13
565	IS200/IS605	BETAPROTEOBACTERIA	DEINOCOCCUS-THERMUS	1	974	937	1.03949	13
566	IS200/IS605	BETAPROTEOBACTERIA	DIAFORARCHAEA GROUP	1	974	937	1.03949	13
567	IS200/IS605	BETAPROTEOBACTERIA	FIRMICUTES	6	974	937	1.03949	13
568	IS200/IS605	BETAPROTEOBACTERIA	GAMMAPROTEOBACTERIA	8	974	937	1.03949	13
569	IS200/IS605	BETAPROTEOBACTERIA	METHANOMADA GROUP	1	974	937	1.03949	13
570	IS200/IS605	BETAPROTEOBACTERIA	SPIROCHAETIA	1	974	937	1.03949	13
571	IS200/IS605	BETAPROTEOBACTERIA	STENOSARCHAEA GROUP	4	974	937	1.03949	13
572	IS200/IS605	BETAPROTEOBACTERIA	THERMOCOCCI	1	974	937	1.03949	13
573	IS200/IS605	BETAPROTEOBACTERIA	THERMOTOGAE	1	974	937	1.03949	13
574	IS200/IS605	BETAPROTEOBACTERIA	VERRUCOMICROBIA	1	974	937	1.03949	13
575	IS200/IS605	CANDIDATUS KORARCHAEOTA	STENOSARCHAEA GROUP	1	42	nd	nd	1
576	IS200/IS605	CANDIDATUS MICRARCHAEOTA	CRENARCHAEOTA	1	33	nd	nd	10
577	IS200/IS605	CANDIDATUS MICRARCHAEOTA	CYANOBACTERIA/MELAINABACTERIA GROUP	1	33	nd	nd	10
578	IS200/IS605	CANDIDATUS MICRARCHAEOTA	DELTA/EPSILON SUBDIVISIONS	1	33	nd	nd	10
579	IS200/IS605	CANDIDATUS MICRARCHAEOTA	DIAFORARCHAEA GROUP	1	33	nd	nd	10
580	IS200/IS605	CANDIDATUS MICRARCHAEOTA	FIRMICUTES	1	33	nd	nd	10
581	IS200/IS605	CANDIDATUS MICRARCHAEOTA	GAMMAPROTEOBACTERIA	1	33	nd	nd	10
582	IS200/IS605	CANDIDATUS MICRARCHAEOTA	METHANOMADA GROUP	1	33	nd	nd	10
583	IS200/IS605	CANDIDATUS MICRARCHAEOTA	SPIROCHAETIA	1	33	nd	nd	10
584	IS200/IS605	CANDIDATUS MICRARCHAEOTA	STENOSARCHAEA GROUP	1	33	nd	nd	10
585	IS200/IS605	CANDIDATUS MICRARCHAEOTA	VERRUCOMICROBIA	1	33	nd	nd	10
586	IS200/IS605	CHLOROFLEXI	DEINOCOCCUS-THERMUS	1	78	37	2.10811	2
587	IS200/IS605	CHLOROFLEXI	GAMMAPROTEOBACTERIA	1	78	37	2.10811	2
588	IS200/IS605	CRENARCHAEOTA	CYANOBACTERIA/MELAINABACTERIA GROUP	6	1216	49	24.8163	10
589	IS200/IS605	CRENARCHAEOTA	DELTA/EPSILON SUBDIVISIONS	1	1216	49	24.8163	10
590	IS200/IS605	CRENARCHAEOTA	DIAFORARCHAEA GROUP	1	1216	49	24.8163	10
591	IS200/IS605	CRENARCHAEOTA	FIRMICUTES	6	1216	49	24.8163	10
592	IS200/IS605	CRENARCHAEOTA	GAMMAPROTEOBACTERIA	1	1216	49	24.8163	10
593	IS200/IS605	CRENARCHAEOTA	METHANOMADA GROUP	1	1216	49	24.8163	10
594	IS200/IS605	CRENARCHAEOTA	SPIROCHAETIA	1	1216	49	24.8163	10
595	IS200/IS605	CRENARCHAEOTA	STENOSARCHAEA GROUP	7	1216	49	24.8163	10
596	IS200/IS605	CRENARCHAEOTA	THERMOCOCCI	1	1216	49	24.8163	10
597	IS200/IS605	CRENARCHAEOTA	VERRUCOMICROBIA	1	1216	49	24.8163	10
598	IS200/IS605	CYANOBACTERIA/MELAINABACTERIA GROUP	DEINOCOCCUS-THERMUS	1	6070	89	68.2022	14
599	IS200/IS605	CYANOBACTERIA/MELAINABACTERIA GROUP	DELTA/EPSILON SUBDIVISIONS	1	6070	89	68.2022	14
600	IS200/IS605	CYANOBACTERIA/MELAINABACTERIA GROUP	DIAFORARCHAEA GROUP	2	6070	89	68.2022	14
601	IS200/IS605	CYANOBACTERIA/MELAINABACTERIA GROUP	FIRMICUTES	36	6070	89	68.2022	14
602	IS200/IS605	CYANOBACTERIA/MELAINABACTERIA GROUP	FUSOBACTERIIA	1	6070	89	68.2022	14
603	IS200/IS605	CYANOBACTERIA/MELAINABACTERIA GROUP	GAMMAPROTEOBACTERIA	26	6070	89	68.2022	14
604	IS200/IS605	CYANOBACTERIA/MELAINABACTERIA GROUP	METHANOMADA GROUP	2	6070	89	68.2022	14
605	IS200/IS605	CYANOBACTERIA/MELAINABACTERIA GROUP	NITROSPIRA	1	6070	89	68.2022	14
606	IS200/IS605	CYANOBACTERIA/MELAINABACTERIA GROUP	PLANCTOMYCETES	1	6070	89	68.2022	14
607	IS200/IS605	CYANOBACTERIA/MELAINABACTERIA GROUP	SPIROCHAETIA	1	6070	89	68.2022	14
608	IS200/IS605	CYANOBACTERIA/MELAINABACTERIA GROUP	STENOSARCHAEA GROUP	27	6070	89	68.2022	14
609	IS200/IS605	CYANOBACTERIA/MELAINABACTERIA GROUP	THERMOCOCCI	4	6070	89	68.2022	14
610	IS200/IS605	CYANOBACTERIA/MELAINABACTERIA GROUP	THERMOTOGAE	2	6070	89	68.2022	14
611	IS200/IS605	CYANOBACTERIA/MELAINABACTERIA GROUP	VERRUCOMICROBIA	2	6070	89	68.2022	14
612	IS200/IS605	DEINOCOCCUS-THERMUS	FIRMICUTES	4	192	28	6.85714	3
613	IS200/IS605	DEINOCOCCUS-THERMUS	GAMMAPROTEOBACTERIA	4	192	28	6.85714	3
614	IS200/IS605	DEINOCOCCUS-THERMUS	STENOSARCHAEA GROUP	1	192	28	6.85714	3
615	IS200/IS605	DELTA/EPSILON SUBDIVISIONS	FIRMICUTES	3	1052	313	3.36102	2
616	IS200/IS605	DELTA/EPSILON SUBDIVISIONS	GAMMAPROTEOBACTERIA	1	1052	313	3.36102	2
617	IS200/IS605	DIAFORARCHAEA GROUP	FIRMICUTES	2	171	13	13.1538	6
618	IS200/IS605	DIAFORARCHAEA GROUP	GAMMAPROTEOBACTERIA	2	171	13	13.1538	6
619	IS200/IS605	DIAFORARCHAEA GROUP	METHANOMADA GROUP	1	171	13	13.1538	6
620	IS200/IS605	DIAFORARCHAEA GROUP	SPIROCHAETIA	1	171	13	13.1538	6
621	IS200/IS605	DIAFORARCHAEA GROUP	STENOSARCHAEA GROUP	1	171	13	13.1538	6
622	IS200/IS605	DIAFORARCHAEA GROUP	VERRUCOMICROBIA	1	171	13	13.1538	6
623	IS200/IS605	FIRMICUTES	FUSOBACTERIIA	2	11241	1891	5.94447	9
624	IS200/IS605	FIRMICUTES	GAMMAPROTEOBACTERIA	32	11241	1891	5.94447	9
625	IS200/IS605	FIRMICUTES	METHANOMADA GROUP	2	11241	1891	5.94447	9
626	IS200/IS605	FIRMICUTES	NITROSPIRA	1	11241	1891	5.94447	9
627	IS200/IS605	FIRMICUTES	SPIROCHAETIA	1	11241	1891	5.94447	9
628	IS200/IS605	FIRMICUTES	STENOSARCHAEA GROUP	25	11241	1891	5.94447	9
629	IS200/IS605	FIRMICUTES	THERMOCOCCI	5	11241	1891	5.94447	9
630	IS200/IS605	FIRMICUTES	THERMOTOGAE	3	11241	1891	5.94447	9
631	IS200/IS605	FIRMICUTES	VERRUCOMICROBIA	3	11241	1891	5.94447	9
632	IS200/IS605	FUSOBACTERIIA	GAMMAPROTEOBACTERIA	1	429	34	12.6176	2
633	IS200/IS605	FUSOBACTERIIA	THERMOTOGAE	1	429	34	12.6176	2
634	IS200/IS605	GAMMAPROTEOBACTERIA	METHANOMADA GROUP	1	8334	2662	3.13073	6
635	IS200/IS605	GAMMAPROTEOBACTERIA	SPIROCHAETIA	1	8334	2662	3.13073	6
636	IS200/IS605	GAMMAPROTEOBACTERIA	STENOSARCHAEA GROUP	15	8334	2662	3.13073	6
637	IS200/IS605	GAMMAPROTEOBACTERIA	THERMOCOCCI	4	8334	2662	3.13073	6
638	IS200/IS605	GAMMAPROTEOBACTERIA	THERMOTOGAE	4	8334	2662	3.13073	6
639	IS200/IS605	GAMMAPROTEOBACTERIA	VERRUCOMICROBIA	1	8334	2662	3.13073	6
640	IS200/IS605	METHANOMADA GROUP	NITROSPIRA	1	95	38	2.5	4
641	IS200/IS605	METHANOMADA GROUP	SPIROCHAETIA	1	95	38	2.5	4
642	IS200/IS605	METHANOMADA GROUP	STENOSARCHAEA GROUP	1	95	38	2.5	4
643	IS200/IS605	METHANOMADA GROUP	VERRUCOMICROBIA	1	95	38	2.5	4
644	IS200/IS605	SPIROCHAETIA	STENOSARCHAEA GROUP	1	76	61	1.2459	2
645	IS200/IS605	SPIROCHAETIA	VERRUCOMICROBIA	1	76	61	1.2459	2
646	IS200/IS605	STENOSARCHAEA GROUP	THERMOCOCCI	8	5810	88	66.0227	3
647	IS200/IS605	STENOSARCHAEA GROUP	THERMOTOGAE	3	5810	88	66.0227	3
648	IS200/IS605	STENOSARCHAEA GROUP	VERRUCOMICROBIA	1	5810	88	66.0227	3
649	IS200/IS605	THERMOCOCCI	THERMOTOGAE	1	348	39	8.92308	1
650	IS21	ACIDITHIOBACILLIA	ACIDOBACTERIIA	1	179	5	35.8	16
651	IS21	ACIDITHIOBACILLIA	ACTINOBACTERIA	2	179	5	35.8	16
652	IS21	ACIDITHIOBACILLIA	ALPHAPROTEOBACTERIA	1	179	5	35.8	16
653	IS21	ACIDITHIOBACILLIA	BACTEROIDETES/CHLOROBI GROUP	1	179	5	35.8	16
654	IS21	ACIDITHIOBACILLIA	BETAPROTEOBACTERIA	1	179	5	35.8	16
655	IS21	ACIDITHIOBACILLIA	CYANOBACTERIA/MELAINABACTERIA GROUP	1	179	5	35.8	16
656	IS21	ACIDITHIOBACILLIA	DEFERRIBACTERES	1	179	5	35.8	16
657	IS21	ACIDITHIOBACILLIA	DELTA/EPSILON SUBDIVISIONS	1	179	5	35.8	16
658	IS21	ACIDITHIOBACILLIA	FIRMICUTES	1	179	5	35.8	16
659	IS21	ACIDITHIOBACILLIA	GAMMAPROTEOBACTERIA	1	179	5	35.8	16
660	IS21	ACIDITHIOBACILLIA	KIRITIMATIELLAEOTA	1	179	5	35.8	16
661	IS21	ACIDITHIOBACILLIA	PLANCTOMYCETES	1	179	5	35.8	16
662	IS21	ACIDITHIOBACILLIA	SOLIBACTERES	1	179	5	35.8	16
663	IS21	ACIDITHIOBACILLIA	STENOSARCHAEA GROUP	1	179	5	35.8	16
664	IS21	ACIDITHIOBACILLIA	TENERICUTES	1	179	5	35.8	16
665	IS21	ACIDITHIOBACILLIA	THERMOTOGAE	1	179	5	35.8	16
666	IS21	ACIDOBACTERIIA	ACTINOBACTERIA	2	26	6	4.33333	15
667	IS21	ACIDOBACTERIIA	ALPHAPROTEOBACTERIA	2	26	6	4.33333	15
668	IS21	ACIDOBACTERIIA	BACTEROIDETES/CHLOROBI GROUP	2	26	6	4.33333	15
669	IS21	ACIDOBACTERIIA	BETAPROTEOBACTERIA	2	26	6	4.33333	15
670	IS21	ACIDOBACTERIIA	CYANOBACTERIA/MELAINABACTERIA GROUP	1	26	6	4.33333	15
671	IS21	ACIDOBACTERIIA	DEFERRIBACTERES	1	26	6	4.33333	15
672	IS21	ACIDOBACTERIIA	DELTA/EPSILON SUBDIVISIONS	1	26	6	4.33333	15
673	IS21	ACIDOBACTERIIA	FIRMICUTES	2	26	6	4.33333	15
674	IS21	ACIDOBACTERIIA	GAMMAPROTEOBACTERIA	2	26	6	4.33333	15
675	IS21	ACIDOBACTERIIA	KIRITIMATIELLAEOTA	1	26	6	4.33333	15
676	IS21	ACIDOBACTERIIA	PLANCTOMYCETES	1	26	6	4.33333	15
677	IS21	ACIDOBACTERIIA	SOLIBACTERES	1	26	6	4.33333	15
678	IS21	ACIDOBACTERIIA	STENOSARCHAEA GROUP	2	26	6	4.33333	15
679	IS21	ACIDOBACTERIIA	TENERICUTES	1	26	6	4.33333	15
680	IS21	ACIDOBACTERIIA	THERMOTOGAE	1	26	6	4.33333	15
681	IS21	ACTINOBACTERIA	ALPHAPROTEOBACTERIA	10	4806	935	5.14011	14
682	IS21	ACTINOBACTERIA	BACTEROIDETES/CHLOROBI GROUP	2	4806	935	5.14011	14
683	IS21	ACTINOBACTERIA	BETAPROTEOBACTERIA	4	4806	935	5.14011	14
684	IS21	ACTINOBACTERIA	CYANOBACTERIA/MELAINABACTERIA GROUP	1	4806	935	5.14011	14
685	IS21	ACTINOBACTERIA	DEFERRIBACTERES	1	4806	935	5.14011	14
686	IS21	ACTINOBACTERIA	DELTA/EPSILON SUBDIVISIONS	1	4806	935	5.14011	14
687	IS21	ACTINOBACTERIA	FIRMICUTES	3	4806	935	5.14011	14
688	IS21	ACTINOBACTERIA	GAMMAPROTEOBACTERIA	6	4806	935	5.14011	14
689	IS21	ACTINOBACTERIA	KIRITIMATIELLAEOTA	1	4806	935	5.14011	14
690	IS21	ACTINOBACTERIA	PLANCTOMYCETES	1	4806	935	5.14011	14
691	IS21	ACTINOBACTERIA	SOLIBACTERES	1	4806	935	5.14011	14
692	IS21	ACTINOBACTERIA	STENOSARCHAEA GROUP	2	4806	935	5.14011	14
693	IS21	ACTINOBACTERIA	TENERICUTES	1	4806	935	5.14011	14
694	IS21	ACTINOBACTERIA	THERMOTOGAE	1	4806	935	5.14011	14
695	IS21	ALPHAPROTEOBACTERIA	BACTEROIDETES/CHLOROBI GROUP	3	5230	668	7.82934	15
696	IS21	ALPHAPROTEOBACTERIA	BETAPROTEOBACTERIA	11	5230	668	7.82934	15
697	IS21	ALPHAPROTEOBACTERIA	CYANOBACTERIA/MELAINABACTERIA GROUP	1	5230	668	7.82934	15
698	IS21	ALPHAPROTEOBACTERIA	DEFERRIBACTERES	1	5230	668	7.82934	15
699	IS21	ALPHAPROTEOBACTERIA	DEINOCOCCUS-THERMUS	1	5230	668	7.82934	15
700	IS21	ALPHAPROTEOBACTERIA	DELTA/EPSILON SUBDIVISIONS	3	5230	668	7.82934	15
701	IS21	ALPHAPROTEOBACTERIA	FIRMICUTES	7	5230	668	7.82934	15
702	IS21	ALPHAPROTEOBACTERIA	GAMMAPROTEOBACTERIA	13	5230	668	7.82934	15
703	IS21	ALPHAPROTEOBACTERIA	KIRITIMATIELLAEOTA	1	5230	668	7.82934	15
704	IS21	ALPHAPROTEOBACTERIA	NITROSPIRA	1	5230	668	7.82934	15
705	IS21	ALPHAPROTEOBACTERIA	PLANCTOMYCETES	1	5230	668	7.82934	15
706	IS21	ALPHAPROTEOBACTERIA	SOLIBACTERES	1	5230	668	7.82934	15
707	IS21	ALPHAPROTEOBACTERIA	STENOSARCHAEA GROUP	2	5230	668	7.82934	15
708	IS21	ALPHAPROTEOBACTERIA	TENERICUTES	1	5230	668	7.82934	15
709	IS21	ALPHAPROTEOBACTERIA	THERMOTOGAE	1	5230	668	7.82934	15
710	IS21	BACTEROIDETES/CHLOROBI GROUP	BETAPROTEOBACTERIA	2	805	314	2.56369	12
711	IS21	BACTEROIDETES/CHLOROBI GROUP	CYANOBACTERIA/MELAINABACTERIA GROUP	1	805	314	2.56369	12
712	IS21	BACTEROIDETES/CHLOROBI GROUP	DEFERRIBACTERES	1	805	314	2.56369	12
713	IS21	BACTEROIDETES/CHLOROBI GROUP	DELTA/EPSILON SUBDIVISIONS	1	805	314	2.56369	12
714	IS21	BACTEROIDETES/CHLOROBI GROUP	FIRMICUTES	2	805	314	2.56369	12
715	IS21	BACTEROIDETES/CHLOROBI GROUP	GAMMAPROTEOBACTERIA	3	805	314	2.56369	12
716	IS21	BACTEROIDETES/CHLOROBI GROUP	KIRITIMATIELLAEOTA	1	805	314	2.56369	12
717	IS21	BACTEROIDETES/CHLOROBI GROUP	PLANCTOMYCETES	1	805	314	2.56369	12
718	IS21	BACTEROIDETES/CHLOROBI GROUP	SOLIBACTERES	1	805	314	2.56369	12
719	IS21	BACTEROIDETES/CHLOROBI GROUP	STENOSARCHAEA GROUP	2	805	314	2.56369	12
720	IS21	BACTEROIDETES/CHLOROBI GROUP	TENERICUTES	1	805	314	2.56369	12
721	IS21	BACTEROIDETES/CHLOROBI GROUP	THERMOTOGAE	1	805	314	2.56369	12
722	IS21	BETAPROTEOBACTERIA	CYANOBACTERIA/MELAINABACTERIA GROUP	1	2906	937	3.10139	12
723	IS21	BETAPROTEOBACTERIA	DEFERRIBACTERES	1	2906	937	3.10139	12
724	IS21	BETAPROTEOBACTERIA	DELTA/EPSILON SUBDIVISIONS	3	2906	937	3.10139	12
725	IS21	BETAPROTEOBACTERIA	FIRMICUTES	5	2906	937	3.10139	12
726	IS21	BETAPROTEOBACTERIA	GAMMAPROTEOBACTERIA	9	2906	937	3.10139	12
727	IS21	BETAPROTEOBACTERIA	KIRITIMATIELLAEOTA	1	2906	937	3.10139	12
728	IS21	BETAPROTEOBACTERIA	NITROSPIRA	1	2906	937	3.10139	12
729	IS21	BETAPROTEOBACTERIA	PLANCTOMYCETES	1	2906	937	3.10139	12
730	IS21	BETAPROTEOBACTERIA	SOLIBACTERES	1	2906	937	3.10139	12
731	IS21	BETAPROTEOBACTERIA	STENOSARCHAEA GROUP	2	2906	937	3.10139	12
732	IS21	BETAPROTEOBACTERIA	TENERICUTES	1	2906	937	3.10139	12
733	IS21	BETAPROTEOBACTERIA	THERMOTOGAE	1	2906	937	3.10139	12
734	IS21	CYANOBACTERIA/MELAINABACTERIA GROUP	DEFERRIBACTERES	1	156	89	1.75281	10
735	IS21	CYANOBACTERIA/MELAINABACTERIA GROUP	DELTA/EPSILON SUBDIVISIONS	1	156	89	1.75281	10
736	IS21	CYANOBACTERIA/MELAINABACTERIA GROUP	FIRMICUTES	1	156	89	1.75281	10
737	IS21	CYANOBACTERIA/MELAINABACTERIA GROUP	GAMMAPROTEOBACTERIA	1	156	89	1.75281	10
738	IS21	CYANOBACTERIA/MELAINABACTERIA GROUP	KIRITIMATIELLAEOTA	1	156	89	1.75281	10
739	IS21	CYANOBACTERIA/MELAINABACTERIA GROUP	PLANCTOMYCETES	1	156	89	1.75281	10
740	IS21	CYANOBACTERIA/MELAINABACTERIA GROUP	SOLIBACTERES	1	156	89	1.75281	10
741	IS21	CYANOBACTERIA/MELAINABACTERIA GROUP	STENOSARCHAEA GROUP	1	156	89	1.75281	10
742	IS21	CYANOBACTERIA/MELAINABACTERIA GROUP	TENERICUTES	1	156	89	1.75281	10
743	IS21	CYANOBACTERIA/MELAINABACTERIA GROUP	THERMOTOGAE	1	156	89	1.75281	10
744	IS21	DEFERRIBACTERES	DELTA/EPSILON SUBDIVISIONS	1	105	4	26.25	9
745	IS21	DEFERRIBACTERES	FIRMICUTES	1	105	4	26.25	9
746	IS21	DEFERRIBACTERES	GAMMAPROTEOBACTERIA	1	105	4	26.25	9
747	IS21	DEFERRIBACTERES	KIRITIMATIELLAEOTA	1	105	4	26.25	9
748	IS21	DEFERRIBACTERES	PLANCTOMYCETES	1	105	4	26.25	9
749	IS21	DEFERRIBACTERES	SOLIBACTERES	1	105	4	26.25	9
750	IS21	DEFERRIBACTERES	STENOSARCHAEA GROUP	1	105	4	26.25	9
751	IS21	DEFERRIBACTERES	TENERICUTES	1	105	4	26.25	9
752	IS21	DEFERRIBACTERES	THERMOTOGAE	1	105	4	26.25	9
753	IS21	DEINOCOCCUS-THERMUS	DELTA/EPSILON SUBDIVISIONS	1	11	28	0.392857	2
754	IS21	DEINOCOCCUS-THERMUS	FIRMICUTES	1	11	28	0.392857	2
755	IS21	DELTA/EPSILON SUBDIVISIONS	FIRMICUTES	4	665	313	2.1246	8
756	IS21	DELTA/EPSILON SUBDIVISIONS	GAMMAPROTEOBACTERIA	1	665	313	2.1246	8
757	IS21	DELTA/EPSILON SUBDIVISIONS	KIRITIMATIELLAEOTA	1	665	313	2.1246	8
758	IS21	DELTA/EPSILON SUBDIVISIONS	PLANCTOMYCETES	1	665	313	2.1246	8
759	IS21	DELTA/EPSILON SUBDIVISIONS	SOLIBACTERES	1	665	313	2.1246	8
760	IS21	DELTA/EPSILON SUBDIVISIONS	STENOSARCHAEA GROUP	1	665	313	2.1246	8
761	IS21	DELTA/EPSILON SUBDIVISIONS	TENERICUTES	1	665	313	2.1246	8
762	IS21	DELTA/EPSILON SUBDIVISIONS	THERMOTOGAE	1	665	313	2.1246	8
763	IS21	FIRMICUTES	GAMMAPROTEOBACTERIA	6	5838	1891	3.08726	8
764	IS21	FIRMICUTES	KIRITIMATIELLAEOTA	1	5838	1891	3.08726	8
765	IS21	FIRMICUTES	PLANCTOMYCETES	1	5838	1891	3.08726	8
766	IS21	FIRMICUTES	SOLIBACTERES	1	5838	1891	3.08726	8
767	IS21	FIRMICUTES	SPIROCHAETIA	1	5838	1891	3.08726	8
768	IS21	FIRMICUTES	STENOSARCHAEA GROUP	2	5838	1891	3.08726	8
769	IS21	FIRMICUTES	TENERICUTES	1	5838	1891	3.08726	8
770	IS21	FIRMICUTES	THERMOTOGAE	1	5838	1891	3.08726	8
771	IS21	GAMMAPROTEOBACTERIA	KIRITIMATIELLAEOTA	1	11042	2662	4.14801	7
772	IS21	GAMMAPROTEOBACTERIA	NITROSPIRA	1	11042	2662	4.14801	7
773	IS21	GAMMAPROTEOBACTERIA	PLANCTOMYCETES	1	11042	2662	4.14801	7
774	IS21	GAMMAPROTEOBACTERIA	SOLIBACTERES	1	11042	2662	4.14801	7
775	IS21	GAMMAPROTEOBACTERIA	STENOSARCHAEA GROUP	2	11042	2662	4.14801	7
776	IS21	GAMMAPROTEOBACTERIA	TENERICUTES	1	11042	2662	4.14801	7
777	IS21	GAMMAPROTEOBACTERIA	THERMOTOGAE	1	11042	2662	4.14801	7
778	IS21	KIRITIMATIELLAEOTA	PLANCTOMYCETES	1	12	1	12	5
779	IS21	KIRITIMATIELLAEOTA	SOLIBACTERES	1	12	1	12	5
780	IS21	KIRITIMATIELLAEOTA	STENOSARCHAEA GROUP	1	12	1	12	5
781	IS21	KIRITIMATIELLAEOTA	TENERICUTES	1	12	1	12	5
782	IS21	KIRITIMATIELLAEOTA	THERMOTOGAE	1	12	1	12	5
783	IS21	PLANCTOMYCETES	SOLIBACTERES	1	12	15	0.8	4
784	IS21	PLANCTOMYCETES	STENOSARCHAEA GROUP	1	12	15	0.8	4
785	IS21	PLANCTOMYCETES	TENERICUTES	1	12	15	0.8	4
786	IS21	PLANCTOMYCETES	THERMOTOGAE	1	12	15	0.8	4
787	IS21	SOLIBACTERES	STENOSARCHAEA GROUP	1	12	1	12	3
788	IS21	SOLIBACTERES	TENERICUTES	1	12	1	12	3
789	IS21	SOLIBACTERES	THERMOTOGAE	1	12	1	12	3
790	IS21	STENOSARCHAEA GROUP	TENERICUTES	1	304	88	3.45455	2
791	IS21	STENOSARCHAEA GROUP	THERMOTOGAE	1	304	88	3.45455	2
792	IS21	TENERICUTES	THERMOTOGAE	1	12	120	0.1	1
793	IS256	ACIDITHIOBACILLIA	ACTINOBACTERIA	1	70	5	14	4
794	IS256	ACIDITHIOBACILLIA	ALPHAPROTEOBACTERIA	1	70	5	14	4
795	IS256	ACIDITHIOBACILLIA	DELTA/EPSILON SUBDIVISIONS	1	70	5	14	4
796	IS256	ACIDITHIOBACILLIA	FIRMICUTES	1	70	5	14	4
797	IS256	ACTINOBACTERIA	ALPHAPROTEOBACTERIA	18	8766	935	9.3754	14
798	IS256	ACTINOBACTERIA	AQUIFICAE	2	8766	935	9.3754	14
799	IS256	ACTINOBACTERIA	BACTEROIDETES/CHLOROBI GROUP	6	8766	935	9.3754	14
800	IS256	ACTINOBACTERIA	BETAPROTEOBACTERIA	4	8766	935	9.3754	14
801	IS256	ACTINOBACTERIA	CRENARCHAEOTA	3	8766	935	9.3754	14
802	IS256	ACTINOBACTERIA	CYANOBACTERIA/MELAINABACTERIA GROUP	2	8766	935	9.3754	14
803	IS256	ACTINOBACTERIA	DEINOCOCCUS-THERMUS	1	8766	935	9.3754	14
804	IS256	ACTINOBACTERIA	DELTA/EPSILON SUBDIVISIONS	5	8766	935	9.3754	14
805	IS256	ACTINOBACTERIA	FIRMICUTES	25	8766	935	9.3754	14
806	IS256	ACTINOBACTERIA	GAMMAPROTEOBACTERIA	15	8766	935	9.3754	14
807	IS256	ACTINOBACTERIA	PLANCTOMYCETES	2	8766	935	9.3754	14
808	IS256	ACTINOBACTERIA	STENOSARCHAEA GROUP	1	8766	935	9.3754	14
809	IS256	ACTINOBACTERIA	THERMODESULFOBACTERIA	1	8766	935	9.3754	14
810	IS256	ACTINOBACTERIA	THERMOTOGAE	1	8766	935	9.3754	14
811	IS256	ALPHAPROTEOBACTERIA	AQUIFICAE	1	4228	668	6.32934	13
812	IS256	ALPHAPROTEOBACTERIA	BACTEROIDETES/CHLOROBI GROUP	4	4228	668	6.32934	13
813	IS256	ALPHAPROTEOBACTERIA	BETAPROTEOBACTERIA	7	4228	668	6.32934	13
814	IS256	ALPHAPROTEOBACTERIA	CRENARCHAEOTA	3	4228	668	6.32934	13
815	IS256	ALPHAPROTEOBACTERIA	CYANOBACTERIA/MELAINABACTERIA GROUP	2	4228	668	6.32934	13
816	IS256	ALPHAPROTEOBACTERIA	DELTA/EPSILON SUBDIVISIONS	4	4228	668	6.32934	13
817	IS256	ALPHAPROTEOBACTERIA	DIAFORARCHAEA GROUP	1	4228	668	6.32934	13
818	IS256	ALPHAPROTEOBACTERIA	FIRMICUTES	21	4228	668	6.32934	13
819	IS256	ALPHAPROTEOBACTERIA	GAMMAPROTEOBACTERIA	12	4228	668	6.32934	13
820	IS256	ALPHAPROTEOBACTERIA	NITROSPIRA	1	4228	668	6.32934	13
821	IS256	ALPHAPROTEOBACTERIA	PLANCTOMYCETES	1	4228	668	6.32934	13
822	IS256	ALPHAPROTEOBACTERIA	STENOSARCHAEA GROUP	2	4228	668	6.32934	13
823	IS256	ALPHAPROTEOBACTERIA	THERMODESULFOBACTERIA	2	4228	668	6.32934	13
824	IS256	AQUIFICAE	BACTEROIDETES/CHLOROBI GROUP	1	151	16	9.4375	10
825	IS256	AQUIFICAE	BETAPROTEOBACTERIA	1	151	16	9.4375	10
826	IS256	AQUIFICAE	CRENARCHAEOTA	2	151	16	9.4375	10
827	IS256	AQUIFICAE	CYANOBACTERIA/MELAINABACTERIA GROUP	1	151	16	9.4375	10
828	IS256	AQUIFICAE	DELTA/EPSILON SUBDIVISIONS	3	151	16	9.4375	10
829	IS256	AQUIFICAE	FIRMICUTES	2	151	16	9.4375	10
830	IS256	AQUIFICAE	GAMMAPROTEOBACTERIA	1	151	16	9.4375	10
831	IS256	AQUIFICAE	PLANCTOMYCETES	2	151	16	9.4375	10
832	IS256	AQUIFICAE	STENOSARCHAEA GROUP	1	151	16	9.4375	10
833	IS256	AQUIFICAE	THERMODESULFOBACTERIA	1	151	16	9.4375	10
834	IS256	BACTEROIDETES/CHLOROBI GROUP	BETAPROTEOBACTERIA	2	337	314	1.07325	10
835	IS256	BACTEROIDETES/CHLOROBI GROUP	CRENARCHAEOTA	1	337	314	1.07325	10
836	IS256	BACTEROIDETES/CHLOROBI GROUP	CYANOBACTERIA/MELAINABACTERIA GROUP	1	337	314	1.07325	10
837	IS256	BACTEROIDETES/CHLOROBI GROUP	DELTA/EPSILON SUBDIVISIONS	2	337	314	1.07325	10
838	IS256	BACTEROIDETES/CHLOROBI GROUP	FIRMICUTES	3	337	314	1.07325	10
839	IS256	BACTEROIDETES/CHLOROBI GROUP	GAMMAPROTEOBACTERIA	4	337	314	1.07325	10
840	IS256	BACTEROIDETES/CHLOROBI GROUP	PLANCTOMYCETES	1	337	314	1.07325	10
841	IS256	BACTEROIDETES/CHLOROBI GROUP	STENOSARCHAEA GROUP	1	337	314	1.07325	10
842	IS256	BACTEROIDETES/CHLOROBI GROUP	THERMODESULFOBACTERIA	1	337	314	1.07325	10
843	IS256	BACTEROIDETES/CHLOROBI GROUP	THERMOTOGAE	1	337	314	1.07325	10
844	IS256	BETAPROTEOBACTERIA	CRENARCHAEOTA	1	2680	937	2.86019	9
845	IS256	BETAPROTEOBACTERIA	CYANOBACTERIA/MELAINABACTERIA GROUP	1	2680	937	2.86019	9
846	IS256	BETAPROTEOBACTERIA	DEINOCOCCUS-THERMUS	1	2680	937	2.86019	9
847	IS256	BETAPROTEOBACTERIA	DELTA/EPSILON SUBDIVISIONS	1	2680	937	2.86019	9
848	IS256	BETAPROTEOBACTERIA	FIRMICUTES	10	2680	937	2.86019	9
849	IS256	BETAPROTEOBACTERIA	GAMMAPROTEOBACTERIA	7	2680	937	2.86019	9
850	IS256	BETAPROTEOBACTERIA	PLANCTOMYCETES	1	2680	937	2.86019	9
851	IS256	BETAPROTEOBACTERIA	STENOSARCHAEA GROUP	2	2680	937	2.86019	9
852	IS256	BETAPROTEOBACTERIA	THERMODESULFOBACTERIA	1	2680	937	2.86019	9
853	IS256	CHLOROFLEXI	FIRMICUTES	1	103	37	2.78378	1
854	IS256	CRENARCHAEOTA	CYANOBACTERIA/MELAINABACTERIA GROUP	1	459	49	9.36735	7
855	IS256	CRENARCHAEOTA	DELTA/EPSILON SUBDIVISIONS	2	459	49	9.36735	7
856	IS256	CRENARCHAEOTA	FIRMICUTES	4	459	49	9.36735	7
857	IS256	CRENARCHAEOTA	GAMMAPROTEOBACTERIA	2	459	49	9.36735	7
858	IS256	CRENARCHAEOTA	PLANCTOMYCETES	2	459	49	9.36735	7
859	IS256	CRENARCHAEOTA	STENOSARCHAEA GROUP	1	459	49	9.36735	7
860	IS256	CRENARCHAEOTA	THERMODESULFOBACTERIA	1	459	49	9.36735	7
861	IS256	CYANOBACTERIA/MELAINABACTERIA GROUP	DELTA/EPSILON SUBDIVISIONS	1	118	89	1.32584	6
862	IS256	CYANOBACTERIA/MELAINABACTERIA GROUP	FIRMICUTES	3	118	89	1.32584	6
863	IS256	CYANOBACTERIA/MELAINABACTERIA GROUP	GAMMAPROTEOBACTERIA	1	118	89	1.32584	6
864	IS256	CYANOBACTERIA/MELAINABACTERIA GROUP	PLANCTOMYCETES	1	118	89	1.32584	6
865	IS256	CYANOBACTERIA/MELAINABACTERIA GROUP	STENOSARCHAEA GROUP	1	118	89	1.32584	6
866	IS256	CYANOBACTERIA/MELAINABACTERIA GROUP	THERMODESULFOBACTERIA	1	118	89	1.32584	6
867	IS256	DEINOCOCCUS-THERMUS	FIRMICUTES	1	168	28	6	2
868	IS256	DEINOCOCCUS-THERMUS	GAMMAPROTEOBACTERIA	1	168	28	6	2
869	IS256	DELTA/EPSILON SUBDIVISIONS	FIRMICUTES	6	350	313	1.11821	5
870	IS256	DELTA/EPSILON SUBDIVISIONS	GAMMAPROTEOBACTERIA	4	350	313	1.11821	5
871	IS256	DELTA/EPSILON SUBDIVISIONS	PLANCTOMYCETES	2	350	313	1.11821	5
872	IS256	DELTA/EPSILON SUBDIVISIONS	STENOSARCHAEA GROUP	1	350	313	1.11821	5
873	IS256	DELTA/EPSILON SUBDIVISIONS	THERMODESULFOBACTERIA	1	350	313	1.11821	5
874	IS256	DIAFORARCHAEA GROUP	GAMMAPROTEOBACTERIA	1	191	13	14.6923	1
875	IS256	FIRMICUTES	GAMMAPROTEOBACTERIA	18	13035	1891	6.89318	5
876	IS256	FIRMICUTES	PLANCTOMYCETES	2	13035	1891	6.89318	5
877	IS256	FIRMICUTES	STENOSARCHAEA GROUP	3	13035	1891	6.89318	5
878	IS256	FIRMICUTES	THERMODESULFOBACTERIA	2	13035	1891	6.89318	5
879	IS256	FIRMICUTES	THERMOTOGAE	1	13035	1891	6.89318	5
880	IS256	GAMMAPROTEOBACTERIA	PLANCTOMYCETES	1	8824	2662	3.3148	3
881	IS256	GAMMAPROTEOBACTERIA	STENOSARCHAEA GROUP	2	8824	2662	3.3148	3
882	IS256	GAMMAPROTEOBACTERIA	THERMODESULFOBACTERIA	1	8824	2662	3.3148	3
883	IS256	PLANCTOMYCETES	STENOSARCHAEA GROUP	1	83	15	5.53333	2
884	IS256	PLANCTOMYCETES	THERMODESULFOBACTERIA	1	83	15	5.53333	2
885	IS256	STENOSARCHAEA GROUP	THERMODESULFOBACTERIA	1	381	88	4.32955	1
886	IS3	ACIDITHIOBACILLIA	ACTINOBACTERIA	1	106	5	21.2	15
887	IS3	ACIDITHIOBACILLIA	ALPHAPROTEOBACTERIA	1	106	5	21.2	15
888	IS3	ACIDITHIOBACILLIA	BACTEROIDETES/CHLOROBI GROUP	1	106	5	21.2	15
889	IS3	ACIDITHIOBACILLIA	BETAPROTEOBACTERIA	1	106	5	21.2	15
890	IS3	ACIDITHIOBACILLIA	CHLOROFLEXI	1	106	5	21.2	15
891	IS3	ACIDITHIOBACILLIA	CYANOBACTERIA/MELAINABACTERIA GROUP	1	106	5	21.2	15
892	IS3	ACIDITHIOBACILLIA	DEINOCOCCUS-THERMUS	1	106	5	21.2	15
893	IS3	ACIDITHIOBACILLIA	DELTA/EPSILON SUBDIVISIONS	1	106	5	21.2	15
894	IS3	ACIDITHIOBACILLIA	FIRMICUTES	1	106	5	21.2	15
895	IS3	ACIDITHIOBACILLIA	GAMMAPROTEOBACTERIA	1	106	5	21.2	15
896	IS3	ACIDITHIOBACILLIA	NITROSPIRA	1	106	5	21.2	15
897	IS3	ACIDITHIOBACILLIA	PLANCTOMYCETES	1	106	5	21.2	15
898	IS3	ACIDITHIOBACILLIA	SPIROCHAETIA	1	106	5	21.2	15
899	IS3	ACIDITHIOBACILLIA	TENERICUTES	1	106	5	21.2	15
900	IS3	ACIDITHIOBACILLIA	VERRUCOMICROBIA	1	106	5	21.2	15
901	IS3	ACIDOBACTERIIA	BETAPROTEOBACTERIA	1	32	6	5.33333	1
902	IS3	ACTINOBACTERIA	ALPHAPROTEOBACTERIA	40	18456	935	19.739	18
903	IS3	ACTINOBACTERIA	BACTEROIDETES/CHLOROBI GROUP	13	18456	935	19.739	18
904	IS3	ACTINOBACTERIA	BETAPROTEOBACTERIA	50	18456	935	19.739	18
905	IS3	ACTINOBACTERIA	CHLOROFLEXI	2	18456	935	19.739	18
906	IS3	ACTINOBACTERIA	CYANOBACTERIA/MELAINABACTERIA GROUP	5	18456	935	19.739	18
907	IS3	ACTINOBACTERIA	DEINOCOCCUS-THERMUS	4	18456	935	19.739	18
908	IS3	ACTINOBACTERIA	DELTA/EPSILON SUBDIVISIONS	12	18456	935	19.739	18
909	IS3	ACTINOBACTERIA	FIRMICUTES	37	18456	935	19.739	18
910	IS3	ACTINOBACTERIA	FUSOBACTERIIA	1	18456	935	19.739	18
911	IS3	ACTINOBACTERIA	GAMMAPROTEOBACTERIA	66	18456	935	19.739	18
912	IS3	ACTINOBACTERIA	GEMMATIMONADETES	1	18456	935	19.739	18
913	IS3	ACTINOBACTERIA	KIRITIMATIELLAEOTA	1	18456	935	19.739	18
914	IS3	ACTINOBACTERIA	NITROSPIRA	3	18456	935	19.739	18
915	IS3	ACTINOBACTERIA	PLANCTOMYCETES	4	18456	935	19.739	18
916	IS3	ACTINOBACTERIA	SPIROCHAETIA	5	18456	935	19.739	18
917	IS3	ACTINOBACTERIA	TENERICUTES	4	18456	935	19.739	18
918	IS3	ACTINOBACTERIA	THERMOTOGAE	1	18456	935	19.739	18
919	IS3	ACTINOBACTERIA	VERRUCOMICROBIA	2	18456	935	19.739	18
920	IS3	ALPHAPROTEOBACTERIA	AQUIFICAE	1	16456	668	24.6347	18
921	IS3	ALPHAPROTEOBACTERIA	BACTEROIDETES/CHLOROBI GROUP	15	16456	668	24.6347	18
922	IS3	ALPHAPROTEOBACTERIA	BETAPROTEOBACTERIA	51	16456	668	24.6347	18
923	IS3	ALPHAPROTEOBACTERIA	CHLOROFLEXI	2	16456	668	24.6347	18
924	IS3	ALPHAPROTEOBACTERIA	CYANOBACTERIA/MELAINABACTERIA GROUP	3	16456	668	24.6347	18
925	IS3	ALPHAPROTEOBACTERIA	DEFERRIBACTERES	1	16456	668	24.6347	18
926	IS3	ALPHAPROTEOBACTERIA	DEINOCOCCUS-THERMUS	2	16456	668	24.6347	18
927	IS3	ALPHAPROTEOBACTERIA	DELTA/EPSILON SUBDIVISIONS	9	16456	668	24.6347	18
928	IS3	ALPHAPROTEOBACTERIA	FIRMICUTES	31	16456	668	24.6347	18
929	IS3	ALPHAPROTEOBACTERIA	FUSOBACTERIIA	3	16456	668	24.6347	18
930	IS3	ALPHAPROTEOBACTERIA	GAMMAPROTEOBACTERIA	98	16456	668	24.6347	18
931	IS3	ALPHAPROTEOBACTERIA	GEMMATIMONADETES	1	16456	668	24.6347	18
932	IS3	ALPHAPROTEOBACTERIA	KIRITIMATIELLAEOTA	1	16456	668	24.6347	18
933	IS3	ALPHAPROTEOBACTERIA	NITROSPIRA	3	16456	668	24.6347	18
934	IS3	ALPHAPROTEOBACTERIA	PLANCTOMYCETES	4	16456	668	24.6347	18
935	IS3	ALPHAPROTEOBACTERIA	SPIROCHAETIA	6	16456	668	24.6347	18
936	IS3	ALPHAPROTEOBACTERIA	TENERICUTES	3	16456	668	24.6347	18
937	IS3	ALPHAPROTEOBACTERIA	VERRUCOMICROBIA	1	16456	668	24.6347	18
938	IS3	AQUIFICAE	FIRMICUTES	1	65	16	4.0625	3
939	IS3	AQUIFICAE	GAMMAPROTEOBACTERIA	2	65	16	4.0625	3
940	IS3	AQUIFICAE	SYNERGISTIA	1	65	16	4.0625	3
941	IS3	BACTEROIDETES/CHLOROBI GROUP	BETAPROTEOBACTERIA	14	2759	314	8.78662	15
942	IS3	BACTEROIDETES/CHLOROBI GROUP	CHLOROFLEXI	2	2759	314	8.78662	15
943	IS3	BACTEROIDETES/CHLOROBI GROUP	CYANOBACTERIA/MELAINABACTERIA GROUP	3	2759	314	8.78662	15
944	IS3	BACTEROIDETES/CHLOROBI GROUP	DEFERRIBACTERES	1	2759	314	8.78662	15
945	IS3	BACTEROIDETES/CHLOROBI GROUP	DEINOCOCCUS-THERMUS	2	2759	314	8.78662	15
946	IS3	BACTEROIDETES/CHLOROBI GROUP	DELTA/EPSILON SUBDIVISIONS	6	2759	314	8.78662	15
947	IS3	BACTEROIDETES/CHLOROBI GROUP	FIRMICUTES	18	2759	314	8.78662	15
948	IS3	BACTEROIDETES/CHLOROBI GROUP	FUSOBACTERIIA	1	2759	314	8.78662	15
949	IS3	BACTEROIDETES/CHLOROBI GROUP	GAMMAPROTEOBACTERIA	24	2759	314	8.78662	15
950	IS3	BACTEROIDETES/CHLOROBI GROUP	KIRITIMATIELLAEOTA	1	2759	314	8.78662	15
951	IS3	BACTEROIDETES/CHLOROBI GROUP	NITROSPIRA	2	2759	314	8.78662	15
952	IS3	BACTEROIDETES/CHLOROBI GROUP	PLANCTOMYCETES	3	2759	314	8.78662	15
953	IS3	BACTEROIDETES/CHLOROBI GROUP	SPIROCHAETIA	4	2759	314	8.78662	15
954	IS3	BACTEROIDETES/CHLOROBI GROUP	TENERICUTES	3	2759	314	8.78662	15
955	IS3	BACTEROIDETES/CHLOROBI GROUP	VERRUCOMICROBIA	1	2759	314	8.78662	15
956	IS3	BETAPROTEOBACTERIA	CHLOROFLEXI	2	24235	937	25.8645	14
957	IS3	BETAPROTEOBACTERIA	CYANOBACTERIA/MELAINABACTERIA GROUP	4	24235	937	25.8645	14
958	IS3	BETAPROTEOBACTERIA	DEINOCOCCUS-THERMUS	3	24235	937	25.8645	14
959	IS3	BETAPROTEOBACTERIA	DELTA/EPSILON SUBDIVISIONS	10	24235	937	25.8645	14
960	IS3	BETAPROTEOBACTERIA	FIRMICUTES	39	24235	937	25.8645	14
961	IS3	BETAPROTEOBACTERIA	FUSOBACTERIIA	1	24235	937	25.8645	14
962	IS3	BETAPROTEOBACTERIA	GAMMAPROTEOBACTERIA	127	24235	937	25.8645	14
963	IS3	BETAPROTEOBACTERIA	GEMMATIMONADETES	1	24235	937	25.8645	14
964	IS3	BETAPROTEOBACTERIA	KIRITIMATIELLAEOTA	1	24235	937	25.8645	14
965	IS3	BETAPROTEOBACTERIA	NITROSPIRA	4	24235	937	25.8645	14
966	IS3	BETAPROTEOBACTERIA	PLANCTOMYCETES	4	24235	937	25.8645	14
967	IS3	BETAPROTEOBACTERIA	SPIROCHAETIA	4	24235	937	25.8645	14
968	IS3	BETAPROTEOBACTERIA	TENERICUTES	4	24235	937	25.8645	14
969	IS3	BETAPROTEOBACTERIA	VERRUCOMICROBIA	1	24235	937	25.8645	14
970	IS3	CHLOROFLEXI	CYANOBACTERIA/MELAINABACTERIA GROUP	1	208	37	5.62162	10
971	IS3	CHLOROFLEXI	DEINOCOCCUS-THERMUS	2	208	37	5.62162	10
972	IS3	CHLOROFLEXI	DELTA/EPSILON SUBDIVISIONS	2	208	37	5.62162	10
973	IS3	CHLOROFLEXI	FIRMICUTES	2	208	37	5.62162	10
974	IS3	CHLOROFLEXI	GAMMAPROTEOBACTERIA	2	208	37	5.62162	10
975	IS3	CHLOROFLEXI	NITROSPIRA	1	208	37	5.62162	10
976	IS3	CHLOROFLEXI	PLANCTOMYCETES	2	208	37	5.62162	10
977	IS3	CHLOROFLEXI	SPIROCHAETIA	1	208	37	5.62162	10
978	IS3	CHLOROFLEXI	TENERICUTES	1	208	37	5.62162	10
979	IS3	CHLOROFLEXI	VERRUCOMICROBIA	1	208	37	5.62162	10
980	IS3	CHRYSIOGENETES	GAMMAPROTEOBACTERIA	1	22	1	22	1
981	IS3	CYANOBACTERIA/MELAINABACTERIA GROUP	DEINOCOCCUS-THERMUS	1	186	89	2.08989	9
982	IS3	CYANOBACTERIA/MELAINABACTERIA GROUP	DELTA/EPSILON SUBDIVISIONS	3	186	89	2.08989	9
983	IS3	CYANOBACTERIA/MELAINABACTERIA GROUP	FIRMICUTES	3	186	89	2.08989	9
984	IS3	CYANOBACTERIA/MELAINABACTERIA GROUP	GAMMAPROTEOBACTERIA	3	186	89	2.08989	9
985	IS3	CYANOBACTERIA/MELAINABACTERIA GROUP	NITROSPIRA	1	186	89	2.08989	9
986	IS3	CYANOBACTERIA/MELAINABACTERIA GROUP	PLANCTOMYCETES	2	186	89	2.08989	9
987	IS3	CYANOBACTERIA/MELAINABACTERIA GROUP	SPIROCHAETIA	1	186	89	2.08989	9
988	IS3	CYANOBACTERIA/MELAINABACTERIA GROUP	TENERICUTES	2	186	89	2.08989	9
989	IS3	CYANOBACTERIA/MELAINABACTERIA GROUP	VERRUCOMICROBIA	1	186	89	2.08989	9
990	IS3	DEFERRIBACTERES	FIRMICUTES	1	81	4	20.25	2
991	IS3	DEFERRIBACTERES	GAMMAPROTEOBACTERIA	2	81	4	20.25	2
992	IS3	DEINOCOCCUS-THERMUS	DELTA/EPSILON SUBDIVISIONS	2	139	28	4.96429	8
993	IS3	DEINOCOCCUS-THERMUS	FIRMICUTES	2	139	28	4.96429	8
994	IS3	DEINOCOCCUS-THERMUS	GAMMAPROTEOBACTERIA	5	139	28	4.96429	8
995	IS3	DEINOCOCCUS-THERMUS	NITROSPIRA	1	139	28	4.96429	8
996	IS3	DEINOCOCCUS-THERMUS	PLANCTOMYCETES	2	139	28	4.96429	8
997	IS3	DEINOCOCCUS-THERMUS	SPIROCHAETIA	1	139	28	4.96429	8
998	IS3	DEINOCOCCUS-THERMUS	TENERICUTES	1	139	28	4.96429	8
999	IS3	DEINOCOCCUS-THERMUS	VERRUCOMICROBIA	1	139	28	4.96429	8
1000	IS3	DELTA/EPSILON SUBDIVISIONS	FIRMICUTES	9	1330	313	4.2492	8
1001	IS3	DELTA/EPSILON SUBDIVISIONS	GAMMAPROTEOBACTERIA	16	1330	313	4.2492	8
1002	IS3	DELTA/EPSILON SUBDIVISIONS	KIRITIMATIELLAEOTA	1	1330	313	4.2492	8
1003	IS3	DELTA/EPSILON SUBDIVISIONS	NITROSPIRA	1	1330	313	4.2492	8
1004	IS3	DELTA/EPSILON SUBDIVISIONS	PLANCTOMYCETES	2	1330	313	4.2492	8
1005	IS3	DELTA/EPSILON SUBDIVISIONS	SPIROCHAETIA	4	1330	313	4.2492	8
1006	IS3	DELTA/EPSILON SUBDIVISIONS	TENERICUTES	2	1330	313	4.2492	8
1007	IS3	DELTA/EPSILON SUBDIVISIONS	VERRUCOMICROBIA	1	1330	313	4.2492	8
1008	IS3	DIAFORARCHAEA GROUP	GAMMAPROTEOBACTERIA	1	43	13	3.30769	1
1009	IS3	FIRMICUTES	FUSOBACTERIIA	2	20236	1891	10.7012	10
1010	IS3	FIRMICUTES	GAMMAPROTEOBACTERIA	80	20236	1891	10.7012	10
1011	IS3	FIRMICUTES	GEMMATIMONADETES	1	20236	1891	10.7012	10
1012	IS3	FIRMICUTES	KIRITIMATIELLAEOTA	1	20236	1891	10.7012	10
1013	IS3	FIRMICUTES	NITROSPIRA	2	20236	1891	10.7012	10
1014	IS3	FIRMICUTES	PLANCTOMYCETES	3	20236	1891	10.7012	10
1015	IS3	FIRMICUTES	SPIROCHAETIA	5	20236	1891	10.7012	10
1016	IS3	FIRMICUTES	SYNERGISTIA	1	20236	1891	10.7012	10
1017	IS3	FIRMICUTES	TENERICUTES	7	20236	1891	10.7012	10
1018	IS3	FIRMICUTES	VERRUCOMICROBIA	1	20236	1891	10.7012	10
1019	IS3	FUSOBACTERIIA	GAMMAPROTEOBACTERIA	3	146	34	4.29412	1
1020	IS3	GAMMAPROTEOBACTERIA	GEMMATIMONADETES	2	80538	2662	30.2547	8
1021	IS3	GAMMAPROTEOBACTERIA	KIRITIMATIELLAEOTA	2	80538	2662	30.2547	8
1022	IS3	GAMMAPROTEOBACTERIA	NITROSPIRA	3	80538	2662	30.2547	8
1023	IS3	GAMMAPROTEOBACTERIA	OLIGOFLEXIA	1	80538	2662	30.2547	8
1024	IS3	GAMMAPROTEOBACTERIA	PLANCTOMYCETES	5	80538	2662	30.2547	8
1025	IS3	GAMMAPROTEOBACTERIA	SPIROCHAETIA	5	80538	2662	30.2547	8
1026	IS3	GAMMAPROTEOBACTERIA	TENERICUTES	5	80538	2662	30.2547	8
1027	IS3	GAMMAPROTEOBACTERIA	VERRUCOMICROBIA	2	80538	2662	30.2547	8
1028	IS3	GEMMATIMONADETES	NITROSPIRA	1	20	2	10	1
1029	IS3	KIRITIMATIELLAEOTA	SPIROCHAETIA	1	55	1	55	1
1030	IS3	NITROSPIRA	PLANCTOMYCETES	1	85	9	9.44444	4
1031	IS3	NITROSPIRA	SPIROCHAETIA	1	85	9	9.44444	4
1032	IS3	NITROSPIRA	TENERICUTES	1	85	9	9.44444	4
1033	IS3	NITROSPIRA	VERRUCOMICROBIA	1	85	9	9.44444	4
1034	IS3	PLANCTOMYCETES	SPIROCHAETIA	1	209	15	13.9333	3
1035	IS3	PLANCTOMYCETES	TENERICUTES	1	209	15	13.9333	3
1036	IS3	PLANCTOMYCETES	VERRUCOMICROBIA	1	209	15	13.9333	3
1037	IS3	SPIROCHAETIA	TENERICUTES	1	649	61	10.6393	2
1038	IS3	SPIROCHAETIA	VERRUCOMICROBIA	1	649	61	10.6393	2
1039	IS3	TENERICUTES	VERRUCOMICROBIA	1	1019	120	8.49167	1
1040	IS30	ACTINOBACTERIA	ALPHAPROTEOBACTERIA	1	2687	935	2.8738	10
1041	IS30	ACTINOBACTERIA	BACTEROIDETES/CHLOROBI GROUP	3	2687	935	2.8738	10
1042	IS30	ACTINOBACTERIA	BETAPROTEOBACTERIA	3	2687	935	2.8738	10
1043	IS30	ACTINOBACTERIA	CYANOBACTERIA/MELAINABACTERIA GROUP	2	2687	935	2.8738	10
1044	IS30	ACTINOBACTERIA	DELTA/EPSILON SUBDIVISIONS	2	2687	935	2.8738	10
1045	IS30	ACTINOBACTERIA	FIRMICUTES	24	2687	935	2.8738	10
1046	IS30	ACTINOBACTERIA	GAMMAPROTEOBACTERIA	7	2687	935	2.8738	10
1047	IS30	ACTINOBACTERIA	KIRITIMATIELLAEOTA	1	2687	935	2.8738	10
1048	IS30	ACTINOBACTERIA	PLANCTOMYCETES	1	2687	935	2.8738	10
1049	IS30	ACTINOBACTERIA	TENERICUTES	3	2687	935	2.8738	10
1050	IS30	ALPHAPROTEOBACTERIA	BACTEROIDETES/CHLOROBI GROUP	2	861	668	1.28892	8
1051	IS30	ALPHAPROTEOBACTERIA	BETAPROTEOBACTERIA	3	861	668	1.28892	8
1052	IS30	ALPHAPROTEOBACTERIA	CYANOBACTERIA/MELAINABACTERIA GROUP	1	861	668	1.28892	8
1053	IS30	ALPHAPROTEOBACTERIA	DELTA/EPSILON SUBDIVISIONS	1	861	668	1.28892	8
1054	IS30	ALPHAPROTEOBACTERIA	FIRMICUTES	2	861	668	1.28892	8
1055	IS30	ALPHAPROTEOBACTERIA	GAMMAPROTEOBACTERIA	4	861	668	1.28892	8
1056	IS30	ALPHAPROTEOBACTERIA	PLANCTOMYCETES	1	861	668	1.28892	8
1057	IS30	ALPHAPROTEOBACTERIA	TENERICUTES	1	861	668	1.28892	8
1058	IS30	BACTEROIDETES/CHLOROBI GROUP	BETAPROTEOBACTERIA	3	671	314	2.13694	7
1059	IS30	BACTEROIDETES/CHLOROBI GROUP	CYANOBACTERIA/MELAINABACTERIA GROUP	1	671	314	2.13694	7
1060	IS30	BACTEROIDETES/CHLOROBI GROUP	DELTA/EPSILON SUBDIVISIONS	2	671	314	2.13694	7
1061	IS30	BACTEROIDETES/CHLOROBI GROUP	FIRMICUTES	7	671	314	2.13694	7
1062	IS30	BACTEROIDETES/CHLOROBI GROUP	GAMMAPROTEOBACTERIA	2	671	314	2.13694	7
1063	IS30	BACTEROIDETES/CHLOROBI GROUP	PLANCTOMYCETES	1	671	314	2.13694	7
1064	IS30	BACTEROIDETES/CHLOROBI GROUP	TENERICUTES	1	671	314	2.13694	7
1065	IS30	BETAPROTEOBACTERIA	CYANOBACTERIA/MELAINABACTERIA GROUP	1	2791	937	2.97866	7
1066	IS30	BETAPROTEOBACTERIA	DELTA/EPSILON SUBDIVISIONS	1	2791	937	2.97866	7
1067	IS30	BETAPROTEOBACTERIA	FIRMICUTES	10	2791	937	2.97866	7
1068	IS30	BETAPROTEOBACTERIA	GAMMAPROTEOBACTERIA	10	2791	937	2.97866	7
1069	IS30	BETAPROTEOBACTERIA	PLANCTOMYCETES	1	2791	937	2.97866	7
1070	IS30	BETAPROTEOBACTERIA	SPIROCHAETIA	1	2791	937	2.97866	7
1071	IS30	BETAPROTEOBACTERIA	TENERICUTES	1	2791	937	2.97866	7
1072	IS30	CYANOBACTERIA/MELAINABACTERIA GROUP	DELTA/EPSILON SUBDIVISIONS	1	218	89	2.44944	5
1073	IS30	CYANOBACTERIA/MELAINABACTERIA GROUP	FIRMICUTES	4	218	89	2.44944	5
1074	IS30	CYANOBACTERIA/MELAINABACTERIA GROUP	GAMMAPROTEOBACTERIA	3	218	89	2.44944	5
1075	IS30	CYANOBACTERIA/MELAINABACTERIA GROUP	PLANCTOMYCETES	1	218	89	2.44944	5
1076	IS30	CYANOBACTERIA/MELAINABACTERIA GROUP	TENERICUTES	1	218	89	2.44944	5
1077	IS30	DELTA/EPSILON SUBDIVISIONS	FIRMICUTES	1	129	313	0.412141	4
1078	IS30	DELTA/EPSILON SUBDIVISIONS	GAMMAPROTEOBACTERIA	1	129	313	0.412141	4
1079	IS30	DELTA/EPSILON SUBDIVISIONS	PLANCTOMYCETES	1	129	313	0.412141	4
1080	IS30	DELTA/EPSILON SUBDIVISIONS	TENERICUTES	1	129	313	0.412141	4
1081	IS30	FIRMICUTES	FUSOBACTERIIA	1	18796	1891	9.93971	6
1082	IS30	FIRMICUTES	GAMMAPROTEOBACTERIA	38	18796	1891	9.93971	6
1083	IS30	FIRMICUTES	KIRITIMATIELLAEOTA	2	18796	1891	9.93971	6
1084	IS30	FIRMICUTES	PLANCTOMYCETES	1	18796	1891	9.93971	6
1085	IS30	FIRMICUTES	SPIROCHAETIA	1	18796	1891	9.93971	6
1086	IS30	FIRMICUTES	TENERICUTES	9	18796	1891	9.93971	6
1087	IS30	FUSOBACTERIIA	GAMMAPROTEOBACTERIA	1	20	34	0.588235	1
1088	IS30	GAMMAPROTEOBACTERIA	PLANCTOMYCETES	1	16694	2662	6.27122	3
1089	IS30	GAMMAPROTEOBACTERIA	SPIROCHAETIA	1	16694	2662	6.27122	3
1090	IS30	GAMMAPROTEOBACTERIA	TENERICUTES	4	16694	2662	6.27122	3
1091	IS30	PLANCTOMYCETES	TENERICUTES	1	54	15	3.6	1
1092	IS4	ACIDOBACTERIIA	ALPHAPROTEOBACTERIA	1	44	6	7.33333	8
1093	IS4	ACIDOBACTERIIA	BACTEROIDETES/CHLOROBI GROUP	2	44	6	7.33333	8
1094	IS4	ACIDOBACTERIIA	BETAPROTEOBACTERIA	1	44	6	7.33333	8
1095	IS4	ACIDOBACTERIIA	CHLOROFLEXI	2	44	6	7.33333	8
1096	IS4	ACIDOBACTERIIA	CYANOBACTERIA/MELAINABACTERIA GROUP	1	44	6	7.33333	8
1097	IS4	ACIDOBACTERIIA	DELTA/EPSILON SUBDIVISIONS	1	44	6	7.33333	8
1098	IS4	ACIDOBACTERIIA	FIRMICUTES	3	44	6	7.33333	8
1099	IS4	ACIDOBACTERIIA	GEMMATIMONADETES	1	44	6	7.33333	8
1100	IS4	ACTINOBACTERIA	ALPHAPROTEOBACTERIA	5	5492	935	5.8738	12
1101	IS4	ACTINOBACTERIA	BACTEROIDETES/CHLOROBI GROUP	8	5492	935	5.8738	12
1102	IS4	ACTINOBACTERIA	BETAPROTEOBACTERIA	4	5492	935	5.8738	12
1103	IS4	ACTINOBACTERIA	CHLOROFLEXI	1	5492	935	5.8738	12
1104	IS4	ACTINOBACTERIA	CYANOBACTERIA/MELAINABACTERIA GROUP	10	5492	935	5.8738	12
1105	IS4	ACTINOBACTERIA	DEFERRIBACTERES	1	5492	935	5.8738	12
1106	IS4	ACTINOBACTERIA	DELTA/EPSILON SUBDIVISIONS	9	5492	935	5.8738	12
1107	IS4	ACTINOBACTERIA	FIRMICUTES	26	5492	935	5.8738	12
1108	IS4	ACTINOBACTERIA	GAMMAPROTEOBACTERIA	31	5492	935	5.8738	12
1109	IS4	ACTINOBACTERIA	PLANCTOMYCETES	3	5492	935	5.8738	12
1110	IS4	ACTINOBACTERIA	SPIROCHAETIA	1	5492	935	5.8738	12
1111	IS4	ACTINOBACTERIA	STENOSARCHAEA GROUP	4	5492	935	5.8738	12
1112	IS4	ALPHAPROTEOBACTERIA	BACTEROIDETES/CHLOROBI GROUP	4	929	668	1.39072	12
1113	IS4	ALPHAPROTEOBACTERIA	BETAPROTEOBACTERIA	4	929	668	1.39072	12
1114	IS4	ALPHAPROTEOBACTERIA	CHLOROFLEXI	3	929	668	1.39072	12
1115	IS4	ALPHAPROTEOBACTERIA	CYANOBACTERIA/MELAINABACTERIA GROUP	4	929	668	1.39072	12
1116	IS4	ALPHAPROTEOBACTERIA	DEINOCOCCUS-THERMUS	1	929	668	1.39072	12
1117	IS4	ALPHAPROTEOBACTERIA	DELTA/EPSILON SUBDIVISIONS	4	929	668	1.39072	12
1118	IS4	ALPHAPROTEOBACTERIA	FIRMICUTES	6	929	668	1.39072	12
1119	IS4	ALPHAPROTEOBACTERIA	GAMMAPROTEOBACTERIA	6	929	668	1.39072	12
1120	IS4	ALPHAPROTEOBACTERIA	GEMMATIMONADETES	1	929	668	1.39072	12
1121	IS4	ALPHAPROTEOBACTERIA	PLANCTOMYCETES	3	929	668	1.39072	12
1122	IS4	ALPHAPROTEOBACTERIA	SPIROCHAETIA	1	929	668	1.39072	12
1123	IS4	ALPHAPROTEOBACTERIA	STENOSARCHAEA GROUP	2	929	668	1.39072	12
1124	IS4	ARMATIMONADETES	BACTEROIDETES/CHLOROBI GROUP	1	22	1	22	3
1125	IS4	ARMATIMONADETES	FIRMICUTES	1	22	1	22	3
1126	IS4	ARMATIMONADETES	GAMMAPROTEOBACTERIA	1	22	1	22	3
1127	IS4	BACTEROIDETES/CHLOROBI GROUP	BETAPROTEOBACTERIA	5	4101	314	13.0605	14
1128	IS4	BACTEROIDETES/CHLOROBI GROUP	CHLOROFLEXI	3	4101	314	13.0605	14
1129	IS4	BACTEROIDETES/CHLOROBI GROUP	CYANOBACTERIA/MELAINABACTERIA GROUP	14	4101	314	13.0605	14
1130	IS4	BACTEROIDETES/CHLOROBI GROUP	DEFERRIBACTERES	2	4101	314	13.0605	14
1131	IS4	BACTEROIDETES/CHLOROBI GROUP	DEINOCOCCUS-THERMUS	2	4101	314	13.0605	14
1132	IS4	BACTEROIDETES/CHLOROBI GROUP	DELTA/EPSILON SUBDIVISIONS	9	4101	314	13.0605	14
1133	IS4	BACTEROIDETES/CHLOROBI GROUP	FIRMICUTES	28	4101	314	13.0605	14
1134	IS4	BACTEROIDETES/CHLOROBI GROUP	GAMMAPROTEOBACTERIA	29	4101	314	13.0605	14
1135	IS4	BACTEROIDETES/CHLOROBI GROUP	GEMMATIMONADETES	2	4101	314	13.0605	14
1136	IS4	BACTEROIDETES/CHLOROBI GROUP	KIRITIMATIELLAEOTA	1	4101	314	13.0605	14
1137	IS4	BACTEROIDETES/CHLOROBI GROUP	PLANCTOMYCETES	6	4101	314	13.0605	14
1138	IS4	BACTEROIDETES/CHLOROBI GROUP	SPIROCHAETIA	1	4101	314	13.0605	14
1139	IS4	BACTEROIDETES/CHLOROBI GROUP	STENOSARCHAEA GROUP	2	4101	314	13.0605	14
1140	IS4	BACTEROIDETES/CHLOROBI GROUP	THERMOTOGAE	1	4101	314	13.0605	14
1141	IS4	BETAPROTEOBACTERIA	CHLOROFLEXI	1	1080	937	1.15261	12
1142	IS4	BETAPROTEOBACTERIA	CYANOBACTERIA/MELAINABACTERIA GROUP	5	1080	937	1.15261	12
1143	IS4	BETAPROTEOBACTERIA	DEFERRIBACTERES	2	1080	937	1.15261	12
1144	IS4	BETAPROTEOBACTERIA	DEINOCOCCUS-THERMUS	2	1080	937	1.15261	12
1145	IS4	BETAPROTEOBACTERIA	DELTA/EPSILON SUBDIVISIONS	4	1080	937	1.15261	12
1146	IS4	BETAPROTEOBACTERIA	FIRMICUTES	7	1080	937	1.15261	12
1147	IS4	BETAPROTEOBACTERIA	GAMMAPROTEOBACTERIA	16	1080	937	1.15261	12
1148	IS4	BETAPROTEOBACTERIA	GEMMATIMONADETES	1	1080	937	1.15261	12
1149	IS4	BETAPROTEOBACTERIA	KIRITIMATIELLAEOTA	1	1080	937	1.15261	12
1150	IS4	BETAPROTEOBACTERIA	PLANCTOMYCETES	2	1080	937	1.15261	12
1151	IS4	BETAPROTEOBACTERIA	STENOSARCHAEA GROUP	1	1080	937	1.15261	12
1152	IS4	BETAPROTEOBACTERIA	THERMOTOGAE	1	1080	937	1.15261	12
1153	IS4	CHLOROFLEXI	CYANOBACTERIA/MELAINABACTERIA GROUP	2	87	37	2.35135	7
1154	IS4	CHLOROFLEXI	DELTA/EPSILON SUBDIVISIONS	2	87	37	2.35135	7
1155	IS4	CHLOROFLEXI	FIRMICUTES	5	87	37	2.35135	7
1156	IS4	CHLOROFLEXI	GAMMAPROTEOBACTERIA	2	87	37	2.35135	7
1157	IS4	CHLOROFLEXI	GEMMATIMONADETES	1	87	37	2.35135	7
1158	IS4	CHLOROFLEXI	PLANCTOMYCETES	1	87	37	2.35135	7
1159	IS4	CHLOROFLEXI	STENOSARCHAEA GROUP	2	87	37	2.35135	7
1160	IS4	CYANOBACTERIA/MELAINABACTERIA GROUP	DEFERRIBACTERES	2	2560	89	28.764	8
1161	IS4	CYANOBACTERIA/MELAINABACTERIA GROUP	DEINOCOCCUS-THERMUS	3	2560	89	28.764	8
1162	IS4	CYANOBACTERIA/MELAINABACTERIA GROUP	DELTA/EPSILON SUBDIVISIONS	6	2560	89	28.764	8
1163	IS4	CYANOBACTERIA/MELAINABACTERIA GROUP	FIRMICUTES	17	2560	89	28.764	8
1164	IS4	CYANOBACTERIA/MELAINABACTERIA GROUP	GAMMAPROTEOBACTERIA	24	2560	89	28.764	8
1165	IS4	CYANOBACTERIA/MELAINABACTERIA GROUP	GEMMATIMONADETES	1	2560	89	28.764	8
1166	IS4	CYANOBACTERIA/MELAINABACTERIA GROUP	PLANCTOMYCETES	4	2560	89	28.764	8
1167	IS4	CYANOBACTERIA/MELAINABACTERIA GROUP	STENOSARCHAEA GROUP	3	2560	89	28.764	8
1168	IS4	DEFERRIBACTERES	DEINOCOCCUS-THERMUS	1	86	4	21.5	5
1169	IS4	DEFERRIBACTERES	DELTA/EPSILON SUBDIVISIONS	2	86	4	21.5	5
1170	IS4	DEFERRIBACTERES	FIRMICUTES	2	86	4	21.5	5
1171	IS4	DEFERRIBACTERES	GAMMAPROTEOBACTERIA	3	86	4	21.5	5
1172	IS4	DEFERRIBACTERES	PLANCTOMYCETES	1	86	4	21.5	5
1173	IS4	DEINOCOCCUS-THERMUS	DELTA/EPSILON SUBDIVISIONS	2	719	28	25.6786	5
1174	IS4	DEINOCOCCUS-THERMUS	FIRMICUTES	6	719	28	25.6786	5
1175	IS4	DEINOCOCCUS-THERMUS	GAMMAPROTEOBACTERIA	6	719	28	25.6786	5
1176	IS4	DEINOCOCCUS-THERMUS	PLANCTOMYCETES	2	719	28	25.6786	5
1177	IS4	DEINOCOCCUS-THERMUS	STENOSARCHAEA GROUP	2	719	28	25.6786	5
1178	IS4	DELTA/EPSILON SUBDIVISIONS	FIRMICUTES	15	1212	313	3.8722	7
1179	IS4	DELTA/EPSILON SUBDIVISIONS	GAMMAPROTEOBACTERIA	15	1212	313	3.8722	7
1180	IS4	DELTA/EPSILON SUBDIVISIONS	GEMMATIMONADETES	1	1212	313	3.8722	7
1181	IS4	DELTA/EPSILON SUBDIVISIONS	KIRITIMATIELLAEOTA	1	1212	313	3.8722	7
1182	IS4	DELTA/EPSILON SUBDIVISIONS	PLANCTOMYCETES	5	1212	313	3.8722	7
1183	IS4	DELTA/EPSILON SUBDIVISIONS	STENOSARCHAEA GROUP	2	1212	313	3.8722	7
1184	IS4	DELTA/EPSILON SUBDIVISIONS	THERMOTOGAE	1	1212	313	3.8722	7
1185	IS4	FIRMICUTES	GAMMAPROTEOBACTERIA	54	27243	1891	14.4067	7
1186	IS4	FIRMICUTES	GEMMATIMONADETES	1	27243	1891	14.4067	7
1187	IS4	FIRMICUTES	KIRITIMATIELLAEOTA	2	27243	1891	14.4067	7
1188	IS4	FIRMICUTES	PLANCTOMYCETES	8	27243	1891	14.4067	7
1189	IS4	FIRMICUTES	SPIROCHAETIA	1	27243	1891	14.4067	7
1190	IS4	FIRMICUTES	STENOSARCHAEA GROUP	8	27243	1891	14.4067	7
1191	IS4	FIRMICUTES	THERMOTOGAE	3	27243	1891	14.4067	7
1192	IS4	GAMMAPROTEOBACTERIA	GEMMATIMONADETES	1	27983	2662	10.512	6
1193	IS4	GAMMAPROTEOBACTERIA	KIRITIMATIELLAEOTA	1	27983	2662	10.512	6
1194	IS4	GAMMAPROTEOBACTERIA	PLANCTOMYCETES	9	27983	2662	10.512	6
1195	IS4	GAMMAPROTEOBACTERIA	SPIROCHAETIA	2	27983	2662	10.512	6
1196	IS4	GAMMAPROTEOBACTERIA	STENOSARCHAEA GROUP	8	27983	2662	10.512	6
1197	IS4	GAMMAPROTEOBACTERIA	THERMOTOGAE	1	27983	2662	10.512	6
1198	IS4	GEMMATIMONADETES	PLANCTOMYCETES	1	11	2	5.5	1
1199	IS4	KIRITIMATIELLAEOTA	PLANCTOMYCETES	1	42	1	42	2
1200	IS4	KIRITIMATIELLAEOTA	THERMOTOGAE	1	42	1	42	2
1201	IS4	PLANCTOMYCETES	STENOSARCHAEA GROUP	1	480	15	32	2
1202	IS4	PLANCTOMYCETES	THERMOTOGAE	1	480	15	32	2
1203	IS481	ACIDITHIOBACILLIA	ACTINOBACTERIA	1	74	5	14.8	4
1204	IS481	ACIDITHIOBACILLIA	ALPHAPROTEOBACTERIA	1	74	5	14.8	4
1205	IS481	ACIDITHIOBACILLIA	BETAPROTEOBACTERIA	1	74	5	14.8	4
1206	IS481	ACIDITHIOBACILLIA	GAMMAPROTEOBACTERIA	2	74	5	14.8	4
1207	IS481	ACIDOBACTERIIA	ACTINOBACTERIA	3	75	6	12.5	9
1208	IS481	ACIDOBACTERIIA	ALPHAPROTEOBACTERIA	6	75	6	12.5	9
1209	IS481	ACIDOBACTERIIA	BACTEROIDETES/CHLOROBI GROUP	1	75	6	12.5	9
1210	IS481	ACIDOBACTERIIA	BETAPROTEOBACTERIA	3	75	6	12.5	9
1211	IS481	ACIDOBACTERIIA	DELTA/EPSILON SUBDIVISIONS	2	75	6	12.5	9
1212	IS481	ACIDOBACTERIIA	FIRMICUTES	2	75	6	12.5	9
1213	IS481	ACIDOBACTERIIA	GAMMAPROTEOBACTERIA	3	75	6	12.5	9
1214	IS481	ACIDOBACTERIIA	OLIGOFLEXIA	1	75	6	12.5	9
1215	IS481	ACIDOBACTERIIA	PLANCTOMYCETES	1	75	6	12.5	9
1216	IS481	ACTINOBACTERIA	ALPHAPROTEOBACTERIA	38	10751	935	11.4984	17
1217	IS481	ACTINOBACTERIA	AQUIFICAE	3	10751	935	11.4984	17
1218	IS481	ACTINOBACTERIA	BACTEROIDETES/CHLOROBI GROUP	4	10751	935	11.4984	17
1219	IS481	ACTINOBACTERIA	BETAPROTEOBACTERIA	35	10751	935	11.4984	17
1220	IS481	ACTINOBACTERIA	CYANOBACTERIA/MELAINABACTERIA GROUP	2	10751	935	11.4984	17
1221	IS481	ACTINOBACTERIA	DEFERRIBACTERES	1	10751	935	11.4984	17
1222	IS481	ACTINOBACTERIA	DEINOCOCCUS-THERMUS	6	10751	935	11.4984	17
1223	IS481	ACTINOBACTERIA	DELTA/EPSILON SUBDIVISIONS	9	10751	935	11.4984	17
1224	IS481	ACTINOBACTERIA	DIAFORARCHAEA GROUP	2	10751	935	11.4984	17
1225	IS481	ACTINOBACTERIA	FIRMICUTES	14	10751	935	11.4984	17
1226	IS481	ACTINOBACTERIA	GAMMAPROTEOBACTERIA	26	10751	935	11.4984	17
1227	IS481	ACTINOBACTERIA	KIRITIMATIELLAEOTA	1	10751	935	11.4984	17
1228	IS481	ACTINOBACTERIA	OLIGOFLEXIA	1	10751	935	11.4984	17
1229	IS481	ACTINOBACTERIA	PLANCTOMYCETES	3	10751	935	11.4984	17
1230	IS481	ACTINOBACTERIA	SPIROCHAETIA	3	10751	935	11.4984	17
1231	IS481	ACTINOBACTERIA	STENOSARCHAEA GROUP	1	10751	935	11.4984	17
1232	IS481	ACTINOBACTERIA	VERRUCOMICROBIA	1	10751	935	11.4984	17
1233	IS481	ALPHAPROTEOBACTERIA	BACTEROIDETES/CHLOROBI GROUP	5	7338	668	10.985	12
1234	IS481	ALPHAPROTEOBACTERIA	BETAPROTEOBACTERIA	32	7338	668	10.985	12
1235	IS481	ALPHAPROTEOBACTERIA	CYANOBACTERIA/MELAINABACTERIA GROUP	1	7338	668	10.985	12
1236	IS481	ALPHAPROTEOBACTERIA	DEFERRIBACTERES	1	7338	668	10.985	12
1237	IS481	ALPHAPROTEOBACTERIA	DEINOCOCCUS-THERMUS	2	7338	668	10.985	12
1238	IS481	ALPHAPROTEOBACTERIA	DELTA/EPSILON SUBDIVISIONS	8	7338	668	10.985	12
1239	IS481	ALPHAPROTEOBACTERIA	FIRMICUTES	13	7338	668	10.985	12
1240	IS481	ALPHAPROTEOBACTERIA	GAMMAPROTEOBACTERIA	26	7338	668	10.985	12
1241	IS481	ALPHAPROTEOBACTERIA	KIRITIMATIELLAEOTA	1	7338	668	10.985	12
1242	IS481	ALPHAPROTEOBACTERIA	OLIGOFLEXIA	2	7338	668	10.985	12
1243	IS481	ALPHAPROTEOBACTERIA	PLANCTOMYCETES	1	7338	668	10.985	12
1244	IS481	ALPHAPROTEOBACTERIA	VERRUCOMICROBIA	1	7338	668	10.985	12
1245	IS481	AQUIFICAE	DEINOCOCCUS-THERMUS	2	124	16	7.75	3
1246	IS481	AQUIFICAE	DELTA/EPSILON SUBDIVISIONS	1	124	16	7.75	3
1247	IS481	AQUIFICAE	FIRMICUTES	1	124	16	7.75	3
1248	IS481	BACTEROIDETES/CHLOROBI GROUP	BETAPROTEOBACTERIA	3	255	314	0.812102	7
1249	IS481	BACTEROIDETES/CHLOROBI GROUP	DELTA/EPSILON SUBDIVISIONS	1	255	314	0.812102	7
1250	IS481	BACTEROIDETES/CHLOROBI GROUP	DICTYOGLOMIA	1	255	314	0.812102	7
1251	IS481	BACTEROIDETES/CHLOROBI GROUP	FIRMICUTES	2	255	314	0.812102	7
1252	IS481	BACTEROIDETES/CHLOROBI GROUP	GAMMAPROTEOBACTERIA	2	255	314	0.812102	7
1253	IS481	BACTEROIDETES/CHLOROBI GROUP	OLIGOFLEXIA	1	255	314	0.812102	7
1254	IS481	BACTEROIDETES/CHLOROBI GROUP	PLANCTOMYCETES	1	255	314	0.812102	7
1255	IS481	BETAPROTEOBACTERIA	CYANOBACTERIA/MELAINABACTERIA GROUP	1	149778	937	159.848	12
1256	IS481	BETAPROTEOBACTERIA	DEFERRIBACTERES	1	149778	937	159.848	12
1257	IS481	BETAPROTEOBACTERIA	DEINOCOCCUS-THERMUS	6	149778	937	159.848	12
1258	IS481	BETAPROTEOBACTERIA	DELTA/EPSILON SUBDIVISIONS	6	149778	937	159.848	12
1259	IS481	BETAPROTEOBACTERIA	DIAFORARCHAEA GROUP	2	149778	937	159.848	12
1260	IS481	BETAPROTEOBACTERIA	FIRMICUTES	9	149778	937	159.848	12
1261	IS481	BETAPROTEOBACTERIA	GAMMAPROTEOBACTERIA	31	149778	937	159.848	12
1262	IS481	BETAPROTEOBACTERIA	KIRITIMATIELLAEOTA	1	149778	937	159.848	12
1263	IS481	BETAPROTEOBACTERIA	OLIGOFLEXIA	2	149778	937	159.848	12
1264	IS481	BETAPROTEOBACTERIA	PLANCTOMYCETES	1	149778	937	159.848	12
1265	IS481	BETAPROTEOBACTERIA	STENOSARCHAEA GROUP	2	149778	937	159.848	12
1266	IS481	BETAPROTEOBACTERIA	VERRUCOMICROBIA	1	149778	937	159.848	12
1267	IS481	CYANOBACTERIA/MELAINABACTERIA GROUP	DELTA/EPSILON SUBDIVISIONS	1	147	89	1.65169	4
1268	IS481	CYANOBACTERIA/MELAINABACTERIA GROUP	FIRMICUTES	1	147	89	1.65169	4
1269	IS481	CYANOBACTERIA/MELAINABACTERIA GROUP	GAMMAPROTEOBACTERIA	1	147	89	1.65169	4
1270	IS481	CYANOBACTERIA/MELAINABACTERIA GROUP	PLANCTOMYCETES	1	147	89	1.65169	4
1271	IS481	DEFERRIBACTERES	FIRMICUTES	1	11	4	2.75	2
1272	IS481	DEFERRIBACTERES	GAMMAPROTEOBACTERIA	1	11	4	2.75	2
1273	IS481	DEINOCOCCUS-THERMUS	DELTA/EPSILON SUBDIVISIONS	1	342	28	12.2143	2
1274	IS481	DEINOCOCCUS-THERMUS	GAMMAPROTEOBACTERIA	2	342	28	12.2143	2
1275	IS481	DELTA/EPSILON SUBDIVISIONS	FIRMICUTES	5	718	313	2.29393	6
1276	IS481	DELTA/EPSILON SUBDIVISIONS	GAMMAPROTEOBACTERIA	8	718	313	2.29393	6
1277	IS481	DELTA/EPSILON SUBDIVISIONS	KIRITIMATIELLAEOTA	1	718	313	2.29393	6
1278	IS481	DELTA/EPSILON SUBDIVISIONS	OLIGOFLEXIA	2	718	313	2.29393	6
1279	IS481	DELTA/EPSILON SUBDIVISIONS	PLANCTOMYCETES	1	718	313	2.29393	6
1280	IS481	DELTA/EPSILON SUBDIVISIONS	VERRUCOMICROBIA	1	718	313	2.29393	6
1281	IS481	DIAFORARCHAEA GROUP	FIRMICUTES	1	96	13	7.38462	1
1282	IS481	FIRMICUTES	GAMMAPROTEOBACTERIA	12	3004	1891	1.58858	6
1283	IS481	FIRMICUTES	KIRITIMATIELLAEOTA	1	3004	1891	1.58858	6
1284	IS481	FIRMICUTES	OLIGOFLEXIA	1	3004	1891	1.58858	6
1285	IS481	FIRMICUTES	PLANCTOMYCETES	2	3004	1891	1.58858	6
1286	IS481	FIRMICUTES	TENERICUTES	1	3004	1891	1.58858	6
1287	IS481	FIRMICUTES	VERRUCOMICROBIA	1	3004	1891	1.58858	6
1288	IS481	GAMMAPROTEOBACTERIA	KIRITIMATIELLAEOTA	1	12345	2662	4.63749	5
1289	IS481	GAMMAPROTEOBACTERIA	OLIGOFLEXIA	2	12345	2662	4.63749	5
1290	IS481	GAMMAPROTEOBACTERIA	PLANCTOMYCETES	1	12345	2662	4.63749	5
1291	IS481	GAMMAPROTEOBACTERIA	SPIROCHAETIA	1	12345	2662	4.63749	5
1292	IS481	GAMMAPROTEOBACTERIA	VERRUCOMICROBIA	1	12345	2662	4.63749	5
1293	IS481	KIRITIMATIELLAEOTA	VERRUCOMICROBIA	1	11	1	11	1
1294	IS481	OLIGOFLEXIA	PLANCTOMYCETES	1	11	6	1.83333	1
1295	IS5	ACIDITHIOBACILLIA	ACTINOBACTERIA	2	180	5	36	13
1296	IS5	ACIDITHIOBACILLIA	ALPHAPROTEOBACTERIA	2	180	5	36	13
1297	IS5	ACIDITHIOBACILLIA	BACTEROIDETES/CHLOROBI GROUP	2	180	5	36	13
1298	IS5	ACIDITHIOBACILLIA	BETAPROTEOBACTERIA	4	180	5	36	13
1299	IS5	ACIDITHIOBACILLIA	CHLAMYDIAE	1	180	5	36	13
1300	IS5	ACIDITHIOBACILLIA	CRENARCHAEOTA	1	180	5	36	13
1301	IS5	ACIDITHIOBACILLIA	DEFERRIBACTERES	1	180	5	36	13
1302	IS5	ACIDITHIOBACILLIA	DEINOCOCCUS-THERMUS	1	180	5	36	13
1303	IS5	ACIDITHIOBACILLIA	DELTA/EPSILON SUBDIVISIONS	1	180	5	36	13
1304	IS5	ACIDITHIOBACILLIA	DIAFORARCHAEA GROUP	1	180	5	36	13
1305	IS5	ACIDITHIOBACILLIA	FIRMICUTES	2	180	5	36	13
1306	IS5	ACIDITHIOBACILLIA	GAMMAPROTEOBACTERIA	3	180	5	36	13
1307	IS5	ACIDITHIOBACILLIA	METHANOMADA GROUP	1	180	5	36	13
1308	IS5	ACIDOBACTERIIA	ACTINOBACTERIA	7	215	6	35.8333	15
1309	IS5	ACIDOBACTERIIA	ALPHAPROTEOBACTERIA	9	215	6	35.8333	15
1310	IS5	ACIDOBACTERIIA	BACTEROIDETES/CHLOROBI GROUP	4	215	6	35.8333	15
1311	IS5	ACIDOBACTERIIA	BETAPROTEOBACTERIA	9	215	6	35.8333	15
1312	IS5	ACIDOBACTERIIA	CHLOROFLEXI	1	215	6	35.8333	15
1313	IS5	ACIDOBACTERIIA	CYANOBACTERIA/MELAINABACTERIA GROUP	2	215	6	35.8333	15
1314	IS5	ACIDOBACTERIIA	DELTA/EPSILON SUBDIVISIONS	5	215	6	35.8333	15
1315	IS5	ACIDOBACTERIIA	DIAFORARCHAEA GROUP	1	215	6	35.8333	15
1316	IS5	ACIDOBACTERIIA	DICTYOGLOMIA	1	215	6	35.8333	15
1317	IS5	ACIDOBACTERIIA	FIRMICUTES	2	215	6	35.8333	15
1318	IS5	ACIDOBACTERIIA	GAMMAPROTEOBACTERIA	7	215	6	35.8333	15
1319	IS5	ACIDOBACTERIIA	GEMMATIMONADETES	3	215	6	35.8333	15
1320	IS5	ACIDOBACTERIIA	PLANCTOMYCETES	3	215	6	35.8333	15
1321	IS5	ACIDOBACTERIIA	SOLIBACTERES	2	215	6	35.8333	15
1322	IS5	ACIDOBACTERIIA	STENOSARCHAEA GROUP	3	215	6	35.8333	15
1323	IS5	ACTINOBACTERIA	ALPHAPROTEOBACTERIA	68	13117	935	14.0289	23
1324	IS5	ACTINOBACTERIA	AQUIFICAE	2	13117	935	14.0289	23
1325	IS5	ACTINOBACTERIA	BACTEROIDETES/CHLOROBI GROUP	18	13117	935	14.0289	23
1326	IS5	ACTINOBACTERIA	BETAPROTEOBACTERIA	65	13117	935	14.0289	23
1327	IS5	ACTINOBACTERIA	CHLAMYDIAE	1	13117	935	14.0289	23
1328	IS5	ACTINOBACTERIA	CHLOROFLEXI	6	13117	935	14.0289	23
1329	IS5	ACTINOBACTERIA	CHRYSIOGENETES	2	13117	935	14.0289	23
1330	IS5	ACTINOBACTERIA	CRENARCHAEOTA	5	13117	935	14.0289	23
1331	IS5	ACTINOBACTERIA	CYANOBACTERIA/MELAINABACTERIA GROUP	24	13117	935	14.0289	23
1332	IS5	ACTINOBACTERIA	DEFERRIBACTERES	2	13117	935	14.0289	23
1333	IS5	ACTINOBACTERIA	DEINOCOCCUS-THERMUS	6	13117	935	14.0289	23
1334	IS5	ACTINOBACTERIA	DELTA/EPSILON SUBDIVISIONS	16	13117	935	14.0289	23
1335	IS5	ACTINOBACTERIA	DIAFORARCHAEA GROUP	2	13117	935	14.0289	23
1336	IS5	ACTINOBACTERIA	DICTYOGLOMIA	1	13117	935	14.0289	23
1337	IS5	ACTINOBACTERIA	FIRMICUTES	28	13117	935	14.0289	23
1338	IS5	ACTINOBACTERIA	GAMMAPROTEOBACTERIA	79	13117	935	14.0289	23
1339	IS5	ACTINOBACTERIA	GEMMATIMONADETES	4	13117	935	14.0289	23
1340	IS5	ACTINOBACTERIA	METHANOMADA GROUP	2	13117	935	14.0289	23
1341	IS5	ACTINOBACTERIA	NITROSPIRA	2	13117	935	14.0289	23
1342	IS5	ACTINOBACTERIA	PLANCTOMYCETES	4	13117	935	14.0289	23
1343	IS5	ACTINOBACTERIA	SOLIBACTERES	2	13117	935	14.0289	23
1344	IS5	ACTINOBACTERIA	STENOSARCHAEA GROUP	13	13117	935	14.0289	23
1345	IS5	ACTINOBACTERIA	THERMOTOGAE	1	13117	935	14.0289	23
1346	IS5	ALPHAPROTEOBACTERIA	AQUIFICAE	3	22761	668	34.0734	22
1347	IS5	ALPHAPROTEOBACTERIA	BACTEROIDETES/CHLOROBI GROUP	33	22761	668	34.0734	22
1348	IS5	ALPHAPROTEOBACTERIA	BETAPROTEOBACTERIA	108	22761	668	34.0734	22
1349	IS5	ALPHAPROTEOBACTERIA	CHLAMYDIAE	3	22761	668	34.0734	22
1350	IS5	ALPHAPROTEOBACTERIA	CHLOROFLEXI	6	22761	668	34.0734	22
1351	IS5	ALPHAPROTEOBACTERIA	CHRYSIOGENETES	2	22761	668	34.0734	22
1352	IS5	ALPHAPROTEOBACTERIA	CRENARCHAEOTA	7	22761	668	34.0734	22
1353	IS5	ALPHAPROTEOBACTERIA	CYANOBACTERIA/MELAINABACTERIA GROUP	28	22761	668	34.0734	22
1354	IS5	ALPHAPROTEOBACTERIA	DEFERRIBACTERES	2	22761	668	34.0734	22
1355	IS5	ALPHAPROTEOBACTERIA	DEINOCOCCUS-THERMUS	6	22761	668	34.0734	22
1356	IS5	ALPHAPROTEOBACTERIA	DELTA/EPSILON SUBDIVISIONS	19	22761	668	34.0734	22
1357	IS5	ALPHAPROTEOBACTERIA	DIAFORARCHAEA GROUP	3	22761	668	34.0734	22
1358	IS5	ALPHAPROTEOBACTERIA	DICTYOGLOMIA	1	22761	668	34.0734	22
1359	IS5	ALPHAPROTEOBACTERIA	FIRMICUTES	38	22761	668	34.0734	22
1360	IS5	ALPHAPROTEOBACTERIA	GAMMAPROTEOBACTERIA	136	22761	668	34.0734	22
1361	IS5	ALPHAPROTEOBACTERIA	GEMMATIMONADETES	5	22761	668	34.0734	22
1362	IS5	ALPHAPROTEOBACTERIA	METHANOMADA GROUP	1	22761	668	34.0734	22
1363	IS5	ALPHAPROTEOBACTERIA	NITROSPIRA	4	22761	668	34.0734	22
1364	IS5	ALPHAPROTEOBACTERIA	PLANCTOMYCETES	5	22761	668	34.0734	22
1365	IS5	ALPHAPROTEOBACTERIA	SOLIBACTERES	2	22761	668	34.0734	22
1366	IS5	ALPHAPROTEOBACTERIA	STENOSARCHAEA GROUP	13	22761	668	34.0734	22
1367	IS5	ALPHAPROTEOBACTERIA	THERMOTOGAE	1	22761	668	34.0734	22
1368	IS5	AQUIFICAE	BACTEROIDETES/CHLOROBI GROUP	1	224	16	14	12
1369	IS5	AQUIFICAE	BETAPROTEOBACTERIA	3	224	16	14	12
1370	IS5	AQUIFICAE	CHLOROFLEXI	1	224	16	14	12
1371	IS5	AQUIFICAE	CRENARCHAEOTA	1	224	16	14	12
1372	IS5	AQUIFICAE	CYANOBACTERIA/MELAINABACTERIA GROUP	1	224	16	14	12
1373	IS5	AQUIFICAE	DEFERRIBACTERES	1	224	16	14	12
1374	IS5	AQUIFICAE	DEINOCOCCUS-THERMUS	1	224	16	14	12
1375	IS5	AQUIFICAE	DELTA/EPSILON SUBDIVISIONS	1	224	16	14	12
1376	IS5	AQUIFICAE	FIRMICUTES	1	224	16	14	12
1377	IS5	AQUIFICAE	GAMMAPROTEOBACTERIA	1	224	16	14	12
1378	IS5	AQUIFICAE	STENOSARCHAEA GROUP	1	224	16	14	12
1379	IS5	AQUIFICAE	THERMOTOGAE	1	224	16	14	12
1380	IS5	ARCHAEOGLOBI	METHANOMADA GROUP	1	43	7	6.14286	1
1381	IS5	BACTEROIDETES/CHLOROBI GROUP	BETAPROTEOBACTERIA	33	3585	314	11.4172	20
1382	IS5	BACTEROIDETES/CHLOROBI GROUP	CHLAMYDIAE	1	3585	314	11.4172	20
1383	IS5	BACTEROIDETES/CHLOROBI GROUP	CHLOROFLEXI	3	3585	314	11.4172	20
1384	IS5	BACTEROIDETES/CHLOROBI GROUP	CHRYSIOGENETES	1	3585	314	11.4172	20
1385	IS5	BACTEROIDETES/CHLOROBI GROUP	CRENARCHAEOTA	3	3585	314	11.4172	20
1386	IS5	BACTEROIDETES/CHLOROBI GROUP	CYANOBACTERIA/MELAINABACTERIA GROUP	12	3585	314	11.4172	20
1387	IS5	BACTEROIDETES/CHLOROBI GROUP	DEFERRIBACTERES	2	3585	314	11.4172	20
1388	IS5	BACTEROIDETES/CHLOROBI GROUP	DEINOCOCCUS-THERMUS	5	3585	314	11.4172	20
1389	IS5	BACTEROIDETES/CHLOROBI GROUP	DELTA/EPSILON SUBDIVISIONS	12	3585	314	11.4172	20
1390	IS5	BACTEROIDETES/CHLOROBI GROUP	DIAFORARCHAEA GROUP	2	3585	314	11.4172	20
1391	IS5	BACTEROIDETES/CHLOROBI GROUP	DICTYOGLOMIA	1	3585	314	11.4172	20
1392	IS5	BACTEROIDETES/CHLOROBI GROUP	FIRMICUTES	13	3585	314	11.4172	20
1393	IS5	BACTEROIDETES/CHLOROBI GROUP	GAMMAPROTEOBACTERIA	48	3585	314	11.4172	20
1394	IS5	BACTEROIDETES/CHLOROBI GROUP	GEMMATIMONADETES	2	3585	314	11.4172	20
1395	IS5	BACTEROIDETES/CHLOROBI GROUP	NITROSPIRA	1	3585	314	11.4172	20
1396	IS5	BACTEROIDETES/CHLOROBI GROUP	PLANCTOMYCETES	3	3585	314	11.4172	20
1397	IS5	BACTEROIDETES/CHLOROBI GROUP	SOLIBACTERES	2	3585	314	11.4172	20
1398	IS5	BACTEROIDETES/CHLOROBI GROUP	SPIROCHAETIA	1	3585	314	11.4172	20
1399	IS5	BACTEROIDETES/CHLOROBI GROUP	STENOSARCHAEA GROUP	7	3585	314	11.4172	20
1400	IS5	BACTEROIDETES/CHLOROBI GROUP	THERMOTOGAE	1	3585	314	11.4172	20
1401	IS5	BETAPROTEOBACTERIA	CHLAMYDIAE	1	45887	937	48.9723	20
1402	IS5	BETAPROTEOBACTERIA	CHLOROFLEXI	7	45887	937	48.9723	20
1403	IS5	BETAPROTEOBACTERIA	CHRYSIOGENETES	1	45887	937	48.9723	20
1404	IS5	BETAPROTEOBACTERIA	CRENARCHAEOTA	7	45887	937	48.9723	20
1405	IS5	BETAPROTEOBACTERIA	CYANOBACTERIA/MELAINABACTERIA GROUP	26	45887	937	48.9723	20
1406	IS5	BETAPROTEOBACTERIA	DEFERRIBACTERES	2	45887	937	48.9723	20
1407	IS5	BETAPROTEOBACTERIA	DEINOCOCCUS-THERMUS	9	45887	937	48.9723	20
1408	IS5	BETAPROTEOBACTERIA	DELTA/EPSILON SUBDIVISIONS	24	45887	937	48.9723	20
1409	IS5	BETAPROTEOBACTERIA	DIAFORARCHAEA GROUP	2	45887	937	48.9723	20
1410	IS5	BETAPROTEOBACTERIA	DICTYOGLOMIA	1	45887	937	48.9723	20
1411	IS5	BETAPROTEOBACTERIA	FIRMICUTES	29	45887	937	48.9723	20
1412	IS5	BETAPROTEOBACTERIA	GAMMAPROTEOBACTERIA	185	45887	937	48.9723	20
1413	IS5	BETAPROTEOBACTERIA	GEMMATIMONADETES	5	45887	937	48.9723	20
1414	IS5	BETAPROTEOBACTERIA	METHANOMADA GROUP	2	45887	937	48.9723	20
1415	IS5	BETAPROTEOBACTERIA	NITROSPIRA	2	45887	937	48.9723	20
1416	IS5	BETAPROTEOBACTERIA	PLANCTOMYCETES	6	45887	937	48.9723	20
1417	IS5	BETAPROTEOBACTERIA	SOLIBACTERES	2	45887	937	48.9723	20
1418	IS5	BETAPROTEOBACTERIA	SPIROCHAETIA	1	45887	937	48.9723	20
1419	IS5	BETAPROTEOBACTERIA	STENOSARCHAEA GROUP	15	45887	937	48.9723	20
1420	IS5	BETAPROTEOBACTERIA	THERMOTOGAE	1	45887	937	48.9723	20
1421	IS5	CHLAMYDIAE	DEFERRIBACTERES	1	150	8	18.75	6
1422	IS5	CHLAMYDIAE	DEINOCOCCUS-THERMUS	1	150	8	18.75	6
1423	IS5	CHLAMYDIAE	DELTA/EPSILON SUBDIVISIONS	1	150	8	18.75	6
1424	IS5	CHLAMYDIAE	DIAFORARCHAEA GROUP	1	150	8	18.75	6
1425	IS5	CHLAMYDIAE	FIRMICUTES	1	150	8	18.75	6
1426	IS5	CHLAMYDIAE	GAMMAPROTEOBACTERIA	2	150	8	18.75	6
1427	IS5	CHLOROFLEXI	CRENARCHAEOTA	1	332	37	8.97297	11
1428	IS5	CHLOROFLEXI	CYANOBACTERIA/MELAINABACTERIA GROUP	4	332	37	8.97297	11
1429	IS5	CHLOROFLEXI	DEFERRIBACTERES	1	332	37	8.97297	11
1430	IS5	CHLOROFLEXI	DEINOCOCCUS-THERMUS	1	332	37	8.97297	11
1431	IS5	CHLOROFLEXI	DELTA/EPSILON SUBDIVISIONS	3	332	37	8.97297	11
1432	IS5	CHLOROFLEXI	FIRMICUTES	3	332	37	8.97297	11
1433	IS5	CHLOROFLEXI	GAMMAPROTEOBACTERIA	8	332	37	8.97297	11
1434	IS5	CHLOROFLEXI	GEMMATIMONADETES	1	332	37	8.97297	11
1435	IS5	CHLOROFLEXI	SOLIBACTERES	1	332	37	8.97297	11
1436	IS5	CHLOROFLEXI	STENOSARCHAEA GROUP	2	332	37	8.97297	11
1437	IS5	CHLOROFLEXI	THERMOTOGAE	1	332	37	8.97297	11
1438	IS5	CHRYSIOGENETES	FIRMICUTES	1	61	1	61	2
1439	IS5	CHRYSIOGENETES	GAMMAPROTEOBACTERIA	2	61	1	61	2
1440	IS5	CRENARCHAEOTA	CYANOBACTERIA/MELAINABACTERIA GROUP	3	2099	49	42.8367	8
1441	IS5	CRENARCHAEOTA	DEFERRIBACTERES	1	2099	49	42.8367	8
1442	IS5	CRENARCHAEOTA	DEINOCOCCUS-THERMUS	1	2099	49	42.8367	8
1443	IS5	CRENARCHAEOTA	DELTA/EPSILON SUBDIVISIONS	1	2099	49	42.8367	8
1444	IS5	CRENARCHAEOTA	FIRMICUTES	3	2099	49	42.8367	8
1445	IS5	CRENARCHAEOTA	GAMMAPROTEOBACTERIA	7	2099	49	42.8367	8
1446	IS5	CRENARCHAEOTA	STENOSARCHAEA GROUP	3	2099	49	42.8367	8
1447	IS5	CRENARCHAEOTA	THERMOTOGAE	1	2099	49	42.8367	8
1448	IS5	CYANOBACTERIA/MELAINABACTERIA GROUP	DEFERRIBACTERES	1	3044	89	34.2022	15
1449	IS5	CYANOBACTERIA/MELAINABACTERIA GROUP	DEINOCOCCUS-THERMUS	3	3044	89	34.2022	15
1450	IS5	CYANOBACTERIA/MELAINABACTERIA GROUP	DELTA/EPSILON SUBDIVISIONS	11	3044	89	34.2022	15
1451	IS5	CYANOBACTERIA/MELAINABACTERIA GROUP	DIAFORARCHAEA GROUP	1	3044	89	34.2022	15
1452	IS5	CYANOBACTERIA/MELAINABACTERIA GROUP	DICTYOGLOMIA	1	3044	89	34.2022	15
1453	IS5	CYANOBACTERIA/MELAINABACTERIA GROUP	FIRMICUTES	13	3044	89	34.2022	15
1454	IS5	CYANOBACTERIA/MELAINABACTERIA GROUP	GAMMAPROTEOBACTERIA	34	3044	89	34.2022	15
1455	IS5	CYANOBACTERIA/MELAINABACTERIA GROUP	GEMMATIMONADETES	1	3044	89	34.2022	15
1456	IS5	CYANOBACTERIA/MELAINABACTERIA GROUP	METHANOMADA GROUP	2	3044	89	34.2022	15
1457	IS5	CYANOBACTERIA/MELAINABACTERIA GROUP	NITROSPIRA	3	3044	89	34.2022	15
1458	IS5	CYANOBACTERIA/MELAINABACTERIA GROUP	PLANCTOMYCETES	3	3044	89	34.2022	15
1459	IS5	CYANOBACTERIA/MELAINABACTERIA GROUP	SOLIBACTERES	1	3044	89	34.2022	15
1460	IS5	CYANOBACTERIA/MELAINABACTERIA GROUP	SPIROCHAETIA	1	3044	89	34.2022	15
1461	IS5	CYANOBACTERIA/MELAINABACTERIA GROUP	STENOSARCHAEA GROUP	9	3044	89	34.2022	15
1462	IS5	CYANOBACTERIA/MELAINABACTERIA GROUP	THERMOTOGAE	1	3044	89	34.2022	15
1463	IS5	DEFERRIBACTERES	DEINOCOCCUS-THERMUS	2	54	4	13.5	7
1464	IS5	DEFERRIBACTERES	DELTA/EPSILON SUBDIVISIONS	2	54	4	13.5	7
1465	IS5	DEFERRIBACTERES	DIAFORARCHAEA GROUP	1	54	4	13.5	7
1466	IS5	DEFERRIBACTERES	FIRMICUTES	2	54	4	13.5	7
1467	IS5	DEFERRIBACTERES	GAMMAPROTEOBACTERIA	2	54	4	13.5	7
1468	IS5	DEFERRIBACTERES	STENOSARCHAEA GROUP	1	54	4	13.5	7
1469	IS5	DEFERRIBACTERES	THERMOTOGAE	1	54	4	13.5	7
1470	IS5	DEINOCOCCUS-THERMUS	DELTA/EPSILON SUBDIVISIONS	4	596	28	21.2857	7
1471	IS5	DEINOCOCCUS-THERMUS	DIAFORARCHAEA GROUP	1	596	28	21.2857	7
1472	IS5	DEINOCOCCUS-THERMUS	FIRMICUTES	2	596	28	21.2857	7
1473	IS5	DEINOCOCCUS-THERMUS	GAMMAPROTEOBACTERIA	9	596	28	21.2857	7
1474	IS5	DEINOCOCCUS-THERMUS	METHANOMADA GROUP	1	596	28	21.2857	7
1475	IS5	DEINOCOCCUS-THERMUS	STENOSARCHAEA GROUP	3	596	28	21.2857	7
1476	IS5	DEINOCOCCUS-THERMUS	THERMOTOGAE	1	596	28	21.2857	7
1477	IS5	DELTA/EPSILON SUBDIVISIONS	DIAFORARCHAEA GROUP	2	1203	313	3.84345	9
1478	IS5	DELTA/EPSILON SUBDIVISIONS	DICTYOGLOMIA	1	1203	313	3.84345	9
1479	IS5	DELTA/EPSILON SUBDIVISIONS	FIRMICUTES	10	1203	313	3.84345	9
1480	IS5	DELTA/EPSILON SUBDIVISIONS	GAMMAPROTEOBACTERIA	26	1203	313	3.84345	9
1481	IS5	DELTA/EPSILON SUBDIVISIONS	GEMMATIMONADETES	3	1203	313	3.84345	9
1482	IS5	DELTA/EPSILON SUBDIVISIONS	PLANCTOMYCETES	4	1203	313	3.84345	9
1483	IS5	DELTA/EPSILON SUBDIVISIONS	SOLIBACTERES	2	1203	313	3.84345	9
1484	IS5	DELTA/EPSILON SUBDIVISIONS	STENOSARCHAEA GROUP	3	1203	313	3.84345	9
1485	IS5	DELTA/EPSILON SUBDIVISIONS	THERMOTOGAE	1	1203	313	3.84345	9
1486	IS5	DIAFORARCHAEA GROUP	DICTYOGLOMIA	1	242	13	18.6154	6
1487	IS5	DIAFORARCHAEA GROUP	FIRMICUTES	2	242	13	18.6154	6
1488	IS5	DIAFORARCHAEA GROUP	GAMMAPROTEOBACTERIA	5	242	13	18.6154	6
1489	IS5	DIAFORARCHAEA GROUP	PLANCTOMYCETES	1	242	13	18.6154	6
1490	IS5	DIAFORARCHAEA GROUP	SOLIBACTERES	1	242	13	18.6154	6
1491	IS5	DIAFORARCHAEA GROUP	STENOSARCHAEA GROUP	1	242	13	18.6154	6
1492	IS5	DICTYOGLOMIA	FIRMICUTES	1	10	2	5	5
1493	IS5	DICTYOGLOMIA	GAMMAPROTEOBACTERIA	1	10	2	5	5
1494	IS5	DICTYOGLOMIA	PLANCTOMYCETES	1	10	2	5	5
1495	IS5	DICTYOGLOMIA	SOLIBACTERES	1	10	2	5	5
1496	IS5	DICTYOGLOMIA	STENOSARCHAEA GROUP	1	10	2	5	5
1497	IS5	FIRMICUTES	GAMMAPROTEOBACTERIA	48	5219	1891	2.75992	8
1498	IS5	FIRMICUTES	GEMMATIMONADETES	1	5219	1891	2.75992	8
1499	IS5	FIRMICUTES	METHANOMADA GROUP	1	5219	1891	2.75992	8
1500	IS5	FIRMICUTES	NITROSPIRA	1	5219	1891	2.75992	8
1501	IS5	FIRMICUTES	PLANCTOMYCETES	2	5219	1891	2.75992	8
1502	IS5	FIRMICUTES	SOLIBACTERES	1	5219	1891	2.75992	8
1503	IS5	FIRMICUTES	STENOSARCHAEA GROUP	7	5219	1891	2.75992	8
1504	IS5	FIRMICUTES	THERMOTOGAE	1	5219	1891	2.75992	8
1505	IS5	GAMMAPROTEOBACTERIA	GEMMATIMONADETES	3	51277	2662	19.2626	7
1506	IS5	GAMMAPROTEOBACTERIA	METHANOMADA GROUP	5	51277	2662	19.2626	7
1507	IS5	GAMMAPROTEOBACTERIA	NITROSPIRA	2	51277	2662	19.2626	7
1508	IS5	GAMMAPROTEOBACTERIA	PLANCTOMYCETES	6	51277	2662	19.2626	7
1509	IS5	GAMMAPROTEOBACTERIA	SOLIBACTERES	2	51277	2662	19.2626	7
1510	IS5	GAMMAPROTEOBACTERIA	STENOSARCHAEA GROUP	16	51277	2662	19.2626	7
1511	IS5	GAMMAPROTEOBACTERIA	THERMOTOGAE	1	51277	2662	19.2626	7
1512	IS5	GEMMATIMONADETES	PLANCTOMYCETES	2	44	2	22	3
1513	IS5	GEMMATIMONADETES	SOLIBACTERES	1	44	2	22	3
1514	IS5	GEMMATIMONADETES	STENOSARCHAEA GROUP	1	44	2	22	3
1515	IS5	METHANOMADA GROUP	NITROSPIRA	1	334	38	8.78947	2
1516	IS5	METHANOMADA GROUP	STENOSARCHAEA GROUP	1	334	38	8.78947	2
1517	IS5	NITROSPIRA	STENOSARCHAEA GROUP	1	133	9	14.7778	1
1518	IS5	PLANCTOMYCETES	SOLIBACTERES	1	494	15	32.9333	2
1519	IS5	PLANCTOMYCETES	STENOSARCHAEA GROUP	2	494	15	32.9333	2
1520	IS5	SOLIBACTERES	STENOSARCHAEA GROUP	1	22	1	22	1
1521	IS5	STENOSARCHAEA GROUP	THERMOTOGAE	1	2226	88	25.2955	1
1522	IS6	ACTINOBACTERIA	ALPHAPROTEOBACTERIA	3	1104	935	1.18075	5
1523	IS6	ACTINOBACTERIA	BETAPROTEOBACTERIA	1	1104	935	1.18075	5
1524	IS6	ACTINOBACTERIA	CYANOBACTERIA/MELAINABACTERIA GROUP	1	1104	935	1.18075	5
1525	IS6	ACTINOBACTERIA	FIRMICUTES	3	1104	935	1.18075	5
1526	IS6	ACTINOBACTERIA	GAMMAPROTEOBACTERIA	6	1104	935	1.18075	5
1527	IS6	ALPHAPROTEOBACTERIA	BETAPROTEOBACTERIA	4	4047	668	6.05838	6
1528	IS6	ALPHAPROTEOBACTERIA	CYANOBACTERIA/MELAINABACTERIA GROUP	2	4047	668	6.05838	6
1529	IS6	ALPHAPROTEOBACTERIA	FIRMICUTES	11	4047	668	6.05838	6
1530	IS6	ALPHAPROTEOBACTERIA	GAMMAPROTEOBACTERIA	20	4047	668	6.05838	6
1531	IS6	ALPHAPROTEOBACTERIA	STENOSARCHAEA GROUP	1	4047	668	6.05838	6
1532	IS6	ALPHAPROTEOBACTERIA	THERMOTOGAE	1	4047	668	6.05838	6
1533	IS6	BETAPROTEOBACTERIA	FIRMICUTES	2	700	937	0.747065	2
1534	IS6	BETAPROTEOBACTERIA	GAMMAPROTEOBACTERIA	5	700	937	0.747065	2
1535	IS6	CRENARCHAEOTA	FIRMICUTES	1	498	49	10.1633	3
1536	IS6	CRENARCHAEOTA	GAMMAPROTEOBACTERIA	1	498	49	10.1633	3
1537	IS6	CRENARCHAEOTA	THERMOCOCCI	1	498	49	10.1633	3
1538	IS6	CYANOBACTERIA/MELAINABACTERIA GROUP	FIRMICUTES	3	215	89	2.41573	2
1539	IS6	CYANOBACTERIA/MELAINABACTERIA GROUP	GAMMAPROTEOBACTERIA	2	215	89	2.41573	2
1540	IS6	FIRMICUTES	GAMMAPROTEOBACTERIA	17	7950	1891	4.20412	5
1541	IS6	FIRMICUTES	METHANOMADA GROUP	1	7950	1891	4.20412	5
1542	IS6	FIRMICUTES	STENOSARCHAEA GROUP	4	7950	1891	4.20412	5
1543	IS6	FIRMICUTES	THERMOCOCCI	1	7950	1891	4.20412	5
1544	IS6	FIRMICUTES	THERMOTOGAE	2	7950	1891	4.20412	5
1545	IS6	GAMMAPROTEOBACTERIA	STENOSARCHAEA GROUP	1	17577	2662	6.60293	2
1546	IS6	GAMMAPROTEOBACTERIA	THERMOCOCCI	1	17577	2662	6.60293	2
1547	IS6	METHANOMADA GROUP	THERMOCOCCI	2	95	38	2.5	1
1548	IS6	STENOSARCHAEA GROUP	THERMOTOGAE	1	1008	88	11.4545	1
1549	IS6	THERMOCOCCI	THERMOTOGAE	2	549	39	14.0769	1
1550	IS607	ACTINOBACTERIA	AQUIFICAE	1	6165	935	6.59358	6
1551	IS607	ACTINOBACTERIA	CRENARCHAEOTA	1	6165	935	6.59358	6
1552	IS607	ACTINOBACTERIA	CYANOBACTERIA/MELAINABACTERIA GROUP	1	6165	935	6.59358	6
1553	IS607	ACTINOBACTERIA	FIRMICUTES	4	6165	935	6.59358	6
1554	IS607	ACTINOBACTERIA	GAMMAPROTEOBACTERIA	1	6165	935	6.59358	6
1555	IS607	ACTINOBACTERIA	THERMOTOGAE	1	6165	935	6.59358	6
1556	IS607	ALPHAPROTEOBACTERIA	BETAPROTEOBACTERIA	1	21	668	0.0314371	9
1557	IS607	ALPHAPROTEOBACTERIA	CRENARCHAEOTA	1	21	668	0.0314371	9
1558	IS607	ALPHAPROTEOBACTERIA	CYANOBACTERIA/MELAINABACTERIA GROUP	1	21	668	0.0314371	9
1559	IS607	ALPHAPROTEOBACTERIA	DELTA/EPSILON SUBDIVISIONS	1	21	668	0.0314371	9
1560	IS607	ALPHAPROTEOBACTERIA	FIRMICUTES	1	21	668	0.0314371	9
1561	IS607	ALPHAPROTEOBACTERIA	GAMMAPROTEOBACTERIA	1	21	668	0.0314371	9
1562	IS607	ALPHAPROTEOBACTERIA	METHANOMADA GROUP	1	21	668	0.0314371	9
1563	IS607	ALPHAPROTEOBACTERIA	STENOSARCHAEA GROUP	1	21	668	0.0314371	9
1564	IS607	ALPHAPROTEOBACTERIA	THERMOCOCCI	1	21	668	0.0314371	9
1565	IS607	AQUIFICAE	CALDISERICIA	1	178	16	11.125	5
1566	IS607	AQUIFICAE	CRENARCHAEOTA	1	178	16	11.125	5
1567	IS607	AQUIFICAE	CYANOBACTERIA/MELAINABACTERIA GROUP	1	178	16	11.125	5
1568	IS607	AQUIFICAE	FIRMICUTES	1	178	16	11.125	5
1569	IS607	AQUIFICAE	STENOSARCHAEA GROUP	1	178	16	11.125	5
1570	IS607	BETAPROTEOBACTERIA	CRENARCHAEOTA	1	129	937	0.137673	8
1571	IS607	BETAPROTEOBACTERIA	CYANOBACTERIA/MELAINABACTERIA GROUP	1	129	937	0.137673	8
1572	IS607	BETAPROTEOBACTERIA	DELTA/EPSILON SUBDIVISIONS	1	129	937	0.137673	8
1573	IS607	BETAPROTEOBACTERIA	FIRMICUTES	1	129	937	0.137673	8
1574	IS607	BETAPROTEOBACTERIA	GAMMAPROTEOBACTERIA	1	129	937	0.137673	8
1575	IS607	BETAPROTEOBACTERIA	METHANOMADA GROUP	1	129	937	0.137673	8
1576	IS607	BETAPROTEOBACTERIA	STENOSARCHAEA GROUP	1	129	937	0.137673	8
1577	IS607	BETAPROTEOBACTERIA	THERMOCOCCI	1	129	937	0.137673	8
1578	IS607	CALDISERICIA	CRENARCHAEOTA	1	11	1	11	1
1579	IS607	CRENARCHAEOTA	CYANOBACTERIA/MELAINABACTERIA GROUP	1	1700	49	34.6939	7
1580	IS607	CRENARCHAEOTA	DELTA/EPSILON SUBDIVISIONS	1	1700	49	34.6939	7
1581	IS607	CRENARCHAEOTA	FIRMICUTES	4	1700	49	34.6939	7
1582	IS607	CRENARCHAEOTA	GAMMAPROTEOBACTERIA	1	1700	49	34.6939	7
1583	IS607	CRENARCHAEOTA	METHANOMADA GROUP	3	1700	49	34.6939	7
1584	IS607	CRENARCHAEOTA	STENOSARCHAEA GROUP	1	1700	49	34.6939	7
1585	IS607	CRENARCHAEOTA	THERMOCOCCI	2	1700	49	34.6939	7
1586	IS607	CYANOBACTERIA/MELAINABACTERIA GROUP	DELTA/EPSILON SUBDIVISIONS	1	757	89	8.50562	6
1587	IS607	CYANOBACTERIA/MELAINABACTERIA GROUP	FIRMICUTES	2	757	89	8.50562	6
1588	IS607	CYANOBACTERIA/MELAINABACTERIA GROUP	GAMMAPROTEOBACTERIA	2	757	89	8.50562	6
1589	IS607	CYANOBACTERIA/MELAINABACTERIA GROUP	METHANOMADA GROUP	1	757	89	8.50562	6
1590	IS607	CYANOBACTERIA/MELAINABACTERIA GROUP	STENOSARCHAEA GROUP	1	757	89	8.50562	6
1591	IS607	CYANOBACTERIA/MELAINABACTERIA GROUP	THERMOCOCCI	1	757	89	8.50562	6
1592	IS607	DELTA/EPSILON SUBDIVISIONS	FIRMICUTES	1	338	313	1.07987	5
1593	IS607	DELTA/EPSILON SUBDIVISIONS	GAMMAPROTEOBACTERIA	1	338	313	1.07987	5
1594	IS607	DELTA/EPSILON SUBDIVISIONS	METHANOMADA GROUP	1	338	313	1.07987	5
1595	IS607	DELTA/EPSILON SUBDIVISIONS	STENOSARCHAEA GROUP	1	338	313	1.07987	5
1596	IS607	DELTA/EPSILON SUBDIVISIONS	THERMOCOCCI	1	338	313	1.07987	5
1597	IS607	FIRMICUTES	GAMMAPROTEOBACTERIA	2	3339	1891	1.76573	5
1598	IS607	FIRMICUTES	METHANOMADA GROUP	1	3339	1891	1.76573	5
1599	IS607	FIRMICUTES	STENOSARCHAEA GROUP	1	3339	1891	1.76573	5
1600	IS607	FIRMICUTES	THERMOCOCCI	2	3339	1891	1.76573	5
1601	IS607	FIRMICUTES	THERMOTOGAE	1	3339	1891	1.76573	5
1602	IS607	GAMMAPROTEOBACTERIA	METHANOMADA GROUP	1	341	2662	0.128099	3
1603	IS607	GAMMAPROTEOBACTERIA	STENOSARCHAEA GROUP	2	341	2662	0.128099	3
1604	IS607	GAMMAPROTEOBACTERIA	THERMOCOCCI	1	341	2662	0.128099	3
1605	IS607	METHANOMADA GROUP	STENOSARCHAEA GROUP	1	75	38	1.97368	2
1606	IS607	METHANOMADA GROUP	THERMOCOCCI	1	75	38	1.97368	2
1607	IS607	STENOSARCHAEA GROUP	THERMOCOCCI	1	108	88	1.22727	1
1608	IS630	ACTINOBACTERIA	ALPHAPROTEOBACTERIA	11	3116	935	3.33262	10
1609	IS630	ACTINOBACTERIA	BACTEROIDETES/CHLOROBI GROUP	3	3116	935	3.33262	10
1610	IS630	ACTINOBACTERIA	BETAPROTEOBACTERIA	5	3116	935	3.33262	10
1611	IS630	ACTINOBACTERIA	CRENARCHAEOTA	1	3116	935	3.33262	10
1612	IS630	ACTINOBACTERIA	CYANOBACTERIA/MELAINABACTERIA GROUP	6	3116	935	3.33262	10
1613	IS630	ACTINOBACTERIA	DELTA/EPSILON SUBDIVISIONS	2	3116	935	3.33262	10
1614	IS630	ACTINOBACTERIA	FIRMICUTES	6	3116	935	3.33262	10
1615	IS630	ACTINOBACTERIA	GAMMAPROTEOBACTERIA	13	3116	935	3.33262	10
1616	IS630	ACTINOBACTERIA	PLANCTOMYCETES	1	3116	935	3.33262	10
1617	IS630	ACTINOBACTERIA	STENOSARCHAEA GROUP	3	3116	935	3.33262	10
1618	IS630	ALPHAPROTEOBACTERIA	ARCHAEOGLOBI	1	5373	668	8.04341	11
1619	IS630	ALPHAPROTEOBACTERIA	BACTEROIDETES/CHLOROBI GROUP	5	5373	668	8.04341	11
1620	IS630	ALPHAPROTEOBACTERIA	BETAPROTEOBACTERIA	11	5373	668	8.04341	11
1621	IS630	ALPHAPROTEOBACTERIA	CRENARCHAEOTA	1	5373	668	8.04341	11
1622	IS630	ALPHAPROTEOBACTERIA	CYANOBACTERIA/MELAINABACTERIA GROUP	17	5373	668	8.04341	11
1623	IS630	ALPHAPROTEOBACTERIA	DEINOCOCCUS-THERMUS	1	5373	668	8.04341	11
1624	IS630	ALPHAPROTEOBACTERIA	DELTA/EPSILON SUBDIVISIONS	3	5373	668	8.04341	11
1625	IS630	ALPHAPROTEOBACTERIA	FIRMICUTES	9	5373	668	8.04341	11
1626	IS630	ALPHAPROTEOBACTERIA	GAMMAPROTEOBACTERIA	35	5373	668	8.04341	11
1627	IS630	ALPHAPROTEOBACTERIA	PLANCTOMYCETES	2	5373	668	8.04341	11
1628	IS630	ALPHAPROTEOBACTERIA	STENOSARCHAEA GROUP	3	5373	668	8.04341	11
1629	IS630	ARCHAEOGLOBI	CYANOBACTERIA/MELAINABACTERIA GROUP	1	73	7	10.4286	1
1630	IS630	BACTEROIDETES/CHLOROBI GROUP	BETAPROTEOBACTERIA	3	571	314	1.81847	6
1631	IS630	BACTEROIDETES/CHLOROBI GROUP	CYANOBACTERIA/MELAINABACTERIA GROUP	3	571	314	1.81847	6
1632	IS630	BACTEROIDETES/CHLOROBI GROUP	DELTA/EPSILON SUBDIVISIONS	1	571	314	1.81847	6
1633	IS630	BACTEROIDETES/CHLOROBI GROUP	GAMMAPROTEOBACTERIA	3	571	314	1.81847	6
1634	IS630	BACTEROIDETES/CHLOROBI GROUP	PLANCTOMYCETES	2	571	314	1.81847	6
1635	IS630	BACTEROIDETES/CHLOROBI GROUP	STENOSARCHAEA GROUP	1	571	314	1.81847	6
1636	IS630	BETAPROTEOBACTERIA	CYANOBACTERIA/MELAINABACTERIA GROUP	8	2306	937	2.46105	6
1637	IS630	BETAPROTEOBACTERIA	DELTA/EPSILON SUBDIVISIONS	1	2306	937	2.46105	6
1638	IS630	BETAPROTEOBACTERIA	FIRMICUTES	3	2306	937	2.46105	6
1639	IS630	BETAPROTEOBACTERIA	GAMMAPROTEOBACTERIA	16	2306	937	2.46105	6
1640	IS630	BETAPROTEOBACTERIA	PLANCTOMYCETES	1	2306	937	2.46105	6
1641	IS630	BETAPROTEOBACTERIA	STENOSARCHAEA GROUP	2	2306	937	2.46105	6
1642	IS630	CHLOROFLEXI	STENOSARCHAEA GROUP	1	33	37	0.891892	1
1643	IS630	CRENARCHAEOTA	DEINOCOCCUS-THERMUS	1	702	49	14.3265	3
1644	IS630	CRENARCHAEOTA	FIRMICUTES	1	702	49	14.3265	3
1645	IS630	CRENARCHAEOTA	GAMMAPROTEOBACTERIA	1	702	49	14.3265	3
1646	IS630	CYANOBACTERIA/MELAINABACTERIA GROUP	DEINOCOCCUS-THERMUS	1	4464	89	50.1573	7
1647	IS630	CYANOBACTERIA/MELAINABACTERIA GROUP	DELTA/EPSILON SUBDIVISIONS	1	4464	89	50.1573	7
1648	IS630	CYANOBACTERIA/MELAINABACTERIA GROUP	DIAFORARCHAEA GROUP	1	4464	89	50.1573	7
1649	IS630	CYANOBACTERIA/MELAINABACTERIA GROUP	FIRMICUTES	9	4464	89	50.1573	7
1650	IS630	CYANOBACTERIA/MELAINABACTERIA GROUP	GAMMAPROTEOBACTERIA	23	4464	89	50.1573	7
1651	IS630	CYANOBACTERIA/MELAINABACTERIA GROUP	PLANCTOMYCETES	3	4464	89	50.1573	7
1652	IS630	CYANOBACTERIA/MELAINABACTERIA GROUP	STENOSARCHAEA GROUP	2	4464	89	50.1573	7
1653	IS630	DEINOCOCCUS-THERMUS	FIRMICUTES	1	269	28	9.60714	3
1654	IS630	DEINOCOCCUS-THERMUS	GAMMAPROTEOBACTERIA	1	269	28	9.60714	3
1655	IS630	DEINOCOCCUS-THERMUS	STENOSARCHAEA GROUP	1	269	28	9.60714	3
1656	IS630	DELTA/EPSILON SUBDIVISIONS	FIRMICUTES	1	221	313	0.70607	3
1657	IS630	DELTA/EPSILON SUBDIVISIONS	GAMMAPROTEOBACTERIA	5	221	313	0.70607	3
1658	IS630	DELTA/EPSILON SUBDIVISIONS	STENOSARCHAEA GROUP	1	221	313	0.70607	3
1659	IS630	FIRMICUTES	GAMMAPROTEOBACTERIA	16	2689	1891	1.422	3
1660	IS630	FIRMICUTES	PLANCTOMYCETES	1	2689	1891	1.422	3
1661	IS630	FIRMICUTES	STENOSARCHAEA GROUP	2	2689	1891	1.422	3
1662	IS630	GAMMAPROTEOBACTERIA	PLANCTOMYCETES	4	16027	2662	6.02066	2
1663	IS630	GAMMAPROTEOBACTERIA	STENOSARCHAEA GROUP	4	16027	2662	6.02066	2
1664	IS66	ACIDITHIOBACILLIA	GAMMAPROTEOBACTERIA	1	143	5	28.6	1
1665	IS66	ACTINOBACTERIA	ALPHAPROTEOBACTERIA	3	499	935	0.53369	12
1666	IS66	ACTINOBACTERIA	BACTEROIDETES/CHLOROBI GROUP	1	499	935	0.53369	12
1667	IS66	ACTINOBACTERIA	BETAPROTEOBACTERIA	1	499	935	0.53369	12
1668	IS66	ACTINOBACTERIA	CYANOBACTERIA/MELAINABACTERIA GROUP	1	499	935	0.53369	12
1669	IS66	ACTINOBACTERIA	DELTA/EPSILON SUBDIVISIONS	1	499	935	0.53369	12
1670	IS66	ACTINOBACTERIA	FIRMICUTES	2	499	935	0.53369	12
1671	IS66	ACTINOBACTERIA	GAMMAPROTEOBACTERIA	2	499	935	0.53369	12
1672	IS66	ACTINOBACTERIA	KIRITIMATIELLAEOTA	1	499	935	0.53369	12
1673	IS66	ACTINOBACTERIA	NITROSPIRA	1	499	935	0.53369	12
1674	IS66	ACTINOBACTERIA	SOLIBACTERES	1	499	935	0.53369	12
1675	IS66	ACTINOBACTERIA	STENOSARCHAEA GROUP	2	499	935	0.53369	12
1676	IS66	ACTINOBACTERIA	THERMOTOGAE	1	499	935	0.53369	12
1677	IS66	ALPHAPROTEOBACTERIA	BACTEROIDETES/CHLOROBI GROUP	3	5751	668	8.60928	12
1678	IS66	ALPHAPROTEOBACTERIA	BETAPROTEOBACTERIA	7	5751	668	8.60928	12
1679	IS66	ALPHAPROTEOBACTERIA	CYANOBACTERIA/MELAINABACTERIA GROUP	6	5751	668	8.60928	12
1680	IS66	ALPHAPROTEOBACTERIA	DELTA/EPSILON SUBDIVISIONS	4	5751	668	8.60928	12
1681	IS66	ALPHAPROTEOBACTERIA	FIRMICUTES	9	5751	668	8.60928	12
1682	IS66	ALPHAPROTEOBACTERIA	GAMMAPROTEOBACTERIA	20	5751	668	8.60928	12
1683	IS66	ALPHAPROTEOBACTERIA	KIRITIMATIELLAEOTA	1	5751	668	8.60928	12
1684	IS66	ALPHAPROTEOBACTERIA	NITROSPIRA	1	5751	668	8.60928	12
1685	IS66	ALPHAPROTEOBACTERIA	PLANCTOMYCETES	2	5751	668	8.60928	12
1686	IS66	ALPHAPROTEOBACTERIA	SOLIBACTERES	1	5751	668	8.60928	12
1687	IS66	ALPHAPROTEOBACTERIA	STENOSARCHAEA GROUP	3	5751	668	8.60928	12
1688	IS66	ALPHAPROTEOBACTERIA	THERMOTOGAE	1	5751	668	8.60928	12
1689	IS66	BACTEROIDETES/CHLOROBI GROUP	BETAPROTEOBACTERIA	3	546	314	1.73885	8
1690	IS66	BACTEROIDETES/CHLOROBI GROUP	CYANOBACTERIA/MELAINABACTERIA GROUP	2	546	314	1.73885	8
1691	IS66	BACTEROIDETES/CHLOROBI GROUP	DELTA/EPSILON SUBDIVISIONS	2	546	314	1.73885	8
1692	IS66	BACTEROIDETES/CHLOROBI GROUP	FIRMICUTES	4	546	314	1.73885	8
1693	IS66	BACTEROIDETES/CHLOROBI GROUP	GAMMAPROTEOBACTERIA	5	546	314	1.73885	8
1694	IS66	BACTEROIDETES/CHLOROBI GROUP	KIRITIMATIELLAEOTA	1	546	314	1.73885	8
1695	IS66	BACTEROIDETES/CHLOROBI GROUP	PLANCTOMYCETES	1	546	314	1.73885	8
1696	IS66	BACTEROIDETES/CHLOROBI GROUP	STENOSARCHAEA GROUP	1	546	314	1.73885	8
1697	IS66	BETAPROTEOBACTERIA	CYANOBACTERIA/MELAINABACTERIA GROUP	5	3033	937	3.23693	9
1698	IS66	BETAPROTEOBACTERIA	DELTA/EPSILON SUBDIVISIONS	4	3033	937	3.23693	9
1699	IS66	BETAPROTEOBACTERIA	FIRMICUTES	10	3033	937	3.23693	9
1700	IS66	BETAPROTEOBACTERIA	GAMMAPROTEOBACTERIA	19	3033	937	3.23693	9
1701	IS66	BETAPROTEOBACTERIA	NITROSPIRA	1	3033	937	3.23693	9
1702	IS66	BETAPROTEOBACTERIA	PLANCTOMYCETES	1	3033	937	3.23693	9
1703	IS66	BETAPROTEOBACTERIA	SOLIBACTERES	1	3033	937	3.23693	9
1704	IS66	BETAPROTEOBACTERIA	STENOSARCHAEA GROUP	2	3033	937	3.23693	9
1705	IS66	BETAPROTEOBACTERIA	THERMOTOGAE	1	3033	937	3.23693	9
1706	IS66	CYANOBACTERIA/MELAINABACTERIA GROUP	DELTA/EPSILON SUBDIVISIONS	2	659	89	7.40449	8
1707	IS66	CYANOBACTERIA/MELAINABACTERIA GROUP	FIRMICUTES	5	659	89	7.40449	8
1708	IS66	CYANOBACTERIA/MELAINABACTERIA GROUP	GAMMAPROTEOBACTERIA	7	659	89	7.40449	8
1709	IS66	CYANOBACTERIA/MELAINABACTERIA GROUP	NITROSPIRA	1	659	89	7.40449	8
1710	IS66	CYANOBACTERIA/MELAINABACTERIA GROUP	PLANCTOMYCETES	1	659	89	7.40449	8
1711	IS66	CYANOBACTERIA/MELAINABACTERIA GROUP	SOLIBACTERES	1	659	89	7.40449	8
1712	IS66	CYANOBACTERIA/MELAINABACTERIA GROUP	STENOSARCHAEA GROUP	1	659	89	7.40449	8
1713	IS66	CYANOBACTERIA/MELAINABACTERIA GROUP	THERMOTOGAE	1	659	89	7.40449	8
1714	IS66	DELTA/EPSILON SUBDIVISIONS	FIRMICUTES	5	698	313	2.23003	5
1715	IS66	DELTA/EPSILON SUBDIVISIONS	GAMMAPROTEOBACTERIA	6	698	313	2.23003	5
1716	IS66	DELTA/EPSILON SUBDIVISIONS	KIRITIMATIELLAEOTA	2	698	313	2.23003	5
1717	IS66	DELTA/EPSILON SUBDIVISIONS	PLANCTOMYCETES	1	698	313	2.23003	5
1718	IS66	DELTA/EPSILON SUBDIVISIONS	STENOSARCHAEA GROUP	1	698	313	2.23003	5
1719	IS66	FIRMICUTES	GAMMAPROTEOBACTERIA	13	3021	1891	1.59757	7
1720	IS66	FIRMICUTES	KIRITIMATIELLAEOTA	2	3021	1891	1.59757	7
1721	IS66	FIRMICUTES	NITROSPIRA	1	3021	1891	1.59757	7
1722	IS66	FIRMICUTES	PLANCTOMYCETES	1	3021	1891	1.59757	7
1723	IS66	FIRMICUTES	SOLIBACTERES	1	3021	1891	1.59757	7
1724	IS66	FIRMICUTES	STENOSARCHAEA GROUP	3	3021	1891	1.59757	7
1725	IS66	FIRMICUTES	THERMOTOGAE	1	3021	1891	1.59757	7
1726	IS66	GAMMAPROTEOBACTERIA	KIRITIMATIELLAEOTA	2	13865	2662	5.20849	6
1727	IS66	GAMMAPROTEOBACTERIA	NITROSPIRA	1	13865	2662	5.20849	6
1728	IS66	GAMMAPROTEOBACTERIA	PLANCTOMYCETES	3	13865	2662	5.20849	6
1729	IS66	GAMMAPROTEOBACTERIA	SOLIBACTERES	1	13865	2662	5.20849	6
1730	IS66	GAMMAPROTEOBACTERIA	STENOSARCHAEA GROUP	2	13865	2662	5.20849	6
1731	IS66	GAMMAPROTEOBACTERIA	THERMOTOGAE	1	13865	2662	5.20849	6
1732	IS66	KIRITIMATIELLAEOTA	STENOSARCHAEA GROUP	1	23	1	23	1
1733	IS66	NITROSPIRA	SOLIBACTERES	1	33	9	3.66667	3
1734	IS66	NITROSPIRA	STENOSARCHAEA GROUP	1	33	9	3.66667	3
1735	IS66	NITROSPIRA	THERMOTOGAE	1	33	9	3.66667	3
1736	IS66	SOLIBACTERES	STENOSARCHAEA GROUP	1	21	1	21	2
1737	IS66	SOLIBACTERES	THERMOTOGAE	1	21	1	21	2
1738	IS66	STENOSARCHAEA GROUP	THERMOTOGAE	1	958	88	10.8864	1
1739	IS701	ACTINOBACTERIA	ALPHAPROTEOBACTERIA	3	2206	935	2.35936	7
1740	IS701	ACTINOBACTERIA	BACTEROIDETES/CHLOROBI GROUP	1	2206	935	2.35936	7
1741	IS701	ACTINOBACTERIA	CYANOBACTERIA/MELAINABACTERIA GROUP	3	2206	935	2.35936	7
1742	IS701	ACTINOBACTERIA	DELTA/EPSILON SUBDIVISIONS	2	2206	935	2.35936	7
1743	IS701	ACTINOBACTERIA	FIRMICUTES	1	2206	935	2.35936	7
1744	IS701	ACTINOBACTERIA	GAMMAPROTEOBACTERIA	3	2206	935	2.35936	7
1745	IS701	ACTINOBACTERIA	STENOSARCHAEA GROUP	1	2206	935	2.35936	7
1746	IS701	ALPHAPROTEOBACTERIA	CYANOBACTERIA/MELAINABACTERIA GROUP	1	1412	668	2.11377	5
1747	IS701	ALPHAPROTEOBACTERIA	DELTA/EPSILON SUBDIVISIONS	2	1412	668	2.11377	5
1748	IS701	ALPHAPROTEOBACTERIA	FIRMICUTES	2	1412	668	2.11377	5
1749	IS701	ALPHAPROTEOBACTERIA	GAMMAPROTEOBACTERIA	1	1412	668	2.11377	5
1750	IS701	ALPHAPROTEOBACTERIA	STENOSARCHAEA GROUP	1	1412	668	2.11377	5
1751	IS701	BACTEROIDETES/CHLOROBI GROUP	GAMMAPROTEOBACTERIA	2	186	314	0.592357	1
1752	IS701	BETAPROTEOBACTERIA	CHLOROFLEXI	1	394	937	0.420491	4
1753	IS701	BETAPROTEOBACTERIA	FIRMICUTES	1	394	937	0.420491	4
1754	IS701	BETAPROTEOBACTERIA	GAMMAPROTEOBACTERIA	1	394	937	0.420491	4
1755	IS701	BETAPROTEOBACTERIA	STENOSARCHAEA GROUP	1	394	937	0.420491	4
1756	IS701	CYANOBACTERIA/MELAINABACTERIA GROUP	DEINOCOCCUS-THERMUS	1	1786	89	20.0674	5
1757	IS701	CYANOBACTERIA/MELAINABACTERIA GROUP	DELTA/EPSILON SUBDIVISIONS	2	1786	89	20.0674	5
1758	IS701	CYANOBACTERIA/MELAINABACTERIA GROUP	FIRMICUTES	2	1786	89	20.0674	5
1759	IS701	CYANOBACTERIA/MELAINABACTERIA GROUP	GAMMAPROTEOBACTERIA	3	1786	89	20.0674	5
1760	IS701	CYANOBACTERIA/MELAINABACTERIA GROUP	STENOSARCHAEA GROUP	4	1786	89	20.0674	5
1761	IS701	DEINOCOCCUS-THERMUS	FIRMICUTES	2	409	28	14.6071	1
1762	IS701	DELTA/EPSILON SUBDIVISIONS	FIRMICUTES	1	167	313	0.533546	3
1763	IS701	DELTA/EPSILON SUBDIVISIONS	GAMMAPROTEOBACTERIA	1	167	313	0.533546	3
1764	IS701	DELTA/EPSILON SUBDIVISIONS	STENOSARCHAEA GROUP	1	167	313	0.533546	3
1765	IS701	FIRMICUTES	GAMMAPROTEOBACTERIA	4	1313	1891	0.694342	2
1766	IS701	FIRMICUTES	STENOSARCHAEA GROUP	1	1313	1891	0.694342	2
1767	IS701	GAMMAPROTEOBACTERIA	STENOSARCHAEA GROUP	2	7115	2662	2.6728	1
[truncated: 377 more rows]
