# Supplementary material for: From a large-scale genomic analysis of insertion sequences to insights into their regulatory roles in prokaryotes
Source: BMC Genomics. 2022 Jun 20;23:451. doi: 10.1186/s12864-022-08678-3 (PMC9208149; doi:10.1186/s12864-022-08678-3)
Supplement: Supplementary file 7 — Additional file 7. [file 12864_2022_8678_MOESM7_ESM.xlsx]

## Sheet: Table S19
Table S19. Distribution of the closest gene functions in phylum sIG.
IS Families	Closest gene functions	# of sIG couples	# of phyla in sIG set	# of distinct genomes in sIG set
IS21	ATP-binding protein	1178	17	456
IS3	hypothetical protein	934	16	393
IS5	methyl-accepting chemotaxis protein	298	15	162
IS91	site-specific tyrosine recombinase XerD	245	15	194
IS1	site-specific DNA-methyltransferase	62	14	53
IS1634	hypothetical protein	33	14	23
IS5	KR domain-containing protein	213	14	148
ISL3	restriction endonuclease subunit S	368	14	157
IS200	hypothetical protein	57	13	43
IS256	hypothetical protein	59	13	44
IS1595	restriction endonuclease subunit S	90	12	54
IS5	KR domain-containing protein	390	12	212
IS5	hypothetical protein	133	12	69
IS1380	group II intron reverse transcriptase/maturase	224	11	101
IS1182	hypothetical protein	23	10	16
IS3	methyl-accepting chemotaxis protein	187	10	110
IS30	hypothetical protein	57	10	37
IS4	D-alanyl-D-alanine carboxypeptidase	707	10	227
IS481	NAD(P)-dependent oxidoreductase	345	10	188
IS5	AraC family transcriptional regulator	355	10	181
IS607	MerR family DNA-binding transcriptional regulator	98	10	55
IS66	plasmid pRiA4b ORF-3 family protein	46	10	35
ISL3	type I restriction-modification system subunit M	59	10	44
IS3	group II intron reverse transcriptase/maturase	159	9	59
IS3	phosphomannomutase	114	9	47
IS4	TetR/AcrR family transcriptional regulator	145	9	87
IS4	methyl-accepting chemotaxis protein	86	9	55
ISKra4	recombinase family protein	205	9	131
ISKra4	group II intron reverse transcriptase/maturase	81	9	50
ISL3	DUF1016 domain-containing protein	47	9	40
IS1595	type I restriction-modification system subunit M	47	8	42
IS21	group II intron reverse transcriptase/maturase	22	8	21
IS3	hypothetical protein	150	8	94
IS3	hypothetical protein	42	8	18
IS4	DUF4372 domain-containing protein	84	8	34
IS481	general secretion pathway protein GspA	324	8	220
IS5	glutamate-1-semialdehyde 2,1-aminomutase	139	8	64
IS5	phosphomannomutase	106	8	44
IS66	hypothetical protein	21	8	12
IS1	type III restriction endonuclease subunit R	13	7	12
IS110	methionine ABC transporter ATP-binding protein	46	7	30
IS110	diguanylate cyclase	28	7	22
IS110	short-chain dehydrogenase	17	7	16
IS110	diguanylate cyclase	19	7	11
IS200	DNA-binding response regulator	94	7	67
IS200	ABC transporter ATP-binding protein	13	7	13
IS3	AAA family ATPase	77	7	52
IS3	PLP-dependent aminotransferase family protein	8	7	8
IS4	DNA-binding response regulator	90	7	46
IS5	hypothetical protein	149	7	70
IS5	glycerophosphoryl diester phosphodiesterase	53	7	43
IS5	group II intron reverse transcriptase/maturase	75	7	37
IS5	hypothetical protein	82	7	31
IS5	DNA-binding response regulator	35	7	29
IS5	hypothetical protein	30	7	26
IS5	dTDP-glucose 4,6-dehydratase	34	7	24
IS5	AraC family transcriptional regulator	48	7	22
IS630	methyl-accepting chemotaxis protein	53	7	42
IS630	helix-turn-helix domain-containing protein	16	7	15
IS66	hypothetical protein	77	7	46
IS66	group II intron reverse transcriptase/maturase	65	7	34
IS701	DDE endonuclease	77	7	32
ISAs1	hypothetical protein	23	7	15
ISL3	pyridine nucleotide-disulfide oxidoreductase	98	7	62
ISL3	type I restriction endonuclease subunit R	76	7	47
ISL3	hypothetical protein	33	7	21
IS1	site-specific DNA-methyltransferase	7	6	7
IS110	peptide synthetase	32	6	24
IS110	group II intron reverse transcriptase/maturase	21	6	14
IS110	hypothetical protein	22	6	12
IS110	DNA-binding response regulator	12	6	11
IS110	ABC transporter ATP-binding protein	9	6	9
IS110	ATPase AAA	9	6	9
IS110	hypothetical protein	7	6	7
IS1380	class I SAM-dependent methyltransferase	69	6	61
IS1595	restriction endonuclease	33	6	16
IS1595	aminoglycoside O-phosphotransferase APH(3')-IIa	34	6	16
IS200	group II intron reverse transcriptase/maturase	37	6	17
IS200	hypothetical protein	14	6	13
IS256	ATPase AAA	34	6	27
IS256	ABC transporter ATP-binding protein	23	6	15
IS3	non-ribosomal peptide synthetase	56	6	42
IS3	LacI family transcriptional regulator	17	6	15
IS3	type I restriction-modification system subunit M	24	6	14
IS3	ABC transporter ATP-binding protein	15	6	12
IS4	ABC transporter ATP-binding protein	12	6	11
IS4	dihydrolipoyl dehydrogenase	14	6	9
IS481	copper-translocating P-type ATPase	21	6	13
IS5	oxidoreductase	59	6	50
IS5	NAD(P)-dependent oxidoreductase	83	6	41
IS5	TetR/AcrR family transcriptional regulator	31	6	28
IS5	ATP-dependent helicase	41	6	26
IS5	MFS transporter	28	6	21
IS5	calcium-translocating P-type ATPase, PMCA-type	23	6	16
IS5	tRNA (N6-isopentenyl adenosine(37)-C2)-methylthiotransferase MiaB	66	6	15
IS5	aspartate aminotransferase family protein	17	6	11
IS5	SDR family NAD(P)-dependent oxidoreductase	14	6	10
IS5	peptide ABC transporter substrate-binding protein	25	6	8
IS5	sugar transferase	7	6	6
IS630	FkbM family methyltransferase	16	6	13
IS66	methyl-accepting chemotaxis protein	29	6	26
ISL3	hypothetical protein	20	6	18
ISL3	SAM-dependent DNA methyltransferase	9	6	9
ISNCY	hypothetical protein	16	6	11
IS1	type III restriction endonuclease subunit R	16	5	14
IS110	NAD-dependent succinate-semialdehyde dehydrogenase	28	5	25
IS110	ABC transporter ATP-binding protein	26	5	23
IS110	Opacity protein opA54	49	5	22
IS110	aldo/keto reductase	15	5	11
IS110	MFS transporter	14	5	9
IS110	copper-translocating P-type ATPase	8	5	8
IS110	phosphoglycerate dehydrogenase	6	5	6
IS1182	hypothetical protein	13	5	12
IS1380	ABC transporter substrate-binding protein	10	5	9
IS1634	hypothetical protein	8	5	5
IS200	amino acid ABC transporter ATP-binding protein	21	5	18
IS200	succinyldiaminopimelate transaminase	11	5	9
IS200	excinuclease ABC subunit B	8	5	8
IS200	ABC transporter ATP-binding protein	8	5	8
IS200	aspartate aminotransferase family protein	8	5	7
IS256	DNA-binding response regulator	13	5	12
IS256	methylmalonate-semialdehyde dehydrogenase (CoA acylating)	11	5	9
IS256	ABC transporter ATP-binding protein	14	5	9
IS3	transcriptional regulator	269	5	158
IS3	NAD(P)-dependent alcohol dehydrogenase	34	5	22
IS3	molybdopterin oxidoreductase family protein	27	5	21
IS3	ATPase AAA	17	5	13
IS3	oxidoreductase	19	5	12
IS3	methionine gamma-lyase	15	5	11
IS3	CusA/CzcA family heavy metal efflux RND transporter	11	5	10
IS4	acyl-CoA dehydrogenase	37	5	25
IS4	ABC transporter ATP-binding protein	19	5	14
IS4	ABC transporter ATP-binding protein	12	5	10
IS4	group II intron reverse transcriptase/maturase	7	5	7
IS4	ABC transporter permease	10	5	7
IS4	SulP family inorganic anion transporter	6	5	6
IS4	aspartate-alanine antiporter	6	5	6
IS481	MFS transporter	239	5	125
IS481	DUF1348 domain-containing protein	41	5	36
IS481	LysR family transcriptional regulator	321	5	20
IS481	ABC transporter ATP-binding protein	19	5	16
IS481	DNA-binding response regulator	364	5	14
IS481	sigma-54-dependent Fis family transcriptional regulator	11	5	9
IS5	AraC family transcriptional regulator	46	5	37
IS5	TonB-dependent receptor	40	5	29
IS5	energy-dependent translational throttle protein EttA	88	5	28
IS5	S-methylmethionine permease	95	5	23
IS5	aldo/keto reductase	16	5	13
IS5	TetR/AcrR family transcriptional regulator	15	5	11
IS5	O-antigen biosynthesis protein	10	5	8
IS5	excinuclease ABC subunit UvrA	7	5	7
IS5	heavy metal translocating P-type ATPase	8	5	7
IS5	RNA polymerase sigma factor, RpoD/SigA family	6	5	6
IS5	alpha-hydroxy-acid oxidizing protein	7	5	6
IS5	hypothetical protein	5	5	5
IS6	recombinase family protein	51	5	34
IS6	bifunctional diguanylate cyclase/phosphodiesterase	6	5	6
IS630	polyamine ABC transporter ATP-binding protein	23	5	18
IS630	helix-turn-helix domain-containing protein	17	5	12
IS630	hypothetical protein	23	5	11
IS630	hypothetical protein	88	5	10
IS630	DNA-binding response regulator	9	5	9
IS630	heavy metal translocating P-type ATPase	5	5	5
IS66	ATP-binding protein	13	5	12
IS91	hypothetical protein	24	5	8
ISL3	restriction endonuclease subunit S	6	5	6
IS1	bifunctional diguanylate cyclase/phosphodiesterase	23	4	21
IS110	hypothetical protein	16	4	15
IS110	LacI family transcriptional regulator	45	4	15
IS110	methyl-accepting chemotaxis protein	14	4	13
IS110	hypothetical protein	9	4	8
IS110	MFS transporter	5	4	5
IS110	DNA helicase PcrA	4	4	4
IS110	dihydrolipoyl dehydrogenase	4	4	4
IS1182	group II intron reverse transcriptase/maturase	11	4	7
IS1380	hypothetical protein	24	4	10
IS1595	chemotaxis protein	9	4	7
IS1595	hypothetical protein	5	4	5
IS1595	N-6 DNA methylase	5	4	5
IS1634	DUF4277 domain-containing protein	40	4	22
IS200	acetate--CoA ligase	8	4	7
IS200	peptide ABC transporter substrate-binding protein	5	4	5
IS200	ATP-dependent DNA helicase Rep	6	4	5
IS200	cysteine synthase	7	4	5
IS200	gamma-aminobutyraldehyde dehydrogenase	4	4	4
IS200	dihydropteroate synthase	4	4	4
IS200	MFS transporter	7	4	4
IS21	HAMP domain-containing protein	17	4	16
IS21	DNA resolvase	9	4	9
IS21	ATP-dependent Clp protease ATP-binding subunit	4	4	4
IS256	hypothetical protein	15	4	13
IS256	copper-translocating P-type ATPase	12	4	9
IS256	group II intron reverse transcriptase/maturase	14	4	9
IS256	lantibiotic ABC transporter ATP-binding protein	13	4	8
IS256	methyl-accepting chemotaxis protein	10	4	7
IS256	hypothetical protein	5	4	5
IS256	aspartate aminotransferase family protein	8	4	5
IS3	autotransporter outer membrane beta-barrel domain-containing protein	103	4	47
IS3	hypothetical protein	89	4	23
IS3	acyl-CoA dehydrogenase	40	4	20
IS3	aldehyde dehydrogenase family protein	27	4	19
IS3	acyltransferase	17	4	13
IS3	translesion error-prone DNA polymerase V subunit UmuC	12	4	11
IS3	glutathione-dependent formaldehyde dehydrogenase	20	4	8
IS3	aldo/keto reductase	8	4	7
IS3	pyridoxal-5'-phosphate-dependent protein subunit beta	9	4	7
IS3	alanine:cation symporter family protein	10	4	7
IS3	ATP-dependent Clp protease ATP-binding subunit	8	4	6
IS3	MBOAT family protein	8	4	6
IS3	ATPase AAA	5	4	5
IS3	cardiolipin synthase	6	4	5
IS3	endonuclease	9	4	5
IS3	copper resistance system multicopper oxidase	4	4	4
IS3	MFS transporter	5	4	4
IS3	glutamine--fructose-6-phosphate transaminase (isomerizing)	5	4	4
IS30	ABC transporter ATP-binding protein	26	4	20
IS30	hypothetical protein	10	4	10
IS30	long-chain-fatty-acid--CoA ligase	16	4	6
IS30	hypothetical protein	8	4	5
IS4	serine hydrolase	52	4	26
IS4	serine hydrolase	27	4	22
IS4	DUF1572 domain-containing protein	19	4	16
IS4	acetyl-CoA C-acyltransferase	25	4	13
IS4	KR domain-containing protein	11	4	10
IS4	methylmalonate-semialdehyde dehydrogenase (CoA acylating)	11	4	9
IS4	MFS transporter	6	4	6
IS4	hypothetical protein	9	4	6
IS481	DUF24 family HxlR-type transcriptional regulator	243	4	105
IS481	monovalent cation/H+ antiporter subunit A	320	4	65
IS481	methyl-accepting chemotaxis protein	55	4	37
IS481	ATP-binding protein	50	4	29
IS481	2,5-didehydrogluconate reductase DkgB	329	4	29
IS481	TetR family transcriptional regulator	23	4	22
IS481	KR domain-containing protein	25	4	22
IS481	TetR/AcrR family transcriptional regulator	18	4	17
IS481	coniferyl aldehyde dehydrogenase	18	4	17
IS481	EamA family transporter	19	4	17
IS481	carotenoid oxygenase	14	4	12
IS481	TetR/AcrR family transcriptional regulator	12	4	11
IS481	ABC transporter ATP-binding protein	210	4	11
IS481	PAS domain S-box protein	9	4	9
IS481	LacI family transcriptional regulator	11	4	8
IS5	LysR family transcriptional regulator	46	4	44
IS5	gamma-glutamyltransferase	81	4	21
IS5	TonB-dependent siderophore receptor	24	4	20
IS5	ABC transporter ATP-binding protein	24	4	19
IS5	MFS transporter	32	4	19
IS5	acetolactate synthase, large subunit, biosynthetic type	76	4	19
IS5	MFS transporter	20	4	18
IS5	acyl-CoA dehydrogenase	15	4	14
IS5	ATP-binding protein	21	4	14
IS5	CRISPR-associated helicase/endonuclease Cas3	13	4	13
IS5	aldehyde reductase	11	4	11
IS5	prolyl aminopeptidase	15	4	11
IS5	nucleotide sugar dehydrogenase	16	4	11
IS5	elongation factor 4	9	4	9
IS5	sigma-54-dependent Fis family transcriptional regulator	10	4	9
IS5	glutathione-dependent formaldehyde dehydrogenase	11	4	9
IS5	catalase	16	4	9
IS5	alpha/beta hydrolase	9	4	8
IS5	2,3-butanediol dehydrogenase	13	4	8
IS5	3-beta hydroxysteroid dehydrogenase	7	4	7
IS5	TetR/AcrR family transcriptional regulator	7	4	7
IS5	amidase	7	4	7
IS5	glutamine--fructose-6-phosphate transaminase (isomerizing)	38	4	7
IS5	glutamate--tRNA ligase	6	4	6
IS5	peroxiredoxin	6	4	6
IS5	aldehyde dehydrogenase iron-sulfur subunit	7	4	6
IS5	class II fumarate hydratase	18	4	6
IS5	dihydroxyacetone kinase subunit DhaK	5	4	5
IS5	hypothetical protein	5	4	5
IS5	NADPH-dependent 2,4-dienoyl-CoA reductase	5	4	5
IS5	3-isopropylmalate dehydratase large subunit	6	4	5
IS5	beta-glucosidase	4	4	4
IS5	HD domain-containing protein	4	4	4
IS5	FAD-binding oxidoreductase	4	4	4
IS5	DNA ligase D	4	4	4
IS5	helicase	5	4	4
IS6	hypothetical protein	13	4	9
IS630	peptidase C39	32	4	23
IS630	S-methylmethionine permease	17	4	8
IS630	RHS repeat protein	8	4	6
IS630	NAD-dependent succinate-semialdehyde dehydrogenase	5	4	5
IS66	hypothetical protein	15	4	9
IS66	hypothetical protein	9	4	8
IS66	DNA-binding response regulator	6	4	6
ISL3	cation transporter	145	4	88
ISL3	heavy metal translocating P-type ATPase	99	4	70
ISL3	acetyl-coenzyme A synthetase	162	4	38
ISL3	cation transporter	12	4	12
ISL3	ABC transporter ATP-binding protein	18	4	10
ISL3	PAS domain S-box protein	6	4	6
ISL3	methyl-accepting chemotaxis protein	6	4	6
ISL3	type I restriction endonuclease subunit R	5	4	5
IS1	site-specific DNA-methyltransferase	12	3	12
IS1	type III restriction-modification system endonuclease	6	3	6
IS1	MFS transporter	7	3	6
IS1	ABC transporter ATP-binding protein	4	3	4
IS1	multidrug ABC transporter ATP-binding protein	3	3	3
IS110	ATP-dependent DNA helicase RecQ	9	3	9
IS110	sugar transferase	10	3	8
IS110	acetolactate synthase	7	3	7
IS110	recombinase family protein	8	3	7
IS110	oxidoreductase	8	3	7
IS110	carboxypeptidase	11	3	7
IS110	acyl-CoA dehydrogenase	8	3	6
IS110	hypothetical protein	8	3	6
IS110	KR domain-containing protein	10	3	6
IS110	3-isopropylmalate dehydratase large subunit	5	3	5
IS110	hypothetical protein	6	3	5
IS110	carbohydrate kinase	13	3	5
IS110	polysaccharide biosynthesis protein	4	3	4
IS110	PAS domain S-box protein	4	3	4
IS110	efflux RND transporter periplasmic adaptor subunit	4	3	4
IS110	ABC transporter permease	5	3	4
IS110	CoA transferase	6	3	4
IS110	dTDP-glucose 4,6-dehydratase	6	3	4
IS110	low affinity potassium transporter Kup	3	3	3
IS110	alkaline phosphatase	3	3	3
IS110	hypothetical protein	3	3	3
IS110	glutathione peroxidase	3	3	3
IS110	type I methionyl aminopeptidase	3	3	3
IS110	conjugal transfer protein	4	3	3
IS110	PLP-dependent aminotransferase family protein	4	3	3
IS110	cation transporter	7	3	3
IS1182	hypothetical protein	7	3	6
IS1182	ATP-binding protein	4	3	3
IS1380	NAD(P)-dependent alcohol dehydrogenase	13	3	13
IS1380	MFS transporter	16	3	10
IS1380	glutathione-dependent formaldehyde dehydrogenase	6	3	5
IS1380	ATP-dependent Clp protease ATP-binding subunit	3	3	3
IS1380	ubiquinone-dependent pyruvate dehydrogenase	3	3	3
IS1380	acyl-CoA dehydrogenase	3	3	3
IS1380	hypothetical protein	3	3	3
IS1380	MFS transporter	3	3	3
IS1380	type I secretion system permease/ATPase	4	3	3
IS1595	pyruvate kinase	91	3	25
IS1595	aminoglycoside O-phosphotransferase APH(3')-Ia	25	3	18
IS1595	XRE family transcriptional regulator	16	3	11
IS1595	site-specific DNA-methyltransferase	9	3	7
IS1595	hypothetical protein	9	3	6
IS1595	hypothetical protein	4	3	4
IS1595	phosphodiesterase	4	3	4
IS1595	FrpA/C	11	3	4
IS1595	site-specific DNA-methyltransferase	3	3	3
IS1595	PAS domain-containing sensor histidine kinase	3	3	3
IS1634	hypothetical protein	5	3	5
IS1634	group II intron reverse transcriptase/maturase	3	3	3
IS200	UDP-glucose/GDP-mannose dehydrogenase family protein	13	3	13
IS200	LacI family transcriptional regulator	11	3	11
IS200	ABC transporter ATP-binding protein	8	3	7
IS200	bifunctional UDP-sugar hydrolase/5'-nucleotidase	11	3	7
IS200	Glu/Leu/Phe/Val dehydrogenase	6	3	6
IS200	magnesium transporter	5	3	5
IS200	ATP-dependent zinc metalloprotease FtsH	5	3	5
IS200	dihydrolipoyl dehydrogenase	5	3	5
IS200	amidase	8	3	5
IS200	phosphogluconate dehydrogenase (NADP(+)-dependent, decarboxylating)	11	3	5
IS200	phenylalanine--tRNA ligase subunit alpha	4	3	4
IS200	NAD(P)-dependent oxidoreductase	4	3	4
IS200	threonine ammonia-lyase	4	3	4
IS200	hypothetical protein	4	3	4
IS200	phosphoglycerate dehydrogenase	4	3	4
IS200	argininosuccinate synthase	3	3	3
IS200	aldo/keto reductase	3	3	3
IS200	peptidase M4 family protein	3	3	3
IS200	excinuclease ABC subunit UvrA	3	3	3
IS200	bifunctional ADP-dependent NAD(P)H-hydrate dehydratase/NAD(P)H-hydrate epimerase	3	3	3
IS200	amino acid permease	3	3	3
IS200	serine hydroxymethyltransferase	3	3	3
IS200	isopropylmalate synthase	3	3	3
IS200	LL-diaminopimelate aminotransferase	3	3	3
IS200	low-specificity L-threonine aldolase	3	3	3
IS200	nicotinate phosphoribosyltransferase	3	3	3
IS200	NAD(P)-dependent alcohol dehydrogenase	4	3	3
IS21	LysR family transcriptional regulator	9	3	8
IS21	SAM-dependent DNA methyltransferase	4	3	4
IS21	hypothetical protein	4	3	4
IS21	recombinase family protein	4	3	4
IS21	type I secretion system permease/ATPase	3	3	3
IS256	RHS repeat protein	17	3	12
IS256	peptide synthetase	6	3	5
IS256	SAM-dependent DNA methyltransferase	4	3	4
IS256	SulP family inorganic anion transporter	4	3	4
IS256	adenylosuccinate lyase	5	3	4
IS256	alanine:cation symporter family protein	3	3	3
IS256	mandelate racemase/muconate lactonizing enzyme family protein	3	3	3
IS256	class II fumarate hydratase	3	3	3
IS256	PAS domain S-box protein	3	3	3
IS256	RtcB family protein	3	3	3
IS256	pyridine nucleotide-disulfide oxidoreductase	4	3	3
IS3	glycoside-pentoside-hexuronide family transporter	45	3	29
IS3	LysR family transcriptional regulator	30	3	18
IS3	amidase	15	3	12
IS3	restriction endonuclease subunit S	15	3	12
IS3	nucleotide sugar dehydrogenase	20	3	12
IS3	urea ABC transporter substrate-binding protein	15	3	11
IS3	L-asparagine permease	18	3	11
IS3	hypothetical protein	30	3	11
IS3	NADP-dependent oxidoreductase	9	3	9
IS3	excinuclease ABC subunit UvrA	11	3	9
IS3	ATP-dependent DNA helicase Rep	12	3	9
IS3	cytochrome P450	8	3	8
IS3	peptide chain release factor 3	11	3	8
IS3	hypothetical protein	7	3	7
IS3	tRNA dihydrouridine(20/20a) synthase DusA	9	3	7
IS3	alpha-glucosidase	10	3	7
IS3	alkyl/aryl-sulfatase	10	3	7
IS3	30S ribosomal protein S12 methylthiotransferase RimO	11	3	7
IS3	aspartate aminotransferase family protein	6	3	6
IS3	hydantoinase/oxoprolinase family protein	6	3	6
IS3	purine permease	6	3	6
IS3	site-specific DNA-methyltransferase	6	3	6
IS3	2-isopropylmalate synthase	7	3	6
IS3	aminopeptidase P family protein	8	3	6
IS3	SulP family inorganic anion transporter	10	3	6
IS3	phosphoribosylformylglycinamidine synthase	15	3	6
IS3	transporter	6	3	5
IS3	acetyl-CoA C-acyltransferase	6	3	5
IS3	beta-glucosidase	7	3	5
IS3	catalase	12	3	5
IS3	thiamine pyrophosphate protein	13	3	5
IS3	hemagglutinin	19	3	5
IS3	S-(hydroxymethyl)glutathione dehydrogenase/class III alcohol dehydrogenase	28	3	5
IS3	dipeptidase	4	3	4
IS3	cyclic peptide export ABC transporter	4	3	4
IS3	dTDP-4-dehydrorhamnose 3,5-epimerase	4	3	4
IS3	alpha/beta hydrolase	4	3	4
IS3	helicase	4	3	4
IS3	aspartate ammonia-lyase	4	3	4
IS3	glutamine synthetase	4	3	4
IS3	CRISPR-associated helicase/endonuclease Cas3	4	3	4
IS3	UDP-glucose 4-epimerase GalE	4	3	4
IS3	2,3-diphosphoglycerate-dependent phosphoglycerate mutase	5	3	4
IS3	type I restriction endonuclease subunit R	5	3	4
IS3	CoA transferase	6	3	4
IS3	1,3-propanediol dehydrogenase	6	3	4
IS3	membrane protein	7	3	4
IS3	alpha-glucosidase	8	3	4
IS3	pyridoxal phosphate-dependent aminotransferase	8	3	4
IS3	sugar transferase	3	3	3
IS3	NAD(P)/FAD-dependent oxidoreductase	3	3	3
IS3	chloride channel protein	3	3	3
IS3	glutathione peroxidase	3	3	3
IS3	NADP-dependent malic enzyme	3	3	3
IS3	ATP-dependent helicase	3	3	3
IS3	polysaccharide biosynthesis protein	3	3	3
IS3	restriction endonuclease subunit M	3	3	3
IS3	FAD-binding oxidoreductase	3	3	3
IS3	MFS transporter	3	3	3
IS3	cytochrome-c oxidase	3	3	3
IS3	DNA polymerase I	3	3	3
IS3	NAD-dependent malic enzyme	4	3	3
IS30	ATP-dependent Clp protease ATP-binding subunit	20	3	19
IS30	glycine betaine/L-proline ABC transporter ATP-binding protein	30	3	17
IS30	DNA-binding response regulator	18	3	14
IS30	DNA replication protein	8	3	8
IS30	non-ribosomal peptide synthase	11	3	8
IS30	DNA polymerase I	8	3	7
IS30	DNA topoisomerase IV subunit B	23	3	7
IS30	tRNA dihydrouridine(20/20a) synthase DusA	5	3	5
IS30	excinuclease ABC subunit C	4	3	4
IS30	bifunctional oligoribonuclease/PAP phosphatase NrnA	4	3	4
IS30	MFS transporter	3	3	3
IS30	cytochrome ubiquinol oxidase subunit I	3	3	3
IS30	sodium-dependent transporter	3	3	3
IS4	ABC-F type ribosomal protection protein Msr(E)	91	3	36
IS4	HAD family hydrolase	14	3	11
IS4	hypothetical protein	10	3	9
IS4	hypothetical protein	7	3	7
IS4	hypothetical protein	24	3	7
IS4	NADP(H)-dependent aldo-keto reductase	40	3	7
IS4	NAD-dependent alcohol dehydrogenase	6	3	6
IS4	NADH:flavin oxidoreductase	5	3	5
IS4	penicillin-binding protein	5	3	5
IS4	glutamate synthase subunit beta	5	3	5
IS4	penicillin-binding protein	5	3	5
IS4	hypothetical protein	6	3	5
IS4	hypothetical protein	18	3	5
IS4	dicarboxylate/amino acid:cation symporter	4	3	4
IS4	MFS transporter	4	3	4
IS4	excinuclease ABC subunit UvrC	4	3	4
IS4	glucose-1-phosphate adenylyltransferase	5	3	4
IS4	ATP-dependent Clp protease ATP-binding subunit	6	3	4
IS4	hypothetical protein	6	3	4
IS4	isoleucine--tRNA ligase	3	3	3
IS4	phosphoribosylglycinamide formyltransferase	3	3	3
IS4	MurR/RpiR family transcriptional regulator	3	3	3
IS4	DNA repair protein RadA	3	3	3
IS4	aspartate kinase	3	3	3
IS4	acyl-CoA carboxylase subunit beta	3	3	3
IS4	sigma-54-dependent Fis family transcriptional regulator	3	3	3
IS4	sulfite exporter TauE/SafE family protein	3	3	3
IS4	transcriptional regulator	3	3	3
IS4	O-acetylhomoserine aminocarboxypropyltransferase/cysteine synthase	4	3	3
IS481	type I polyketide synthase	34	3	34
IS481	NmrA family transcriptional regulator	49	3	29
IS481	NAD(P) transhydrogenase subunit alpha	56	3	18
IS481	amidase	356	3	14
IS481	MFS transporter	13	3	13
IS481	NmrA family transcriptional regulator	13	3	12
IS481	hypothetical protein	11	3	10
IS481	EamA/RhaT family transporter	11	3	10
IS481	group II intron reverse transcriptase/maturase	14	3	9
IS481	cystathionine beta-lyase	349	3	8
IS481	8-amino-7-oxononanoate synthase	172	3	7
IS481	acyl-CoA dehydrogenase	6	3	6
IS481	ABC transporter ATP-binding protein	5	3	5
IS481	alkene reductase	6	3	5
IS481	glutamate--tRNA ligase	7	3	5
IS481	ABC transporter ATP-binding protein	4	3	4
IS481	methylcrotonoyl-CoA carboxylase	5	3	4
IS481	alpha/beta hydrolase	3	3	3
IS481	amino acid permease	3	3	3
IS481	acyl-CoA dehydrogenase	3	3	3
IS481	elongation factor Tu	3	3	3
IS481	TetR/AcrR family transcriptional regulator	3	3	3
IS481	glutathione-disulfide reductase	8	3	3
IS5	XRE family transcriptional regulator	46	3	36
IS5	efflux RND transporter periplasmic adaptor subunit	101	3	33
IS5	AraC family transcriptional regulator	60	3	29
IS5	NADP-specific glutamate dehydrogenase	30	3	21
IS5	MFS transporter	82	3	21
IS5	DUF1020 domain-containing protein	33	3	18
IS5	NAD(P)-dependent alcohol dehydrogenase	44	3	18
IS5	lipoyl synthase	15	3	15
IS5	hypothetical protein	17	3	15
IS5	MFS transporter	18	3	15
IS5	glycerate dehydrogenase	69	3	14
IS5	AraC family transcriptional regulator	14	3	13
IS5	LacI family transcriptional regulator	20	3	13
IS5	bile acid:sodium symporter family protein	119	3	13
IS5	ATP-dependent Clp protease proteolytic subunit	12	3	11
IS5	YdiU family protein	15	3	11
IS5	alpha/beta hydrolase	20	3	11
IS5	serine protease	45	3	11
IS5	alkylhydroperoxidase	10	3	10
IS5	alpha/beta hydrolase	9	3	9
IS5	HrcA family transcriptional regulator	10	3	9
IS5	alkylhydroperoxidase	10	3	9
IS5	alcohol dehydrogenase	8	3	8
IS5	molecular chaperone DnaJ	9	3	8
IS5	ubiquinol oxidase subunit II	9	3	8
IS5	DNA cytosine methyltransferase	107	3	8
IS5	cytochrome ubiquinol oxidase subunit I	7	3	7
IS5	recombinase family protein	8	3	7
IS5	DNA helicase	8	3	7
IS5	LysR family transcriptional regulator	9	3	7
IS5	adenylate cyclase	14	3	7
IS5	bifunctional hydroxymethylpyrimidine kinase/phosphomethylpyrimidine kinase	50	3	7
IS5	alanine-phosphoribitol ligase	6	3	6
IS5	type I glutamate--ammonia ligase	6	3	6
IS5	TonB-dependent receptor	6	3	6
IS5	tRNA dihydrouridine(20/20a) synthase DusA	6	3	6
IS5	threonine--tRNA ligase	6	3	6
IS5	DNA helicase Rep	7	3	6
IS5	glucose/galactose MFS transporter	8	3	6
IS5	acyltransferase	8	3	6
IS5	acyl-CoA dehydrogenase	8	3	6
IS5	hypothetical protein	9	3	6
IS5	MFS transporter	10	3	6
IS5	helicase	5	3	5
IS5	potassium transporter	5	3	5
IS5	thiamine pyrophosphate-dependent dehydrogenase E1 component subunit alpha	5	3	5
IS5	class A beta-lactamase	6	3	5
IS5	amidohydrolase	7	3	5
IS5	alpha-2-macroglobulin family protein	7	3	5
IS5	arginine--tRNA ligase	8	3	5
IS5	phosphogluconate dehydrogenase (NADP(+)-dependent, decarboxylating)	4	3	4
IS5	NAD(P)-dependent oxidoreductase	4	3	4
IS5	deoxyribodipyrimidine photo-lyase	4	3	4
IS5	hypothetical protein	4	3	4
IS5	putative histamine N-monooxygenase	4	3	4
IS5	DUF3320 domain-containing protein	4	3	4
IS5	serine hydrolase	4	3	4
IS5	30S ribosomal protein S12	4	3	4
IS5	aspartate aminotransferase	5	3	4
IS5	purine permease	5	3	4
IS5	molybdopterin-synthase adenylyltransferase MoeB	5	3	4
IS5	glucosamine-6-phosphate deaminase	6	3	4
IS5	helix-turn-helix domain-containing protein	6	3	4
IS5	DUF21 domain-containing protein	7	3	4
IS5	NADP oxidoreductase	3	3	3
IS5	DUF3427 domain-containing protein	3	3	3
IS5	superoxide dismutase	3	3	3
IS5	hypothetical protein	3	3	3
IS5	citrate transporter	3	3	3
IS5	molecular chaperone HscC	3	3	3
IS5	hypothetical protein	3	3	3
IS5	hypothetical protein	3	3	3
IS5	CBS domain-containing protein	3	3	3
IS5	type I restriction enzyme EcoAI R protein	3	3	3
IS5	peptide-methionine (S)-S-oxide reductase	3	3	3
IS5	NADP oxidoreductase coenzyme	3	3	3
IS5	CoA transferase	3	3	3
IS5	sugar porter family MFS transporter	3	3	3
IS5	mechanosensitive ion channel family protein	3	3	3
IS5	TetR family transcriptional regulator	3	3	3
IS5	DUF4291 domain-containing protein	3	3	3
IS5	hypothetical protein	4	3	3
IS5	bifunctional lysylphosphatidylglycerol flippase/synthetase MprF	4	3	3
IS5	M4 family peptidase	4	3	3
IS5	PDZ domain-containing protein	4	3	3
IS5	hypothetical protein	4	3	3
IS5	hypothetical protein	5	3	3
IS5	xanthine dehydrogenase small subunit	6	3	3
IS6	ABC-F type ribosomal protection protein Msr(A)	40	3	13
IS6	sulfonamide-resistant dihydropteroate synthase Sul2	13	3	9
IS6	RepB family plasmid replication initiator protein	13	3	9
IS6	group II intron reverse transcriptase/maturase	12	3	7
IS6	NAD(P)/FAD-dependent oxidoreductase	10	3	6
IS6	CoA-disulfide reductase	18	3	6
IS6	amino acid permease	4	3	4
IS6	ATP-binding protein	4	3	4
IS6	acriflavin resistance protein	3	3	3
IS6	coniferyl aldehyde dehydrogenase	3	3	3
IS607	methylmalonate-semialdehyde dehydrogenase (CoA acylating)	162	3	39
IS607	resolvase	64	3	30
IS607	calcium-translocating P-type ATPase, SERCA-type	6	3	6
IS630	NAD(P)-dependent alcohol dehydrogenase	110	3	72
IS630	group II intron reverse transcriptase/maturase	28	3	14
IS630	LysR family transcriptional regulator	6	3	5
IS630	ATPase	4	3	4
IS630	amidase	4	3	4
IS630	aspartate aminotransferase family protein	4	3	4
IS630	ATP-dependent helicase	4	3	4
IS630	DegT/DnrJ/EryC1/StrS aminotransferase family protein	5	3	4
IS630	DDE endonuclease	6	3	4
IS630	amidohydrolase	3	3	3
IS630	hypothetical protein	3	3	3
IS630	recombinase family protein	3	3	3
IS630	SAM-dependent DNA methyltransferase	3	3	3
IS630	calcium-binding protein	3	3	3
IS630	hypothetical protein	4	3	3
IS630	preprotein translocase subunit SecA	4	3	3
IS66	recombinase family protein	40	3	21
IS66	MFS transporter	4	3	4
IS66	hypothetical protein	3	3	3
IS66	copper-translocating P-type ATPase	4	3	3
IS66	3-methyl-2-oxobutanoate hydroxymethyltransferase	15	3	3
IS701	CHASE2 domain-containing protein	9	3	7
IS701	non-ribosomal peptide synthetase	5	3	5
IS701	hypothetical protein	55	3	5
IS91	recombinase family protein	4	3	4
IS91	ATPase AAA	5	3	4
IS91	ATP-dependent protease subunit HslV	3	3	3
IS91	transcription-repair coupling factor	3	3	3
IS982	hypothetical protein	60	3	13
IS982	tRNA 2-thiouridine(34) synthase MnmA	22	3	4
ISAs1	DNA helicase PcrA	5	3	5
ISAs1	30S ribosomal protein S2	6	3	5
ISAs1	CoA transferase subunit A	5	3	4
ISKra4	DUF4158 domain-containing protein	68	3	22
ISKra4	hypothetical protein	8	3	6
ISKra4	DUF4158 domain-containing protein	5	3	5
ISKra4	hypothetical protein	7	3	4
ISL3	mercuric ion transporter MerT	83	3	58
ISL3	ClbS/DfsB family four-helix bundle protein	62	3	43
ISL3	Cd(II)/Pb(II)-responsive transcriptional regulator	20	3	15
ISL3	signal peptidase II	19	3	14
ISL3	2,4-dienoyl-CoA reductase	13	3	11
ISL3	hypothetical protein	9	3	9
ISL3	class I SAM-dependent methyltransferase	8	3	7
ISL3	DNA-binding response regulator	8	3	7
ISL3	peptide ABC transporter substrate-binding protein	46	3	7
ISL3	hypothetical protein	7	3	6
ISL3	RHS repeat protein	6	3	5
ISL3	group II intron reverse transcriptase/maturase	7	3	5
ISL3	sigma-54-dependent Fis family transcriptional regulator	5	3	4
ISL3	ABC transporter ATP-binding protein	5	3	4
ISL3	DUF4357 domain-containing protein	5	3	4
ISL3	molecular chaperone DnaK	3	3	3
ISL3	NAD-dependent succinate-semialdehyde dehydrogenase	3	3	3
ISNCY	hypothetical protein	39	3	11
ISNCY	recombinase family protein	19	3	6
ISNCY	acetate--CoA ligase	6	3	5
ISNCY	3-oxoacyl-[acyl-carrier-protein] reductase	4	3	4
ISNCY	PAS domain S-box protein	4	3	4
ISNCY	DUF4338 domain-containing protein	4	3	4
ISNCY	sigma-54-dependent Fis family transcriptional regulator	3	3	3
ISNCY	hypothetical protein	4	3	3
ISNCY	group II intron reverse transcriptase/maturase	4	3	3
IS1	type III restriction endonuclease subunit R	25	2	18
IS1	ornithine carbamoyltransferase chain F	47	2	11
IS1	chemotaxis protein CheA	12	2	10
IS1	ABC transporter substrate-binding protein	26	2	6
IS1	AMP-dependent synthetase	6	2	5
IS1	trifunctional transcriptional regulator/proline dehydrogenase/L-glutamate gamma-semialdehyde dehydrogenase	10	2	5
IS1	hypothetical protein	4	2	4
IS1	reverse transcriptase	3	2	3
IS1	sodium:alanine symporter family protein	3	2	3
IS1	hypothetical protein	3	2	3
IS1	ABC transporter substrate-binding protein	3	2	3
IS1	cytochrome-c peroxidase	4	2	3
IS1	acetate--CoA ligase	2	2	2
IS1	LysR family transcriptional regulator	2	2	2
IS1	fructosamine kinase family protein	2	2	2
IS1	carbonate dehydratase	2	2	2
IS1	acetolactate synthase isozyme 3 large subunit	2	2	2
IS1	thiosulfate sulfurtransferase	2	2	2
IS1	rRNA large subunit pseudouridine synthase E	2	2	2
IS1	hypothetical protein	2	2	2
IS1	DNA resolvase	2	2	2
IS1	single-stranded-DNA-specific exonuclease RecJ	2	2	2
IS1	transcription-repair coupling factor	2	2	2
IS110	bifunctional hydroxymethylpyrimidine kinase/phosphomethylpyrimidine kinase	52	2	16
IS110	prolyl aminopeptidase	65	2	16
IS110	glutamate-1-semialdehyde 2,1-aminomutase	29	2	11
IS110	thioredoxin-disulfide reductase	11	2	9
IS110	chromate transporter	20	2	8
IS110	SulP family inorganic anion transporter	9	2	7
IS110	NADPH dehydrogenase NamA	6	2	6
IS110	proton glutamate symport protein	9	2	6
IS110	rRNA pseudouridine synthase	48	2	6
IS110	excinuclease ABC subunit UvrA	5	2	5
IS110	hypothetical protein	5	2	5
IS110	MoxR family ATPase	8	2	5
IS110	RNA polymerase subunit sigma	8	2	5
IS110	DNA translocase FtsK	4	2	4
IS110	glutamine--fructose-6-phosphate transaminase (isomerizing)	4	2	4
IS110	aspartate aminotransferase family protein	4	2	4
IS110	aminotransferase class V-fold PLP-dependent enzyme	4	2	4
IS110	argininosuccinate lyase	4	2	4
IS110	type I restriction-modification system subunit M	4	2	4
IS110	DNA polymerase I	4	2	4
IS110	branched-chain amino acid ABC transporter substrate-binding protein	5	2	4
IS110	MFS transporter	5	2	4
IS110	LysR family transcriptional regulator	5	2	4
IS110	dTDP-4-dehydrorhamnose 3,5-epimerase	6	2	4
IS110	pirin family protein	7	2	4
IS110	quinolinate synthase	7	2	4
IS110	aminomethyltransferase	7	2	4
IS110	short-chain dehydrogenase	8	2	4
IS110	chorismate-binding enzyme family protein	38	2	4
IS110	urea ABC transporter	3	2	3
IS110	carbamoyl-phosphate synthase small subunit	3	2	3
IS110	recombinase family protein	3	2	3
IS110	ATP-dependent chaperone ClpB	3	2	3
IS110	isopentenyl-diphosphate Delta-isomerase	3	2	3
IS110	1,4-alpha-glucan branching protein GlgB	3	2	3
IS110	serine protease	3	2	3
IS110	flagellar motor stator protein MotA	3	2	3
IS110	FAD-binding protein	3	2	3
IS110	glycogen debranching enzyme GlgX	3	2	3
IS110	amino acid permease	3	2	3
IS110	4,5-DOPA dioxygenase extradiol	3	2	3
IS110	lysine--tRNA ligase	3	2	3
IS110	phage terminase large subunit family protein	3	2	3
IS110	DUF853 domain-containing protein	3	2	3
IS110	ABC-F family ATPase	3	2	3
IS110	alkaline phosphatase	3	2	3
IS110	ArsR family transcriptional regulator	3	2	3
IS110	multifunctional nuclease/2',3'-cyclic-nucleotide 2'-phosphodiesterase/5'-nucleotidase/3'-nucleotidase	3	2	3
IS110	gamma-glutamyltransferase	3	2	3
IS110	hypothetical protein	3	2	3
IS110	PLP-dependent aminotransferase family protein	3	2	3
IS110	serine/threonine protein kinase	3	2	3
IS110	8-amino-7-oxononanoate synthase	3	2	3
IS110	glutathione-dependent formaldehyde dehydrogenase	2	2	2
IS110	ABC transporter ATP-binding protein/permease	2	2	2
IS110	polyprenyl synthetase family protein	2	2	2
IS110	L-aspartate oxidase	2	2	2
IS110	MATE family efflux transporter	2	2	2
IS110	phenylalanine--tRNA ligase subunit alpha	2	2	2
IS110	DNA topoisomerase IV subunit A	2	2	2
IS110	phosphate--nucleotide phosphotransferase	2	2	2
IS110	molybdopterin containing oxidoreductase	2	2	2
IS110	DNA resolvase	2	2	2
IS110	superoxide dismutase	2	2	2
IS110	MFS transporter	2	2	2
IS110	AarF/ABC1/UbiB kinase family protein	2	2	2
IS110	autotransporter outer membrane beta-barrel domain-containing protein	2	2	2
IS110	peptidylprolyl isomerase	2	2	2
IS110	(2Fe-2S)-binding protein	2	2	2
IS110	glycerol-3-phosphate dehydrogenase	2	2	2
IS110	flavodoxin family protein	2	2	2
IS110	carbohydrate-selective porin OprB	2	2	2
IS110	competence/damage-inducible protein A	2	2	2
IS110	YitT family protein	2	2	2
IS110	formate--tetrahydrofolate ligase	2	2	2
IS110	beta-galactosidase	2	2	2
IS110	multidrug resistance outer membrane protein MdtQ	2	2	2
IS110	alanine transaminase	2	2	2
IS110	glycerol-3-phosphate dehydrogenase (NAD(P)(+))	2	2	2
IS110	NarK family nitrate/nitrite MFS transporter	2	2	2
IS110	diaminopimelate decarboxylase	2	2	2
IS110	Ppx/GppA family phosphatase	2	2	2
IS110	MBL fold metallo-hydrolase	2	2	2
IS110	cysteine desulfurase CsdA	2	2	2
IS110	hypothetical protein	2	2	2
IS110	P-type conjugative transfer protein TrbG	2	2	2
IS110	methionyl-tRNA formyltransferase	2	2	2
IS110	AmmeMemoRadiSam system protein A	2	2	2
IS110	hypothetical protein	2	2	2
IS110	carboxylesterase/lipase family protein	2	2	2
IS110	AraC family transcriptional regulator	2	2	2
IS110	type II CRISPR RNA-guided endonuclease Cas9	2	2	2
IS110	monovalent cation/H+ antiporter subunit A	2	2	2
IS110	TonB-dependent siderophore receptor	2	2	2
IS110	hydantoinase/oxoprolinase family protein	2	2	2
IS110	class I SAM-dependent DNA methyltransferase	2	2	2
IS110	ATP-grasp domain-containing protein	2	2	2
IS110	ribosome biogenesis GTPase YlqF	2	2	2
IS110	acyltransferase	2	2	2
IS110	NAD-dependent alcohol dehydrogenase	2	2	2
IS110	NAD(P)-dependent oxidoreductase	3	2	2
IS110	4-hydroxyphenylpyruvate dioxygenase	3	2	2
IS110	helicase	3	2	2
IS110	hydrolase	3	2	2
IS110	MFS transporter	3	2	2
IS110	elongation factor Tu	4	2	2
IS110	D-alanyl-D-alanine carboxypeptidase	5	2	2
IS1182	glycine/betaine ABC transporter ATP-binding protein	5	2	4
IS1182	methyl-accepting chemotaxis protein	5	2	4
IS1182	cadmium-translocating P-type ATPase	3	2	3
IS1182	hypothetical protein	2	2	2
IS1182	non-ribosomal peptide synthetase	2	2	2
IS1182	peptide chain release factor 3	2	2	2
IS1182	hypothetical protein	2	2	2
IS1182	polysaccharide biosynthesis protein	2	2	2
IS1182	Fic family protein	2	2	2
IS1182	xanthine dehydrogenase family protein molybdopterin-binding subunit	2	2	2
IS1182	pyridine nucleotide-disulfide oxidoreductase	2	2	2
IS1182	acetate--CoA ligase	2	2	2
IS1182	hypothetical protein	2	2	2
IS1182	LL-diaminopimelate aminotransferase	2	2	2
IS1182	hypothetical protein	2	2	2
IS1182	DUF4338 domain-containing protein	2	2	2
IS1182	hypothetical protein	2	2	2
IS1182	aldo/keto reductase	3	2	2
IS1182	cation-translocating P-type ATPase	3	2	2
IS1380	hypothetical protein	74	2	51
IS1380	TetR family transcriptional regulator	71	2	48
IS1380	recombinase family protein	10	2	10
IS1380	JAB domain-containing protein	6	2	6
IS1380	ABC transporter ATP-binding protein	5	2	5
IS1380	acyl-CoA synthetase	5	2	5
IS1380	aldehyde dehydrogenase family protein	4	2	4
IS1380	heavy metal translocating P-type ATPase	4	2	4
IS1380	bifunctional phosphopantothenoylcysteine decarboxylase/phosphopantothenate--cysteine ligase CoaBC	4	2	4
IS1380	LPS-assembly protein LptD	20	2	4
IS1380	Na+/H+ antiporter NhaA	3	2	3
IS1380	asparagine synthase (glutamine-hydrolyzing)	3	2	3
IS1380	hypothetical protein	3	2	3
IS1380	hypothetical protein	4	2	3
IS1380	TonB-dependent receptor	5	2	3
IS1380	transcription termination factor Rho	2	2	2
IS1380	ABC transporter ATP-binding protein	2	2	2
IS1380	Putative sigma54 specific transcriptional regulator, Fis family	2	2	2
IS1380	molecular chaperone HtpG	2	2	2
IS1380	23S rRNA (uracil(1939)-C(5))-methyltransferase RlmD	2	2	2
IS1380	NADP-dependent malic enzyme	2	2	2
IS1380	glutamate synthase subunit beta	2	2	2
IS1380	VIT family protein	2	2	2
IS1380	alcohol dehydrogenase	2	2	2
IS1380	MexE family multidrug efflux RND transporter periplasmic adaptor subunit	2	2	2
IS1380	aminoglycoside phosphotransferase	2	2	2
IS1380	fatty acid hydroxylase	2	2	2
IS1380	multicopper oxidase	2	2	2
IS1380	ferredoxin--nitrite reductase	2	2	2
IS1380	copper resistance system multicopper oxidase	2	2	2
IS1380	DNA polymerase I	2	2	2
IS1380	DNA cytosine methyltransferase	2	2	2
IS1380	peptide chain release factor 2	2	2	2
IS1380	recombinase family protein	3	2	2
IS1380	MFS transporter	3	2	2
IS1380	Ti-type conjugative transfer relaxase TraA	3	2	2
IS1380	hypothetical protein	3	2	2
IS1380	sulfonamide-resistant dihydropteroate synthase Sul2	6	2	2
IS1595	aminoglycoside 6-adenylyltransferase AadK	83	2	46
IS1595	nitronate monooxygenase	57	2	27
IS1595	SRPBCC family protein	28	2	20
IS1595	hypothetical protein	20	2	19
IS1595	type I secretion system permease/ATPase	65	2	12
IS1595	RelE-like cytotoxic translational repressor of toxin-antitoxin stability system	10	2	10
IS1595	branched-chain amino acid ABC transporter substrate-binding protein	8	2	8
IS1595	hypothetical protein	8	2	8
IS1595	XRE family transcriptional regulator	8	2	8
IS1595	lytic murein transglycosylase	6	2	6
IS1595	XRE family transcriptional regulator	7	2	6
IS1595	arabinogalactan endo-1,4-beta-galactosidase	22	2	6
IS1595	sugar ABC transporter substrate-binding protein	6	2	5
IS1595	type II restriction endonuclease PvuII	7	2	5
IS1595	N-acetyltransferase	4	2	4
IS1595	DNA-binding response regulator	4	2	4
IS1595	molecular chaperone DnaK	4	2	4
IS1595	restriction endonuclease subunit S	4	2	4
IS1595	threonine--tRNA ligase	4	2	4
IS1595	arabinogalactan endo-1,4-beta-galactosidase	4	2	4
IS1595	exoribonuclease II	7	2	4
IS1595	5-methyltetrahydropteroyltriglutamate--homocysteine S-methyltransferase	3	2	3
IS1595	mannose-1-phosphate guanylyltransferase/mannose-6-phosphate isomerase	3	2	3
IS1595	ATP-dependent endonuclease	3	2	3
IS1595	sulfonamide-resistant dihydropteroate synthase Sul2	3	2	3
IS1595	DNA helicase Rep	3	2	3
IS1595	replication initiation factor domain-containing protein	5	2	3
IS1595	XRE family transcriptional regulator	5	2	3
IS1595	ShlB/FhaC/HecB family hemolysin secretion/activation protein	10	2	3
IS1595	hypothetical protein	2	2	2
IS1595	mandelate racemase/muconate lactonizing enzyme family protein	2	2	2
IS1595	DNA-binding protein	2	2	2
IS1595	MFS transporter	2	2	2
IS1595	MoxR family ATPase	2	2	2
IS1595	heavy metal translocating P-type ATPase	2	2	2
IS1595	hypothetical protein	2	2	2
IS1595	anthranilate synthase component I family protein	2	2	2
IS1595	trigger factor	2	2	2
IS1595	aminoglycoside nucleotidyltransferase ANT9	2	2	2
IS1595	cytochrome-c oxidase, cbb3-type subunit I	2	2	2
IS1595	cystathionine gamma-synthase	2	2	2
IS1595	3-ketoacyl-ACP reductase	2	2	2
IS1595	hypothetical protein	2	2	2
IS1595	lantibiotic ABC transporter ATP-binding protein	2	2	2
IS1595	ATP-dependent protease	2	2	2
IS1595	MFS transporter	2	2	2
IS1595	UTP--glucose-1-phosphate uridylyltransferase	2	2	2
IS1595	chromosome partitioning protein ParB	3	2	2
IS1595	asparagine synthase	3	2	2
IS1595	BspA family leucine-rich repeat surface protein	3	2	2
IS1595	hypothetical protein	7	2	2
IS1634	hypothetical protein	5	2	4
IS1634	hypothetical protein	7	2	4
IS1634	formylmethanofuran dehydrogenase subunit E	3	2	3
IS1634	ABC transporter ATP-binding protein	3	2	3
IS1634	aspartate aminotransferase family protein	3	2	3
IS1634	alcohol dehydrogenase	4	2	3
IS1634	DUF4372 domain-containing protein	2	2	2
IS1634	site-specific DNA-methyltransferase	2	2	2
IS1634	hypothetical protein	2	2	2
IS1634	alcohol dehydrogenase AdhP	2	2	2
IS1634	hypothetical protein	2	2	2
IS1634	DUF4277 domain-containing protein	3	2	2
IS1634	PAS domain S-box protein	3	2	2
IS200	purine-nucleoside phosphorylase	67	2	22
IS200	type IA DNA topoisomerase	37	2	18
IS200	hypothetical protein	15	2	12
IS200	glycosyltransferase	17	2	10
IS200	heavy metal translocating P-type ATPase	14	2	9
IS200	alpha-ketoacid dehydrogenase subunit beta	9	2	8
IS200	GTP-binding protein	14	2	8
IS200	Na+/H+ antiporter	6	2	6
IS200	methyl-accepting chemotaxis protein	6	2	6
IS200	3-hydroxyacyl-CoA dehydrogenase	6	2	6
IS200	bifunctional acetaldehyde-CoA/alcohol dehydrogenase	9	2	6
IS200	carbonic anhydrase	5	2	5
IS200	methionine gamma-lyase	5	2	5
IS200	serine O-acetyltransferase	5	2	5
IS200	potassium transporter Kup	5	2	5
IS200	oligoendopeptidase F	5	2	5
IS200	transcriptional regulator CynR	5	2	5
IS200	bifunctional 2-acylglycerophosphoethanolamine acyltransferase/acyl-ACP synthetase	5	2	5
IS200	3-phosphoshikimate 1-carboxyvinyltransferase	6	2	5
IS200	cobyric acid synthase	8	2	5
IS200	type II asparaginase	4	2	4
IS200	N-ethylammeline chlorohydrolase	4	2	4
IS200	amino acid permease	4	2	4
IS200	endo-1,4-beta-xylanase	4	2	4
IS200	acyl-CoA dehydrogenase	4	2	4
IS200	glutamine--tRNA ligase	5	2	4
IS200	enoyl-ACP reductase	5	2	4
IS200	DNA polymerase IV	5	2	4
IS200	proton glutamate symport protein	6	2	4
IS200	transcriptional regulator	7	2	4
IS200	ATP-dependent helicase	7	2	4
IS200	TIGR00266 family protein	3	2	3
IS200	N-acetylglucosamine-6-phosphate deacetylase	3	2	3
IS200	DNA mismatch repair protein MutS	3	2	3
IS200	mannose-1-phosphate guanyltransferase	3	2	3
IS200	S9 family peptidase	3	2	3
IS200	thiolase family protein	3	2	3
IS200	nicotinate-nucleotide diphosphorylase (carboxylating)	3	2	3
IS200	NCS2 family permease	3	2	3
IS200	5-oxoprolinase	3	2	3
IS200	restriction endonuclease subunit M	3	2	3
IS200	ATP-dependent chaperone ClpB	3	2	3
IS200	ATP-binding protein	3	2	3
IS200	LysR family transcriptional regulator	3	2	3
IS200	MRP family ATP-binding protein	3	2	3
IS200	argininosuccinate lyase	3	2	3
IS200	PDZ domain-containing protein	3	2	3
IS200	magnesium and cobalt transport protein CorA	3	2	3
IS200	DNA helicase RecQ	3	2	3
IS200	dihydroxy-acid dehydratase	3	2	3
IS200	hypothetical protein	3	2	3
IS200	NAD(P)/FAD-dependent oxidoreductase	3	2	3
IS200	PLP-dependent aminotransferase family protein	3	2	3
IS200	formate dehydrogenase N subunit alpha, selenocysteine-containing	4	2	3
IS200	asparaginase	4	2	3
IS200	NAD-dependent epimerase/dehydratase family protein	4	2	3
IS200	amidohydrolase	2	2	2
IS200	proline--tRNA ligase	2	2	2
IS200	7-cyano-7-deazaguanine synthase QueC	2	2	2
IS200	geranylgeranyl diphosphate synthase	2	2	2
IS200	gamma carbonic anhydrase family protein	2	2	2
IS200	chorismate synthase	2	2	2
IS200	DUF3417 domain-containing protein	2	2	2
IS200	glutamine-hydrolyzing GMP synthase	2	2	2
IS200	S9 family peptidase	2	2	2
IS200	peptidase T	2	2	2
IS200	NADP-dependent oxidoreductase	2	2	2
IS200	dihydroorotase	2	2	2
IS200	exonuclease sbcCD subunit D	2	2	2
IS200	ABC transporter permease	2	2	2
IS200	cysteine desulfurase	2	2	2
IS200	tyrosine--tRNA ligase	2	2	2
IS200	hypothetical protein	2	2	2
IS200	MBL fold metallo-hydrolase	2	2	2
IS200	glycine/betaine ABC transporter	2	2	2
IS200	diphthamide biosynthesis enzyme Dph2	2	2	2
IS200	iron ABC transporter permease	2	2	2
IS200	aspartate ammonia-lyase	2	2	2
IS200	ABC transporter permease	2	2	2
IS200	FAD:protein FMN transferase	2	2	2
IS200	malate dehydrogenase	2	2	2
IS200	threonine--tRNA ligase	2	2	2
IS200	electron transfer flavoprotein subunit beta/FixA family protein	2	2	2
IS200	IMP dehydrogenase	2	2	2
IS200	16S rRNA pseudouridine(516) synthase	2	2	2
IS200	helix-turn-helix domain-containing protein	2	2	2
IS200	amidohydrolase	2	2	2
IS200	adenosylcobinamide-phosphate synthase	2	2	2
IS200	adenosylhomocysteinase	2	2	2
IS200	thymidylate synthase	2	2	2
IS200	3,4-dihydroxy-2-butanone-4-phosphate synthase	2	2	2
IS200	adenine deaminase	2	2	2
IS200	bifunctional diaminohydroxyphosphoribosylaminopyrimidine deaminase/5-amino-6-(5-phosphoribosylamino)uracil reductase RibD	2	2	2
IS200	recombinase RecA	2	2	2
IS200	DNA helicase	2	2	2
IS200	hypothetical protein	2	2	2
IS200	gamma-glutamyltranspeptidase	2	2	2
IS200	hypothetical protein	2	2	2
IS200	tRNA preQ1(34) S-adenosylmethionine ribosyltransferase-isomerase QueA	2	2	2
IS200	biosynthetic arginine decarboxylase	2	2	2
IS200	phosphoenolpyruvate carboxykinase (ATP)	2	2	2
IS200	cysteine--tRNA ligase	2	2	2
IS200	glutamate-1-semialdehyde-2,1-aminomutase	2	2	2
IS200	DNA gyrase subunit A	2	2	2
IS200	hypothetical protein	2	2	2
IS200	LysR family transcriptional regulator	2	2	2
IS200	acyl-CoA carboxylase subunit beta	2	2	2
IS200	GTPase HflX	2	2	2
IS200	SAM-dependent methyltransferase	2	2	2
IS200	ferredoxin-NADP+ reductase subunit alpha	2	2	2
IS200	5-(carboxyamino)imidazole ribonucleotide mutase	2	2	2
IS200	7,8-didemethyl-8-hydroxy-5-deazariboflavin synthase subunit CofH	2	2	2
IS200	twitching motility protein PilT	2	2	2
IS200	bifunctional chorismate mutase/prephenate dehydratase	2	2	2
IS200	YebC/PmpR family DNA-binding transcriptional regulator	2	2	2
IS200	TIGR01777 family protein	2	2	2
IS200	HlyC/CorC family transporter	2	2	2
IS200	alpha/beta hydrolase	2	2	2
IS200	NAD+ synthase	2	2	2
IS200	homoserine O-succinyltransferase	2	2	2
IS200	phosphate ABC transporter substrate-binding protein PstS	2	2	2
IS200	asparagine--tRNA ligase	2	2	2
IS200	GNAT family N-acetyltransferase	2	2	2
IS200	molybdopterin molybdenumtransferase MoeA	3	2	2
IS200	SOS response-associated peptidase	3	2	2
IS200	bifunctional hydroxymethylpyrimidine kinase/phosphomethylpyrimidine kinase	3	2	2
IS200	HD domain-containing protein	3	2	2
IS200	CRISPR-associated helicase/endonuclease Cas3	3	2	2
IS200	NAD-dependent epimerase/dehydratase family protein	3	2	2
IS21	recombinase family protein	16	2	12
IS21	alpha/beta hydrolase	10	2	9
IS21	DNA polymerase III subunit beta	6	2	6
IS21	DNA repair protein RadC	9	2	6
IS21	hypothetical protein	6	2	5
IS21	hypothetical protein	7	2	5
IS21	DNA-binding response regulator	4	2	4
IS21	aliphatic sulfonates ABC transporter ATP-binding protein	5	2	4
IS21	glucose-1-phosphate cytidylyltransferase	6	2	4
IS21	AarF/ABC1/UbiB kinase family protein	3	2	3
IS21	glycerol-3-phosphate cytidiltransferase	3	2	3
IS21	DNA polymerase IV	3	2	3
IS21	NADH-dependent alcohol dehydrogenase	3	2	3
IS21	restriction endonuclease	3	2	3
IS21	protein SopA	3	2	3
IS21	ABC transporter ATP-binding protein	3	2	3
IS21	cytochrome P450	3	2	3
IS21	elongation factor G	3	2	3
IS21	pyridoxine 5'-phosphate synthase	4	2	3
IS21	ATP-binding protein	2	2	2
IS21	ArsR family transcriptional regulator	2	2	2
IS21	hypothetical protein	2	2	2
IS21	C4-dicarboxylate transport protein	2	2	2
IS21	hypothetical protein	2	2	2
IS21	3-oxoacyl-ACP reductase	2	2	2
IS21	DUF4102 domain-containing protein	2	2	2
IS21	PaaI family thioesterase	2	2	2
IS21	hypothetical protein	2	2	2
IS21	hypothetical protein	2	2	2
IS21	MFS transporter	2	2	2
IS21	glucosyl transferase	2	2	2
IS21	tripartite tricarboxylate transporter substrate binding protein	2	2	2
IS21	copper-translocating P-type ATPase	3	2	2
IS21	ShlB/FhaC/HecB family hemolysin secretion/activation protein	3	2	2
IS21	hypothetical protein	3	2	2
IS21	NAD(P)-dependent oxidoreductase	3	2	2
IS21	DNA resolvase	3	2	2
IS21	AAA family ATPase	4	2	2
IS256	recombinase family protein	13	2	12
IS256	alpha-galactosidase	19	2	10
IS256	cation-translocating P-type ATPase	9	2	7
IS256	energy-dependent translational throttle protein EttA	6	2	5
IS256	NADP-specific glutamate dehydrogenase	4	2	4
IS256	MFS transporter	4	2	4
IS256	nitrite reductase large subunit	4	2	4
IS256	divalent metal cation transporter	4	2	4
IS256	hypothetical protein	5	2	4
IS256	LysR family transcriptional regulator	5	2	4
IS256	FAD-dependent oxidoreductase	6	2	4
IS256	pyridoxal phosphate-dependent aminotransferase	6	2	4
IS256	cysteine synthase family protein	6	2	4
IS256	alcohol dehydrogenase	3	2	3
IS256	UDP-galactopyranose mutase	3	2	3
IS256	dicarboxylate/amino acid:cation symporter	3	2	3
IS256	amidase	3	2	3
IS256	beta-glucosidase	3	2	3
IS256	DNA polymerase IV	3	2	3
IS256	hypothetical protein	3	2	3
IS256	arabinose transporter	6	2	3
IS256	DNA (cytosine-5-)-methyltransferase	7	2	3
IS256	dTDP-glucose 4,6-dehydratase	8	2	3
IS256	endonuclease	12	2	3
IS256	hypothetical protein	2	2	2
IS256	type IV pili twitching motility protein PilT	2	2	2
IS256	VOC family protein	2	2	2
IS256	TonB-dependent siderophore receptor	2	2	2
IS256	5'/3'-nucleotidase SurE	2	2	2
IS256	ferredoxin--NADP reductase	2	2	2
IS256	hypothetical protein	2	2	2
IS256	linear amide C-N hydrolase	2	2	2
IS256	nucleoside hydrolase	2	2	2
IS256	DUF475 domain-containing protein	2	2	2
IS256	hypothetical protein	2	2	2
IS256	2-succinyl-5-enolpyruvyl-6-hydroxy-3-cyclohexene-1-carboxylic-acid synthase	2	2	2
IS256	urea ABC transporter substrate-binding protein	2	2	2
IS256	peptide chain release factor 1	2	2	2
IS256	excinuclease ABC subunit UvrB	2	2	2
IS256	alkyl hydroperoxide reductase subunit C	2	2	2
IS256	formate/nitrite transporter	2	2	2
IS256	NADP-dependent oxidoreductase	2	2	2
IS256	recombinase family protein	2	2	2
IS256	diaminopimelate epimerase	2	2	2
IS256	isochorismate synthase	2	2	2
IS256	ribosomal subunit interface protein	2	2	2
IS256	2-deoxy-D-gluconate 3-dehydrogenase	2	2	2
IS256	acetolactate synthase large subunit	2	2	2
IS256	alpha/beta hydrolase	2	2	2
IS256	bifunctional diaminohydroxyphosphoribosylaminopyrimidine deaminase/5-amino-6-(5-phosphoribosylamino)uracil reductase RibD	2	2	2
IS256	type I glyceraldehyde-3-phosphate dehydrogenase	2	2	2
IS256	DNA polymerase III subunit alpha	2	2	2
IS256	aminodeoxychorismate synthase, component I	2	2	2
IS256	DNA polymerase III subunit gamma/tau	2	2	2
IS256	penicillin-binding protein 1A	2	2	2
IS256	UDP-N-acetylglucosamine 1-carboxyvinyltransferase	2	2	2
IS256	hypothetical protein	2	2	2
IS256	2,5-didehydrogluconate reductase DkgB	2	2	2
IS256	UMP kinase	2	2	2
IS256	TetM/TetW/TetO/TetS family tetracycline resistance ribosomal protection protein	2	2	2
IS256	alpha-galactosidase	2	2	2
IS256	hypothetical protein	3	2	2
IS256	glycosyl transferase	3	2	2
IS256	MATE family efflux transporter	3	2	2
IS256	glutaminase	3	2	2
IS256	alpha-glucosidase	4	2	2
IS256	FAD-binding protein	4	2	2
IS3	lactate dehydrogenase	105	2	37
IS3	GntR family transcriptional regulator	47	2	29
IS3	elongation factor Tu	49	2	16
IS3	type VI secretion protein	37	2	13
IS3	DNA helicase RecQ	51	2	13
IS3	protein SopA	19	2	11
IS3	alpha/beta hydrolase	10	2	10
IS3	threonine--tRNA ligase	12	2	10
IS3	bifunctional methylenetetrahydrofolate dehydrogenase/methenyltetrahydrofolate cyclohydrolase FolD	13	2	10
IS3	potassium transporter Kup	18	2	10
IS3	flagellin FliC	10	2	9
IS3	type III secretion system effector E3 ubiquitin transferase SspH1	10	2	9
IS3	HD domain-containing protein	23	2	9
IS3	ribokinase RbsK	24	2	9
IS3	BAX inhibitor (BI)-1/YccA family protein	8	2	8
IS3	exodeoxyribonuclease I	17	2	8
IS3	thymidine kinase	12	2	7
IS3	UDP-N-acetylmuramate dehydrogenase	15	2	7
IS3	type II secretion system F family protein	18	2	7
IS3	class A beta-lactamase	19	2	7
IS3	aminopeptidase	31	2	7
IS3	recombinase family protein	7	2	6
IS3	DUF262 domain-containing protein	8	2	6
IS3	hypothetical protein	9	2	6
IS3	metal-dependent hydrolase	9	2	6
IS3	ABC transporter ATP-binding protein	10	2	6
IS3	preprotein translocase	5	2	5
IS3	chitooligosaccharide deacetylase NodB	5	2	5
IS3	ATP-binding protein	5	2	5
IS3	multidrug transporter subunit MdtA	5	2	5
IS3	recombinase family protein	5	2	5
IS3	membrane-bound PQQ-dependent dehydrogenase, glucose/quinate/shikimate family	5	2	5
IS3	penicillin-binding protein 1A	5	2	5
IS3	hypothetical protein	5	2	5
IS3	cytosine permease	6	2	5
IS3	LysR family transcriptional regulator	6	2	5
IS3	TonB-dependent receptor	7	2	5
IS3	peptide deformylase	7	2	5
IS3	recombinase family protein	7	2	5
IS3	ATP-dependent endonuclease	7	2	5
IS3	hypothetical protein	10	2	5
IS3	carbamoyltransferase	10	2	5
IS3	APC family permease	20	2	5
IS3	flavin reductase family protein	4	2	4
IS3	terminase	4	2	4
IS3	peptidase M23	4	2	4
IS3	HlyC/CorC family transporter	4	2	4
IS3	SfnB family sulfur acquisition oxidoreductase	4	2	4
IS3	glutamine synthetase	4	2	4
IS3	C4-dicarboxylate transporter DctA	4	2	4
IS3	hypothetical protein	4	2	4
IS3	histidinol-phosphate transaminase	4	2	4
IS3	asparagine synthase (glutamine-hydrolyzing)	4	2	4
IS3	TonB-dependent receptor	4	2	4
IS3	DUF1153 domain-containing protein	4	2	4
IS3	hypothetical protein	4	2	4
IS3	pyridoxal phosphate-dependent aminotransferase	4	2	4
IS3	PLP-dependent aminotransferase family protein	4	2	4
IS3	MFS transporter	4	2	4
IS3	cadmium resistance protein CadD	4	2	4
IS3	DUF4102 domain-containing protein	5	2	4
IS3	hypothetical protein	5	2	4
IS3	MATE family efflux transporter	5	2	4
IS3	ATP-dependent endonuclease	5	2	4
IS3	dTDP-glucose 4,6-dehydratase	5	2	4
IS3	hypothetical protein	5	2	4
IS3	alpha-amylase	6	2	4
IS3	divalent metal cation transporter	6	2	4
IS3	type III secretion system YopJ family effector XopJ	6	2	4
IS3	hypothetical protein	6	2	4
IS3	GTP cyclohydrolase I FolE	6	2	4
IS3	Na/Pi cotransporter family protein	7	2	4
IS3	nuclease	8	2	4
IS3	hypothetical protein	8	2	4
IS3	DNA helicase-like protein	8	2	4
IS3	CoA-binding protein	8	2	4
IS3	shikimate kinase	11	2	4
IS3	aminoglycoside O-phosphotransferase APH(6)-Id	11	2	4
IS3	glycosyl hydrolase family 32	13	2	4
IS3	hypothetical protein	14	2	4
IS3	translational GTPase TypA	15	2	4
IS3	Na+/H+ antiporter NhaA	31	2	4
IS3	amino acid ABC transporter permease	3	2	3
IS3	efflux RND transporter periplasmic adaptor subunit	3	2	3
IS3	bestrophin	3	2	3
IS3	alpha-galactosidase	3	2	3
IS3	nicotinate-nucleotide diphosphorylase (carboxylating)	3	2	3
IS3	hypothetical protein	3	2	3
IS3	P-type conjugative transfer protein TrbJ	3	2	3
IS3	NADH:flavin oxidoreductase/NADH oxidase	3	2	3
IS3	30S ribosomal protein S12	3	2	3
IS3	LysR family transcriptional regulator	3	2	3
IS3	NADH oxidase	3	2	3
IS3	DNA methylase M	3	2	3
IS3	hypothetical protein	3	2	3
IS3	LacI family DNA-binding transcriptional regulator	3	2	3
IS3	recombinase family protein	3	2	3
IS3	hypothetical protein	3	2	3
IS3	LysR family transcriptional regulator	3	2	3
IS3	carboxylesterase family protein	3	2	3
IS3	dipeptide-binding protein	3	2	3
IS3	hypothetical protein	3	2	3
IS3	hypothetical protein	3	2	3
IS3	D-tyrosyl-tRNA(Tyr) deacylase	3	2	3
IS3	D-amino acid dehydrogenase small subunit	3	2	3
IS3	Cu(I)/Ag(I) efflux system outer membrane protein CusC	3	2	3
IS3	replicative DNA helicase	3	2	3
IS3	MFS transporter	3	2	3
IS3	M48 family peptidase	3	2	3
IS3	amidohydrolase	3	2	3
IS3	NO-inducible flavohemoprotein	3	2	3
IS3	alpha/beta hydrolase	3	2	3
IS3	branched-chain amino acid ABC transporter permease	4	2	3
IS3	MFS transporter	4	2	3
IS3	branched-chain amino acid ABC transporter substrate-binding protein	4	2	3
IS3	GMP synthase (glutamine-hydrolyzing)	4	2	3
IS3	UDP-N-acetylglucosamine 2-epimerase (non-hydrolyzing)	4	2	3
IS3	AraC family transcriptional regulator	4	2	3
IS3	GDP-mannose 4,6-dehydratase	4	2	3
IS3	L-fucose:H+ symporter permease	4	2	3
IS3	2-isopropylmalate synthase	4	2	3
IS3	hypothetical protein	5	2	3
IS3	TonB-dependent receptor	5	2	3
IS3	ornithine decarboxylase	5	2	3
IS3	hypothetical protein	5	2	3
IS3	hypothetical protein	6	2	3
IS3	BMP family ABC transporter substrate-binding protein	6	2	3
IS3	hypothetical protein	89	2	3
IS3	1,4-alpha-glucan-branching protein	2	2	2
IS3	hypothetical protein	2	2	2
IS3	HAD family hydrolase	2	2	2
IS3	peptidoglycan-binding protein LysM	2	2	2
IS3	bifunctional glutamine-synthetase adenylyltransferase/deadenyltransferase	2	2	2
IS3	restriction endonuclease	2	2	2
IS3	restriction endonuclease	2	2	2
IS3	DUF1738 domain-containing protein	2	2	2
IS3	23S rRNA pseudouridine(2604) synthase RluF	2	2	2
IS3	dihydroxy-acid dehydratase	2	2	2
IS3	DUF262 domain-containing protein	2	2	2
IS3	serine/threonine protein kinase	2	2	2
IS3	MFS transporter	2	2	2
IS3	cytochrome-c oxidase, cbb3-type subunit I	2	2	2
IS3	transporter	2	2	2
IS3	hypothetical protein	2	2	2
IS3	hypothetical protein	2	2	2
IS3	ABC transporter ATP-binding protein	2	2	2
IS3	hypothetical protein	2	2	2
IS3	hypothetical protein	2	2	2
IS3	adenosylhomocysteinase	2	2	2
IS3	methionine--tRNA ligase	2	2	2
IS3	hypothetical protein	2	2	2
IS3	RNA-binding transcriptional accessory protein	2	2	2
IS3	KpsF/GutQ family sugar-phosphate isomerase	2	2	2
IS3	MFS transporter	2	2	2
IS3	cytosine permease	2	2	2
IS3	citrate transporter	2	2	2
IS3	adenylyl-sulfate kinase	2	2	2
IS3	hypothetical protein	2	2	2
IS3	signal recognition particle protein	2	2	2
IS3	cytosine deaminase	2	2	2
IS3	glucose-methanol-choline oxidoreductase	2	2	2
IS3	exodeoxyribonuclease III	2	2	2
IS3	ABC transporter permease	2	2	2
IS3	membrane dipeptidase	2	2	2
IS3	hypothetical protein	2	2	2
IS3	cation transporter	2	2	2
IS3	hypothetical protein	2	2	2
IS3	chlorophyll synthesis pathway, bchC	2	2	2
IS3	VIT family protein	2	2	2
IS3	linear amide C-N hydrolase	2	2	2
IS3	hypothetical protein	2	2	2
IS3	protein-disulfide reductase DsbD	2	2	2
IS3	ParA family protein	2	2	2
IS3	hypothetical protein	2	2	2
IS3	hypothetical protein	2	2	2
IS3	oleate hydratase	2	2	2
IS3	glutaminase A	2	2	2
IS3	nucleoside triphosphate pyrophosphohydrolase	2	2	2
IS3	class I SAM-dependent rRNA methyltransferase	2	2	2
IS3	transcriptional regulator	2	2	2
IS3	cysteine hydrolase	2	2	2
IS3	short-chain dehydrogenase	2	2	2
IS3	NAD(P) transhydrogenase subunit alpha	2	2	2
IS3	cytochrome B6	2	2	2
IS3	acyl-CoA dehydrogenase	2	2	2
IS3	MFS transporter	2	2	2
IS3	Fic family protein	2	2	2
IS3	phosphoenolpyruvate synthase	2	2	2
IS3	restriction endonuclease	2	2	2
IS3	hypothetical protein	2	2	2
IS3	nucleotide-diphospho-sugar transferase	2	2	2
IS3	D-xylose-binding periplasmic protein	2	2	2
IS3	GNAT family N-acetyltransferase	2	2	2
IS3	endonuclease DDE	2	2	2
IS3	RtcB family protein	2	2	2
IS3	5'-nucleotidase, lipoprotein e(P4) family	2	2	2
IS3	hypothetical protein	2	2	2
IS3	helicase	2	2	2
IS3	DNA methyltransferase	2	2	2
IS3	phosphotransferase family protein	2	2	2
IS3	NTPase	2	2	2
IS3	two-component sensor histidine kinase	2	2	2
IS3	LysR family transcriptional regulator	2	2	2
IS3	restriction endonuclease	2	2	2
IS3	DNA polymerase	2	2	2
IS3	TonB-dependent receptor	2	2	2
IS3	30S ribosomal protein S4	2	2	2
IS3	ATP-dependent endonuclease	2	2	2
IS3	ATP-dependent endonuclease	2	2	2
IS3	glycosyl transferase	2	2	2
IS3	ATP-dependent helicase	2	2	2
IS3	hypothetical protein	2	2	2
IS3	Glu/Leu/Phe/Val dehydrogenase	2	2	2
IS3	cupin domain-containing protein	2	2	2
IS3	alpha-hydroxy-acid oxidizing protein	2	2	2
IS3	3-isopropylmalate dehydratase large subunit	2	2	2
IS3	RNA polymerase sigma factor RpoD	2	2	2
IS3	RepB plasmid partition	2	2	2
IS3	type II secretion system protein GspE	2	2	2
IS3	ATP-binding protein	2	2	2
IS3	recombinase family protein	2	2	2
IS3	ABC transporter permease	2	2	2
IS3	carbonic anhydrase	2	2	2
IS3	acyl-CoA dehydrogenase	2	2	2
IS3	adenine methyltransferase	2	2	2
IS3	DUF305 domain-containing protein	2	2	2
IS3	DUF559 domain-containing protein	2	2	2
IS3	UDP-galactopyranose mutase	2	2	2
IS3	mannitol dehydrogenase family protein	2	2	2
IS3	NACHT domain-containing protein	2	2	2
IS3	alkyl hydroperoxide reductase subunit C	2	2	2
IS3	leucyl-tRNA synthetase	2	2	2
IS3	poly-beta-1,6 N-acetyl-D-glucosamine synthase	2	2	2
IS3	recombinase family protein	2	2	2
IS3	2-hydroxy-3-oxopropionate reductase	2	2	2
IS3	hypothetical protein	2	2	2
IS3	low specificity L-threonine aldolase	2	2	2
IS3	hypothetical protein	2	2	2
IS3	HD domain-containing protein	2	2	2
IS3	peroxiredoxin	2	2	2
IS3	YdiU family protein	2	2	2
IS3	S9 family peptidase	2	2	2
IS3	GGDEF domain-containing protein	3	2	2
IS3	sulfotransferase family protein	3	2	2
IS3	PrkA family serine protein kinase	3	2	2
IS3	DUF4981 domain-containing protein	3	2	2
IS3	hypothetical protein	3	2	2
IS3	alkane 1-monooxygenase	3	2	2
IS3	hypothetical protein	3	2	2
IS3	phosphomethylpyrimidine synthase	3	2	2
IS3	excinuclease ABC subunit UvrB	3	2	2
IS3	LysR family transcriptional regulator	3	2	2
IS3	nucleoside deaminase	3	2	2
IS3	23S rRNA (guanosine(2251)-2'-O)-methyltransferase RlmB	3	2	2
IS3	DNA polymerase III subunit gamma and tau	3	2	2
IS3	UPF0016 domain-containing protein	3	2	2
IS3	oxidoreductase	3	2	2
IS3	dihydropteroate synthase	3	2	2
IS3	DNA helicase	3	2	2
IS3	helix-turn-helix domain-containing protein	4	2	2
IS3	hypothetical protein	4	2	2
IS3	L-lactate permease	4	2	2
IS3	formate dehydrogenase	4	2	2
IS3	cellulose synthase	4	2	2
IS3	epimerase	4	2	2
IS3	hypothetical protein	4	2	2
IS3	hypothetical protein	4	2	2
IS3	helicase	9	2	2
IS30	cation-translocating P-type ATPase	25	2	16
IS30	M13 family peptidase	22	2	13
IS30	acetolactate synthase AlsS	8	2	8
IS30	choline transporter	17	2	6
IS30	50S ribosomal protein L13	5	2	5
IS30	bifunctional acetaldehyde-CoA/alcohol dehydrogenase	5	2	5
IS30	aquaporin family protein	5	2	5
IS30	sugar transferase	7	2	5
IS30	MFS transporter	8	2	5
IS30	pyridine nucleotide-disulfide oxidoreductase	8	2	5
IS30	GGDEF domain-containing protein	8	2	5
IS30	helix-turn-helix domain containing protein	11	2	5
IS30	ferredoxin reductase	13	2	5
IS30	alanine dehydrogenase	16	2	5
IS30	PDZ domain-containing protein	17	2	5
IS30	aldo/keto reductase	4	2	4
IS30	DNA gyrase subunit A	4	2	4
IS30	branched-chain amino acid ABC transporter substrate-binding protein	4	2	4
IS30	30S ribosomal protein S12	5	2	4
IS30	cupin domain-containing protein	5	2	4
IS30	aminopeptidase P family protein	5	2	4
IS30	peptide ABC transporter substrate-binding protein	6	2	4
IS30	ABC transporter ATP-binding protein	8	2	4
IS30	nitrate reductase subunit alpha	8	2	4
IS30	cardiolipin synthase	10	2	4
IS30	ABC transporter ATP-binding protein	3	2	3
IS30	tyrosine--tRNA ligase	3	2	3
IS30	glutamine--tRNA ligase	3	2	3
IS30	bifunctional hydroxymethylpyrimidine kinase/phosphomethylpyrimidine kinase	3	2	3
IS30	DNA polymerase III subunit gamma/tau	3	2	3
IS30	group II intron reverse transcriptase/maturase	3	2	3
IS30	cysteine desulfurase	3	2	3
IS30	DNA starvation/stationary phase protection protein	3	2	3
IS30	MFS transporter	3	2	3
IS30	divalent metal cation transporter	3	2	3
IS30	glucose-1-dehydrogenase	3	2	3
IS30	galactose-1-epimerase	4	2	3
IS30	NAD-dependent succinate-semialdehyde dehydrogenase	4	2	3
IS30	DUF4372 domain-containing protein	4	2	3
IS30	glutamate--tRNA ligase	5	2	3
IS30	alpha-glucosidase	2	2	2
IS30	phosphate acetyltransferase	2	2	2
IS30	inosine 5-monophosphate dehydrogenase	2	2	2
IS30	MoxR family ATPase	2	2	2
IS30	dicarboxylate/amino acid:cation symporter	2	2	2
IS30	DNA helicase PcrA	2	2	2
IS30	histidine--tRNA ligase	2	2	2
IS30	site-specific DNA-methyltransferase	2	2	2
IS30	transcriptional regulator	2	2	2
IS30	hypothetical protein	2	2	2
IS30	APC family permease	2	2	2
IS30	serine hydroxymethyltransferase	2	2	2
IS30	MFS transporter	2	2	2
IS30	O-acetylhomoserine aminocarboxypropyltransferase/cysteine synthase	2	2	2
IS30	GTPase HflX	2	2	2
IS30	preprotein translocase subunit SecA	2	2	2
IS30	lysine--tRNA ligase	2	2	2
IS30	LLM class flavin-dependent oxidoreductase	2	2	2
IS30	DNA cytosine methyltransferase	2	2	2
IS30	glucose-1-dehydrogenase	2	2	2
IS30	ABC transporter ATP-binding protein	3	2	2
IS30	aldo/keto reductase	3	2	2
IS30	NADP-dependent malic enzyme	3	2	2
IS30	trigger factor	3	2	2
IS30	MetQ/NlpA family ABC transporter substrate-binding protein	3	2	2
IS30	M4 family peptidase	4	2	2
IS30	hydroxymethylglutaryl-CoA reductase, degradative	4	2	2
IS30	NAD(P)-dependent alcohol dehydrogenase	4	2	2
IS30	type I restriction-modification system subunit M	5	2	2
IS30	tRNA guanosine(34) transglycosylase Tgt	16	2	2
IS4	serine hydrolase	28	2	22
IS4	putative tetracyline resistance transcriptional regulator TetC	42	2	18
IS4	thymidylate synthase	54	2	18
IS4	TetR/AcrR family transcriptional regulator	85	2	18
IS4	alfa-L-rhamnosidase	17	2	13
IS4	cysteine desulfurase	12	2	12
IS4	SOS response-associated peptidase	12	2	12
IS4	N-acetyltransferase	11	2	11
IS4	serine hydrolase	12	2	10
IS4	SGNH/GDSL hydrolase family protein	9	2	9
IS4	PLP-dependent aminotransferase family protein	8	2	8
IS4	N-acetyltransferase	10	2	8
IS4	N-acetyltransferase	11	2	8
IS4	adhesin	12	2	8
IS4	septum formation initiator	12	2	8
IS4	BCCT family transporter	6	2	6
IS4	nucleotide sugar dehydrogenase	6	2	6
IS4	PhoH family protein	6	2	6
IS4	TetR/AcrR family transcriptional regulator	8	2	6
IS4	KR domain-containing protein	8	2	6
IS4	MFS transporter	10	2	6
IS4	aminoglycoside O-phosphotransferase APH(3')-IIa	18	2	6
IS4	beta-ketoacyl-[acyl-carrier-protein] synthase II	5	2	5
IS4	N-acetyltransferase	5	2	5
IS4	MBL fold metallo-hydrolase	5	2	5
IS4	fumarate hydratase	9	2	5
IS4	hypothetical protein	194	2	5
IS4	cell surface protein	4	2	4
IS4	dipeptidase	4	2	4
IS4	methionine ABC transporter substrate-binding protein	4	2	4
IS4	preprotein translocase subunit SecA	4	2	4
IS4	bifunctional metallophosphatase/5'-nucleotidase	4	2	4
IS4	alpha-amylase	4	2	4
IS4	N-acetyltransferase	4	2	4
IS4	N-acetyltransferase	4	2	4
IS4	(Fe-S)-binding protein	4	2	4
IS4	copper-translocating P-type ATPase	5	2	4
IS4	Na+/H+ antiporter NhaC	5	2	4
IS4	ATP/GTP-binding protein	7	2	4
IS4	MFS transporter	3	2	3
IS4	hypothetical protein	3	2	3
IS4	PTS alpha-glucoside transporter subunit IIBC	3	2	3
IS4	elongation factor Tu	3	2	3
IS4	GTP 3',8-cyclase MoaA	3	2	3
IS4	LacI family transcriptional regulator	3	2	3
IS4	bifunctional phosphoribosylaminoimidazolecarboxamide formyltransferase/IMP cyclohydrolase	3	2	3
IS4	translational GTPase TypA	3	2	3
IS4	4,5-DOPA dioxygenase extradiol	3	2	3
IS4	phosphogluconate dehydrogenase (NADP(+)-dependent, decarboxylating)	3	2	3
IS4	peroxiredoxin	3	2	3
IS4	tRNA (N6-isopentenyl adenosine(37)-C2)-methylthiotransferase MiaB	3	2	3
IS4	arylsulfatase	3	2	3
IS4	dicarboxylate/amino acid:cation symporter	3	2	3
IS4	cytochrome P450	3	2	3
IS4	type I methionyl aminopeptidase	3	2	3
IS4	N-acetyltransferase	3	2	3
IS4	trigger factor	3	2	3
IS4	DUF1661 domain-containing protein	3	2	3
IS4	AMP-dependent synthetase	3	2	3
IS4	TetR/AcrR family transcriptional regulator	3	2	3
IS4	peptide ABC transporter substrate-binding protein	3	2	3
IS4	hypothetical protein	3	2	3
IS4	bifunctional aspartokinase I/homoserine dehydrogenase I	4	2	3
IS4	MFS transporter	4	2	3
IS4	5-aminolevulinate synthase	4	2	3
IS4	hydroxyethylthiazole kinase	4	2	3
IS4	S-adenosylmethionine:tRNA ribosyltransferase-isomerase	4	2	3
IS4	ATP-grasp domain-containing protein	5	2	3
IS4	MFS transporter	5	2	3
IS4	aminoglycoside O-phosphotransferase APH(3'')-Ib	5	2	3
IS4	AdeA/AdeI family multidrug efflux RND transporter periplasmic adaptor subunit	6	2	3
IS4	hypothetical protein	7	2	3
IS4	proline--tRNA ligase	14	2	3
IS4	2,3-bisphosphoglycerate-independent phosphoglycerate mutase	27	2	3
IS4	L-lactate dehydrogenase	2	2	2
IS4	DUF4158 domain-containing protein	2	2	2
IS4	hypothetical protein	2	2	2
IS4	ornithine carbamoyltransferase	2	2	2
IS4	molecular chaperone DnaK	2	2	2
IS4	polysaccharide biosynthesis protein	2	2	2
IS4	tagaturonate reductase	2	2	2
IS4	N-acetyltransferase	2	2	2
IS4	urea ABC transporter ATP-binding protein UrtD	2	2	2
IS4	tyrosine 2,3-aminomutase	2	2	2
IS4	anion transporter	2	2	2
IS4	hypothetical protein	2	2	2
IS4	phosphomethylpyrimidine synthase ThiC	2	2	2
IS4	type II citrate synthase	2	2	2
IS4	ribosome small subunit-dependent GTPase A	2	2	2
IS4	magnesium chelatase	2	2	2
IS4	exopolysaccharide biosynthesis protein	2	2	2
IS4	alanine:cation symporter family protein	2	2	2
IS4	U32 family peptidase	2	2	2
IS4	hypothetical protein	2	2	2
IS4	DNA mismatch repair endonuclease MutL	2	2	2
IS4	2-deoxyribose-5-phosphate aldolase	2	2	2
IS4	rhamnulokinase	2	2	2
IS4	DNA gyrase subunit A	2	2	2
IS4	multicopper oxidase CueO	2	2	2
IS4	hypothetical protein	2	2	2
IS4	sodium:calcium antiporter	2	2	2
IS4	Cof-type HAD-IIB family hydrolase	2	2	2
IS4	riboflavin biosynthesis protein RibF	2	2	2
IS4	YdiU family protein	2	2	2
IS4	bifunctional hydroxymethylpyrimidine kinase/phosphomethylpyrimidine kinase	2	2	2
IS4	methionine--tRNA ligase	2	2	2
IS4	arginine decarboxylase	2	2	2
IS4	serine--tRNA ligase	2	2	2
IS4	iron-sulfur cluster carrier protein ApbC	2	2	2
IS4	5-methyltetrahydropteroyltriglutamate--homocysteine S-methyltransferase	2	2	2
IS4	HEAT repeat domain-containing protein	2	2	2
IS4	NAD(P)-dependent oxidoreductase	2	2	2
IS4	hypothetical protein	2	2	2
IS4	abortive infection protein	2	2	2
IS4	aminoglycoside phosphotransferase	2	2	2
IS4	aldo/keto reductase	2	2	2
IS4	aconitate hydratase AcnA	2	2	2
IS4	hypothetical protein	2	2	2
IS4	4-aminobutyrate--2-oxoglutarate transaminase	2	2	2
IS4	MFS transporter	2	2	2
IS4	gamma-glutamyltransferase	2	2	2
IS4	GNAT family N-acetyltransferase	2	2	2
IS4	hypothetical protein	2	2	2
IS4	GHKL domain-containing protein	2	2	2
IS4	nitronate monooxygenase	2	2	2
IS4	aspartate aminotransferase	2	2	2
IS4	HAD family hydrolase	2	2	2
IS4	Kef-type potassium/proton antiporter	2	2	2
IS4	hypothetical protein	2	2	2
IS4	insulinase family protein	2	2	2
IS4	L,D-transpeptidase	2	2	2
IS4	CRISPR-associated helicase Cas3'	2	2	2
IS4	ATP-dependent RecD-like DNA helicase	2	2	2
IS4	LysR family transcriptional regulator	2	2	2
IS4	calcium-translocating P-type ATPase, SERCA-type	2	2	2
IS4	aspartate-alanine antiporter	2	2	2
IS4	hypothetical protein	3	2	2
IS4	alanine dehydrogenase	3	2	2
IS4	cytosine methyltransferase	3	2	2
IS4	MFS transporter	3	2	2
IS4	threonylcarbamoyl-AMP synthase	3	2	2
IS4	replicative DNA helicase	3	2	2
IS4	alcohol dehydrogenase AdhP	3	2	2
IS4	MFS transporter	3	2	2
IS4	MFS transporter	3	2	2
IS4	DNA polymerase I	4	2	2
IS4	acetate kinase	5	2	2
IS4	NAD(P)/FAD-dependent oxidoreductase	10	2	2
IS4	hypothetical protein	11	2	2
IS4	hypothetical protein	13	2	2
IS481	TetR/AcrR family transcriptional regulator	80	2	59
IS481	MFS transporter	78	2	55
IS481	DUF1415 domain-containing protein	53	2	39
IS481	TetR/AcrR family transcriptional regulator	31	2	26
IS481	AraC family transcriptional regulator	17	2	15
IS481	recombinase family protein	26	2	15
IS481	Zn-dependent oxidoreductase	12	2	12
IS481	KR domain-containing protein	17	2	12
IS481	TetR/AcrR family transcriptional regulator	11	2	11
IS481	aldo/keto reductase	10	2	10
IS481	exodeoxyribonuclease III	9	2	9
IS481	LysR family transcriptional regulator	12	2	9
IS481	TetR family transcriptional regulator	8	2	8
IS481	bacterioferritin	349	2	8
IS481	dTDP-glucose 4,6-dehydratase	348	2	7
IS481	TetR/AcrR family transcriptional regulator	6	2	6
IS481	tRNA dihydrouridine synthase DusB	14	2	6
IS481	ABC transporter ATP-binding protein	347	2	6
IS481	hypothetical protein	347	2	6
IS481	NAD(P)-dependent oxidoreductase	5	2	5
IS481	hypothetical protein	5	2	5
IS481	alpha/beta hydrolase	5	2	5
IS481	adenosylmethionine--8-amino-7-oxononanoate transaminase	5	2	5
IS481	TetR/AcrR family transcriptional regulator	6	2	5
IS481	Nif3-like dinuclear metal center hexameric protein	7	2	5
IS481	NAD-dependent protein deacetylase	12	2	5
IS481	L-histidine N(alpha)-methyltransferase	13	2	5
IS481	DUF4277 domain-containing protein	4	2	4
IS481	TetR family transcriptional regulator	4	2	4
IS481	EamA/RhaT family transporter	4	2	4
IS481	MFS transporter	4	2	4
IS481	deaminase reductase	4	2	4
IS481	IMP dehydrogenase	5	2	4
IS481	ATP-binding protein	5	2	4
IS481	SGNH/GDSL hydrolase family protein	6	2	4
IS481	CoA transferase	7	2	4
IS481	efflux RND transporter periplasmic adaptor subunit	12	2	4
IS481	hypothetical protein	13	2	4
IS481	NADPH-dependent 2,4-dienoyl-CoA reductase	3	2	3
IS481	all-trans-retinol 13,14-reductase	3	2	3
IS481	AraC family transcriptional regulator	3	2	3
IS481	oxidoreductase	3	2	3
IS481	NmrA/HSCARG family protein	3	2	3
IS481	epoxide hydrolase	3	2	3
IS481	class I SAM-dependent methyltransferase	3	2	3
IS481	TetR/AcrR family transcriptional regulator	3	2	3
IS481	alcohol dehydrogenase	3	2	3
IS481	ribonuclease R	3	2	3
IS481	fructose-bisphosphate aldolase	3	2	3
IS481	general secretion pathway protein GspA	4	2	3
IS481	hypothetical protein	7	2	3
IS481	iron ABC transporter substrate-binding protein	2	2	2
IS481	TetR/AcrR family transcriptional regulator	2	2	2
IS481	tRNA dihydrouridine(20/20a) synthase DusA	2	2	2
IS481	glutamate synthase	2	2	2
IS481	bifunctional diaminohydroxyphosphoribosylaminopyrimidine deaminase/5-amino-6-(5-phosphoribosylamino)uracil reductase RibD	2	2	2
IS481	GNAT family N-acetyltransferase	2	2	2
IS481	amidohydrolase	2	2	2
IS481	oxidoreductase	2	2	2
IS481	DNA polymerase IV	2	2	2
IS481	30S ribosomal protein S2	2	2	2
IS481	DUF4281 domain-containing protein	2	2	2
IS481	isoleucine--tRNA ligase	2	2	2
IS481	3-beta hydroxysteroid dehydrogenase	2	2	2
IS481	calcium-translocating P-type ATPase, SERCA-type	2	2	2
IS481	DNA repair protein RadA	2	2	2
IS481	glycosyltransferase	2	2	2
IS481	hypothetical protein	2	2	2
IS481	agmatinase	2	2	2
IS481	low specificity L-threonine aldolase	2	2	2
IS481	LysR family transcriptional regulator	2	2	2
IS481	KR domain-containing protein	2	2	2
IS481	LysR family transcriptional regulator	2	2	2
IS481	alanine--tRNA ligase	2	2	2
IS481	imidazole glycerol phosphate synthase subunit HisF	2	2	2
IS481	type VI secretion system tip protein VgrG	2	2	2
IS481	hypothetical protein	2	2	2
IS481	LLM class flavin-dependent oxidoreductase	2	2	2
IS481	glycine cleavage system protein T	2	2	2
IS481	cytochrome P450	2	2	2
IS481	AcrB/AcrD/AcrF family protein	2	2	2
IS481	glutamine synthetase	2	2	2
IS481	glutamine--fructose-6-phosphate transaminase (isomerizing)	2	2	2
IS481	histone deacetylase	2	2	2
IS481	HlyC/CorC family transporter	2	2	2
IS481	cobalamin biosynthesis protein CobW	2	2	2
IS481	peptide ABC transporter substrate-binding protein	2	2	2
IS481	flavodoxin family protein	2	2	2
IS481	methionine--tRNA ligase	2	2	2
IS481	RNA polymerase subunit sigma	2	2	2
IS481	type III effector protein	2	2	2
IS481	succinyl-diaminopimelate desuccinylase	2	2	2
IS481	TetR/AcrR family transcriptional regulator	2	2	2
IS481	type 1 glutamine amidotransferase	6	2	2
IS481	cytochrome c oxidase subunit I	8	2	2
IS5	LysR family transcriptional regulator	45	2	39
IS5	GDP-mannose 4,6-dehydratase	185	2	33
IS5	SulP family inorganic anion transporter	31	2	22
IS5	tRNA dihydrouridine synthase DusB	79	2	19
IS5	alanine racemase	78	2	18
IS5	TonB-dependent receptor	82	2	18
IS5	16S rRNA (uracil(1498)-N(3))-methyltransferase	67	2	17
IS5	tRNA (adenosine(37)-N6)-dimethylallyltransferase MiaA	72	2	17
IS5	TIGR00730 family Rossman fold protein	73	2	17
IS5	AsnC family transcriptional regulator	76	2	17
IS5	DNA internalization-related competence protein ComEC/Rec2	79	2	17
IS5	type VI secretion system tip protein VgrG	55	2	16
IS5	metalloprotease TldD	65	2	16
IS5	phosphogluconate dehydratase	78	2	16
IS5	membrane protein	23	2	15
IS5	quinolinate synthase	68	2	15
IS5	Opacity protein opA54	75	2	15
IS5	GntP family permease	68	2	14
IS5	cell surface protein	14	2	13
IS5	AraC family transcriptional regulator	21	2	13
IS5	carboxymuconolactone decarboxylase family protein	21	2	13
IS5	1,4-alpha-glucan branching enzyme	34	2	13
IS5	molybdopterin molybdenumtransferase MoeA	12	2	12
IS5	LysR family transcriptional regulator	12	2	11
IS5	zinc metalloprotease	10	2	10
IS5	PLP-dependent aminotransferase family protein	11	2	10
IS5	PhoH family protein	17	2	10
IS5	adenylosuccinate lyase	13	2	9
IS5	beta-ketoacyl-ACP synthase II	16	2	9
IS5	aldo/keto reductase	21	2	9
IS5	hemolysin D	8	2	8
IS5	monooxygenase	9	2	8
IS5	DUF4102 domain-containing protein	10	2	8
IS5	TonB-dependent receptor	11	2	8
IS5	ATP-dependent DNA helicase DinG	56	2	8
IS5	Fic family protein	10	2	7
IS5	NADP-dependent oxidoreductase	12	2	7
IS5	avirulence protein	82	2	7
IS5	DNA-binding response regulator	7	2	6
IS5	ShlB/FhaC/HecB family hemolysin secretion/activation protein	7	2	6
IS5	acyl-CoA dehydrogenase	7	2	6
IS5	PLP-dependent aminotransferase family protein	7	2	6
IS5	DUF1852 domain-containing protein	7	2	6
IS5	BCCT family transporter	7	2	6
IS5	fimbrial biogenesis outer membrane usher protein	8	2	6
IS5	GalU regulator GalF	9	2	6
IS5	TonB-dependent receptor	11	2	6
IS5	DUF72 domain-containing protein	14	2	6
IS5	hypothetical protein	19	2	6
IS5	transporter	6	2	5
IS5	carboxylesterase/lipase family protein	6	2	5
IS5	MBL fold metallo-hydrolase	7	2	5
IS5	dTDP-4-dehydrorhamnose 3,5-epimerase	8	2	5
IS5	diaminopimelate decarboxylase	8	2	5
IS5	peptide ABC transporter substrate-binding protein	8	2	5
IS5	penicillin acylase family protein	9	2	5
IS5	EamA/RhaT family transporter	11	2	5
IS5	23S rRNA (adenine(2030)-N(6))-methyltransferase RlmJ	11	2	5
IS5	multidrug efflux RND transporter permease subunit	15	2	5
IS5	hypothetical protein	4	2	4
IS5	TetR/AcrR family transcriptional regulator	4	2	4
IS5	1-aminocyclopropane-1-carboxylate deaminase	4	2	4
IS5	NAD(P)-dependent oxidoreductase	4	2	4
IS5	methyltransferase domain-containing protein	4	2	4
IS5	hypothetical protein	4	2	4
IS5	nitrite reductase, copper-containing	4	2	4
IS5	alkene reductase	4	2	4
IS5	1,2-phenylacetyl-CoA epoxidase subunit A	4	2	4
IS5	sulfonamide-resistant dihydropteroate synthase Sul2	4	2	4
IS5	endopeptidase La	4	2	4
IS5	1,3-beta-glucanase	4	2	4
IS5	cysteine hydrolase	4	2	4
IS5	KR domain-containing protein	4	2	4
IS5	helix-turn-helix domain-containing protein	4	2	4
IS5	glutathione S-transferase	4	2	4
IS5	TolC family protein	4	2	4
IS5	hypothetical protein	4	2	4
IS5	hypothetical protein	5	2	4
IS5	pyridine nucleotide-disulfide oxidoreductase	5	2	4
IS5	UMP kinase	5	2	4
IS5	nitric-oxide reductase large subunit	5	2	4
IS5	DUF1348 domain-containing protein	5	2	4
IS5	hypothetical protein	6	2	4
IS5	hemolysin D	6	2	4
IS5	KR domain-containing protein	6	2	4
IS5	IMP dehydrogenase	6	2	4
IS5	multidrug transporter MdtK	6	2	4
IS5	undecaprenyl-phosphate 4-deoxy-4-formamido-L-arabinose transferase	6	2	4
IS5	nucleoside permease	7	2	4
IS5	LysR family transcriptional regulator	8	2	4
IS5	S41 family peptidase	9	2	4
IS5	thymidylate synthase	10	2	4
IS5	hypothetical protein	10	2	4
IS5	M48 family peptidase	11	2	4
IS5	restriction endonuclease or methylase	11	2	4
IS5	HrpF protein, type III secretion system	11	2	4
IS5	acyl-CoA thioesterase	12	2	4
IS5	homoserine O-acetyltransferase	16	2	4
IS5	tRNA preQ1(34) S-adenosylmethionine ribosyltransferase-isomerase QueA	3	2	3
IS5	hypothetical protein	3	2	3
IS5	type II/IV secretion system protein	3	2	3
IS5	threonine/serine dehydratase	3	2	3
IS5	GlxA family transcriptional regulator	3	2	3
IS5	membrane protein	3	2	3
IS5	Na/Pi cotransporter family protein	3	2	3
IS5	DNA-binding response regulator	3	2	3
IS5	sensor histidine kinase	3	2	3
IS5	polyphosphate kinase 2	3	2	3
IS5	phenylalanine--tRNA ligase subunit alpha	3	2	3
IS5	alpha/beta hydrolase	3	2	3
IS5	Lrp/AsnC family transcriptional regulator	3	2	3
IS5	NmrA family transcriptional regulator	3	2	3
IS5	flagellin domain-containing protein	3	2	3
IS5	PTS mannitol transporter subunit IICBA	3	2	3
IS5	DNA-binding response regulator	3	2	3
IS5	type I restriction endonuclease subunit R	3	2	3
IS5	bifunctional phosphoribosylaminoimidazolecarboxamide formyltransferase/IMP cyclohydrolase PurH	3	2	3
IS5	transcription-repair coupling factor	3	2	3
IS5	capsular biosynthesis protein	3	2	3
IS5	MFS transporter	3	2	3
IS5	nucleoside-specific channel-forming protein Tsx	3	2	3
IS5	sodium:proton antiporter	3	2	3
IS5	chemotaxis protein CheV	3	2	3
IS5	formyltetrahydrofolate deformylase	3	2	3
IS5	alpha-galactosidase	3	2	3
IS5	KR domain-containing protein	3	2	3
IS5	hydrolase	3	2	3
IS5	rhizopine-binding protein	3	2	3
IS5	hypothetical protein	3	2	3
IS5	ATP-grasp domain-containing protein	3	2	3
IS5	NarK/NasA family nitrate transporter	3	2	3
IS5	beta-phosphoglucomutase	3	2	3
IS5	flavin-dependent oxidoreductase	3	2	3
IS5	FAD-dependent oxidoreductase	3	2	3
IS5	ferredoxin--NADP reductase	3	2	3
IS5	redox-regulated ATPase YchF	3	2	3
IS5	histidine ABC transporter permease HisQ	3	2	3
IS5	ABC transporter substrate-binding protein	3	2	3
IS5	DNA methyltransferase	3	2	3
IS5	alpha/beta hydrolase	3	2	3
IS5	aminopeptidase P family protein	3	2	3
IS5	DJ-1/PfpI family protein	3	2	3
IS5	ATP-dependent zinc metalloprotease FtsH	3	2	3
IS5	Y-family DNA polymerase	3	2	3
IS5	DNA helicase RecQ	3	2	3
IS5	hypothetical protein	3	2	3
IS5	bifunctional diaminohydroxyphosphoribosylaminopyrimidine deaminase/5-amino-6-(5-phosphoribosylamino)uracil reductase RibD	3	2	3
IS5	aquaporin family protein	3	2	3
IS5	galactose-1-epimerase	4	2	3
IS5	fumarate hydratase	4	2	3
IS5	ATPase	4	2	3
IS5	type I restriction endonuclease subunit R	4	2	3
IS5	NAD(P)/FAD-dependent oxidoreductase	4	2	3
IS5	Fe2+-dependent dioxygenase	4	2	3
IS5	type I methionyl aminopeptidase	4	2	3
IS5	IMP dehydrogenase	4	2	3
IS5	PTS galactitol transporter subunit IIC	4	2	3
IS5	LLM class flavin-dependent oxidoreductase	4	2	3
IS5	TonB-dependent hemoglobin/transferrin/lactoferrin family receptor	4	2	3
IS5	gfo/Idh/MocA family oxidoreductase	4	2	3
IS5	transketolase	4	2	3
IS5	TonB-dependent receptor	4	2	3
IS5	hypothetical protein	4	2	3
IS5	nitrilotriacetate monooxygenase	4	2	3
IS5	plasmid mobilization protein	4	2	3
IS5	hypothetical protein	5	2	3
IS5	RNA-binding transcriptional accessory protein	5	2	3
IS5	zinc-binding alcohol dehydrogenase family protein	5	2	3
IS5	hypothetical protein	5	2	3
IS5	DNA/RNA non-specific endonuclease	5	2	3
IS5	MATE family efflux transporter	5	2	3
IS5	hypothetical protein	5	2	3
IS5	methylcrotonoyl-CoA carboxylase	5	2	3
IS5	MFS transporter	5	2	3
IS5	dihydrolipoamide acyltransferase	6	2	3
IS5	BREX-1 system phosphatase PglZ type A	6	2	3
IS5	type II 3-dehydroquinate dehydratase	6	2	3
IS5	TonB-dependent Receptor/Oar-like protein	6	2	3
IS5	hypothetical protein	7	2	3
IS5	hypothetical protein	11	2	3
IS5	phosphoenolpyruvate carboxylase	2	2	2
IS5	LysR family transcriptional regulator	2	2	2
IS5	ATP-dependent DNA helicase	2	2	2
IS5	ATP-dependent chaperone ClpB	2	2	2
IS5	lysine--tRNA ligase	2	2	2
IS5	UDP-3-O-[3-hydroxymyristoyl] N-acetylglucosamine deacetylase	2	2	2
IS5	ABC transporter ATP-binding protein	2	2	2
IS5	flavodoxin family protein	2	2	2
IS5	recombinase family protein	2	2	2
IS5	serine/threonine transporter SstT	2	2	2
IS5	hypothetical protein	2	2	2
IS5	uroporphyrinogen-III C-methyltransferase	2	2	2
IS5	membrane protein	2	2	2
IS5	trehalose-6-phosphate synthase	2	2	2
IS5	mechanosensitive ion channel protein MscS	2	2	2
IS5	50S ribosomal protein L13	2	2	2
IS5	hypothetical protein	2	2	2
IS5	amidohydrolase family protein	2	2	2
IS5	5-(carboxyamino)imidazole ribonucleotide mutase	2	2	2
IS5	iron ABC transporter permease	2	2	2
IS5	DNA helicase II	2	2	2
IS5	amidohydrolase	2	2	2
IS5	cytosine permease	2	2	2
IS5	peptidase S1	2	2	2
IS5	DNA topoisomerase	2	2	2
IS5	D-glycero-beta-D-manno-heptose 1,7-bisphosphate 7-phosphatase	2	2	2
IS5	uroporphyrinogen decarboxylase	2	2	2
IS5	alpha-glucosidase	2	2	2
IS5	ribonuclease R	2	2	2
IS5	ADP-forming succinate--CoA ligase subunit beta	2	2	2
IS5	hypothetical protein	2	2	2
IS5	glycosyltransferase family 4 protein	2	2	2
IS5	exopolyphosphatase	2	2	2
IS5	hypothetical protein	2	2	2
IS5	ribonuclease HII	2	2	2
IS5	nucleoside hydrolase	2	2	2
IS5	hypothetical protein	2	2	2
IS5	ribosome biogenesis GTPase Der	2	2	2
IS5	CDP-alcohol phosphatidyltransferase family protein	2	2	2
IS5	competence/damage-inducible protein A	2	2	2
IS5	chromate transporter	2	2	2
IS5	malate permease	2	2	2
IS5	chromosomal replication initiator protein DnaA	2	2	2
IS5	dicarboxylate/amino acid:cation symporter	2	2	2
IS5	molybdenum cofactor biosynthesis protein A MoaA	2	2	2
IS5	FAD-binding oxidoreductase	2	2	2
IS5	hypothetical protein	2	2	2
IS5	hypothetical protein	2	2	2
IS5	hypothetical protein	2	2	2
IS5	DNA methyltransferase/helicase	2	2	2
IS5	rhodanese-like domain-containing protein	2	2	2
IS5	HD domain-containing protein	2	2	2
IS5	sodium:alanine symporter family protein	2	2	2
IS5	NO-inducible flavohemoprotein	2	2	2
IS5	FAA hydrolase family protein	2	2	2
IS5	aspartate-semialdehyde dehydrogenase	2	2	2
IS5	phosphotransferase family protein	2	2	2
IS5	potassium transporter Kup	2	2	2
IS5	sulfate adenylyltransferase subunit CysD	2	2	2
IS5	serine/threonine protein kinase	2	2	2
IS5	hypothetical protein	2	2	2
IS5	sulfatase-modifying factor protein	2	2	2
IS5	phosphoribosylformylglycinamidine synthase subunit PurL	2	2	2
IS5	AraC family transcriptional regulator	2	2	2
IS5	valine--tRNA ligase	2	2	2
IS5	peptidase S9	2	2	2
IS5	protein translocase subunit SecDF	2	2	2
IS5	magnesium transporter	2	2	2
[truncated: 468 more rows]

## Sheet: Table S20
Table S20. Statistical analysis of the closest gene functions in phylum sIG.
Syntenic IG categories	IS names	Gene functions	# of times the gene function is close to IS	Total # of genes close to IS	# of gene functions in the genome	Total # of genes in all genomes	Theorical value under null distribution	Chi2	P-value	Number of IG couples	Number of Phyla	Number of predicted regulatory motifs	Number of experimental known regulatory motifs	Legends :
Phylum IS	ISL3	SIGMA 54 DEPENDENT FIS FAMILY TRANSCRIPTIONAL REGULATOR	4	1642	26872	32014865	1	9.9489	0.01901					Normal represented closest gene functions
Phylum IS	ISL3	RECOMBINASE	1	1642	4362	32014865	0	5.3826	0.1458					Over-represented closest gene functions
Phylum IS	ISL3	CBS DOMAIN CONTAINING PROTEIN	1	1642	20510	32014865	1	0.005124	0.9999					Under-represented closest gene functions
Phylum IS	ISL3	ATP DEPENDENT HELICASE	1	1642	28674	32014865	1	0.30105	0.9598					Phylum IS
Phylum IS	ISL3	ATP BINDING PROTEIN	2	1642	43624	32014865	2	0.050322	0.997					Class IS
Phylum IS	ISL3	TRYPTOPHAN TRNA LIGASE	2	1642	10437	32014865	0	8.0042	0.04592
Phylum IS	ISL3	SERINE HYDROXYMETHYLTRANSFERASE	2	1642	10647	32014865	0	7.7314	0.0519
Phylum IS	ISL3	UROPORPHYRINOGEN III C METHYLTRANSFERASE	2	1642	8893	32014865	0	10.437	0.0152
Phylum IS	ISL3	HLYC CORC FAMILY TRANSPORTER	2	1642	15574	32014865	0	3.6081	0.307
Phylum IS	ISL3	METHYL ACCEPTING CHEMOTAXIS PROTEIN	4	1642	44411	32014865	2	2.5978	0.4579
Phylum IS	ISL3	LYSR FAMILY TRANSCRIPTIONAL REGULATOR	7	1642	222733	32014865	11	3.4114	0.3324
Phylum IS	ISL3	DNA BINDING RESPONSE REGULATOR	8	1642	152336	32014865	7	0.0088969	0.9998
Phylum IS	ISL3	ATP DEPENDENT CLP PROTEASE PROTEOLYTIC SUBUNIT	2	1642	8703	32014865	0	10.8	0.01286
Phylum IS	ISL3	GLYCOSYLTRANSFERASE	2	1642	20479	32014865	1	1.715	0.6336
Phylum IS	ISL3	CLASS I SAM DEPENDENT METHYLTRANSFERASE	5	1642	73678	32014865	3	0.78679	0.8526
Phylum IS	ISL3	MOLECULAR CHAPERONE DNAK	2	1642	10832	32014865	0	7.5005	0.05755
Phylum IS	ISL3	BIFUNCTIONAL METHYLENETETRAHYDROFOLATE DEHYDROGENASE METHENYLTETRAHYDROFOLATE CYCLOHYDROLASE	1	1642	5282	32014865	0	3.9213	0.2701
Phylum IS	ISL3	3 DEHYDROQUINATE SYNTHASE	2	1642	8525	32014865	0	11.155	0.01092
Phylum IS	ISL3	ATPASE AAA	1	1642	10647	32014865	0	0.75414	0.8604
Phylum IS	ISL3	DNA BINDING PROTEIN	1	1642	38935	32014865	1	0.99476	0.8025
Phylum IS	ISL3	ALDO KETO REDUCTASE	2	1642	36858	32014865	1	0.012693	0.9996
Phylum IS	IS630	DNA BINDING RESPONSE REGULATOR	5	581	152336	32014865	2	3.5842	0.31
Phylum IS	IS630	ACYLTRANSFERASE	2	581	27946	32014865	0	8.7577	0.03269
Phylum IS	IS630	SERINE HYDROLASE	1	581	11521	32014865	0	5.973	0.1129
Phylum IS	IS630	LYSR FAMILY TRANSCRIPTIONAL REGULATOR	8	581	222733	32014865	4	7.6453	0.05394
Phylum IS	IS630	ABC TRANSPORTER SUBSTRATE BINDING PROTEIN	2	581	100492	32014865	1	0.033964	0.9984
Phylum IS	IS630	ABC TRANSPORTER ATP BINDING PROTEIN	2	581	313790	32014865	5	4.7776	0.1888
Phylum IS	IS630	FAD BINDING PROTEIN	1	581	13443	32014865	0	4.6775	0.197
Phylum IS	IS630	ATP BINDING PROTEIN	1	581	43624	32014865	0	0.10944	0.9907
Phylum IS	IS630	GNAT FAMILY N ACETYLTRANSFERASE	2	581	45712	32014865	0	3.2912	0.3489
Phylum IS	IS4	MBL FOLD METALLO HYDROLASE	5	1832	43358	32014865	2	5.1001	0.1646
Phylum IS	IS4	METHIONINE TRNA LIGASE	2	1832	9327	32014865	0	8.046	0.04507
Phylum IS	IS4	CARBAMOYL PHOSPHATE SYNTHASE LARGE SUBUNIT	1	1832	7464	32014865	0	1.5358	0.674
Phylum IS	IS4	SODIUM:ALANINE SYMPORTER FAMILY PROTEIN	1	1832	4957	32014865	0	3.6154	0.3061
Phylum IS	IS4	ASPARTATE AMINOTRANSFERASE FAMILY PROTEIN	1	1832	22986	32014865	1	0.15111	0.9851
Phylum IS	IS4	LD TRANSPEPTIDASE	1	1832	9232	32014865	0	0.84185	0.8394
Phylum IS	IS4	INSULINASE FAMILY PROTEIN	2	1832	14998	32014865	0	3.0342	0.3864
Phylum IS	IS4	HYPOTHETICAL PROTEIN	309	1832	6209761	32014865	355	10.343	0.01586
Phylum IS	IS4	U32 FAMILY PEPTIDASE	1	1832	7303	32014865	0	1.6205	0.6547
Phylum IS	IS4	POLYSACCHARIDE BIOSYNTHESIS PROTEIN	1	1832	11690	32014865	0	0.32747	0.9548
Phylum IS	IS4	DEAD DEAH BOX HELICASE	1	1832	6440	32014865	0	2.1627	0.5393
Phylum IS	IS4	PENICILLIN BINDING PROTEIN	2	1832	12351	32014865	0	4.7268	0.1929
Phylum IS	IS4	SULFITE EXPORTER TAUE SAFE FAMILY PROTEIN	3	1832	21258	32014865	1	5.2207	0.1563
Phylum IS	IS4	ALDO KETO REDUCTASE	1	1832	36858	32014865	2	1.1659	0.7612
Phylum IS	IS4	BIFUNCTIONAL HYDROXYMETHYLPYRIMIDINE KINASE PHOSPHOMETHYLPYRIMIDINE KINASE	2	1832	7698	32014865	0	11.027	0.01158
Phylum IS	IS4	MURR RPIR FAMILY TRANSCRIPTIONAL REGULATOR	2	1832	19146	32014865	1	1.4914	0.6843
Phylum IS	IS4	LACI FAMILY TRANSCRIPTIONAL REGULATOR	3	1832	35022	32014865	2	0.98814	0.8041
Phylum IS	IS4	SENSOR HISTIDINE KINASE	1	1832	80700	32014865	4	5.6658	0.1291
Phylum IS	IS4	GNAT FAMILY N ACETYLTRANSFERASE	1	1832	45712	32014865	2	1.995	0.5734
Phylum IS	IS4	CYTOCHROME C	1	1832	21885	32014865	1	0.10163	0.9916
Phylum IS	IS4	OXIDOREDUCTASE	1	1832	58274	32014865	3	3.2672	0.3522
Phylum IS	IS4	ABC TRANSPORTER ATP BINDING PROTEIN	26	1832	313790	32014865	17	7.1054	0.06861
Phylum IS	IS4	SERINE TRNA LIGASE	2	1832	9141	32014865	0	8.3293	0.03967
Phylum IS	IS4	GTP BINDING PROTEIN	1	1832	16744	32014865	0	0.0036538	0.9999
Phylum IS	IS4	AMINOGLYCOSIDE PHOSPHOTRANSFERASE	1	1832	5201	32014865	0	3.3128	0.3459
Phylum IS	IS4	ABC TRANSPORTER PERMEASE	10	1832	241911	32014865	13	2.122	0.5475
Phylum IS	IS4	MOXR FAMILY ATPASE	1	1832	11467	32014865	0	0.36007	0.9484
Phylum IS	IS4	PEROXIREDOXIN	3	1832	19013	32014865	1	6.7082	0.0818
Phylum IS	IS4	ISOLEUCINE TRNA LIGASE	2	1832	9036	32014865	0	8.4948	0.03682
Phylum IS	IS4	COF TYPE HAD IIB FAMILY HYDROLASE	2	1832	18297	32014865	1	1.7327	0.6297
Phylum IS	IS4	PEPTIDE ABC TRANSPORTER SUBSTRATE BINDING PROTEIN	3	1832	17343	32014865	0	8.1075	0.04384
Phylum IS	IS4	MOLECULAR CHAPERONE DNAK	2	1832	10832	32014865	0	6.1383	0.1051
Phylum IS	IS4	CYTOCHROME P450	3	1832	19732	32014865	1	6.1886	0.1028
Phylum IS	IS4	ASPARTATE TYROSINE AROMATIC AMINOTRANSFERASE	1	1832	4620	32014865	0	4.0907	0.2518
Phylum IS	IS4	NADP DEPENDENT OXIDOREDUCTASE	2	1832	71734	32014865	4	2.1562	0.5406
Phylum IS	IS1595	ALDEHYDE DEHYDROGENASE	1	623	24186	32014865	0	1.1888	0.7557
Phylum IS	IS1595	NADP DEPENDENT OXIDOREDUCTASE	1	623	71734	32014865	1	0.22423	0.9736
Phylum IS	IS1595	N ACETYLTRANSFERASE	4	623	144627	32014865	2	0.9925	0.8031
Phylum IS	IS1595	PHOSPHODIESTERASE	1	623	7143	32014865	0	10.648	0.01379
Phylum IS	IS1595	PAS DOMAIN S BOX PROTEIN	1	623	23137	32014865	0	1.3404	0.7196
Phylum IS	IS1595	COPPER TRANSLOCATING P TYPE ATPASE	1	623	8964	32014865	0	7.8009	0.05031
Phylum IS	IS1595	MFS TRANSPORTER	3	623	300066	32014865	5	2.7478	0.4322
Phylum IS	IS1595	DNA BINDING RESPONSE REGULATOR	4	623	152336	32014865	2	0.71891	0.8687
Phylum IS	IS3	ATPASE	2	3250	21984	32014865	2	0.048082	0.9972
Phylum IS	IS3	GGDEF DOMAIN CONTAINING PROTEIN	3	3250	39738	32014865	4	0.52956	0.9124
Phylum IS	IS3	TRANSPORTER	4	3250	34328	32014865	3	0.15212	0.9849
Phylum IS	IS3	SIGNAL RECOGNITION PARTICLE DOCKING PROTEIN FTSY	1	3250	8834	32014865	0	0.023748	0.999
Phylum IS	IS3	METHIONINE TRNA LIGASE	2	3250	9327	32014865	0	2.3409	0.5047
Phylum IS	IS3	ASPARAGINE SYNTHASE GLUTAMINE HYDROLYZING	2	3250	5076	32014865	0	8.5471	0.03596
Phylum IS	IS3	AMINO ACID ABC TRANSPORTER PERMEASE	3	3250	36615	32014865	3	0.27633	0.9644
Phylum IS	IS3	PENICILLIN BINDING PROTEIN 1A	2	3250	4986	32014865	0	8.8088	0.03194
Phylum IS	IS3	RNA POLYMERASE SUBUNIT SIGMA	1	3250	4143	32014865	0	1.5956	0.6604
Phylum IS	IS3	PHOSPHOENOLPYRUVATE SYNTHASE	2	3250	5383	32014865	0	7.725	0.05205
Phylum IS	IS3	ALDO KETO REDUCTASE	7	3250	36858	32014865	3	5.6617	0.1293
Phylum IS	IS3	PEPTIDASE M23	2	3250	6146	32014865	0	6.0644	0.1085
Phylum IS	IS3	BRANCHED CHAIN AMINO ACID ABC TRANSPORTER PERMEASE	2	3250	35568	32014865	3	1.4361	0.6971
Phylum IS	IS3	HLYC CORC FAMILY TRANSPORTER	3	3250	15574	32014865	1	2.5444	0.4673
Phylum IS	IS3	DNA METHYLTRANSFERASE	2	3250	4279	32014865	0	11.273	0.01034
Phylum IS	IS3	HAMP DOMAIN CONTAINING PROTEIN	1	3250	15513	32014865	1	0.41946	0.9362
Phylum IS	IS3	COA TRANSFERASE	5	3250	22335	32014865	2	6.5753	0.08674
Phylum IS	IS3	MFS TRANSPORTER	23	3250	300066	32014865	30	3.6292	0.3044
Phylum IS	IS3	YDIU FAMILY PROTEIN	2	3250	4319	32014865	0	11.111	0.01114
Phylum IS	IS3	ARAC FAMILY TRANSCRIPTIONAL REGULATOR	4	3250	101028	32014865	10	7.6223	0.0545
Phylum IS	IS3	ASPARTATE AMINOTRANSFERASE FAMILY PROTEIN	5	3250	22986	32014865	2	6.0838	0.1076
Phylum IS	IS3	MATE FAMILY EFFLUX TRANSPORTER	3	3250	17389	32014865	1	1.7255	0.6313
Phylum IS	IS3	ATP BINDING PROTEIN	1	3250	43624	32014865	4	5.3069	0.1507
Phylum IS	IS3	PLP DEPENDENT AMINOTRANSFERASE FAMILY PROTEIN	4	3250	27353	32014865	2	1.0763	0.7828
Phylum IS	IS3	LUXR FAMILY TRANSCRIPTIONAL REGULATOR	1	3250	18584	32014865	1	0.83295	0.8416
Phylum IS	IS3	30S RIBOSOMAL PROTEIN S12	3	3250	9032	32014865	0	9.4536	0.02383
Phylum IS	IS3	ALPHA HYDROXY ACID OXIDIZING PROTEIN	2	3250	4582	32014865	0	10.119	0.01758
Phylum IS	IS3	UROPORPHYRINOGEN III C METHYLTRANSFERASE	1	3250	8893	32014865	0	0.020932	0.9992
Phylum IS	IS3	LACI FAMILY DNA BINDING TRANSCRIPTIONAL REGULATOR	2	3250	12337	32014865	1	0.89186	0.8274
Phylum IS	IS3	CATION TRANSPORTER	2	3250	18681	32014865	1	0.011309	0.9997
Phylum IS	IS3	PARA FAMILY PROTEIN	2	3250	15142	32014865	1	0.27854	0.964
Phylum IS	IS3	AMIDOHYDROLASE	3	3250	41557	32014865	4	0.70339	0.8724
Phylum IS	IS3	GLUTAMINASE	1	3250	3267	32014865	0	2.6921	0.4416
Phylum IS	IS3	GLU LEU PHE VAL DEHYDROGENASE	1	3250	5176	32014865	0	0.85677	0.8358
Phylum IS	IS3	TERMINASE	2	3250	6059	32014865	0	6.2307	0.1009
Phylum IS	IS3	TYPE II SECRETION SYSTEM PROTEIN GSPE	1	3250	4006	32014865	0	1.7304	0.6302
Phylum IS	IS3	NUCLEOSIDE TRIPHOSPHATE PYROPHOSPHOHYDROLASE	2	3250	4913	32014865	0	9.0285	0.02891
Phylum IS	IS3	ATP DEPENDENT HELICASE	4	3250	28674	32014865	2	0.81394	0.8461
Phylum IS	IS3	FIC FAMILY PROTEIN	2	3250	4455	32014865	0	10.583	0.01421
Phylum IS	IS3	DNA POLYMERASE I	3	3250	8866	32014865	0	9.7869	0.02047
Phylum IS	IS3	ADENOSYLHOMOCYSTEINASE	2	3250	4522	32014865	0	10.334	0.01593
Phylum IS	IS3	CYTOCHROME O UBIQUINOL OXIDASE SUBUNIT I	1	3250	3472	32014865	0	2.3779	0.4978
Phylum IS	IS3	ALPHA BETA HYDROLASE	17	3250	126680	32014865	12	2.6514	0.4486
Phylum IS	IS3	REPLICATIVE DNA HELICASE	3	3250	9285	32014865	0	8.9707	0.02968
Phylum IS	IS3	23S RRNA GUANOSINE2251 2 O METHYLTRANSFERASE RLMB	3	3250	8339	32014865	0	10.942	0.01204
Phylum IS	IS3	DIHYDROPTEROATE SYNTHASE	3	3250	9081	32014865	0	9.3577	0.02489
Phylum IS	IS3	PYRIDINE NUCLEOTIDE DISULFIDE OXIDOREDUCTASE	1	3250	8203	32014865	0	0.06717	0.9955
Phylum IS	IS3	ASPARTATE AMMONIA LYASE	2	3250	4962	32014865	0	8.8803	0.03093
Phylum IS	IS3	RNA BINDING TRANSCRIPTIONAL ACCESSORY PROTEIN	2	3250	6069	32014865	0	6.2113	0.1018
Phylum IS	IS3	BRANCHED CHAIN AMINO ACID ABC TRANSPORTER SUBSTRATE BINDING PROTEIN	4	3250	13579	32014865	1	9.9558	0.01895
Phylum IS	IS3	CARBONIC ANHYDRASE	2	3250	10187	32014865	1	1.8027	0.6143
Phylum IS	IS3	FAD BINDING OXIDOREDUCTASE	3	3250	34225	32014865	3	0.1294	0.9881
Phylum IS	IS3	S9 FAMILY PEPTIDASE	2	3250	12421	32014865	1	0.86574	0.8337
Phylum IS	IS3	PEROXIREDOXIN	2	3250	19013	32014865	1	0.0050577	0.9999
Phylum IS	IS3	M48 FAMILY PEPTIDASE	3	3250	10066	32014865	1	7.6494	0.05384
Phylum IS	IS3	HELIX TURN HELIX DOMAIN CONTAINING PROTEIN	5	3250	22726	32014865	2	6.2759	0.09893
Phylum IS	IS3	30S RIBOSOMAL PROTEIN S4	2	3250	9193	32014865	0	2.4368	0.4868
Phylum IS	IS3	EFFLUX RND TRANSPORTER PERIPLASMIC ADAPTOR SUBUNIT	2	3250	27371	32014865	2	0.43602	0.9327
Phylum IS	IS3	HAD FAMILY HYDROLASE	2	3250	17248	32014865	1	0.070805	0.9951
Phylum IS	IS3	3 ISOPROPYLMALATE DEHYDRATASE LARGE SUBUNIT	2	3250	8308	32014865	0	3.1696	0.3662
Phylum IS	IS3	DIHYDROXY ACID DEHYDRATASE	2	3250	10857	32014865	1	1.4617	0.6911
Phylum IS	IS3	EXODEOXYRIBONUCLEASE III	2	3250	10984	32014865	1	1.4036	0.7047
Phylum IS	IS3	NADP FAD DEPENDENT OXIDOREDUCTASE	3	3250	42634	32014865	4	0.81416	0.8461
Phylum IS	IS3	NADP DEPENDENT OXIDOREDUCTASE	1	3250	71734	32014865	7	10.835	0.01265
Phylum IS	IS3	GNAT FAMILY N ACETYLTRANSFERASE	1	3250	45712	32014865	4	5.71	0.1266
Phylum IS	IS3	NICOTINATE NUCLEOTIDE DIPHOSPHORYLASE CARBOXYLATING	2	3250	4336	32014865	0	11.043	0.01149
Phylum IS	IS3	NADP+ TRANSHYDROGENASE RE SI SPECIFIC SUBUNIT ALPHA	1	3250	4399	32014865	0	1.371	0.7123
Phylum IS	IS3	CUPIN DOMAIN CONTAINING PROTEIN	2	3250	30766	32014865	3	0.80735	0.8477
Phylum IS	IS3	DNA POLYMERASE IV	1	3250	8829	32014865	0	0.023996	0.999
Phylum IS	IS3	LEUCINE TRNA LIGASE	1	3250	9043	32014865	0	0.014642	0.9995
Phylum IS	IS3	POLYSACCHARIDE BIOSYNTHESIS PROTEIN	2	3250	11690	32014865	1	1.1139	0.7737
Phylum IS	IS3	LIPOPROTEIN	1	3250	36237	32014865	3	3.8996	0.2725
Phylum IS	IS3	GLUTATHIONE PEROXIDASE	3	3250	8252	32014865	0	11.148	0.01095
Phylum IS	IS3	CYSTEINE HYDROLASE	2	3250	10579	32014865	1	1.5958	0.6603
Phylum IS	IS481	30S RIBOSOMAL PROTEIN S2	2	5381	8987	32014865	1	0.31704	0.9568
Phylum IS	IS481	FRUCTOSE BISPHOSPHATE ALDOLASE	1	5381	4513	32014865	0	0.15367	0.9847
Phylum IS	IS481	CYTOCHROME P450	2	5381	19732	32014865	3	1.0447	0.7904
Phylum IS	IS481	GNAT FAMILY N ACETYLTRANSFERASE	2	5381	45712	32014865	7	8.4041	0.03836
Phylum IS	IS481	TRNA DIHYDROURIDINE20 20A SYNTHASE DUSA	2	5381	4176	32014865	0	4.7974	0.1872
Phylum IS	IS481	IMIDAZOLE GLYCEROL PHOSPHATE SYNTHASE SUBUNIT HISF	2	5381	4295	32014865	0	4.5219	0.2103
Phylum IS	IS481	METHIONINE TRNA LIGASE	2	5381	9327	32014865	1	0.23832	0.9712
Phylum IS	IS481	ACRB ACRD ACRF FAMILY PROTEIN	1	5381	14661	32014865	2	1.7396	0.6282
Phylum IS	IS481	NADP FAD DEPENDENT OXIDOREDUCTASE	1	5381	42634	32014865	7	10.609	0.01404
Phylum IS	IS481	PAS DOMAIN S BOX PROTEIN	3	5381	23137	32014865	3	0.40602	0.939
Phylum IS	IS481	COA TRANSFERASE	7	5381	22335	32014865	3	5.6043	0.1325
Phylum IS	IS481	DNA POLYMERASE IV	2	5381	8829	32014865	1	0.35868	0.9486
Phylum IS	IS481	ADENOSYLMETHIONINE 8 AMINO 7 OXONONANOATE TRANSAMINASE	3	5381	5651	32014865	0	8.8412	0.03148
Phylum IS	IS481	ALANINE TRNA LIGASE	1	5381	8878	32014865	1	0.3246	0.9553
Phylum IS	IS481	DNA REPAIR PROTEIN RADA	2	5381	8318	32014865	1	0.51799	0.9149
Phylum IS	IS481	LOW SPECIFICITY L THREONINE ALDOLASE	2	5381	4255	32014865	0	4.6126	0.2025
Phylum IS	IS481	PEPTIDE ABC TRANSPORTER SUBSTRATE BINDING PROTEIN	2	5381	17343	32014865	2	0.57412	0.9023
Phylum IS	IS481	SUCCINYL DIAMINOPIMELATE DESUCCINYLASE	2	5381	6732	32014865	1	1.3324	0.7215
Phylum IS	IS481	FLAVODOXIN FAMILY PROTEIN	2	5381	12994	32014865	2	0.03099	0.9986
Phylum IS	IS481	OXIDOREDUCTASE	4	5381	58274	32014865	9	6.8507	0.07681
Phylum IS	IS481	TYPE VI SECRETION SYSTEM TIP PROTEIN VGRG	2	5381	9345	32014865	1	0.23454	0.9718
Phylum IS	IS481	ELONGATION FACTOR TU	3	5381	12263	32014865	2	0.85462	0.8364
Phylum IS	IS481	HLYC CORC FAMILY TRANSPORTER	1	5381	15574	32014865	2	1.9988	0.5726
Phylum IS	IS481	BIFUNCTIONAL DIAMINOHYDROXYPHOSPHORIBOSYLAMINOPYRIMIDINE DEAMINASE 5 AMINO 6 5 PHOSPHORIBOSYLAMINOURACIL REDUCTASE RIBD	2	5381	6777	32014865	1	1.3006	0.729
Phylum IS	IS481	GLUTAMINE SYNTHETASE	2	5381	8892	32014865	1	0.34168	0.952
Phylum IS	IS481	AMINO ACID PERMEASE	3	5381	34479	32014865	5	2.6946	0.4411
Phylum IS	IS481	GLYCOSYLTRANSFERASE	2	5381	20479	32014865	3	1.2078	0.7511
Phylum IS	IS481	RNA POLYMERASE SUBUNIT SIGMA	1	5381	4143	32014865	0	0.26471	0.9665
Phylum IS	IS481	GLYCINE CLEAVAGE SYSTEM PROTEIN T	2	5381	4296	32014865	0	4.5197	0.2105
Phylum IS	IS481	ARAC FAMILY TRANSCRIPTIONAL REGULATOR	20	5381	101028	32014865	16	1.0696	0.7844
Phylum IS	IS481	LACI FAMILY TRANSCRIPTIONAL REGULATOR	7	5381	35022	32014865	5	0.42069	0.9359
Phylum IS	IS481	IMIDAZOLONEPROPIONASE	1	5381	4124	32014865	0	0.27155	0.9653
Phylum IS	IS481	ISOLEUCINE TRNA LIGASE	1	5381	9036	32014865	1	0.35427	0.9495
Phylum IS	IS481	ALCOHOL DEHYDROGENASE	2	5381	20073	32014865	3	1.1183	0.7727
Phylum IS	IS481	ACYL COA DEHYDROGENASE	4	5381	61001	32014865	10	7.6208	0.05454
Phylum IS	IS481	RIBONUCLEASE R	2	5381	6920	32014865	1	1.2036	0.7521
Phylum IS	IS481	ALDO KETO REDUCTASE	9	5381	36858	32014865	6	2.5352	0.469
Phylum IS	IS481	AGMATINASE	2	5381	5547	32014865	0	2.4435	0.4856
Phylum IS	IS481	GLUTAMINE FRUCTOSE 6 PHOSPHATE TRANSAMINASE ISOMERIZING	2	5381	6926	32014865	1	1.1996	0.7531
Phylum IS	IS481	IMP DEHYDROGENASE	3	5381	9195	32014865	1	2.7354	0.4342
Phylum IS	IS5	REPLICATION ASSOCIATED RECOMBINATION PROTEIN A	2	5721	7704	32014865	1	0.56407	0.9046
Phylum IS	IS5	EAMA FAMILY TRANSPORTER	1	5721	19893	32014865	3	3.6715	0.2992
Phylum IS	IS5	MATE FAMILY EFFLUX TRANSPORTER	5	5721	17389	32014865	3	2.3028	0.512
Phylum IS	IS5	PHOSPHORIBOSYLFORMYLGLYCINAMIDINE SYNTHASE SUBUNIT PURL	1	5721	3517	32014865	0	0.43903	0.9321
Phylum IS	IS5	METHYLTRANSFERASE DOMAIN CONTAINING PROTEIN	4	5721	25189	32014865	4	0.11153	0.9904
Phylum IS	IS5	SIGMA 54 DEPENDENT FIS FAMILY TRANSCRIPTIONAL REGULATOR	9	5721	26872	32014865	4	7.3261	0.0622
Phylum IS	IS5	METQ NLPA FAMILY ABC TRANSPORTER SUBSTRATE BINDING PROTEIN	1	5721	3832	32014865	0	0.2901	0.9619
Phylum IS	IS5	ROK FAMILY PROTEIN	3	5721	10118	32014865	1	1.5702	0.6662
Phylum IS	IS5	TRYPTOPHAN SYNTHASE SUBUNIT ALPHA	2	5721	7882	32014865	1	0.4965	0.9197
Phylum IS	IS5	DNA HELICASE RECQ	2	5721	5889	32014865	1	1.7055	0.6357
Phylum IS	IS5	ASPARTATE SEMIALDEHYDE DEHYDROGENASE	2	5721	11114	32014865	1	0.0001958	1
Phylum IS	IS5	CHROMATE TRANSPORTER	2	5721	6110	32014865	1	1.5097	0.68
Phylum IS	IS5	ELONGATION FACTOR 4	4	5721	8636	32014865	1	7.813	0.05004
Phylum IS	IS5	VALINE TRNA LIGASE	2	5721	8954	32014865	1	0.19981	0.9776
Phylum IS	IS5	SHORT CHAIN DEHYDROGENASE	4	5721	34846	32014865	6	1.5915	0.6613
Phylum IS	IS5	POTASSIUM TRANSPORTER	2	5721	4336	32014865	0	3.8713	0.2757
Phylum IS	IS5	EAMA RHAT FAMILY TRANSPORTER	11	5721	39774	32014865	7	4.2541	0.2353
Phylum IS	IS5	ATPASE	3	5721	21984	32014865	3	0.43861	0.9322
Phylum IS	IS5	TRANSPORTER	3	5721	34328	32014865	6	3.201	0.3617
Phylum IS	IS5	MAGNESIUM TRANSPORTER	2	5721	9416	32014865	1	0.11966	0.9894
Phylum IS	IS5	CHAPERONIN GROEL	2	5721	5686	32014865	1	1.9042	0.5925
Phylum IS	IS5	FAA HYDROLASE FAMILY PROTEIN	2	5721	10453	32014865	1	0.018665	0.9993
Phylum IS	IS5	SULFATE ADENYLYLTRANSFERASE SUBUNIT CYSD	2	5721	3327	32014865	0	6.6388	0.08435
Phylum IS	IS5	30S RIBOSOMAL PROTEIN S12	4	5721	9032	32014865	1	7.0464	0.07043
Phylum IS	IS5	5 CARBOXYAMINOIMIDAZOLE RIBONUCLEOTIDE MUTASE	2	5721	8237	32014865	1	0.37866	0.9446
Phylum IS	IS5	UROPORPHYRINOGEN III C METHYLTRANSFERASE	1	5721	8893	32014865	1	0.43673	0.9326
Phylum IS	IS5	ATP DEPENDENT ZINC METALLOPROTEASE FTSH	3	5721	6719	32014865	1	5.3877	0.1455
Phylum IS	IS5	LYSINE TRNA LIGASE	2	5721	9303	32014865	1	0.13702	0.9871
Phylum IS	IS5	ANION PERMEASE	2	5721	4023	32014865	0	4.562	0.2068
Phylum IS	IS5	AROMATIC RING HYDROXYLATING DIOXYGENASE SUBUNIT ALPHA	1	5721	8194	32014865	1	0.2943	0.9611
Phylum IS	IS5	POLYPRENYL SYNTHETASE FAMILY PROTEIN	1	5721	8345	32014865	1	0.32355	0.9555
Phylum IS	IS5	LYTIC MUREIN TRANSGLYCOSYLASE	3	5721	4773	32014865	0	10.797	0.01287
Phylum IS	IS5	CYTOSINE PERMEASE	1	5721	4078	32014865	0	0.20187	0.9773
Phylum IS	IS5	SDR FAMILY NADP DEPENDENT OXIDOREDUCTASE	6	5721	22913	32014865	4	1.7712	0.6212
Phylum IS	IS5	TETR FAMILY TRANSCRIPTIONAL REGULATOR	3	5721	31057	32014865	5	2.3415	0.5046
Phylum IS	IS5	TOLC FAMILY PROTEIN	5	5721	13747	32014865	2	5.2602	0.1537
Phylum IS	IS5	ALANINE:CATION SYMPORTER FAMILY PROTEIN	1	5721	4291	32014865	0	0.14179	0.9864
Phylum IS	IS5	RIBONUCLEASE Z	2	5721	4556	32014865	0	3.4518	0.3271
Phylum IS	IS5	CYCLIC PYRANOPTERIN MONOPHOSPHATE SYNTHASE MOAC	2	5721	6819	32014865	1	1.0017	0.8009
Phylum IS	IS5	SINGLE STRANDED DNA BINDING PROTEIN	2	5721	14586	32014865	2	0.28211	0.9634
Phylum IS	IS5	GLXA FAMILY TRANSCRIPTIONAL REGULATOR	3	5721	5430	32014865	0	8.4819	0.03703
Phylum IS	IS5	IMIDAZOLE GLYCEROL PHOSPHATE SYNTHASE SUBUNIT HISH	2	5721	7833	32014865	1	0.51451	0.9157
Phylum IS	IS5	REDOX REGULATED ATPASE YCHF	3	5721	8872	32014865	1	2.5222	0.4713
Phylum IS	IS5	CROSSOVER JUNCTION ENDODEOXYRIBONUCLEASE RUVC	2	5721	6562	32014865	1	1.1668	0.761
Phylum IS	IS5	RIBONUCLEASE R	2	5721	6920	32014865	1	0.94198	0.8153
Phylum IS	IS5	BIFUNCTIONAL DIAMINOHYDROXYPHOSPHORIBOSYLAMINOPYRIMIDINE DEAMINASE 5 AMINO 6 5 PHOSPHORIBOSYLAMINOURACIL REDUCTASE RIBD	3	5721	6777	32014865	1	5.2803	0.1524
Phylum IS	IS5	GLUTAMATE TRNA LIGASE	4	5721	9739	32014865	1	5.8614	0.1186
Phylum IS	IS5	PEPTIDE ABC TRANSPORTER SUBSTRATE BINDING PROTEIN	5	5721	17343	32014865	3	2.329	0.507
Phylum IS	IS5	MOSC DOMAIN CONTAINING PROTEIN	1	5721	8074	32014865	1	0.27172	0.9653
Phylum IS	IS5	LACI FAMILY TRANSCRIPTIONAL REGULATOR	11	5721	35022	32014865	6	7.1689	0.0667
Phylum IS	IS5	PYRIDINE NUCLEOTIDE DISULFIDE OXIDOREDUCTASE	3	5721	8203	32014865	1	3.2083	0.3606
Phylum IS	IS5	3 ISOPROPYLMALATE DEHYDRATASE LARGE SUBUNIT	4	5721	8308	32014865	1	8.5135	0.03651
Phylum IS	IS5	ACYL COA DESATURASE	2	5721	3727	32014865	0	5.3391	0.1486
Phylum IS	IS5	PHOSPHOENOLPYRUVATE CARBOXYLASE	2	5721	5356	32014865	0	2.2711	0.5181
Phylum IS	IS5	UROPORPHYRINOGEN DECARBOXYLASE	2	5721	7603	32014865	1	0.60514	0.8953
Phylum IS	IS5	GLYCOSYLTRANSFERASE FAMILY 4 PROTEIN	2	5721	7567	32014865	1	0.62028	0.8918
Phylum IS	IS5	TRNA PSEUDOURIDINE38 40 SYNTHASE TRUA	3	5721	9032	32014865	1	2.3784	0.4977
Phylum IS	IS5	CYSTEINE HYDROLASE	4	5721	10579	32014865	1	4.703	0.1949
Phylum IS	IS5	POTASSIUM TRANSPORTER KUP	2	5721	3540	32014865	0	5.9062	0.1163
Phylum IS	IS5	TRANSKETOLASE	4	5721	18375	32014865	3	0.31233	0.9577
Phylum IS	IS5	DEOXYGUANOSINETRIPHOSPHATE TRIPHOSPHOHYDROLASE	2	5721	4642	32014865	0	3.3006	0.3476
Phylum IS	IS5	ENDOPEPTIDASE LA	3	5721	6418	32014865	1	5.9825	0.1125
Phylum IS	IS5	SUGAR TRANSFERASE	3	5721	7273	32014865	1	4.4448	0.2173
Phylum IS	IS5	BETA GLUCOSIDASE	2	5721	5302	32014865	0	2.3369	0.5055
Phylum IS	IS5	SODIUM DEPENDENT TRANSPORTER	3	5721	5293	32014865	0	8.9125	0.03048
Phylum IS	IS5	ACYLTRANSFERASE	6	5721	27946	32014865	4	0.40488	0.9392
Phylum IS	IS5	GFO IDH MOCA FAMILY OXIDOREDUCTASE	4	5721	28262	32014865	5	0.43654	0.9326
Phylum IS	IS5	GUANYLATE KINASE	2	5721	9117	32014865	1	0.1687	0.9825
Phylum IS	IS5	ATP DEPENDENT CHAPERONE CLPB	1	5721	5318	32014865	0	0.005193	0.9999
Phylum IS	IS5	SERINE THREONINE PROTEIN KINASE	1	5721	26080	32014865	4	5.7488	0.1245
Phylum IS	IS5	RESTRICTION ENDONUCLEASE	1	5721	7070	32014865	1	0.10979	0.9906
Phylum IS	IS5	ALCOHOL DEHYDROGENASE	4	5721	20073	32014865	3	0.095014	0.9924
Phylum IS	IS5	BRANCHED CHAIN AMINO ACID ABC TRANSPORTER PERMEASE	2	5721	35568	32014865	6	5.9681	0.1132
Phylum IS	IS5	HAD FAMILY HYDROLASE	1	5721	17248	32014865	3	2.8126	0.4214
Phylum IS	IS5	COMPETENCE DAMAGE INDUCIBLE PROTEIN A	2	5721	4914	32014865	0	2.8644	0.413
Phylum IS	IS5	SODIUM:PROTON ANTIPORTER	4	5721	12893	32014865	2	2.4945	0.4763
Phylum IS	IS5	PHENYLALANINE TRNA LIGASE SUBUNIT ALPHA	3	5721	8890	32014865	1	2.5056	0.4743
Phylum IS	IS5	SUGAR ABC TRANSPORTER SUBSTRATE BINDING PROTEIN	1	5721	20296	32014865	3	3.8043	0.2834
Phylum IS	IS5	SERINE HYDROLASE	5	5721	11521	32014865	2	8.3928	0.03855
Phylum IS	IS5	DEAD DEAH BOX HELICASE	2	5721	6440	32014865	1	1.2524	0.7405
Phylum IS	IS5	COA TRANSFERASE	3	5721	22335	32014865	3	0.49202	0.9206
Phylum IS	IS5	SUPEROXIDE DISMUTASE	3	5721	8790	32014865	1	2.5987	0.4577
Phylum IS	IS5	DICARBOXYLATE AMINO ACID:CATION SYMPORTER	2	5721	7992	32014865	1	0.45767	0.9281
Phylum IS	IS5	FAD DEPENDENT OXIDOREDUCTASE	3	5721	25641	32014865	4	1.0917	0.7791
Phylum IS	IS5	ATP GRASP DOMAIN CONTAINING PROTEIN	2	5721	4498	32014865	0	3.5577	0.3134
Phylum IS	IS5	TYPE II SECRETION SYSTEM PROTEIN GSPE	1	5721	4006	32014865	0	0.22546	0.9734
Phylum IS	IS5	50S RIBOSOMAL PROTEIN L13	2	5721	9051	32014865	1	0.18091	0.9806
Phylum IS	IS5	TRNA PREQ134 S ADENOSYLMETHIONINE RIBOSYLTRANSFERASE ISOMERASE QUEA	2	5721	5977	32014865	1	1.6251	0.6537
Phylum IS	IS5	DNA GYRASE SUBUNIT A	1	5721	7344	32014865	1	0.14865	0.9854
Phylum IS	IS5	CHROMOSOMAL REPLICATION INITIATOR PROTEIN DNAA	2	5721	8662	32014865	1	0.26396	0.9667
Phylum IS	IS5	RIBOSOME BIOGENESIS GTPASE DER	2	5721	8144	32014865	1	0.40747	0.9387
Phylum IS	IS5	CDP ALCOHOL PHOSPHATIDYLTRANSFERASE FAMILY PROTEIN	2	5721	5004	32014865	0	2.7328	0.4347
Phylum IS	IS5	PROTEIN TRANSLOCASE SUBUNIT SECF	1	5721	6330	32014865	1	0.030406	0.9986
Phylum IS	IS5	AMIDOHYDROLASE	9	5721	41557	32014865	7	0.6659	0.8812
Phylum IS	IS5	BIFUNCTIONAL PHOSPHORIBOSYLAMINOIMIDAZOLECARBOXAMIDE FORMYLTRANSFERASE IMP CYCLOHYDROLASE PURH	2	5721	4528	32014865	0	3.5025	0.3204
Phylum IS	IS5	GLUTAMATE SYNTHASE LARGE SUBUNIT	1	5721	5271	32014865	0	0.0071604	0.9998
Phylum IS	IS5	4FE 4S DICLUSTER DOMAIN CONTAINING PROTEIN	1	5721	14834	32014865	2	2.0556	0.5609
Phylum IS	IS5	PHOSPHOTRANSFERASE FAMILY PROTEIN	2	5721	3796	32014865	0	5.1457	0.1614
Phylum IS	IS5	ALLOPHANATE HYDROLASE	1	5721	5644	32014865	1	0.00014569	1
Phylum IS	IS5	TYPE I METHIONYL AMINOPEPTIDASE	4	5721	10346	32014865	1	5.0006	0.1718
Phylum IS	IS5	FORMYLTETRAHYDROFOLATE DEFORMYLASE	3	5721	6767	32014865	1	5.2986	0.1512
Phylum IS	IS5	PDZ DOMAIN CONTAINING PROTEIN	3	5721	12664	32014865	2	0.47963	0.9233
Phylum IS	IS5	DNA METHYLTRANSFERASE	2	5721	4279	32014865	0	3.9883	0.2627
Phylum IS	IS5	ADENOSYLHOMOCYSTEINASE	2	5721	4522	32014865	0	3.5135	0.319
Phylum IS	IS5	LRP ASNC FAMILY TRANSCRIPTIONAL REGULATOR	3	5721	30286	32014865	5	2.1487	0.5421
Phylum IS	IS5	ALPHA GLUCOSIDASE	1	5721	6660	32014865	1	0.060729	0.9961
Phylum IS	IS5	LUXR FAMILY TRANSCRIPTIONAL REGULATOR	1	5721	18584	32014865	3	3.2434	0.3556
Phylum IS	IS5	ADP FORMING SUCCINATE COA LIGASE SUBUNIT BETA	2	5721	3409	32014865	0	6.3448	0.09599
Phylum IS	IS5	HYDROLASE	5	5721	30528	32014865	5	0.07592	0.9946
Phylum IS	IS5	NADP FAD DEPENDENT OXIDOREDUCTASE	4	5721	42634	32014865	7	3.4348	0.3293
Phylum IS	IS5	SUGAR PORTER FAMILY MFS TRANSPORTER	2	5721	4125	32014865	0	4.3236	0.2286
Phylum IS	IS5	TYPE I GLUTAMATE AMMONIA LIGASE	3	5721	5759	32014865	1	7.541	0.05651
Phylum IS	IS5	IRON ABC TRANSPORTER PERMEASE	2	5721	33503	32014865	5	5.3079	0.1506
Phylum IS	IS5	EXOPOLYPHOSPHATASE	2	5721	5142	32014865	0	2.5422	0.4677
Phylum IS	IS5	ARYLSULFATASE	2	5721	5343	32014865	0	2.2868	0.5151
Phylum IS	IS5	AMIDASE	4	5721	16921	32014865	3	0.62979	0.8896
Phylum IS	IS5	IMIDAZOLONEPROPIONASE	2	5721	4124	32014865	0	4.3258	0.2284
Phylum IS	IS5	BCCT FAMILY TRANSPORTER	3	5721	5674	32014865	1	7.7723	0.05096
Phylum IS	IS5	FAD BINDING OXIDOREDUCTASE	4	5721	34225	32014865	6	1.4629	0.6909
Phylum IS	IS5	AMINOPEPTIDASE P FAMILY PROTEIN	3	5721	11182	32014865	1	1.0037	0.8004
Phylum IS	IS5	HD DOMAIN CONTAINING PROTEIN	2	5721	19501	32014865	3	1.2647	0.7375
Phylum IS	IS5	METHIONINE ADENOSYLTRANSFERASE	1	5721	5257	32014865	0	0.0078112	0.9998
Phylum IS	IS5	LEUCINE TRNA LIGASE	2	5721	9043	32014865	1	0.18242	0.9804
Phylum IS	IS5	RIBONUCLEASE HII	2	5721	8836	32014865	1	0.2244	0.9736
Phylum IS	IS5	TRANSCRIPTION REPAIR COUPLING FACTOR	2	5721	8406	32014865	1	0.32983	0.9543
Phylum IS	IS5	RHODANESE DOMAIN CONTAINING PROTEIN	1	5721	4500	32014865	0	0.095369	0.9924
Phylum IS	IS5	NUCLEOSIDE HYDROLASE	2	5721	4711	32014865	0	3.1841	0.3641
Phylum IS	IS5	AQUAPORIN FAMILY PROTEIN	2	5721	4784	32014865	0	3.0653	0.3817
Phylum IS	IS5	MBL FOLD METALLO HYDROLASE	10	5721	43358	32014865	7	1.3065	0.7276
Phylum IS	IS5	PEROXIREDOXIN	5	5721	19013	32014865	3	1.5098	0.68
Phylum IS	IS5	PEPTIDE METHIONINE S S OXIDE REDUCTASE	2	5721	8324	32014865	1	0.35297	0.9498
Phylum IS	IS5	LLM CLASS FLAVIN DEPENDENT OXIDOREDUCTASE	3	5721	20031	32014865	3	0.18751	0.9796
Phylum IS	IS1	ABC TRANSPORTER ATP BINDING PROTEIN	2	199	313790	32014865	1	0.0024899	1
Phylum IS	IS1	LYSR FAMILY TRANSCRIPTIONAL REGULATOR	2	199	222733	32014865	1	0.54186	0.9096
Phylum IS	IS200/IS605	MERR FAMILY DNA BINDING TRANSCRIPTIONAL REGULATOR	1	677	9331	32014865	0	6.5203	0.08887
Phylum IS	IS200/IS605	IMP DEHYDROGENASE	1	677	9195	32014865	0	6.6642	0.08341
Phylum IS	IS200/IS605	ATP BINDING PROTEIN	3	677	43624	32014865	0	9.3154	0.02538
Phylum IS	IS200/IS605	IRON ABC TRANSPORTER PERMEASE	2	677	33503	32014865	0	4.6947	0.1956
Phylum IS	IS200/IS605	ABC TRANSPORTER PERMEASE	2	677	241911	32014865	5	3.7838	0.2858
Phylum IS	IS200/IS605	NADP DEPENDENT OXIDOREDUCTASE	4	677	71734	32014865	1	8.081	0.04437
Phylum IS	IS200/IS605	ACYL COA DEHYDROGENASE	4	677	61001	32014865	1	11.319	0.01012
Phylum IS	IS200/IS605	MBL FOLD METALLO HYDROLASE	2	677	43358	32014865	0	2.5514	0.4661
Phylum IS	IS200/IS605	CYSTEINE DESULFURASE	1	677	13578	32014865	0	3.5343	0.3163
Phylum IS	IS200/IS605	ALKALINE PHOSPHATASE	1	677	7680	32014865	0	8.6259	0.0347
Phylum IS	IS200/IS605	SAM DEPENDENT METHYLTRANSFERASE	1	677	24986	32014865	0	0.84072	0.8397
Phylum IS	IS200/IS605	ALPHA BETA HYDROLASE	2	677	126680	32014865	2	0.34302	0.9517
Phylum IS	IS200/IS605	TRANSCRIPTIONAL REGULATOR	6	677	193546	32014865	4	1.7618	0.6233
Phylum IS	IS200/IS605	MFS TRANSPORTER	7	677	300066	32014865	6	0.13371	0.9875
Phylum IS	IS200/IS605	GNAT FAMILY N ACETYLTRANSFERASE	1	677	45712	32014865	0	0.0022984	1
Phylum IS	IS200/IS605	LYSR FAMILY TRANSCRIPTIONAL REGULATOR	5	677	222733	32014865	4	0.035447	0.9982
Phylum IS	IS200/IS605	NUCLEOTIDYLTRANSFERASE	1	677	6606	32014865	0	10.579	0.01423
Phylum IS	IS200/IS605	NADP FAD DEPENDENT OXIDOREDUCTASE	3	677	42634	32014865	0	9.7248	0.02106
Phylum IS	IS66	MBL FOLD METALLO HYDROLASE	2	399	43358	32014865	0	7.8457	0.04931
Phylum IS	IS66	DNA BINDING RESPONSE REGULATOR	5	399	152336	32014865	1	10.007	0.01851
Phylum IS	IS66	ABC TRANSPORTER ATP BINDING PROTEIN	2	399	313790	32014865	3	1.8578	0.6024
Phylum IS	IS982	ABC TRANSPORTER ATP BINDING PROTEIN	3	195	313790	32014865	1	1.2216	0.7478
Phylum IS	IS982	ATP BINDING PROTEIN	1	195	43624	32014865	0	4.0376	0.2574
Phylum IS	IS982	HISTIDINE KINASE	1	195	22247	32014865	0	10.974	0.01187
Phylum IS	IS982	MFS TRANSPORTER	3	195	300066	32014865	1	1.4811	0.6866
Phylum IS	IS21	TRIPARTITE TRICARBOXYLATE TRANSPORTER SUBSTRATE BINDING PROTEIN	2	552	39472	32014865	0	5.0972	0.1648
Phylum IS	IS21	DNA BINDING RESPONSE REGULATOR	3	552	152336	32014865	2	0.1056	0.9912
Phylum IS	IS21	ARSR FAMILY TRANSCRIPTIONAL REGULATOR	1	552	25382	32014865	0	1.4426	0.6956
Phylum IS	IS21	NADP DEPENDENT OXIDOREDUCTASE	3	552	71734	32014865	1	4.9995	0.1718
Phylum IS	IS21	GLYCOSYLTRANSFERASE	1	552	20479	32014865	0	2.3659	0.5
Phylum IS	IS21	ABC TRANSPORTER ATP BINDING PROTEIN	3	552	313790	32014865	5	2.136	0.5447
Phylum IS	IS256	ALCOHOL DEHYDROGENASE	1	381	20073	32014865	0	4.8371	0.1841
Phylum IS	IS256	MFS TRANSPORTER	4	381	300066	32014865	3	0.102	0.9916
Phylum IS	IS256	HYPOTHETICAL PROTEIN	90	381	6209761	32014865	73	5.6741	0.1286
Phylum IS	IS256	VOC FAMILY PROTEIN	2	381	39393	32014865	0	9.9495	0.019
Phylum IS	IS256	ALPHA BETA HYDROLASE	2	381	126680	32014865	1	0.31999	0.9562
Phylum IS	IS256	DIGUANYLATE CYCLASE	1	381	13722	32014865	0	8.5508	0.0359
Phylum IS	IS256	LYSR FAMILY TRANSCRIPTIONAL REGULATOR	5	381	222733	32014865	2	4.1104	0.2498
Phylum IS	IS256	NADP DEPENDENT OXIDOREDUCTASE	3	381	71734	32014865	0	10.708	0.01342
Phylum IS	IS110	BETA GALACTOSIDASE	1	875	5897	32014865	0	8.7201	0.03325
Phylum IS	IS110	MATE FAMILY EFFLUX TRANSPORTER	2	875	17389	32014865	0	9.76	0.02072
Phylum IS	IS110	ABC TRANSPORTER PERMEASE	3	875	241911	32014865	6	3.9323	0.2689
Phylum IS	IS110	DNA TOPOISOMERASE IV SUBUNIT A	1	875	6092	32014865	0	8.3341	0.03959
Phylum IS	IS110	ARAC FAMILY TRANSCRIPTIONAL REGULATOR	2	875	101028	32014865	2	0.41873	0.9363
Phylum IS	IS110	TONB DEPENDENT SIDEROPHORE RECEPTOR	2	875	21903	32014865	0	6.5455	0.08789
Phylum IS	IS110	PORIN	1	875	23915	32014865	0	0.36668	0.947
Phylum IS	IS110	ACYLTRANSFERASE	2	875	27946	32014865	0	3.9922	0.2623
Phylum IS	IS110	CONJUGAL TRANSFER PROTEIN	1	875	5184	32014865	0	10.385	0.01556
Phylum IS	IS110	ASPARTATE AMINOTRANSFERASE FAMILY PROTEIN	2	875	22986	32014865	0	5.9764	0.1128
Phylum IS	IS110	PEPTIDYLPROLYL ISOMERASE	2	875	23270	32014865	0	5.8369	0.1198
Phylum IS	IS110	LYSR FAMILY TRANSCRIPTIONAL REGULATOR	5	875	222733	32014865	6	0.38635	0.943
Phylum IS	IS110	MBL FOLD METALLO HYDROLASE	1	875	43358	32014865	1	0.057708	0.9964
Phylum IS	IS110	DNA BINDING RESPONSE REGULATOR	9	875	152336	32014865	4	11.121	0.01109
Phylum IS	IS110	HYDROLASE	3	875	30528	32014865	0	11.203	0.01068
Phylum IS	IS110	OXIDOREDUCTASE	3	875	58274	32014865	1	2.4784	0.4792
Phylum IS	IS110	PAS DOMAIN S BOX PROTEIN	2	875	23137	32014865	0	5.9018	0.1165
Phylum IS	IS110	NADP DEPENDENT OXIDOREDUCTASE	2	875	71734	32014865	1	0.0015827	1
Phylum IS	IS110	AMINO ACID PERMEASE	2	875	34479	32014865	0	2.3686	0.4995
Phylum IS	IS1380	ABC TRANSPORTER ATP BINDING PROTEIN	3	522	313790	32014865	5	1.7408	0.6279
Phylum IS	IS1380	HYPOTHETICAL PROTEIN	111	522	6209761	32014865	101	1.5486	0.6711
Phylum IS	IS1380	ACYL COA DEHYDROGENASE	3	522	61001	32014865	0	8.0401	0.04519
Phylum IS	IS1380	MFS TRANSPORTER	6	522	300066	32014865	4	0.49564	0.9198
Phylum IS	IS1380	HAMP DOMAIN CONTAINING PROTEIN	1	522	15513	32014865	0	4.4042	0.221
Phylum IS	IS30	MEMBRANE PROTEIN	1	468	215732	32014865	3	2.9351	0.4017
Phylum IS	IS30	LYSR FAMILY TRANSCRIPTIONAL REGULATOR	1	468	222733	32014865	3	3.1195	0.3736
Phylum IS	ISNCY	ABC TRANSPORTER ATP BINDING PROTEIN	2	124	313790	32014865	1	0.997	0.802
Phylum IS	IS6	ABC TRANSPORTER ATP BINDING PROTEIN	3	431	313790	32014865	4	0.70484	0.8721
Phylum IS	IS6	ABC TRANSPORTER SUBSTRATE BINDING PROTEIN	2	431	100492	32014865	1	0.61622	0.8927
Phylum IS	IS6	LYSR FAMILY TRANSCRIPTIONAL REGULATOR	4	431	222733	32014865	2	0.66277	0.8819
Phylum IS	IS607	ABC TRANSPORTER ATP BINDING PROTEIN	1	181	313790	32014865	1	0.67175	0.8798
Phylum IS	IS607	HYPOTHETICAL PROTEIN	23	181	6209761	32014865	35	7.4096	0.05993
Phylum IS	IS1634	ABC TRANSPORTER ATP BINDING PROTEIN	2	102	313790	32014865	0	1.963	0.5801
Phylum IS	IS701	ATP BINDING PROTEIN	1	294	43624	32014865	0	1.7875	0.6177
Phylum IS	IS701	AMIDASE	1	294	16921	32014865	0	9.15	0.02736
Phylum IS	IS701	ABC TRANSPORTER ATP BINDING PROTEIN	3	294	313790	32014865	2	0.0096302	0.9997
Phylum IS	IS701	ACYL COA DEHYDROGENASE	2	294	61001	32014865	0	7.3511	0.06151
Phylum IS	IS91	ATP DEPENDENT HELICASE	1	203	28674	32014865	0	7.3274	0.06216
Phylum IS	ISKra4	DNA BINDING RESPONSE REGULATOR	2	287	152336	32014865	1	0.58528	0.8998
Phylum IS	ISL3	ABC TRANSPORTER PERMEASE	3	1642	241911	32014865	12	14.239	0.002597
Phylum IS	ISL3	HYPOTHETICAL PROTEIN	72	1642	6209761	32014865	318	365.5	2.2e-16
Phylum IS	ISL3	MFS TRANSPORTER	2	1642	300066	32014865	15	23.271	3.545e-05
Phylum IS	IS4	LYSR FAMILY TRANSCRIPTIONAL REGULATOR	2	1832	222733	32014865	12	18.099	0.0004197
Phylum IS	IS1595	HYPOTHETICAL PROTEIN	45	623	6209761	32014865	120	88.782	2.2e-16
Phylum IS	IS3	ABC TRANSPORTER PERMEASE	2	3250	241911	32014865	24	41.415	5.339e-09
Phylum IS	IS3	ABC TRANSPORTER SUBSTRATE BINDING PROTEIN	1	3250	100492	32014865	10	16.594	0.0008566
Phylum IS	IS3	MEMBRANE PROTEIN	6	3250	215732	32014865	21	23.045	3.953e-05
Phylum IS	IS3	ABC TRANSPORTER ATP BINDING PROTEIN	14	3250	313790	32014865	31	19.928	0.0001757
Phylum IS	IS481	CLASS I SAM DEPENDENT METHYLTRANSFERASE	2	5381	73678	32014865	12	17.406	0.000583
Phylum IS	IS481	HYPOTHETICAL PROTEIN	380	5381	6209761	32014865	1043	788.41	2.2e-16
Phylum IS	IS481	ALPHA BETA HYDROLASE	7	5381	126680	32014865	21	19.161	0.0002532
Phylum IS	IS5	HYPOTHETICAL PROTEIN	446	5721	6209761	32014865	1109	736.38	2.2e-16
Phylum IS	IS5	MEMBRANE PROTEIN	19	5721	215732	32014865	38	19.763	0.0001901
Phylum IS	IS5	ABC TRANSPORTER PERMEASE	3	5721	241911	32014865	43	74.834	3.932e-16
Phylum IS	IS5	ABC TRANSPORTER SUBSTRATE BINDING PROTEIN	3	5721	100492	32014865	17	24.904	1.617e-05
Phylum IS	IS5	SENSOR HISTIDINE KINASE	3	5721	80700	32014865	14	18.08	0.0004235
Phylum IS	IS5	ABC TRANSPORTER ATP BINDING PROTEIN	19	5721	313790	32014865	56	48.858	1.398e-10
Phylum IS	IS1	HYPOTHETICAL PROTEIN	10	199	6209761	32014865	38	40.352	8.974e-09
Phylum IS	IS200/IS605	HYPOTHETICAL PROTEIN	52	677	6209761	32014865	131	88.977	2.2e-16
Phylum IS	IS21	HYPOTHETICAL PROTEIN	26	552	6209761	32014865	107	117.24	2.2e-16
Phylum IS	IS110	HYPOTHETICAL PROTEIN	69	875	6209761	32014865	169	110.8	2.2e-16
Phylum IS	IS30	HYPOTHETICAL PROTEIN	57	468	6209761	32014865	90	22.405	5.372e-05
Phylum IS	IS6	HYPOTHETICAL PROTEIN	25	431	6209761	32014865	83	77.646	2.2e-16
Phylum IS	IS91	HYPOTHETICAL PROTEIN	18	203	6209761	32014865	39	21.317	9.048e-05
Phylum IS	ISKra4	HYPOTHETICAL PROTEIN	10	287	6209761	32014865	55	72.406	1.303e-15
Phylum IS	IS1	ABC TRANSPORTER	1	199	19729	32014865	0	12.491	0.005878
Phylum IS	IS1	ACETATE COA LIGASE	1	199	5967	32014865	0	49.739	9.081e-11
Phylum IS	IS1	HAD FAMILY HYDROLASE	1	199	17248	32014865	0	14.794	0.002001
Phylum IS	IS1	SINGLE STRANDED DNA SPECIFIC EXONUCLEASE RECJ	2	199	7532	32014865	0	161.3	2.2e-16
Phylum IS	IS1	SODIUM:ALANINE SYMPORTER FAMILY PROTEIN	2	199	4957	32014865	0	249.1	2.2e-16
Phylum IS	IS1	TRANSCRIPTION REPAIR COUPLING FACTOR	2	199	8406	32014865	0	143.73	2.2e-16
Phylum IS	IS1	ABC TRANSPORTER SUBSTRATE BINDING PROTEIN	3	199	100492	32014865	0	17.797	0.0004844
Phylum IS	IS1	AMP DEPENDENT SYNTHETASE	3	199	5414	32014865	0	514.89	2.2e-16
Phylum IS	IS1	BIFUNCTIONAL DIGUANYLATE CYCLASE PHOSPHODIESTERASE	4	199	6939	32014865	0	711.28	2.2e-16
Phylum IS	IS1	CHEMOTAXIS PROTEIN CHEA	5	199	5946	32014865	0	1299.1	2.2e-16
Phylum IS	IS1	MFS TRANSPORTER	6	199	300066	32014865	1	17.796	0.0004846
Phylum IS	IS1	SITE SPECIFIC DNA METHYLTRANSFERASE	74	199	7158	32014865	0	177379	2.2e-16	81	15	107
Phylum IS	IS110	ATP GRASP DOMAIN CONTAINING PROTEIN	1	875	4498	32014865	0	12.498	0.005859
Phylum IS	IS110	GLYCEROL 3 PHOSPHATE DEHYDROGENASE	1	875	4414	32014865	0	12.802	0.005085
Phylum IS	IS110	GLYCEROL 3 PHOSPHATE DEHYDROGENASE NADP+	1	875	3819	32014865	0	15.348	0.001542
Phylum IS	IS110	PPX GPPA FAMILY PHOSPHATASE	1	875	3404	32014865	0	17.658	0.0005174
Phylum IS	IS110	2FE 2S BINDING PROTEIN	2	875	13018	32014865	0	15.159	0.001685
Phylum IS	IS110	4 HYDROXYPHENYLPYRUVATE DIOXYGENASE	2	875	3366	32014865	0	78.917	2.2e-16
Phylum IS	IS110	8 AMINO 7 OXONONANOATE SYNTHASE	2	875	7198	32014865	0	32.974	3.262e-07
Phylum IS	IS110	ABC F FAMILY ATPASE	2	875	3926	32014865	0	66.585	2.298e-14
Phylum IS	IS110	AMINOTRANSFERASE CLASS V FOLD PLP DEPENDENT ENZYME	2	875	13148	32014865	0	14.945	0.001864
Phylum IS	IS110	ATP DEPENDENT CHAPERONE CLPB	2	875	5318	32014865	0	47.206	3.142e-10
Phylum IS	IS110	AUTOTRANSPORTER OUTER MEMBRANE BETA BARREL DOMAIN CONTAINING PROTEIN	2	875	6091	32014865	0	40.283	9.279e-09
Phylum IS	IS110	COMPETENCE DAMAGE INDUCIBLE PROTEIN A	2	875	4914	32014865	0	51.695	3.478e-11
Phylum IS	IS110	DIHYDROLIPOYL DEHYDROGENASE	2	875	14941	32014865	0	12.378	0.006195
Phylum IS	IS110	FAD BINDING PROTEIN	2	875	13443	32014865	0	14.474	0.002327
Phylum IS	IS110	FLAVODOXIN FAMILY PROTEIN	2	875	12994	32014865	0	15.2	0.001654
Phylum IS	IS110	FORMATE TETRAHYDROFOLATE LIGASE	2	875	3256	32014865	0	81.838	2.2e-16
Phylum IS	IS110	GLYCOGEN DEBRANCHING ENZYME GLGX	2	875	4066	32014865	0	64.033	8.074e-14
Phylum IS	IS110	METHIONYL TRNA FORMYLTRANSFERASE	2	875	9103	32014865	0	24.591	1.88e-05
Phylum IS	IS110	PHENYLALANINE TRNA LIGASE SUBUNIT ALPHA	2	875	8890	32014865	0	25.348	1.306e-05
Phylum IS	IS110	PHOSPHOGLYCERATE DEHYDROGENASE	2	875	6381	32014865	0	38.121	2.664e-08
Phylum IS	IS110	POLYPRENYL SYNTHETASE FAMILY PROTEIN	2	875	8345	32014865	0	27.463	4.709e-06
Phylum IS	IS110	POLYSACCHARIDE BIOSYNTHESIS PROTEIN	2	875	11690	32014865	0	17.635	0.0005231
Phylum IS	IS110	SERINE PROTEASE	2	875	15539	32014865	0	11.658	0.008651
Phylum IS	IS110	YITT FAMILY PROTEIN	2	875	10074	32014865	0	21.553	8.081e-05
Phylum IS	IS110	3 ISOPROPYLMALATE DEHYDRATASE LARGE SUBUNIT	3	875	8308	32014865	0	67.47	1.485e-14
Phylum IS	IS110	ARGININOSUCCINATE LYASE	3	875	8593	32014865	0	64.867	5.355e-14
Phylum IS	IS110	ARSR FAMILY TRANSCRIPTIONAL REGULATOR	3	875	25382	32014865	0	15.28	0.001592
Phylum IS	IS110	CARBAMOYL PHOSPHATE SYNTHASE SMALL SUBUNIT	3	875	7957	32014865	0	70.934	2.693e-15
Phylum IS	IS110	D ALANYL D ALANINE CARBOXYPEPTIDASE	3	875	15461	32014865	0	31.329	7.249e-07
Phylum IS	IS110	DUF853 DOMAIN CONTAINING PROTEIN	3	875	3450	32014865	0	178.32	2.2e-16
Phylum IS	IS110	EFFLUX RND TRANSPORTER PERIPLASMIC ADAPTOR SUBUNIT	3	875	27371	32014865	0	13.51	0.003654
Phylum IS	IS110	FLAGELLAR MOTOR STATOR PROTEIN MOTA	3	875	4078	32014865	0	149.1	2.2e-16
Phylum IS	IS110	GAMMA GLUTAMYLTRANSFERASE	3	875	6927	32014865	0	83.134	2.2e-16
Phylum IS	IS110	GLUTATHIONE PEROXIDASE	3	875	8252	32014865	0	68.003	1.142e-14
Phylum IS	IS110	HELICASE	3	875	8743	32014865	0	63.566	1.016e-13
Phylum IS	IS110	LYSINE TRNA LIGASE	3	875	9303	32014865	0	59.08	9.241e-13
Phylum IS	IS110	SERINE THREONINE PROTEIN KINASE	3	875	26080	32014865	0	14.626	0.002165
Phylum IS	IS110	TYPE I METHIONYL AMINOPEPTIDASE	3	875	10346	32014865	0	52.029	2.953e-11
Phylum IS	IS110	BRANCHED CHAIN AMINO ACID ABC TRANSPORTER SUBSTRATE BINDING PROTEIN	4	875	13579	32014865	0	70.622	3.141e-15
Phylum IS	IS110	DNA POLYMERASE I	4	875	8866	32014865	0	115.96	2.2e-16
Phylum IS	IS110	DNA TRANSLOCASE FTSK	4	875	9837	32014865	0	103.05	2.2e-16
Phylum IS	IS110	ELONGATION FACTOR TU	4	875	12263	32014865	0	79.756	2.2e-16
Phylum IS	IS110	GLUTAMINE FRUCTOSE 6 PHOSPHATE TRANSAMINASE ISOMERIZING	4	875	6926	32014865	0	152.64	2.2e-16
Phylum IS	IS110	ACYL COA DEHYDROGENASE	5	875	61001	32014865	1	13.248	0.004131
Phylum IS	IS110	ALKALINE PHOSPHATASE	5	875	7680	32014865	0	217.24	2.2e-16
Phylum IS	IS110	ATPASE AAA	5	875	10647	32014865	0	151.47	2.2e-16
Phylum IS	IS110	COPPER TRANSLOCATING P TYPE ATPASE	5	875	8964	32014865	0	183.42	2.2e-16
Phylum IS	IS110	EXCINUCLEASE ABC SUBUNIT UVRA	5	875	8849	32014865	0	186.05	2.2e-16
Phylum IS	IS110	COA TRANSFERASE	6	875	22335	32014865	0	94.495	2.2e-16
Phylum IS	IS110	DTDP 4 DEHYDRORHAMNOSE 35 EPIMERASE	6	875	5870	32014865	0	421.78	2.2e-16
Phylum IS	IS110	DTDP GLUCOSE 46 DEHYDRATASE	6	875	8490	32014865	0	284.6	2.2e-16
Phylum IS	IS110	RNA POLYMERASE SUBUNIT SIGMA	6	875	4143	32014865	0	607.04	2.2e-16
Phylum IS	IS110	CATION TRANSPORTER	7	875	18681	32014865	0	163.59	2.2e-16
Phylum IS	IS110	KR DOMAIN CONTAINING PROTEIN	7	875	35019	32014865	0	75.685	2.583e-16
Phylum IS	IS110	MOXR FAMILY ATPASE	7	875	11467	32014865	0	282.88	2.2e-16
Phylum IS	IS110	PIRIN FAMILY PROTEIN	7	875	12114	32014865	0	266.37	2.2e-16
Phylum IS	IS110	PLP DEPENDENT AMINOTRANSFERASE FAMILY PROTEIN	7	875	27353	32014865	0	103.73	2.2e-16
Phylum IS	IS110	SUGAR TRANSFERASE	7	875	7273	32014865	0	461.27	2.2e-16
Phylum IS	IS110	RECOMBINASE FAMILY PROTEIN	9	875	11084	32014865	0	493.88	2.2e-16
Phylum IS	IS110	SULP FAMILY INORGANIC ANION TRANSPORTER	9	875	8300	32014865	0	670.95	2.2e-16
Phylum IS	IS110	CARBOHYDRATE KINASE	10	875	9356	32014865	0	733.47	2.2e-16
Phylum IS	IS110	NAD DEPENDENT SUCCINATE SEMIALDEHYDE DEHYDROGENASE	10	875	9734	32014865	0	703.53	2.2e-16
Phylum IS	IS110	SHORT CHAIN DEHYDROGENASE	10	875	34846	32014865	0	169.91	2.2e-16
Phylum IS	IS110	THIOREDOXIN DISULFIDE REDUCTASE	10	875	8567	32014865	0	804.5	2.2e-16
Phylum IS	IS110	ALDO KETO REDUCTASE	12	875	36858	32014865	1	236.59	2.2e-16
Phylum IS	IS110	METHYL ACCEPTING CHEMOTAXIS PROTEIN	12	875	44411	32014865	1	189.05	2.2e-16
Phylum IS	IS110	DIGUANYLATE CYCLASE	13	875	13722	32014865	0	836.76	2.2e-16
Phylum IS	IS110	GROUP II INTRON REVERSE TRANSCRIPTASE MATURASE	17	875	6243	32014865	0	3247.7	2.2e-16
Phylum IS	IS110	CHROMATE TRANSPORTER	20	875	6110	32014865	0	4590.7	2.2e-16
Phylum IS	IS110	METHIONINE ABC TRANSPORTER ATP BINDING PROTEIN	20	875	5446	32014865	0	5157.8	2.2e-16
Phylum IS	IS110	LACI FAMILY TRANSCRIPTIONAL REGULATOR	21	875	35022	32014865	0	819.2	2.2e-16
Phylum IS	IS110	MFS TRANSPORTER	23	875	300066	32014865	8	52.037	2.941e-11
Phylum IS	IS110	ABC TRANSPORTER ATP BINDING PROTEIN	28	875	313790	32014865	8	85.248	2.2e-16
Phylum IS	IS110	GLUTAMATE 1 SEMIALDEHYDE 21 AMINOMUTASE	29	875	8000	32014865	0	7307.6	2.2e-16
Phylum IS	IS110	RRNA PSEUDOURIDINE SYNTHASE	47	875	7889	32014865	0	19154	2.2e-16
Phylum IS	IS110	BIFUNCTIONAL HYDROXYMETHYLPYRIMIDINE KINASE PHOSPHOMETHYLPYRIMIDINE KINASE	52	875	7698	32014865	0	23905	2.2e-16	52	2
Phylum IS	IS1182	FIC FAMILY PROTEIN	1	75	4455	32014865	0	185.14	2.2e-16
Phylum IS	IS1182	LONG CHAIN FATTY ACID COA LIGASE	1	75	18719	32014865	0	41.145	6.094e-09
Phylum IS	IS1182	NON RIBOSOMAL PEPTIDE SYNTHETASE	1	75	10967	32014865	0	72.918	1.012e-15
Phylum IS	IS1182	XANTHINE DEHYDROGENASE FAMILY PROTEIN MOLYBDOPTERIN BINDING SUBUNIT	1	75	6750	32014865	0	120.88	2.2e-16
Phylum IS	IS1182	ALDO KETO REDUCTASE	2	75	36858	32014865	0	82.616	2.2e-16
Phylum IS	IS1182	ATP BINDING PROTEIN	2	75	43624	32014865	0	68.651	8.299e-15
Phylum IS	IS1182	CADMIUM TRANSLOCATING P TYPE ATPASE	2	75	3552	32014865	0	928.14	2.2e-16
Phylum IS	IS1182	PEPTIDE CHAIN RELEASE FACTOR 3	2	75	6282	32014865	0	521.55	2.2e-16
Phylum IS	IS1182	METHYL ACCEPTING CHEMOTAXIS PROTEIN	5	75	44411	32014865	0	431.94	2.2e-16
Phylum IS	IS1182	GROUP II INTRON REVERSE TRANSCRIPTASE MATURASE	9	75	6243	32014865	0	9843.6	2.2e-16
Phylum IS	IS1182	HYPOTHETICAL PROTEIN	36	75	6209761	32014865	14	42.751	2.78e-09
Phylum IS	IS1380	ACETOLACTATE SYNTHASE LARGE SUBUNIT BIOSYNTHETIC TYPE	1	522	4450	32014865	0	23.659	2.943e-05
Phylum IS	IS1380	ATP DEPENDENT CLP PROTEASE ATP BINDING SUBUNIT	1	522	6963	32014865	0	13.815	0.003168
Phylum IS	IS1380	GLUTAMATE SYNTHASE SUBUNIT BETA	1	522	4922	32014865	0	21.037	0.0001034
Phylum IS	IS1380	NADP DEPENDENT MALIC ENZYME	1	522	5303	32014865	0	19.263	0.0002412
Phylum IS	IS1380	23S RRNA URACIL1939 C5 METHYLTRANSFERASE RLMD	2	522	6867	32014865	0	63.413	1.096e-13
Phylum IS	IS1380	ALCOHOL DEHYDROGENASE	2	522	20073	32014865	0	17.031	0.0006965
Phylum IS	IS1380	AMINOGLYCOSIDE PHOSPHOTRANSFERASE	2	522	5201	32014865	0	86.144	2.2e-16
Phylum IS	IS1380	DNA CYTOSINE METHYLTRANSFERASE	2	522	4962	32014865	0	90.659	2.2e-16
Phylum IS	IS1380	DNA POLYMERASE I	2	522	8866	32014865	0	47.437	2.806e-10
Phylum IS	IS1380	MEXE FAMILY MULTIDRUG EFFLUX RND TRANSPORTER PERIPLASMIC ADAPTOR SUBUNIT	2	522	3947	32014865	0	115.93	2.2e-16
Phylum IS	IS1380	MOLECULAR CHAPERONE HTPG	2	522	5768	32014865	0	76.931	2.2e-16
Phylum IS	IS1380	PEPTIDE CHAIN RELEASE FACTOR 2	2	522	6262	32014865	0	70.266	3.744e-15
Phylum IS	IS1380	TRANSCRIPTION TERMINATION FACTOR RHO	2	522	8022	32014865	0	53.207	1.656e-11
Phylum IS	IS1380	TYPE I SECRETION SYSTEM PERMEASE ATPASE	2	522	4470	32014865	0	101.48	2.2e-16
Phylum IS	IS1380	ACYL COA SYNTHETASE	3	522	10598	32014865	0	91.958	2.2e-16
Phylum IS	IS1380	ASPARAGINE SYNTHASE GLUTAMINE HYDROLYZING	3	522	5076	32014865	0	204.36	2.2e-16
Phylum IS	IS1380	HEAVY METAL TRANSLOCATING P TYPE ATPASE	3	522	6535	32014865	0	156.17	2.2e-16
Phylum IS	IS1380	NA+ H+ ANTIPORTER NHAA	3	522	4064	32014865	0	258.1	2.2e-16
Phylum IS	IS1380	TONB DEPENDENT RECEPTOR	3	522	47268	32014865	0	12.822	0.005037
Phylum IS	IS1380	BIFUNCTIONAL PHOSPHOPANTOTHENOYLCYSTEINE DECARBOXYLASE PHOSPHOPANTOTHENATE CYSTEINE LIGASE COABC	4	522	7172	32014865	0	255.78	2.2e-16
Phylum IS	IS1380	GLUTATHIONE DEPENDENT FORMALDEHYDE DEHYDROGENASE	4	522	3346	32014865	0	565.64	2.2e-16
Phylum IS	IS1380	JAB DOMAIN CONTAINING PROTEIN	6	522	5573	32014865	0	759	2.2e-16
Phylum IS	IS1380	NADP DEPENDENT ALCOHOL DEHYDROGENASE	12	522	9255	32014865	0	1816.7	2.2e-16
Phylum IS	IS1380	RECOMBINASE FAMILY PROTEIN	13	522	11084	32014865	0	1772.3	2.2e-16
Phylum IS	IS1380	LPS ASSEMBLY PROTEIN LPTD	20	522	5142	32014865	0	9077.7	2.2e-16
Phylum IS	IS1380	TETR FAMILY TRANSCRIPTIONAL REGULATOR	37	522	31057	32014865	0	4906	2.2e-16	71	2	2
Phylum IS	IS1380	CLASS I SAM DEPENDENT METHYLTRANSFERASE	58	522	73678	32014865	1	4830	2.2e-16	69	6	3
Phylum IS	IS1380	GROUP II INTRON REVERSE TRANSCRIPTASE MATURASE	187	522	6243	32014865	0	490611	2.2e-16
Phylum IS	IS1595	ATP DEPENDENT PROTEASE	1	623	5482	32014865	0	14.935	0.001873
Phylum IS	IS1595	CYSTATHIONINE GAMMA SYNTHASE	1	623	6177	32014865	0	12.856	0.004958
Phylum IS	IS1595	5 METHYLTETRAHYDROPTEROYLTRIGLUTAMATE HOMOCYSTEINE S METHYLTRANSFERASE	2	623	4833	32014865	0	76.971	2.2e-16
Phylum IS	IS1595	CHROMOSOME PARTITIONING PROTEIN PARB	2	623	11046	32014865	0	29.547	1.718e-06
Phylum IS	IS1595	MANDELATE RACEMASE MUCONATE LACTONIZING ENZYME FAMILY PROTEIN	2	623	3675	32014865	0	103.62	2.2e-16
Phylum IS	IS1595	MANNOSE 1 PHOSPHATE GUANYLYLTRANSFERASE MANNOSE 6 PHOSPHATE ISOMERASE	2	623	4118	32014865	0	91.653	2.2e-16
Phylum IS	IS1595	MOXR FAMILY ATPASE	2	623	11467	32014865	0	28.202	3.294e-06
Phylum IS	IS1595	TRIGGER FACTOR	2	623	8711	32014865	0	39.397	1.43e-08
Phylum IS	IS1595	UTP GLUCOSE 1 PHOSPHATE URIDYLYLTRANSFERASE	2	623	10293	32014865	0	32.231	4.678e-07
Phylum IS	IS1595	CHEMOTAXIS PROTEIN	3	623	10377	32014865	0	77.148	2.2e-16
Phylum IS	IS1595	MOLECULAR CHAPERONE DNAK	3	623	10832	32014865	0	73.442	7.818e-16
Phylum IS	IS1595	SUGAR ABC TRANSPORTER SUBSTRATE BINDING PROTEIN	3	623	20296	32014865	0	34.195	1.802e-07
Phylum IS	IS1595	THREONINE TRNA LIGASE	4	623	9519	32014865	0	156.05	2.2e-16
Phylum IS	IS1595	BRANCHED CHAIN AMINO ACID ABC TRANSPORTER SUBSTRATE BINDING PROTEIN	6	623	13579	32014865	0	246.52	2.2e-16
Phylum IS	IS1595	LYTIC MUREIN TRANSGLYCOSYLASE	6	623	4773	32014865	0	743.27	2.2e-16
Phylum IS	IS1595	SHLB FHAC HECB FAMILY HEMOLYSIN SECRETION ACTIVATION PROTEIN	10	623	5353	32014865	0	1847	2.2e-16
Phylum IS	IS1595	SITE SPECIFIC DNA METHYLTRANSFERASE	12	623	7158	32014865	0	1978.4	2.2e-16
Phylum IS	IS1595	RESTRICTION ENDONUCLEASE	14	623	7070	32014865	0	2726.7	2.2e-16
Phylum IS	IS1595	SRPBCC FAMILY PROTEIN	25	623	6946	32014865	0	8763.6	2.2e-16
Phylum IS	IS1595	XRE FAMILY TRANSCRIPTIONAL REGULATOR	32	623	81055	32014865	1	1115.8	2.2e-16
Phylum IS	IS1595	RESTRICTION ENDONUCLEASE SUBUNIT S	44	623	7100	32014865	0	25852	2.2e-16
Phylum IS	IS1595	NITRONATE MONOOXYGENASE	57	623	8373	32014865	0	36084	2.2e-16	57	2
Phylum IS	IS1595	TYPE I SECRETION SYSTEM PERMEASE ATPASE	62	623	4470	32014865	0	79062	2.2e-16	65	2	99
Phylum IS	IS1595	PYRUVATE KINASE	91	623	9218	32014865	0	79460	2.2e-16	91	3	57
Phylum IS	IS1634	ALCOHOL DEHYDROGENASE	2	102	20073	32014865	0	114.95	2.2e-16
Phylum IS	IS1634	ASPARTATE AMINOTRANSFERASE FAMILY PROTEIN	2	102	22986	32014865	0	99.427	2.2e-16
Phylum IS	IS1634	GROUP II INTRON REVERSE TRANSCRIPTASE MATURASE	2	102	6243	32014865	0	386.54	2.2e-16
Phylum IS	IS1634	PAS DOMAIN S BOX PROTEIN	2	102	23137	32014865	0	98.729	2.2e-16
Phylum IS	IS1634	SITE SPECIFIC DNA METHYLTRANSFERASE	2	102	7158	32014865	0	336.15	2.2e-16
Phylum IS	IS1634	HYPOTHETICAL PROTEIN	49	102	6209761	32014865	19	58.285	1.366e-12
Phylum IS	IS200/IS605	BCCT FAMILY TRANSPORTER	1	677	5674	32014865	0	12.887	0.004886
Phylum IS	IS200/IS605	BIFUNCTIONAL 34 DIHYDROXY 2 BUTANONE 4 PHOSPHATE SYNTHASE GTP CYCLOHYDROLASE II	1	677	4282	32014865	0	18.237	0.0003929
Phylum IS	IS200/IS605	CHORISMATE MUTASE	1	677	6167	32014865	0	11.578	0.008977
Phylum IS	IS200/IS605	ELECTRON TRANSFER FLAVOPROTEIN SUBUNIT ALPHA	1	677	3941	32014865	0	20.13	0.0001595
Phylum IS	IS200/IS605	GLUTAMINE HYDROLYZING GMP SYNTHASE	1	677	4872	32014865	0	15.593	0.001374
Phylum IS	IS200/IS605	GLYCINE BETAINE ABC TRANSPORTER SUBSTRATE BINDING PROTEIN	1	677	4329	32014865	0	18	0.0004398
Phylum IS	IS200/IS605	5 CARBOXYAMINOIMIDAZOLE RIBONUCLEOTIDE MUTASE	2	677	8237	32014865	0	38.155	2.621e-08
Phylum IS	IS200/IS605	7 CYANO 7 DEAZAGUANINE SYNTHASE QUEC	2	677	5150	32014865	0	65.458	4.003e-14
Phylum IS	IS200/IS605	ACETATE COA LIGASE	2	677	5967	32014865	0	55.471	5.448e-12
Phylum IS	IS200/IS605	ACYL COA CARBOXYLASE SUBUNIT BETA	2	677	4470	32014865	0	76.563	2.2e-16
Phylum IS	IS200/IS605	ADENOSYLHOMOCYSTEINASE	2	677	4522	32014865	0	75.595	2.701e-16
Phylum IS	IS200/IS605	AMINOTRANSFERASE CLASS V FOLD PLP DEPENDENT ENZYME	2	677	13148	32014865	0	21.264	9.281e-05
Phylum IS	IS200/IS605	ASPARTATE AMMONIA LYASE	2	677	4962	32014865	0	68.223	1.025e-14
Phylum IS	IS200/IS605	BIFUNCTIONAL ADP DEPENDENT NADPH HYDRATE DEHYDRATASE NADPH HYDRATE EPIMERASE	2	677	4752	32014865	0	71.571	1.967e-15
Phylum IS	IS200/IS605	BIFUNCTIONAL DIAMINOHYDROXYPHOSPHORIBOSYLAMINOPYRIMIDINE DEAMINASE 5 AMINO 6 5 PHOSPHORIBOSYLAMINOURACIL REDUCTASE RIBD	2	677	6777	32014865	0	47.954	2.178e-10
Phylum IS	IS200/IS605	CHORISMATE SYNTHASE	2	677	8590	32014865	0	36.289	6.506e-08
Phylum IS	IS200/IS605	CYSTEINE TRNA LIGASE	2	677	9118	32014865	0	33.769	2.216e-07
Phylum IS	IS200/IS605	DIHYDROOROTASE	2	677	10940	32014865	0	26.959	6.005e-06
Phylum IS	IS200/IS605	FAD:PROTEIN FMN TRANSFERASE	2	677	5817	32014865	0	57.094	2.454e-12
Phylum IS	IS200/IS605	GAMMA CARBONIC ANHYDRASE FAMILY PROTEIN	2	677	7121	32014865	0	45.281	8.063e-10
Phylum IS	IS200/IS605	GLUTAMATE 1 SEMIALDEHYDE 21 AMINOMUTASE	2	677	8000	32014865	0	39.501	1.359e-08
Phylum IS	IS200/IS605	GTPASE HFLX	2	677	8391	32014865	0	37.321	3.934e-08
Phylum IS	IS200/IS605	HLYC CORC FAMILY TRANSPORTER	2	677	15574	32014865	0	16.898	0.0007417
Phylum IS	IS200/IS605	HOMOSERINE O SUCCINYLTRANSFERASE	2	677	3540	32014865	0	98.671	2.2e-16
Phylum IS	IS200/IS605	MAGNESIUM AND COBALT TRANSPORT PROTEIN CORA	2	677	4358	32014865	0	78.725	2.2e-16
Phylum IS	IS200/IS605	MALATE DEHYDROGENASE	2	677	8989	32014865	0	34.357	1.665e-07
Phylum IS	IS200/IS605	MOLYBDOPTERIN MOLYBDENUMTRANSFERASE MOEA	2	677	7736	32014865	0	41.098	6.233e-09
Phylum IS	IS200/IS605	NAD+ SYNTHASE	2	677	4980	32014865	0	67.949	1.173e-14
Phylum IS	IS200/IS605	NICOTINATE NUCLEOTIDE DIPHOSPHORYLASE CARBOXYLATING	2	677	4336	32014865	0	79.163	2.2e-16
Phylum IS	IS200/IS605	PDZ DOMAIN CONTAINING PROTEIN	2	677	12664	32014865	0	22.339	5.544e-05
Phylum IS	IS200/IS605	PEPTIDASE T	2	677	4477	32014865	0	76.431	2.2e-16
Phylum IS	IS200/IS605	PEPTIDE ABC TRANSPORTER SUBSTRATE BINDING PROTEIN	2	677	17343	32014865	0	14.503	0.002295
Phylum IS	IS200/IS605	PHOSPHATE ABC TRANSPORTER SUBSTRATE BINDING PROTEIN PSTS	2	677	4012	32014865	0	86.168	2.2e-16
Phylum IS	IS200/IS605	PHOSPHOENOLPYRUVATE CARBOXYKINASE ATP	2	677	4021	32014865	0	85.958	2.2e-16
Phylum IS	IS200/IS605	PHOSPHOGLYCERATE DEHYDROGENASE	2	677	6381	32014865	0	51.39	4.041e-11
Phylum IS	IS200/IS605	PROLINE TRNA LIGASE	2	677	9249	32014865	0	33.189	2.938e-07
Phylum IS	IS200/IS605	THREONINE TRNA LIGASE	2	677	9519	32014865	0	32.044	5.122e-07
Phylum IS	IS200/IS605	THYMIDYLATE SYNTHASE	2	677	7882	32014865	0	40.202	9.656e-09
Phylum IS	IS200/IS605	TIGR01777 FAMILY PROTEIN	2	677	4579	32014865	0	74.56	4.502e-16
Phylum IS	IS200/IS605	TRNA PREQ134 S ADENOSYLMETHIONINE RIBOSYLTRANSFERASE ISOMERASE QUEA	2	677	5977	32014865	0	55.366	5.737e-12
Phylum IS	IS200/IS605	TYROSINE TRNA LIGASE	2	677	9232	32014865	0	33.264	2.834e-07
Phylum IS	IS200/IS605	YEBC PMPR FAMILY DNA BINDING TRANSCRIPTIONAL REGULATOR	2	677	9511	32014865	0	32.077	5.041e-07
Phylum IS	IS200/IS605	ALDO KETO REDUCTASE	3	677	36858	32014865	0	12.596	0.005596
Phylum IS	IS200/IS605	ARGININOSUCCINATE LYASE	3	677	8593	32014865	0	87.006	2.2e-16
Phylum IS	IS200/IS605	ARGININOSUCCINATE SYNTHASE	3	677	8006	32014865	0	94.207	2.2e-16
Phylum IS	IS200/IS605	ASPARAGINASE	3	677	6402	32014865	0	120.64	2.2e-16
Phylum IS	IS200/IS605	ATP DEPENDENT CHAPERONE CLPB	3	677	5318	32014865	0	147.55	2.2e-16
Phylum IS	IS200/IS605	BIFUNCTIONAL HYDROXYMETHYLPYRIMIDINE KINASE PHOSPHOMETHYLPYRIMIDINE KINASE	3	677	7698	32014865	0	98.426	2.2e-16
Phylum IS	IS200/IS605	DIHYDROLIPOYL DEHYDROGENASE	3	677	14941	32014865	0	45.393	7.634e-10
Phylum IS	IS200/IS605	DIHYDROPTEROATE SYNTHASE	3	677	9081	32014865	0	81.73	2.2e-16
Phylum IS	IS200/IS605	DIHYDROXY ACID DEHYDRATASE	3	677	10857	32014865	0	66.548	2.34e-14
Phylum IS	IS200/IS605	DNA HELICASE RECQ	3	677	5889	32014865	0	132.14	2.2e-16
Phylum IS	IS200/IS605	DNA MISMATCH REPAIR PROTEIN MUTS	3	677	9780	32014865	0	75.093	3.46e-16
Phylum IS	IS200/IS605	EXCINUCLEASE ABC SUBUNIT UVRA	3	677	8849	32014865	0	84.165	2.2e-16
Phylum IS	IS200/IS605	HD DOMAIN CONTAINING PROTEIN	3	677	19501	32014865	0	32.326	4.468e-07
Phylum IS	IS200/IS605	LOW SPECIFICITY L THREONINE ALDOLASE	3	677	4255	32014865	0	187.27	2.2e-16
Phylum IS	IS200/IS605	N ACETYLGLUCOSAMINE 6 PHOSPHATE DEACETYLASE	3	677	7159	32014865	0	106.69	2.2e-16
Phylum IS	IS200/IS605	NADP DEPENDENT ALCOHOL DEHYDROGENASE	3	677	9255	32014865	0	79.984	2.2e-16
Phylum IS	IS200/IS605	NCS2 FAMILY PERMEASE	3	677	11062	32014865	0	65.11	4.751e-14
Phylum IS	IS200/IS605	NICOTINATE PHOSPHORIBOSYLTRANSFERASE	3	677	9361	32014865	0	78.952	2.2e-16
Phylum IS	IS200/IS605	PLP DEPENDENT AMINOTRANSFERASE FAMILY PROTEIN	3	677	27353	32014865	0	20.185	0.0001554
Phylum IS	IS200/IS605	SERINE HYDROXYMETHYLTRANSFERASE	3	677	10647	32014865	0	68.077	1.101e-14
Phylum IS	IS200/IS605	SOS RESPONSE ASSOCIATED PEPTIDASE	3	677	3988	32014865	0	200.57	2.2e-16
Phylum IS	IS200/IS605	3 HYDROXYACYL COA DEHYDROGENASE	4	677	9494	32014865	0	142.89	2.2e-16
Phylum IS	IS200/IS605	ALPHA KETOACID DEHYDROGENASE SUBUNIT BETA	4	677	6952	32014865	0	200.66	2.2e-16
Phylum IS	IS200/IS605	AMIDOHYDROLASE	4	677	41557	32014865	0	22.039	6.402e-05
Phylum IS	IS200/IS605	DNA POLYMERASE IV	4	677	8829	32014865	0	154.78	2.2e-16
Phylum IS	IS200/IS605	EXCINUCLEASE ABC SUBUNIT UVRB	4	677	4433	32014865	0	323.35	2.2e-16
Phylum IS	IS200/IS605	METHYL ACCEPTING CHEMOTAXIS PROTEIN	4	677	44411	32014865	0	19.833	0.0001838
Phylum IS	IS200/IS605	NA+ H+ ANTIPORTER	4	677	4384	32014865	0	327.13	2.2e-16
Phylum IS	IS200/IS605	PHENYLALANINE TRNA LIGASE SUBUNIT ALPHA	4	677	8890	32014865	0	153.62	2.2e-16
Phylum IS	IS200/IS605	POTASSIUM TRANSPORTER KUP	4	677	3540	32014865	0	408.74	2.2e-16
Phylum IS	IS200/IS605	CARBONIC ANHYDRASE	5	677	10187	32014865	0	210.88	2.2e-16
Phylum IS	IS200/IS605	GLU LEU PHE VAL DEHYDROGENASE	5	677	5176	32014865	0	433.41	2.2e-16
Phylum IS	IS200/IS605	MAGNESIUM TRANSPORTER	5	677	9416	32014865	0	229.69	2.2e-16
Phylum IS	IS200/IS605	OLIGOENDOPEPTIDASE F	5	677	4520	32014865	0	499.06	2.2e-16
Phylum IS	IS200/IS605	S9 FAMILY PEPTIDASE	5	677	12421	32014865	0	169.56	2.2e-16
Phylum IS	IS200/IS605	SERINE O ACETYLTRANSFERASE	5	677	5689	32014865	0	392.61	2.2e-16
Phylum IS	IS200/IS605	3 PHOSPHOSHIKIMATE 1 CARBOXYVINYLTRANSFERASE	6	677	8275	32014865	0	384.12	2.2e-16
Phylum IS	IS200/IS605	AMINO ACID PERMEASE	6	677	34479	32014865	0	75.526	2.794e-16
Phylum IS	IS200/IS605	ATP DEPENDENT HELICASE	6	677	28674	32014865	0	95.093	2.2e-16
Phylum IS	IS200/IS605	LACI FAMILY TRANSCRIPTIONAL REGULATOR	6	677	35022	32014865	0	74.032	5.842e-16
Phylum IS	IS200/IS605	AMIDASE	7	677	16921	32014865	0	243.97	2.2e-16
Phylum IS	IS200/IS605	BIFUNCTIONAL ACETALDEHYDE COA ALCOHOL DEHYDROGENASE	7	677	3380	32014865	0	1326.8	2.2e-16
Phylum IS	IS200/IS605	HEAVY METAL TRANSLOCATING P TYPE ATPASE	7	677	6535	32014865	0	673.74	2.2e-16
Phylum IS	IS200/IS605	PHOSPHOGLUCONATE DEHYDROGENASE NADP+ DEPENDENT DECARBOXYLATING	9	677	4623	32014865	0	1596.9	2.2e-16
Phylum IS	IS200/IS605	UDP GLUCOSE GDP MANNOSE DEHYDROGENASE FAMILY PROTEIN	12	677	5406	32014865	0	2423.1	2.2e-16
Phylum IS	IS200/IS605	GTP BINDING PROTEIN	14	677	16744	32014865	0	1029.6	2.2e-16
Phylum IS	IS200/IS605	GLYCOSYLTRANSFERASE	15	677	20479	32014865	0	958.04	2.2e-16
Phylum IS	IS200/IS605	DNA BINDING RESPONSE REGULATOR	24	677	152336	32014865	3	258.84	2.2e-16
Phylum IS	IS200/IS605	ABC TRANSPORTER ATP BINDING PROTEIN	26	677	313790	32014865	6	108.83	2.2e-16
Phylum IS	IS200/IS605	GROUP II INTRON REVERSE TRANSCRIPTASE MATURASE	26	677	6243	32014865	0	9722	2.2e-16
Phylum IS	IS200/IS605	PURINE NUCLEOSIDE PHOSPHORYLASE	67	677	7867	32014865	0	48452	2.2e-16	67	2
Phylum IS	IS21	3 OXOACYL ACP REDUCTASE	2	552	16245	32014865	0	21.043	0.0001031
Phylum IS	IS21	AAA FAMILY ATPASE	2	552	5085	32014865	0	83.087	2.2e-16
Phylum IS	IS21	ATP DEPENDENT CLP PROTEASE ATP BINDING SUBUNIT	2	552	6963	32014865	0	58.646	1.144e-12
Phylum IS	IS21	COPPER TRANSLOCATING P TYPE ATPASE	2	552	8964	32014865	0	43.901	1.584e-09
Phylum IS	IS21	PAAI FAMILY THIOESTERASE	2	552	12717	32014865	0	28.815	2.449e-06
Phylum IS	IS21	SHLB FHAC HECB FAMILY HEMOLYSIN SECRETION ACTIVATION PROTEIN	2	552	5353	32014865	0	78.548	2.2e-16
Phylum IS	IS21	TYPE I SECRETION SYSTEM PERMEASE ATPASE	2	552	4470	32014865	0	95.564	2.2e-16
Phylum IS	IS21	CYTOCHROME P450	3	552	19732	32014865	0	41.356	5.494e-09
Phylum IS	IS21	DNA POLYMERASE IV	3	552	8829	32014865	0	105.94	2.2e-16
Phylum IS	IS21	ELONGATION FACTOR G	3	552	11444	32014865	0	79.167	2.2e-16
Phylum IS	IS21	NADH DEPENDENT ALCOHOL DEHYDROGENASE	3	552	3256	32014865	0	306.79	2.2e-16
Phylum IS	IS21	RESTRICTION ENDONUCLEASE	3	552	7070	32014865	0	135.11	2.2e-16
Phylum IS	IS21	SAM DEPENDENT DNA METHYLTRANSFERASE	3	552	3529	32014865	0	282.17	2.2e-16
Phylum IS	IS21	HAMP DOMAIN CONTAINING PROTEIN	4	552	15513	32014865	0	103.4	2.2e-16
Phylum IS	IS21	PYRIDOXINE 5 PHOSPHATE SYNTHASE	4	552	4973	32014865	0	354.52	2.2e-16
Phylum IS	IS21	DNA POLYMERASE III SUBUNIT BETA	6	552	9227	32014865	0	424	2.2e-16
Phylum IS	IS21	LYSR FAMILY TRANSCRIPTIONAL REGULATOR	9	552	222733	32014865	3	13.641	0.003436
Phylum IS	IS21	ALPHA BETA HYDROLASE	10	552	126680	32014865	2	54.935	7.089e-12
Phylum IS	IS21	RECOMBINASE FAMILY PROTEIN	11	552	11084	32014865	0	1197.6	2.2e-16
Phylum IS	IS21	GROUP II INTRON REVERSE TRANSCRIPTASE MATURASE	14	552	6243	32014865	0	3489.4	2.2e-16
Phylum IS	IS21	ATP BINDING PROTEIN	397	552	43624	32014865	0	240655	2.2e-16	1188	17	551	2
Phylum IS	IS256	AMINODEOXYCHORISMATE SYNTHASE COMPONENT I	1	381	3775	32014865	0	40.491	8.383e-09
Phylum IS	IS256	CARBAMOYL PHOSPHATE SYNTHASE LARGE SUBUNIT	1	381	7464	32014865	0	18.642	0.0003242
Phylum IS	IS256	FUMARATE HYDRATASE	1	381	6199	32014865	0	23.193	3.681e-05
Phylum IS	IS256	PENICILLIN BINDING PROTEIN 1A	1	381	4986	32014865	0	29.74	1.565e-06
Phylum IS	IS256	PEPTIDE CHAIN RELEASE FACTOR 2	1	381	6262	32014865	0	22.923	4.191e-05
Phylum IS	IS256	RIBOSOMAL SUBUNIT INTERFACE PROTEIN	1	381	4165	32014865	0	36.345	6.331e-08
Phylum IS	IS256	5 3 NUCLEOTIDASE SURE	2	381	4155	32014865	0	153.01	2.2e-16
Phylum IS	IS256	BETA GLUCOSIDASE	2	381	5302	32014865	0	118.25	2.2e-16
Phylum IS	IS256	BIFUNCTIONAL DIAMINOHYDROXYPHOSPHORIBOSYLAMINOPYRIMIDINE DEAMINASE 5 AMINO 6 5 PHOSPHORIBOSYLAMINOURACIL REDUCTASE RIBD	2	381	6777	32014865	0	90.85	2.2e-16
Phylum IS	IS256	DICARBOXYLATE AMINO ACID:CATION SYMPORTER	2	381	7992	32014865	0	75.885	2.341e-16
Phylum IS	IS256	DNA POLYMERASE III SUBUNIT ALPHA	2	381	9564	32014865	0	62.176	2.015e-13
Phylum IS	IS256	DNA POLYMERASE III SUBUNIT GAMMA TAU	2	381	7280	32014865	0	84.048	2.2e-16
Phylum IS	IS256	EXCINUCLEASE ABC SUBUNIT UVRB	2	381	4433	32014865	0	142.93	2.2e-16
Phylum IS	IS256	FAD BINDING PROTEIN	2	381	13443	32014865	0	42.098	3.824e-09
Phylum IS	IS256	FERREDOXIN NADP REDUCTASE	2	381	3703	32014865	0	172.62	2.2e-16
Phylum IS	IS256	GLUTAMATE 1 SEMIALDEHYDE 21 AMINOMUTASE	2	381	8000	32014865	0	75.802	2.439e-16
Phylum IS	IS256	GLYCOSYL TRANSFERASE	2	381	32852	32014865	0	13.174	0.004274
Phylum IS	IS256	ISOCHORISMATE SYNTHASE	2	381	3398	32014865	0	188.81	2.2e-16
Phylum IS	IS256	NUCLEOSIDE HYDROLASE	2	381	4711	32014865	0	134.04	2.2e-16
Phylum IS	IS256	PYRIDINE NUCLEOTIDE DISULFIDE OXIDOREDUCTASE	2	381	8203	32014865	0	73.739	6.75e-16
Phylum IS	IS256	TONB DEPENDENT SIDEROPHORE RECEPTOR	2	381	21903	32014865	0	23.089	3.869e-05
Phylum IS	IS256	UDP N ACETYLGLUCOSAMINE 1 CARBOXYVINYLTRANSFERASE	2	381	10786	32014865	0	54.286	9.751e-12
Phylum IS	IS256	UMP KINASE	2	381	9012	32014865	0	66.443	2.463e-14
Phylum IS	IS256	ALANINE:CATION SYMPORTER FAMILY PROTEIN	3	381	4291	32014865	0	337.69	2.2e-16
Phylum IS	IS256	ALPHA GLUCOSIDASE	3	381	6660	32014865	0	213.48	2.2e-16
Phylum IS	IS256	AMIDASE	3	381	16921	32014865	0	77.168	2.2e-16
Phylum IS	IS256	ENERGY DEPENDENT TRANSLATIONAL THROTTLE PROTEIN ETTA	3	381	5151	32014865	0	279.39	2.2e-16
Phylum IS	IS256	GLUTAMINASE	3	381	3267	32014865	0	447.11	2.2e-16
Phylum IS	IS256	MANDELATE RACEMASE MUCONATE LACTONIZING ENZYME FAMILY PROTEIN	3	381	3675	32014865	0	396.21	2.2e-16
Phylum IS	IS256	MATE FAMILY EFFLUX TRANSPORTER	3	381	17389	32014865	0	74.793	4.013e-16
Phylum IS	IS256	NADP SPECIFIC GLUTAMATE DEHYDROGENASE	3	381	3845	32014865	0	378.19	2.2e-16
Phylum IS	IS256	SAM DEPENDENT DNA METHYLTRANSFERASE	3	381	3529	32014865	0	413.07	2.2e-16
Phylum IS	IS256	ADENYLOSUCCINATE LYASE	4	381	9300	32014865	0	270.4	2.2e-16
Phylum IS	IS256	DIVALENT METAL CATION TRANSPORTER	4	381	7976	32014865	0	317.82	2.2e-16
Phylum IS	IS256	FAD DEPENDENT OXIDOREDUCTASE	4	381	25641	32014865	0	88.535	2.2e-16
Phylum IS	IS256	METHYLMALONATE SEMIALDEHYDE DEHYDROGENASE COA ACYLATING	4	381	6661	32014865	0	383.58	2.2e-16
Phylum IS	IS256	SULP FAMILY INORGANIC ANION TRANSPORTER	4	381	8300	32014865	0	304.81	2.2e-16
Phylum IS	IS256	ASPARTATE AMINOTRANSFERASE FAMILY PROTEIN	5	381	22986	32014865	0	161.18	2.2e-16
Phylum IS	IS256	PYRIDOXAL PHOSPHATE DEPENDENT AMINOTRANSFERASE	5	381	22644	32014865	0	163.89	2.2e-16
Phylum IS	IS256	METHYL ACCEPTING CHEMOTAXIS PROTEIN	6	381	44411	32014865	0	111.51	2.2e-16
Phylum IS	IS256	COPPER TRANSLOCATING P TYPE ATPASE	8	381	8964	32014865	0	1143	2.2e-16
Phylum IS	IS256	DTDP GLUCOSE 46 DEHYDRATASE	8	381	8490	32014865	0	1208.5	2.2e-16
Phylum IS	IS256	ENDONUCLEASE	11	381	13038	32014865	0	1472.2	2.2e-16
Phylum IS	IS256	ATPASE AAA	12	381	10647	32014865	0	2154.8	2.2e-16
Phylum IS	IS256	GROUP II INTRON REVERSE TRANSCRIPTASE MATURASE	12	381	6243	32014865	0	3704.5	2.2e-16
Phylum IS	IS256	DNA BINDING RESPONSE REGULATOR	13	381	152336	32014865	1	133.5	2.2e-16
Phylum IS	IS256	RECOMBINASE FAMILY PROTEIN	15	381	11084	32014865	0	3220.4	2.2e-16
Phylum IS	IS256	ABC TRANSPORTER ATP BINDING PROTEIN	16	381	313790	32014865	3	77.324	2.2e-16
Phylum IS	IS3	CHLORIDE CHANNEL PROTEIN	2	3250	3525	32014865	0	15.054	0.001771
Phylum IS	IS3	CLASS I SAM DEPENDENT RRNA METHYLTRANSFERASE	2	3250	3496	32014865	0	15.233	0.001628
Phylum IS	IS3	CYTOSINE DEAMINASE	2	3250	3608	32014865	0	14.557	0.002237
Phylum IS	IS3	KPSF GUTQ FAMILY SUGAR PHOSPHATE ISOMERASE	2	3250	4012	32014865	0	12.443	0.006009
Phylum IS	IS3	MANNITOL DEHYDROGENASE FAMILY PROTEIN	2	3250	4239	32014865	0	11.439	0.009575
Phylum IS	IS3	PHOSPHOTRANSFERASE FAMILY PROTEIN	2	3250	3796	32014865	0	13.515	0.003645
Phylum IS	IS3	ACETYL COA C ACETYLTRANSFERASE	3	3250	4203	32014865	0	30.99	8.542e-07
Phylum IS	IS3	D TYROSYL TRNATYR DEACYLASE	3	3250	3986	32014865	0	33.238	2.87e-07
Phylum IS	IS3	DTDP 4 DEHYDRORHAMNOSE 35 EPIMERASE	3	3250	5870	32014865	0	19.371	0.0002292
Phylum IS	IS3	EPIMERASE	3	3250	5647	32014865	0	20.516	0.0001327
Phylum IS	IS3	EXCINUCLEASE ABC SUBUNIT UVRB	3	3250	4433	32014865	0	28.852	2.405e-06
Phylum IS	IS3	FLAVIN REDUCTASE FAMILY PROTEIN	3	3250	6717	32014865	0	15.74	0.001282
Phylum IS	IS3	FORMATE DEHYDROGENASE	3	3250	4584	32014865	0	27.568	4.475e-06
Phylum IS	IS3	GMP SYNTHASE GLUTAMINE HYDROLYZING	3	3250	3436	32014865	0	40.23	9.524e-09
Phylum IS	IS3	HISTIDINOL PHOSPHATE TRANSAMINASE	3	3250	6732	32014865	0	15.684	0.001316
Phylum IS	IS3	NADP DEPENDENT MALIC ENZYME	3	3250	5303	32014865	0	22.48	5.184e-05
Phylum IS	IS3	NUCLEOSIDE DEAMINASE	3	3250	7913	32014865	0	11.999	0.007387
Phylum IS	IS3	UDP GLUCOSE 4 EPIMERASE GALE	3	3250	7865	32014865	0	12.126	0.006965
Phylum IS	IS3	2 ISOPROPYLMALATE SYNTHASE	4	3250	9646	32014865	0	18.607	0.0003296
Phylum IS	IS3	DIPEPTIDASE	4	3250	4820	32014865	0	50.274	6.985e-11
Phylum IS	IS3	DTDP GLUCOSE 46 DEHYDRATASE	4	3250	8490	32014865	0	22.814	4.416e-05
Phylum IS	IS3	GDP MANNOSE 46 DEHYDRATASE	4	3250	4502	32014865	0	54.816	7.514e-12
Phylum IS	IS3	GLUTAMINE FRUCTOSE 6 PHOSPHATE TRANSAMINASE ISOMERIZING	4	3250	6926	32014865	0	30.863	9.082e-07
Phylum IS	IS3	L LACTATE PERMEASE	4	3250	5412	32014865	0	43.259	2.169e-09
Phylum IS	IS3	NAD DEPENDENT MALIC ENZYME	4	3250	4745	32014865	0	51.29	4.244e-11
Phylum IS	IS3	PURINE PERMEASE	4	3250	5558	32014865	0	41.762	4.506e-09
Phylum IS	IS3	TYPE I RESTRICTION ENDONUCLEASE SUBUNIT R	4	3250	4399	32014865	0	56.43	3.4e-12
Phylum IS	IS3	UDP N ACETYLGLUCOSAMINE 2 EPIMERASE NON HYDROLYZING	4	3250	6622	32014865	0	32.887	3.403e-07
Phylum IS	IS3	BETA GLUCOSIDASE	5	3250	5302	32014865	0	73.79	6.584e-16
Phylum IS	IS3	DUF4102 DOMAIN CONTAINING PROTEIN	5	3250	6746	32014865	0	54.258	9.888e-12
Phylum IS	IS3	RESTRICTION ENDONUCLEASE	5	3250	7070	32014865	0	50.987	4.924e-11
Phylum IS	IS3	SUGAR TRANSFERASE	5	3250	7273	32014865	0	49.089	1.249e-10
Phylum IS	IS3	ALPHA AMYLASE	6	3250	7490	32014865	0	72.023	1.574e-15
Phylum IS	IS3	ATP DEPENDENT CLP PROTEASE ATP BINDING SUBUNIT	6	3250	6963	32014865	0	79.06	2.2e-16
Phylum IS	IS3	BMP FAMILY ABC TRANSPORTER SUBSTRATE BINDING PROTEIN	6	3250	5327	32014865	0	109.9	2.2e-16
Phylum IS	IS3	CARDIOLIPIN SYNTHASE	6	3250	6668	32014865	0	83.491	2.2e-16
Phylum IS	IS3	COA BINDING PROTEIN	6	3250	6838	32014865	0	80.89	2.2e-16
Phylum IS	IS3	DIVALENT METAL CATION TRANSPORTER	6	3250	7976	32014865	0	66.37	2.554e-14
Phylum IS	IS3	ENDONUCLEASE	6	3250	13038	32014865	1	32.97	3.268e-07
Phylum IS	IS3	GLUTAMINE SYNTHETASE	6	3250	8892	32014865	0	57.424	2.087e-12
Phylum IS	IS3	GTP CYCLOHYDROLASE I FOLE	6	3250	7267	32014865	0	74.874	3.855e-16
Phylum IS	IS3	SITE SPECIFIC DNA METHYLTRANSFERASE	6	3250	7158	32014865	0	76.334	2.2e-16
Phylum IS	IS3	ALANINE:CATION SYMPORTER FAMILY PROTEIN	7	3250	4291	32014865	0	197.1	2.2e-16
Phylum IS	IS3	AMIDASE	7	3250	16921	32014865	1	32.404	4.302e-07
Phylum IS	IS3	BAX INHIBITOR BI 1 YCCA FAMILY PROTEIN	7	3250	5489	32014865	0	148.48	2.2e-16
Phylum IS	IS3	CYTOCHROME P450	7	3250	19732	32014865	2	24.868	1.645e-05
Phylum IS	IS3	NA PI COTRANSPORTER FAMILY PROTEIN	7	3250	4553	32014865	0	184.27	2.2e-16
Phylum IS	IS3	NUCLEASE	7	3250	6253	32014865	0	127.24	2.2e-16
Phylum IS	IS3	PEPTIDE DEFORMYLASE	7	3250	13527	32014865	1	45.99	5.7e-10
Phylum IS	IS3	PYRIDOXAL PHOSPHATE DEPENDENT AMINOTRANSFERASE	7	3250	22644	32014865	2	19.183	0.0002506
Phylum IS	IS3	AMINOPEPTIDASE P FAMILY PROTEIN	8	3250	11182	32014865	1	82.768	2.2e-16
Phylum IS	IS3	CUSA CZCA FAMILY HEAVY METAL EFFLUX RND TRANSPORTER	8	3250	4944	32014865	0	223.13	2.2e-16
Phylum IS	IS3	CYTOSINE PERMEASE	8	3250	4078	32014865	0	276.8	2.2e-16
Phylum IS	IS3	METAL DEPENDENT HYDROLASE	8	3250	15883	32014865	1	50.461	6.371e-11
Phylum IS	IS3	RESTRICTION ENDONUCLEASE SUBUNIT S	8	3250	7100	32014865	0	146.51	2.2e-16
Phylum IS	IS3	SULP FAMILY INORGANIC ANION TRANSPORTER	8	3250	8300	32014865	0	121.18	2.2e-16
Phylum IS	IS3	30S RIBOSOMAL PROTEIN S12 METHYLTHIOTRANSFERASE RIMO	9	3250	4994	32014865	0	283.26	2.2e-16
Phylum IS	IS3	ALDEHYDE DEHYDROGENASE FAMILY PROTEIN	9	3250	7380	32014865	0	181.01	2.2e-16
Phylum IS	IS3	ATPASE AAA	9	3250	10647	32014865	1	115.63	2.2e-16
Phylum IS	IS3	CATALASE	9	3250	8200	32014865	0	159.66	2.2e-16
Phylum IS	IS3	PEPTIDE CHAIN RELEASE FACTOR 3	9	3250	6282	32014865	0	218.39	2.2e-16
Phylum IS	IS3	SHIKIMATE KINASE	9	3250	8637	32014865	0	149.95	2.2e-16
Phylum IS	IS3	TRNA DIHYDROURIDINE20 20A SYNTHASE DUSA	9	3250	4176	32014865	0	345.29	2.2e-16
Phylum IS	IS3	DUF262 DOMAIN CONTAINING PROTEIN	10	3250	4653	32014865	0	382.36	2.2e-16
Phylum IS	IS3	EXCINUCLEASE ABC SUBUNIT UVRA	11	3250	8849	32014865	0	226.14	2.2e-16
Phylum IS	IS3	LACI FAMILY TRANSCRIPTIONAL REGULATOR	11	3250	35022	32014865	3	31.064	8.242e-07
Phylum IS	IS3	THREONINE TRNA LIGASE	11	3250	9519	32014865	0	207.42	2.2e-16
Phylum IS	IS3	GLUTATHIONE DEPENDENT FORMALDEHYDE DEHYDROGENASE	12	3250	3346	32014865	0	794.77	2.2e-16
Phylum IS	IS3	HELICASE	12	3250	8743	32014865	0	276.86	2.2e-16
Phylum IS	IS3	THYMIDINE KINASE	12	3250	5253	32014865	0	490.21	2.2e-16
Phylum IS	IS3	TRANSLATIONAL GTPASE TYPA	12	3250	8161	32014865	0	299.74	2.2e-16
Phylum IS	IS3	NON RIBOSOMAL PEPTIDE SYNTHETASE	13	3250	10967	32014865	1	252.51	2.2e-16
Phylum IS	IS3	TONB DEPENDENT RECEPTOR	13	3250	47268	32014865	4	27.917	3.78e-06
Phylum IS	IS3	OXIDOREDUCTASE	14	3250	58274	32014865	5	21.996	6.537e-05
Phylum IS	IS3	PHOSPHORIBOSYLFORMYLGLYCINAMIDINE SYNTHASE	14	3250	4754	32014865	0	751.76	2.2e-16
Phylum IS	IS3	ALPHA GLUCOSIDASE	15	3250	6660	32014865	0	602.8	2.2e-16
Phylum IS	IS3	NUCLEOTIDE SUGAR DEHYDROGENASE	15	3250	4934	32014865	0	833.04	2.2e-16
Phylum IS	IS3	UDP N ACETYLMURAMATE DEHYDROGENASE	15	3250	4050	32014865	0	1026.8	2.2e-16
Phylum IS	IS3	TYPE II SECRETION SYSTEM F FAMILY PROTEIN	16	3250	7212	32014865	0	632.27	2.2e-16
Phylum IS	IS3	ACYLTRANSFERASE	17	3250	27946	32014865	2	140.59	2.2e-16
Phylum IS	IS3	NADP DEPENDENT ALCOHOL DEHYDROGENASE	17	3250	9255	32014865	0	545.23	2.2e-16
Phylum IS	IS3	HD DOMAIN CONTAINING PROTEIN	18	3250	19501	32014865	1	257.62	2.2e-16
Phylum IS	IS3	POTASSIUM TRANSPORTER KUP	18	3250	3540	32014865	0	1713.7	2.2e-16
Phylum IS	IS3	APC FAMILY PERMEASE	19	3250	13948	32014865	1	433.61	2.2e-16
Phylum IS	IS3	AAA FAMILY ATPASE	23	3250	5085	32014865	0	1936.1	2.2e-16
Phylum IS	IS3	RECOMBINASE FAMILY PROTEIN	24	3250	11084	32014865	1	921.26	2.2e-16
Phylum IS	IS3	S HYDROXYMETHYLGLUTATHIONE DEHYDROGENASE CLASS III ALCOHOL DEHYDROGENASE	26	3250	3832	32014865	0	3323	2.2e-16
Phylum IS	IS3	ACYL COA DEHYDROGENASE	28	3250	61001	32014865	6	152.21	2.2e-16
Phylum IS	IS3	AMINOPEPTIDASE	29	3250	10073	32014865	1	1513	2.2e-16
Phylum IS	IS3	AUTOTRANSPORTER OUTER MEMBRANE BETA BARREL DOMAIN CONTAINING PROTEIN	29	3250	6091	32014865	0	2570.2	2.2e-16
Phylum IS	IS3	NA+ H+ ANTIPORTER NHAA	31	3250	4064	32014865	0	4458.7	2.2e-16
Phylum IS	IS3	METHYL ACCEPTING CHEMOTAXIS PROTEIN	44	3250	44411	32014865	4	681.94	2.2e-16
Phylum IS	IS3	GNTR FAMILY TRANSCRIPTIONAL REGULATOR	47	3250	62800	32014865	6	509.99	2.2e-16
Phylum IS	IS3	LYSR FAMILY TRANSCRIPTIONAL REGULATOR	47	3250	222733	32014865	22	51.854	3.218e-11
Phylum IS	IS3	DNA HELICASE RECQ	49	3250	5889	32014865	0	7657.5	2.2e-16
Phylum IS	IS3	ELONGATION FACTOR TU	49	3250	12263	32014865	1	3595.1	2.2e-16
Phylum IS	IS3	LACTATE DEHYDROGENASE	98	3250	4138	32014865	0	42990	2.2e-16
Phylum IS	IS3	GROUP II INTRON REVERSE TRANSCRIPTASE MATURASE	133	3250	6243	32014865	0	52010	2.2e-16
Phylum IS	IS3	TRANSCRIPTIONAL REGULATOR	252	3250	193546	32014865	19	5093.5	2.2e-16	322	7	142
Phylum IS	IS3	HYPOTHETICAL PROTEIN	986	3250	6209761	32014865	630	307.78	2.2e-16
Phylum IS	IS30	ALPHA GLUCOSIDASE	1	468	6660	32014865	0	16.699	0.0008148
Phylum IS	IS30	APC FAMILY PERMEASE	2	468	13948	32014865	0	31.505	6.656e-07
Phylum IS	IS30	BIFUNCTIONAL OLIGORIBONUCLEASE PAP PHOSPHATASE NRNA	2	468	3434	32014865	0	150.73	2.2e-16
Phylum IS	IS30	DICARBOXYLATE AMINO ACID:CATION SYMPORTER	2	468	7992	32014865	0	60.437	4.742e-13
Phylum IS	IS30	DIVALENT METAL CATION TRANSPORTER	2	468	7976	32014865	0	60.573	4.435e-13
Phylum IS	IS30	DNA CYTOSINE METHYLTRANSFERASE	2	468	4962	32014865	0	101.96	2.2e-16
Phylum IS	IS30	DNA POLYMERASE III SUBUNIT GAMMA TAU	2	468	7280	32014865	0	67.081	1.799e-14
Phylum IS	IS30	DNA STARVATION STATIONARY PHASE PROTECTION PROTEIN	2	468	7306	32014865	0	66.816	2.051e-14
Phylum IS	IS30	GTPASE HFLX	2	468	8391	32014865	0	57.207	2.321e-12
Phylum IS	IS30	HISTIDINE TRNA LIGASE	2	468	9148	32014865	0	51.858	3.212e-11
Phylum IS	IS30	LLM CLASS FLAVIN DEPENDENT OXIDOREDUCTASE	2	468	20031	32014865	0	19.82	0.000185
Phylum IS	IS30	LYSINE TRNA LIGASE	2	468	9303	32014865	0	50.87	5.214e-11
Phylum IS	IS30	METQ NLPA FAMILY ABC TRANSPORTER SUBSTRATE BINDING PROTEIN	2	468	3832	32014865	0	134.28	2.2e-16
Phylum IS	IS30	MOXR FAMILY ATPASE	2	468	11467	32014865	0	39.883	1.128e-08
Phylum IS	IS30	NAD DEPENDENT SUCCINATE SEMIALDEHYDE DEHYDROGENASE	2	468	9734	32014865	0	48.29	1.847e-10
Phylum IS	IS30	NADP DEPENDENT MALIC ENZYME	2	468	5303	32014865	0	94.912	2.2e-16
Phylum IS	IS30	PHOSPHATE ACETYLTRANSFERASE	2	468	7812	32014865	0	62.002	2.195e-13
Phylum IS	IS30	PREPROTEIN TRANSLOCASE SUBUNIT SECA	2	468	5542	32014865	0	90.491	2.2e-16
Phylum IS	IS30	SERINE HYDROXYMETHYLTRANSFERASE	2	468	10647	32014865	0	43.518	1.911e-09
Phylum IS	IS30	SITE SPECIFIC DNA METHYLTRANSFERASE	2	468	7158	32014865	0	68.353	9.615e-15
Phylum IS	IS30	TYROSINE TRNA LIGASE	2	468	9232	32014865	0	51.318	4.185e-11
Phylum IS	IS30	BIFUNCTIONAL HYDROXYMETHYLPYRIMIDINE KINASE PHOSPHOMETHYLPYRIMIDINE KINASE	3	468	7698	32014865	0	147.18	2.2e-16
Phylum IS	IS30	BRANCHED CHAIN AMINO ACID ABC TRANSPORTER SUBSTRATE BINDING PROTEIN	3	468	13579	32014865	0	78.556	2.2e-16
Phylum IS	IS30	CYSTEINE DESULFURASE	3	468	13578	32014865	0	78.562	2.2e-16
Phylum IS	IS30	CYTOCHROME UBIQUINOL OXIDASE SUBUNIT I	3	468	8380	32014865	0	134.27	2.2e-16
Phylum IS	IS30	GROUP II INTRON REVERSE TRANSCRIPTASE MATURASE	3	468	6243	32014865	0	184.15	2.2e-16
Phylum IS	IS30	NADP DEPENDENT ALCOHOL DEHYDROGENASE	3	468	9255	32014865	0	120.5	2.2e-16
Phylum IS	IS30	PAS DOMAIN S BOX PROTEIN	3	468	23137	32014865	0	41.624	4.822e-09
Phylum IS	IS30	SODIUM DEPENDENT TRANSPORTER	3	468	5293	32014865	0	219.26	2.2e-16
Phylum IS	IS30	TRIGGER FACTOR	3	468	8711	32014865	0	128.74	2.2e-16
Phylum IS	IS30	CUPIN DOMAIN CONTAINING PROTEIN	4	468	30766	32014865	0	55.569	5.192e-12
Phylum IS	IS30	DNA GYRASE SUBUNIT A	4	468	7344	32014865	0	279.74	2.2e-16
Phylum IS	IS30	30S RIBOSOMAL PROTEIN S12	5	468	9032	32014865	0	354.97	2.2e-16
Phylum IS	IS30	50S RIBOSOMAL PROTEIN L13	5	468	9051	32014865	0	354.18	2.2e-16
Phylum IS	IS30	AMINOPEPTIDASE P FAMILY PROTEIN	5	468	11182	32014865	0	283.06	2.2e-16
Phylum IS	IS30	AQUAPORIN FAMILY PROTEIN	5	468	4784	32014865	0	687.04	2.2e-16
Phylum IS	IS30	GGDEF DOMAIN CONTAINING PROTEIN	5	468	39738	32014865	0	66.516	2.377e-14
Phylum IS	IS30	GLUTAMATE TRNA LIGASE	5	468	9739	32014865	0	327.82	2.2e-16
Phylum IS	IS30	TRNA DIHYDROURIDINE20 20A SYNTHASE DUSA	5	468	4176	32014865	0	789.79	2.2e-16
Phylum IS	IS30	ALDO KETO REDUCTASE	6	468	36858	32014865	0	109.29	2.2e-16
Phylum IS	IS30	PEPTIDE ABC TRANSPORTER SUBSTRATE BINDING PROTEIN	6	468	17343	32014865	0	257.12	2.2e-16
Phylum IS	IS30	PYRIDINE NUCLEOTIDE DISULFIDE OXIDOREDUCTASE	6	468	8203	32014865	0	568.96	2.2e-16
Phylum IS	IS30	SUGAR TRANSFERASE	7	468	7273	32014865	0	879.95	2.2e-16
Phylum IS	IS30	DNA POLYMERASE I	8	468	8866	32014865	0	938.96	2.2e-16
Phylum IS	IS30	NITRATE REDUCTASE SUBUNIT ALPHA	8	468	4219	32014865	0	2005.4	2.2e-16
Phylum IS	IS30	HELIX TURN HELIX DOMAIN CONTAINING PROTEIN	9	468	22726	32014865	0	443.59	2.2e-16
Phylum IS	IS30	LONG CHAIN FATTY ACID COA LIGASE	9	468	18719	32014865	0	545.81	2.2e-16
Phylum IS	IS30	PDZ DOMAIN CONTAINING PROTEIN	9	468	12664	32014865	0	823.03	2.2e-16
Phylum IS	IS30	CARDIOLIPIN SYNTHASE	10	468	6668	32014865	0	1967	2.2e-16
Phylum IS	IS30	MFS TRANSPORTER	10	468	300066	32014865	4	14.067	0.002815
Phylum IS	IS30	DNA TOPOISOMERASE IV SUBUNIT B	13	468	5157	32014865	0	4301.1	2.2e-16
Phylum IS	IS30	TRNA GUANOSINE34 TRANSGLYCOSYLASE TGT	15	468	6272	32014865	0	4686.5	2.2e-16
Phylum IS	IS30	ALANINE DEHYDROGENASE	16	468	4810	32014865	0	6956.1	2.2e-16
Phylum IS	IS30	DNA BINDING RESPONSE REGULATOR	16	468	152336	32014865	2	164.72	2.2e-16
Phylum IS	IS30	ATP DEPENDENT CLP PROTEASE ATP BINDING SUBUNIT	18	468	6963	32014865	0	6045.7	2.2e-16
Phylum IS	IS30	ABC TRANSPORTER ATP BINDING PROTEIN	26	468	313790	32014865	4	189.38	2.2e-16	70	7	25
Phylum IS	IS4	5 METHYLTETRAHYDROPTEROYLTRIGLUTAMATE HOMOCYSTEINE S METHYLTRANSFERASE	2	1832	4833	32014865	0	21.448	8.499e-05
Phylum IS	IS4	ACONITATE HYDRATASE ACNA	2	1832	5160	32014865	0	19.655	0.0002001
Phylum IS	IS4	ACYL COA CARBOXYLASE SUBUNIT BETA	2	1832	4470	32014865	0	23.751	2.816e-05
Phylum IS	IS4	ALPHA AMYLASE	2	1832	7490	32014865	0	11.507	0.009278
Phylum IS	IS4	CELL SURFACE PROTEIN	2	1832	4690	32014865	0	22.312	5.618e-05
Phylum IS	IS4	DNA MISMATCH REPAIR ENDONUCLEASE MUTL	2	1832	4447	32014865	0	23.91	2.609e-05
Phylum IS	IS4	GLUTAMATE SYNTHASE SUBUNIT BETA	2	1832	4922	32014865	0	20.936	0.0001086
Phylum IS	IS4	IRON SULFUR CLUSTER CARRIER PROTEIN APBC	2	1832	3942	32014865	0	27.872	3.865e-06
Phylum IS	IS4	L LACTATE DEHYDROGENASE	2	1832	4690	32014865	0	22.312	5.618e-05
Phylum IS	IS4	RIBOSOME SMALL SUBUNIT DEPENDENT GTPASE A	2	1832	4620	32014865	0	22.754	4.543e-05
Phylum IS	IS4	YDIU FAMILY PROTEIN	2	1832	4319	32014865	0	24.825	1.68e-05
Phylum IS	IS4	ALANINE DEHYDROGENASE	3	1832	4810	32014865	0	53.825	1.223e-11
Phylum IS	IS4	AMP DEPENDENT SYNTHETASE	3	1832	5414	32014865	0	46.618	4.191e-10
Phylum IS	IS4	ARYLSULFATASE	3	1832	5343	32014865	0	47.38	2.885e-10
Phylum IS	IS4	ASPARTATE KINASE	3	1832	8459	32014865	0	26.102	9.079e-06
Phylum IS	IS4	BIFUNCTIONAL METALLOPHOSPHATASE 5 NUCLEOTIDASE	3	1832	5696	32014865	0	43.781	1.68e-09
Phylum IS	IS4	COPPER TRANSLOCATING P TYPE ATPASE	3	1832	8964	32014865	0	24.07	2.416e-05
Phylum IS	IS4	DIPEPTIDASE	3	1832	4820	32014865	0	53.691	1.306e-11
Phylum IS	IS4	DNA REPAIR PROTEIN RADA	3	1832	8318	32014865	0	26.715	6.756e-06
Phylum IS	IS4	ELONGATION FACTOR TU	3	1832	12263	32014865	0	15.026	0.001795
Phylum IS	IS4	GTP 38 CYCLASE MOAA	3	1832	6121	32014865	0	40.005	1.063e-08
Phylum IS	IS4	PHOH FAMILY PROTEIN	3	1832	9835	32014865	0	21.068	0.0001019
Phylum IS	IS4	PHOSPHORIBOSYLGLYCINAMIDE FORMYLTRANSFERASE	3	1832	8314	32014865	0	26.733	6.698e-06
Phylum IS	IS4	PREPROTEIN TRANSLOCASE SUBUNIT SECA	3	1832	5542	32014865	0	45.294	8.012e-10
Phylum IS	IS4	REPLICATIVE DNA HELICASE	3	1832	9285	32014865	0	22.896	4.246e-05
Phylum IS	IS4	THREONYLCARBAMOYL AMP SYNTHASE	3	1832	9725	32014865	0	21.416	8.626e-05
Phylum IS	IS4	TRANSLATIONAL GTPASE TYPA	3	1832	8161	32014865	0	27.423	4.8e-06
Phylum IS	IS4	TRIGGER FACTOR	3	1832	8711	32014865	0	25.058	1.502e-05
Phylum IS	IS4	TYPE I METHIONYL AMINOPEPTIDASE	3	1832	10346	32014865	0	19.55	0.0002104
Phylum IS	IS4	DNA POLYMERASE I	4	1832	8866	32014865	0	47.962	2.169e-10
Phylum IS	IS4	FE S BINDING PROTEIN	4	1832	7218	32014865	0	62.131	2.06e-13
Phylum IS	IS4	GROUP II INTRON REVERSE TRANSCRIPTASE MATURASE	4	1832	6243	32014865	0	74.079	5.707e-16
Phylum IS	IS4	HYDROXYETHYLTHIAZOLE KINASE	4	1832	4156	32014865	0	118.66	2.2e-16
Phylum IS	IS4	NUCLEOTIDE SUGAR DEHYDROGENASE	4	1832	4934	32014865	0	97.611	2.2e-16
Phylum IS	IS4	ACETATE KINASE	5	1832	7443	32014865	0	97.913	2.2e-16
Phylum IS	IS4	ATP DEPENDENT CLP PROTEASE ATP BINDING SUBUNIT	5	1832	6963	32014865	0	105.92	2.2e-16
Phylum IS	IS4	ATP GRASP DOMAIN CONTAINING PROTEIN	5	1832	4498	32014865	0	174.1	2.2e-16
Phylum IS	IS4	BETA KETOACYL ACYL CARRIER PROTEIN SYNTHASE II	5	1832	9969	32014865	0	68.568	8.647e-15
Phylum IS	IS4	DICARBOXYLATE AMINO ACID:CATION SYMPORTER	5	1832	7992	32014865	0	89.943	2.2e-16
Phylum IS	IS4	GLUCOSE 1 PHOSPHATE ADENYLYLTRANSFERASE	5	1832	5157	32014865	0	149.47	2.2e-16
Phylum IS	IS4	METHYLMALONATE SEMIALDEHYDE DEHYDROGENASE COA ACYLATING	5	1832	6661	32014865	0	111.55	2.2e-16
Phylum IS	IS4	SULP FAMILY INORGANIC ANION TRANSPORTER	5	1832	8300	32014865	0	85.937	2.2e-16
Phylum IS	IS4	BCCT FAMILY TRANSPORTER	6	1832	5674	32014865	0	197.55	2.2e-16
Phylum IS	IS4	KR DOMAIN CONTAINING PROTEIN	7	1832	35019	32014865	2	24.812	1.69e-05
Phylum IS	IS4	HAD FAMILY HYDROLASE	8	1832	17248	32014865	0	99.182	2.2e-16
Phylum IS	IS4	PLP DEPENDENT AMINOTRANSFERASE FAMILY PROTEIN	8	1832	27353	32014865	1	52.662	2.164e-11
Phylum IS	IS4	SGNH GDSL HYDROLASE FAMILY PROTEIN	8	1832	7372	32014865	0	270.79	2.2e-16
Phylum IS	IS4	ADHESIN	9	1832	3578	32014865	0	750.06	2.2e-16
Phylum IS	IS4	FUMARATE HYDRATASE	9	1832	6199	32014865	0	418.73	2.2e-16
Phylum IS	IS4	NADP FAD DEPENDENT OXIDOREDUCTASE	10	1832	42634	32014865	2	46.593	4.243e-10
Phylum IS	IS4	DIHYDROLIPOYL DEHYDROGENASE	11	1832	14941	32014865	0	239.15	2.2e-16
Phylum IS	IS4	CYSTEINE DESULFURASE	12	1832	13578	32014865	0	321.83	2.2e-16
Phylum IS	IS4	SOS RESPONSE ASSOCIATED PEPTIDASE	12	1832	3988	32014865	0	1202.9	2.2e-16
Phylum IS	IS4	PROLINE TRNA LIGASE	14	1832	9249	32014865	0	679.49	2.2e-16
Phylum IS	IS4	METHYL ACCEPTING CHEMOTAXIS PROTEIN	20	1832	44411	32014865	2	237.18	2.2e-16
Phylum IS	IS4	ACETYL COA C ACYLTRANSFERASE	23	1832	14067	32014865	0	1206.8	2.2e-16
Phylum IS	IS4	23 BISPHOSPHOGLYCERATE INDEPENDENT PHOSPHOGLYCERATE MUTASE	27	1832	4954	32014865	0	4935.7	2.2e-16
Phylum IS	IS4	ACYL COA DEHYDROGENASE	35	1832	61001	32014865	3	557.87	2.2e-16
Phylum IS	IS4	MFS TRANSPORTER	38	1832	300066	32014865	17	49.501	1.02e-10
Phylum IS	IS4	N ACETYLTRANSFERASE	46	1832	144627	32014865	8	335.38	2.2e-16
Phylum IS	IS4	THYMIDYLATE SYNTHASE	54	1832	7882	32014865	0	12267	2.2e-16
Phylum IS	IS4	SERINE HYDROLASE	72	1832	11521	32014865	0	14764	2.2e-16
Phylum IS	IS4	DNA BINDING RESPONSE REGULATOR	75	1832	152336	32014865	8	967.87	2.2e-16
Phylum IS	IS4	D ALANYL D ALANINE CARBOXYPEPTIDASE	203	1832	15461	32014865	0	82057	2.2e-16	707	10	50
Phylum IS	IS4	TETR ACRR FAMILY TRANSCRIPTIONAL REGULATOR	234	1832	114643	32014865	6	13956	2.2e-16	241	12	28
Phylum IS	IS481	NADPH DEPENDENT 24 DIENOYL COA REDUCTASE	3	5381	3480	32014865	0	19.915	0.0001767
Phylum IS	IS481	TYPE 1 GLUTAMINE AMIDOTRANSFERASE	5	5381	9489	32014865	1	14.519	0.002278
Phylum IS	IS481	ALKENE REDUCTASE	6	5381	6050	32014865	1	48.736	1.484e-10
Phylum IS	IS481	GLUTATHIONE DISULFIDE REDUCTASE	6	5381	4114	32014865	0	81.299	2.2e-16
Phylum IS	IS481	SGNH GDSL HYDROLASE FAMILY PROTEIN	6	5381	7372	32014865	1	36.516	5.826e-08
Phylum IS	IS481	GLUTAMATE TRNA LIGASE	7	5381	9739	32014865	1	35.072	1.176e-07
Phylum IS	IS481	NIF3 LIKE DINUCLEAR METAL CENTER HEXAMERIC PROTEIN	7	5381	7136	32014865	1	55.978	4.246e-12
Phylum IS	IS481	COPPER TRANSLOCATING P TYPE ATPASE	8	5381	8964	32014865	1	55.837	4.551e-12
Phylum IS	IS481	CYTOCHROME C OXIDASE SUBUNIT I	8	5381	5551	32014865	0	106.74	2.2e-16
Phylum IS	IS481	EXODEOXYRIBONUCLEASE III	9	5381	10984	32014865	1	55.304	5.915e-12
Phylum IS	IS481	EFFLUX RND TRANSPORTER PERIPLASMIC ADAPTOR SUBUNIT	10	5381	27371	32014865	4	12.647	0.005467
Phylum IS	IS481	EAMA FAMILY TRANSPORTER	11	5381	19893	32014865	3	34.974	1.234e-07
Phylum IS	IS481	GROUP II INTRON REVERSE TRANSCRIPTASE MATURASE	11	5381	6243	32014865	1	188.01	2.2e-16
Phylum IS	IS481	SIGMA 54 DEPENDENT FIS FAMILY TRANSCRIPTIONAL REGULATOR	11	5381	26872	32014865	4	18.568	0.0003358
Phylum IS	IS481	EAMA RHAT FAMILY TRANSPORTER	14	5381	39774	32014865	6	15.961	0.001155
Phylum IS	IS481	TRNA DIHYDROURIDINE SYNTHASE DUSB	14	5381	7186	32014865	1	269.74	2.2e-16
Phylum IS	IS481	TETR FAMILY TRANSCRIPTIONAL REGULATOR	18	5381	31057	32014865	5	62.333	1.865e-13
Phylum IS	IS481	RECOMBINASE FAMILY PROTEIN	26	5381	11084	32014865	1	620.98	2.2e-16
Phylum IS	IS481	KR DOMAIN CONTAINING PROTEIN	27	5381	35019	32014865	5	150.61	2.2e-16
Phylum IS	IS481	ATP BINDING PROTEIN	39	5381	43624	32014865	7	271.33	2.2e-16
Phylum IS	IS481	METHYL ACCEPTING CHEMOTAXIS PROTEIN	40	5381	44411	32014865	7	281.28	2.2e-16
Phylum IS	IS481	TETR ACRR FAMILY TRANSCRIPTIONAL REGULATOR	153	5381	114643	32014865	19	1802.5	2.2e-16
Phylum IS	IS481	8 AMINO 7 OXONONANOATE SYNTHASE	171	5381	7198	32014865	1	45118	2.2e-16
Phylum IS	IS481	NADP DEPENDENT OXIDOREDUCTASE	211	5381	71734	32014865	12	6299	2.2e-16
Phylum IS	IS481	MFS TRANSPORTER	323	5381	300066	32014865	50	2776.3	2.2e-16	334	5	24
Phylum IS	IS481	LYSR FAMILY TRANSCRIPTIONAL REGULATOR	337	5381	222733	32014865	37	4504.8	2.2e-16	337	5	1
Phylum IS	IS481	CYSTATHIONINE BETA LYASE	346	5381	4713	32014865	0	263364	2.2e-16	349	3	634
Phylum IS	IS481	DTDP GLUCOSE 46 DEHYDRATASE	348	5381	8490	32014865	1	151895	2.2e-16	348	2	636
Phylum IS	IS481	BACTERIOFERRITIN	349	5381	7258	32014865	1	177676	2.2e-16	349	2	1248
Phylum IS	IS481	DNA BINDING RESPONSE REGULATOR	352	5381	152336	32014865	25	7792.7	2.2e-16	364	5	39
Phylum IS	IS481	AMIDASE	356	5381	16921	32014865	2	80569	2.2e-16	356	3	543
Phylum IS	IS481	ABC TRANSPORTER ATP BINDING PROTEIN	573	5381	313790	32014865	52	9259.5	2.2e-16	585	7	1081
Phylum IS	IS5	ASPARTATE AMINOTRANSFERASE	3	5721	3225	32014865	0	20.357	0.0001432
Phylum IS	IS5	CHEMOTAXIS PROTEIN CHEV	3	5721	3799	32014865	0	15.851	0.001216
Phylum IS	IS5	FERREDOXIN NADP REDUCTASE	3	5721	3703	32014865	0	16.503	0.000894
Phylum IS	IS5	NA PI COTRANSPORTER FAMILY PROTEIN	3	5721	4553	32014865	0	11.737	0.008341
Phylum IS	IS5	PHOSPHOGLUCONATE DEHYDROGENASE NADP+ DEPENDENT DECARBOXYLATING	3	5721	4623	32014865	0	11.427	0.009626
Phylum IS	IS5	POLYPHOSPHATE KINASE 2	3	5721	3613	32014865	0	17.147	0.0006591
Phylum IS	IS5	TYPE VI SECRETION SYSTEM BASEPLATE SUBUNIT TSSF	3	5721	4401	32014865	0	12.446	0.006003
Phylum IS	IS5	ALKENE REDUCTASE	4	5721	6050	32014865	1	15.74	0.001282
Phylum IS	IS5	DEOXYRIBODIPYRIMIDINE PHOTO LYASE	4	5721	5585	32014865	0	18.034	0.0004329
Phylum IS	IS5	DIHYDROXYACETONE KINASE SUBUNIT DHAK	4	5721	3327	32014865	0	38.939	1.788e-08
Phylum IS	IS5	FUMARATE HYDRATASE	4	5721	6199	32014865	1	15.083	0.001747
Phylum IS	IS5	HEAVY METAL TRANSLOCATING P TYPE ATPASE	4	5721	6535	32014865	1	13.72	0.003313
Phylum IS	IS5	ZINC BINDING ALCOHOL DEHYDROGENASE FAMILY PROTEIN	4	5721	3823	32014865	0	32.151	4.863e-07
Phylum IS	IS5	ALPHA HYDROXY ACID OXIDIZING PROTEIN	5	5721	4582	32014865	0	42.619	2.965e-09
Phylum IS	IS5	CYTOCHROME UBIQUINOL OXIDASE SUBUNIT I	5	5721	8380	32014865	1	16.36	0.0009566
Phylum IS	IS5	PURINE PERMEASE	5	5721	5558	32014865	0	32.271	4.588e-07
Phylum IS	IS5	RNA BINDING TRANSCRIPTIONAL ACCESSORY PROTEIN	5	5721	6069	32014865	1	28.224	3.259e-06
Phylum IS	IS5	TYPE I RESTRICTION ENDONUCLEASE SUBUNIT R	5	5721	4399	32014865	0	45.087	8.866e-10
Phylum IS	IS5	UMP KINASE	5	5721	9012	32014865	1	14.248	0.002586
Phylum IS	IS5	CELL SURFACE PROTEIN	6	5721	4690	32014865	0	63.438	1.083e-13
Phylum IS	IS5	EXCINUCLEASE ABC SUBUNIT UVRA	6	5721	8849	32014865	1	24.652	1.825e-05
Phylum IS	IS5	FLAVODOXIN FAMILY PROTEIN	6	5721	12994	32014865	2	11.634	0.008748
Phylum IS	IS5	GLUCOSAMINE 6 PHOSPHATE DEAMINASE	6	5721	6072	32014865	1	44.436	1.22e-09
Phylum IS	IS5	GLUTATHIONE DEPENDENT FORMALDEHYDE DEHYDROGENASE	6	5721	3346	32014865	0	97.336	2.2e-16
Phylum IS	IS5	THREONINE TRNA LIGASE	6	5721	9519	32014865	1	21.693	7.557e-05
Phylum IS	IS5	TRNA DIHYDROURIDINE20 20A SYNTHASE DUSA	6	5721	4176	32014865	0	73.792	6.576e-16
Phylum IS	IS5	TYPE II 3 DEHYDROQUINATE DEHYDRATASE	6	5721	4014	32014865	0	77.614	2.2e-16
Phylum IS	IS5	DIAMINOPIMELATE DECARBOXYLASE	7	5721	9617	32014865	1	32.399	4.312e-07
Phylum IS	IS5	FIMBRIAL BIOGENESIS OUTER MEMBRANE USHER PROTEIN	7	5721	11209	32014865	2	24.886	1.631e-05
Phylum IS	IS5	SHLB FHAC HECB FAMILY HEMOLYSIN SECRETION ACTIVATION PROTEIN	7	5721	5353	32014865	0	76.169	2.2e-16
Phylum IS	IS5	ARGININE TRNA LIGASE	8	5721	9115	32014865	1	49.728	9.128e-11
Phylum IS	IS5	DTDP 4 DEHYDRORHAMNOSE 35 EPIMERASE	8	5721	5870	32014865	1	91.87	2.2e-16
Phylum IS	IS5	HELICASE	8	5721	8743	32014865	1	52.93	1.898e-11
Phylum IS	IS5	MONOOXYGENASE	8	5721	6925	32014865	1	73.722	6.807e-16
Phylum IS	IS5	S41 FAMILY PEPTIDASE	8	5721	4011	32014865	0	147.51	2.2e-16
Phylum IS	IS5	CARBAMOYL PHOSPHATE SYNTHASE LARGE SUBUNIT	9	5721	7464	32014865	1	87.88	2.2e-16
Phylum IS	IS5	FIC FAMILY PROTEIN	9	5721	4455	32014865	0	168.48	2.2e-16
Phylum IS	IS5	HELIX TURN HELIX DOMAIN CONTAINING PROTEIN	9	5721	22726	32014865	4	11.989	0.00742
Phylum IS	IS5	IMP DEHYDROGENASE	9	5721	9195	32014865	1	65.711	3.534e-14
Phylum IS	IS5	MOLECULAR CHAPERONE DNAJ	9	5721	13629	32014865	2	35.309	1.048e-07
Phylum IS	IS5	NUCLEOTIDE SUGAR DEHYDROGENASE	9	5721	4934	32014865	0	148.99	2.2e-16
Phylum IS	IS5	RECOMBINASE FAMILY PROTEIN	9	5721	11084	32014865	1	49.633	9.566e-11
Phylum IS	IS5	ATP DEPENDENT CLP PROTEASE PROTEOLYTIC SUBUNIT	10	5721	8703	32014865	1	91.445	2.2e-16
Phylum IS	IS5	DUF4102 DOMAIN CONTAINING PROTEIN	10	5721	6746	32014865	1	127.9	2.2e-16
Phylum IS	IS5	MULTIDRUG EFFLUX RND TRANSPORTER PERMEASE SUBUNIT	10	5721	9680	32014865	1	78.861	2.2e-16
Phylum IS	IS5	THYMIDYLATE SYNTHASE	10	5721	7882	32014865	1	104.5	2.2e-16
Phylum IS	IS5	23S RRNA ADENINE2030 N6 METHYLTRANSFERASE RLMJ	11	5721	4095	32014865	0	286.85	2.2e-16
Phylum IS	IS5	ASPARTATE AMINOTRANSFERASE FAMILY PROTEIN	11	5721	22986	32014865	4	23.075	3.895e-05
Phylum IS	IS5	M48 FAMILY PEPTIDASE	11	5721	10066	32014865	1	93.85	2.2e-16
Phylum IS	IS5	ACYL COA THIOESTERASE	12	5721	20602	32014865	3	37.491	3.623e-08
Phylum IS	IS5	GLYCEROPHOSPHORYL DIESTER PHOSPHODIESTERASE	12	5721	4523	32014865	0	308.47	2.2e-16
Phylum IS	IS5	MOLYBDOPTERIN MOLYBDENUMTRANSFERASE MOEA	12	5721	7736	32014865	1	162.5	2.2e-16
Phylum IS	IS5	SERINE PROTEASE	12	5721	15539	32014865	2	61.095	3.43e-13
Phylum IS	IS5	ADENYLOSUCCINATE LYASE	13	5721	9300	32014865	1	154.14	2.2e-16
Phylum IS	IS5	CATALASE	14	5721	8200	32014865	1	213.56	2.2e-16
Phylum IS	IS5	DUF72 DOMAIN CONTAINING PROTEIN	14	5721	6165	32014865	1	300.61	2.2e-16
Phylum IS	IS5	YDIU FAMILY PROTEIN	14	5721	4319	32014865	0	450.88	2.2e-16
Phylum IS	IS5	ATP BINDING PROTEIN	15	5721	43624	32014865	7	13.277	0.004074
Phylum IS	IS5	LIPOYL SYNTHASE	15	5721	7349	32014865	1	283.96	2.2e-16
Phylum IS	IS5	PHOH FAMILY PROTEIN	15	5721	9835	32014865	1	198.74	2.2e-16
Phylum IS	IS5	HOMOSERINE O ACETYLTRANSFERASE	16	5721	3798	32014865	0	686.92	2.2e-16
Phylum IS	IS5	CARBOXYMUCONOLACTONE DECARBOXYLASE FAMILY PROTEIN	17	5721	16778	32014865	2	130.26	2.2e-16
Phylum IS	IS5	CLASS II FUMARATE HYDRATASE	17	5721	7342	32014865	1	373.2	2.2e-16
Phylum IS	IS5	PLP DEPENDENT AMINOTRANSFERASE FAMILY PROTEIN	18	5721	27353	32014865	4	70.081	4.102e-15
Phylum IS	IS5	DTDP GLUCOSE 46 DEHYDRATASE	20	5721	8490	32014865	1	447.72	2.2e-16
Phylum IS	IS5	TONB DEPENDENT SIDEROPHORE RECEPTOR	20	5721	21903	32014865	3	131.64	2.2e-16
Phylum IS	IS5	SULP FAMILY INORGANIC ANION TRANSPORTER	25	5721	8300	32014865	1	740.27	2.2e-16
Phylum IS	IS5	NADP SPECIFIC GLUTAMATE DEHYDROGENASE	28	5721	3845	32014865	0	2145.3	2.2e-16
Phylum IS	IS5	ATP DEPENDENT HELICASE	29	5721	28674	32014865	5	221.16	2.2e-16
Phylum IS	IS5	ACYL COA DEHYDROGENASE	31	5721	61001	32014865	10	73.682	6.941e-16
Phylum IS	IS5	METHYL ACCEPTING CHEMOTAXIS PROTEIN	31	5721	44411	32014865	7	133.24	2.2e-16
Phylum IS	IS5	GLUTAMINE FRUCTOSE 6 PHOSPHATE TRANSAMINASE ISOMERIZING	37	5721	6926	32014865	1	2042.5	2.2e-16
Phylum IS	IS5	ALDO KETO REDUCTASE	40	5721	36858	32014865	6	336.3	2.2e-16
Phylum IS	IS5	TYPE VI SECRETION SYSTEM TIP PROTEIN VGRG	40	5721	9345	32014865	1	1739.9	2.2e-16
Phylum IS	IS5	DNA BINDING RESPONSE REGULATOR	41	5721	152336	32014865	27	13.844	0.003126
Phylum IS	IS5	NADP DEPENDENT ALCOHOL DEHYDROGENASE	42	5721	9255	32014865	1	1945.3	2.2e-16
Phylum IS	IS5	OXIDOREDUCTASE	42	5721	58274	32014865	10	190.09	2.2e-16
Phylum IS	IS5	ALPHA BETA HYDROLASE	43	5721	126680	32014865	22	36.347	6.325e-08
Phylum IS	IS5	XRE FAMILY TRANSCRIPTIONAL REGULATOR	44	5721	81055	32014865	14	119.31	2.2e-16
Phylum IS	IS5	BIFUNCTIONAL HYDROXYMETHYLPYRIMIDINE KINASE PHOSPHOMETHYLPYRIMIDINE KINASE	50	5721	7698	32014865	1	3385.7	2.2e-16
Phylum IS	IS5	TETR ACRR FAMILY TRANSCRIPTIONAL REGULATOR	50	5721	114643	32014865	20	84.263	2.2e-16
Phylum IS	IS5	GLUTAMATE 1 SEMIALDEHYDE 21 AMINOMUTASE	58	5721	8000	32014865	1	4400.3	2.2e-16
Phylum IS	IS5	TRNA N6 ISOPENTENYL ADENOSINE37 C2 METHYLTHIOTRANSFERASE MIAB	60	5721	7289	32014865	1	5192.7	2.2e-16
Phylum IS	IS5	METALLOPROTEASE TLDD	63	5721	3975	32014865	0	10637	2.2e-16
Phylum IS	IS5	GNTP FAMILY PERMEASE	65	5721	3981	32014865	0	11304	2.2e-16
Phylum IS	IS5	16S RRNA URACIL1498 N3 METHYLTRANSFERASE	67	5721	7746	32014865	1	6096.1	2.2e-16
Phylum IS	IS5	GROUP II INTRON REVERSE TRANSCRIPTASE MATURASE	67	5721	6243	32014865	1	7610.1	2.2e-16
Phylum IS	IS5	NADP DEPENDENT OXIDOREDUCTASE	68	5721	71734	32014865	12	469.06	2.2e-16
Phylum IS	IS5	ACETOLACTATE SYNTHASE LARGE SUBUNIT BIOSYNTHETIC TYPE	70	5721	4450	32014865	0	11716	2.2e-16
Phylum IS	IS5	TRNA ADENOSINE37 N6 DIMETHYLALLYLTRANSFERASE MIAA	71	5721	8334	32014865	1	6355.1	2.2e-16
Phylum IS	IS5	ASNC FAMILY TRANSCRIPTIONAL REGULATOR	72	5721	4354	32014865	0	12668	2.2e-16
Phylum IS	IS5	TIGR00730 FAMILY ROSSMAN FOLD PROTEIN	72	5721	7144	32014865	1	7661.4	2.2e-16
Phylum IS	IS5	DNA INTERNALIZATION RELATED COMPETENCE PROTEIN COMEC REC2	73	5721	3392	32014865	0	16715	2.2e-16
Phylum IS	IS5	TRNA DIHYDROURIDINE SYNTHASE DUSB	75	5721	7186	32014865	1	8267.6	2.2e-16
Phylum IS	IS5	ALANINE RACEMASE	78	5721	11902	32014865	2	5305.8	2.2e-16
Phylum IS	IS5	ENERGY DEPENDENT TRANSLATIONAL THROTTLE PROTEIN ETTA	78	5721	5151	32014865	0	12546	2.2e-16
Phylum IS	IS5	PHOSPHOGLUCONATE DEHYDRATASE	78	5721	3422	32014865	0	18894	2.2e-16
Phylum IS	IS5	GAMMA GLUTAMYLTRANSFERASE	79	5721	6927	32014865	1	9528.4	2.2e-16
Phylum IS	IS5	EFFLUX RND TRANSPORTER PERIPLASMIC ADAPTOR SUBUNIT	85	5721	27371	32014865	4	2577.7	2.2e-16
Phylum IS	IS5	DNA CYTOSINE METHYLTRANSFERASE	99	5721	4962	32014865	0	20926	2.2e-16
Phylum IS	IS5	LYSR FAMILY TRANSCRIPTIONAL REGULATOR	115	5721	222733	32014865	39	278.4	2.2e-16
Phylum IS	IS5	TONB DEPENDENT RECEPTOR	124	5721	47268	32014865	8	3086.4	2.2e-16
Phylum IS	IS5	GDP MANNOSE 46 DEHYDRATASE	185	5721	4502	32014865	0	78479	2.2e-16
Phylum IS	IS5	MFS TRANSPORTER	190	5721	300066	32014865	53	671	2.2e-16
Phylum IS	IS5	KR DOMAIN CONTAINING PROTEIN	214	5721	35019	32014865	6	13215	2.2e-16
Phylum IS	IS5	ARAC FAMILY TRANSCRIPTIONAL REGULATOR	522	5721	101028	32014865	18	25650	2.2e-16	548	12	15
Phylum IS	IS6	A G SPECIFIC ADENINE GLYCOSYLASE	1	431	5603	32014865	0	22.609	4.872e-05
Phylum IS	IS6	ALPHA AMYLASE	1	431	7490	32014865	0	15.997	0.001136
Phylum IS	IS6	ALPHA GLUCOSIDASE	1	431	6660	32014865	0	18.44	0.0003568
Phylum IS	IS6	NUCLEOTIDE SUGAR DEHYDROGENASE	1	431	4934	32014865	0	26.176	8.76e-06
Phylum IS	IS6	POLYAMINE ABC TRANSPORTER SUBSTRATE BINDING PROTEIN	1	431	3419	32014865	0	39.441	1.4e-08
Phylum IS	IS6	5 3 NUCLEOTIDASE SURE	2	431	4155	32014865	0	134.44	2.2e-16
Phylum IS	IS6	ACETYL COA C ACYLTRANSFERASE	2	431	14067	32014865	0	34.458	1.586e-07
Phylum IS	IS6	BIFUNCTIONAL DIGUANYLATE CYCLASE PHOSPHODIESTERASE	2	431	6939	32014865	0	77.443	2.2e-16
Phylum IS	IS6	GLUTATHIONE DEPENDENT FORMALDEHYDE DEHYDROGENASE	2	431	3346	32014865	0	168.8	2.2e-16
Phylum IS	IS6	PILZ DOMAIN CONTAINING PROTEIN	2	431	5639	32014865	0	97.048	2.2e-16
Phylum IS	IS6	SIGMA 54 DEPENDENT FIS FAMILY TRANSCRIPTIONAL REGULATOR	2	431	26872	32014865	0	14.768	0.002026
Phylum IS	IS6	THREONINE SYNTHASE	2	431	9148	32014865	0	56.928	2.662e-12
Phylum IS	IS6	SULP FAMILY INORGANIC ANION TRANSPORTER	3	431	8300	32014865	0	148.23	2.2e-16
Phylum IS	IS6	3 OXOACYL ACP REDUCTASE	4	431	16245	32014865	0	129.52	2.2e-16
Phylum IS	IS6	AMINO ACID PERMEASE	4	431	34479	32014865	0	53.367	1.531e-11
Phylum IS	IS6	CATION:PROTON ANTIPORTER	4	431	9421	32014865	0	234.28	2.2e-16
Phylum IS	IS6	TYPE VI SECRETION SYSTEM TIP PROTEIN VGRG	4	431	9345	32014865	0	236.31	2.2e-16
Phylum IS	IS6	AUTOTRANSPORTER OUTER MEMBRANE BETA BARREL DOMAIN CONTAINING PROTEIN	5	431	6091	32014865	0	582.68	2.2e-16
Phylum IS	IS6	DNA BINDING RESPONSE REGULATOR	6	431	152336	32014865	2	15	0.001817
Phylum IS	IS6	NADP FAD DEPENDENT OXIDOREDUCTASE	6	431	42634	32014865	0	101.17	2.2e-16
Phylum IS	IS6	AMIDOHYDROLASE	7	431	41557	32014865	0	145.89	2.2e-16
Phylum IS	IS6	ATP BINDING PROTEIN	8	431	43624	32014865	0	183.68	2.2e-16
Phylum IS	IS6	GROUP II INTRON REVERSE TRANSCRIPTASE MATURASE	10	431	6243	32014865	0	2283.1	2.2e-16
Phylum IS	IS6	METHYL ACCEPTING CHEMOTAXIS PROTEIN	11	431	44411	32014865	0	352.86	2.2e-16
Phylum IS	IS6	RECOMBINASE FAMILY PROTEIN	57	431	11084	32014865	0	38064	2.2e-16
Phylum IS	IS607	ALANINE GLYOXYLATE AMINOTRANSFERASE FAMILY PROTEIN	2	181	3397	32014865	0	403.89	2.2e-16
Phylum IS	IS607	EXCINUCLEASE ABC SUBUNIT UVRA	2	181	8849	32014865	0	150.31	2.2e-16
Phylum IS	IS607	HISTIDINE TRNA LIGASE	2	181	9148	32014865	0	145.15	2.2e-16
Phylum IS	IS607	LIPOYL SYNTHASE	2	181	7349	32014865	0	182.56	2.2e-16
Phylum IS	IS607	METHYLMALONATE SEMIALDEHYDE DEHYDROGENASE COA ACYLATING	2	181	6661	32014865	0	202.21	2.2e-16
Phylum IS	IS607	NADP FAD DEPENDENT OXIDOREDUCTASE	2	181	42634	32014865	0	25.39	1.279e-05
Phylum IS	IS607	PROLINE TRNA LIGASE	2	181	9249	32014865	0	143.48	2.2e-16
Phylum IS	IS607	ATP BINDING PROTEIN	5	181	43624	32014865	0	178.28	2.2e-16
Phylum IS	IS607	MFS TRANSPORTER	5	181	300066	32014865	1	12.52	0.005798
Phylum IS	IS607	ASPARTATE AMINOTRANSFERASE FAMILY PROTEIN	6	181	22986	32014865	0	513.15	2.2e-16
Phylum IS	IS607	MERR FAMILY DNA BINDING TRANSCRIPTIONAL REGULATOR	50	181	9331	32014865	0	73713	2.2e-16	98	10	69
Phylum IS	IS630	30S RIBOSOMAL PROTEIN S12 METHYLTHIOTRANSFERASE RIMO	1	581	4994	32014865	0	18.214	0.0003973
Phylum IS	IS630	ENERGY DEPENDENT TRANSLATIONAL THROTTLE PROTEIN ETTA	1	581	5151	32014865	0	17.548	0.000545
Phylum IS	IS630	GLUTATHIONE DEPENDENT FORMALDEHYDE DEHYDROGENASE	1	581	3346	32014865	0	29	2.24e-06
Phylum IS	IS630	PHOSPHOENOLPYRUVATE SYNTHASE	1	581	5383	32014865	0	16.637	0.0008394
Phylum IS	IS630	RNA HELICASE	1	581	4823	32014865	0	18.989	0.0002749
Phylum IS	IS630	UNDECAPRENYL DIPHOSPHATE PHOSPHATASE	1	581	5843	32014865	0	15.045	0.001779
Phylum IS	IS630	3 ISOPROPYLMALATE DEHYDRATASE LARGE SUBUNIT	2	581	8308	32014865	0	45.195	8.409e-10
Phylum IS	IS630	5 CARBOXYAMINOIMIDAZOLE RIBONUCLEOTIDE MUTASE	2	581	8237	32014865	0	45.648	6.737e-10
Phylum IS	IS630	ATPASE	2	581	21984	32014865	0	12.805	0.005078
Phylum IS	IS630	CALCIUM BINDING PROTEIN	2	581	3457	32014865	0	119.16	2.2e-16
Phylum IS	IS630	CATALASE	2	581	8200	32014865	0	45.887	5.993e-10
Phylum IS	IS630	CYTOCHROME P450	2	581	19732	32014865	0	15.004	0.001814
Phylum IS	IS630	DICARBOXYLATE AMINO ACID:CATION SYMPORTER	2	581	7992	32014865	0	47.274	3.04e-10
Phylum IS	IS630	DUF4102 DOMAIN CONTAINING PROTEIN	2	581	6746	32014865	0	57.376	2.136e-12
Phylum IS	IS630	L SERINE AMMONIA LYASE	2	581	7500	32014865	0	50.86	5.24e-11
Phylum IS	IS630	MOXR FAMILY ATPASE	2	581	11467	32014865	0	30.748	9.606e-07
Phylum IS	IS630	MUREIN BIOSYNTHESIS INTEGRAL MEMBRANE PROTEIN MURJ	2	581	5752	32014865	0	68.587	8.565e-15
Phylum IS	IS630	NAD DEPENDENT SUCCINATE SEMIALDEHYDE DEHYDROGENASE	2	581	9734	32014865	0	37.504	3.6e-08
Phylum IS	IS630	POLYSACCHARIDE BIOSYNTHESIS PROTEIN	2	581	11690	32014865	0	30.025	1.363e-06
Phylum IS	IS630	RLUA FAMILY PSEUDOURIDINE SYNTHASE	2	581	14319	32014865	0	23.222	3.629e-05
Phylum IS	IS630	S9 FAMILY PEPTIDASE	2	581	12421	32014865	0	27.841	3.923e-06
Phylum IS	IS630	SAM DEPENDENT DNA METHYLTRANSFERASE	2	581	3529	32014865	0	116.58	2.2e-16
Phylum IS	IS630	SINGLE STRANDED DNA BINDING PROTEIN	2	581	14586	32014865	0	22.671	4.73e-05
Phylum IS	IS630	SOS RESPONSE ASSOCIATED PEPTIDASE	2	581	3988	32014865	0	102.28	2.2e-16
Phylum IS	IS630	VWA DOMAIN CONTAINING PROTEIN	2	581	18018	32014865	0	17.059	0.0006872
Phylum IS	IS630	YDIU FAMILY PROTEIN	2	581	4319	32014865	0	93.856	2.2e-16
Phylum IS	IS630	AMIDASE	3	581	16921	32014865	0	46.98	3.51e-10
Phylum IS	IS630	AMIDOHYDROLASE	3	581	41557	32014865	0	13.306	0.004019
Phylum IS	IS630	ASPARTATE AMINOTRANSFERASE FAMILY PROTEIN	3	581	22986	32014865	0	31.816	5.722e-07
Phylum IS	IS630	ENDONUCLEASE	3	581	13038	32014865	0	64.201	7.434e-14
Phylum IS	IS630	HEAVY METAL TRANSLOCATING P TYPE ATPASE	3	581	6535	32014865	0	139.23	2.2e-16
Phylum IS	IS630	LACI FAMILY DNA BINDING TRANSCRIPTIONAL REGULATOR	3	581	12337	32014865	0	68.474	9.056e-15
Phylum IS	IS630	PEROXIREDOXIN	3	581	19013	32014865	0	40.641	7.792e-09
Phylum IS	IS630	RECOMBINASE FAMILY PROTEIN	3	581	11084	32014865	0	77.466	2.2e-16
Phylum IS	IS630	ALDO KETO REDUCTASE	4	581	36858	32014865	0	32.948	3.304e-07
Phylum IS	IS630	ATP DEPENDENT RNA HELICASE HRPA	4	581	4051	32014865	0	416.14	2.2e-16
Phylum IS	IS630	CHEMOTAXIS PROTEIN CHEA	4	581	5946	32014865	0	278.66	2.2e-16
Phylum IS	IS630	DIOXYGENASE	4	581	4501	32014865	0	373.02	2.2e-16
Phylum IS	IS630	FKBM FAMILY METHYLTRANSFERASE	4	581	3905	32014865	0	432.27	2.2e-16
Phylum IS	IS630	GLYCOSIDE HYDROLASE FAMILY 1 PROTEIN	4	581	6487	32014865	0	254.15	2.2e-16
Phylum IS	IS630	PREPROTEIN TRANSLOCASE SUBUNIT SECA	4	581	5542	32014865	0	300.09	2.2e-16
Phylum IS	IS630	ATP DEPENDENT HELICASE	6	581	28674	32014865	0	114.2	2.2e-16
Phylum IS	IS630	PENICILLIN BINDING PROTEIN 1A	7	581	4986	32014865	0	1041.2	2.2e-16
Phylum IS	IS630	SULFATE ADENYLYLTRANSFERASE SUBUNIT CYSD	7	581	3327	32014865	0	1572.9	2.2e-16
Phylum IS	IS630	METHYL ACCEPTING CHEMOTAXIS PROTEIN	10	581	44411	32014865	0	206.17	2.2e-16
Phylum IS	IS630	TYPE VI SECRETION SYSTEM TIP PROTEIN VGRG	10	581	9345	32014865	0	1119.2	2.2e-16
Phylum IS	IS630	MOLECULAR CHAPERONE HTPG	11	581	5768	32014865	0	2221.7	2.2e-16
Phylum IS	IS630	POLYAMINE ABC TRANSPORTER ATP BINDING PROTEIN	15	581	3874	32014865	0	6157.4	2.2e-16
Phylum IS	IS630	GROUP II INTRON REVERSE TRANSCRIPTASE MATURASE	21	581	6243	32014865	0	7407.5	2.2e-16
Phylum IS	IS630	HELIX TURN HELIX DOMAIN CONTAINING PROTEIN	23	581	22726	32014865	0	2377.5	2.2e-16
Phylum IS	IS630	NADP DEPENDENT ALCOHOL DEHYDROGENASE	107	581	9255	32014865	0	113456	2.2e-16	110	3
Phylum IS	IS630	HYPOTHETICAL PROTEIN	151	581	6209761	32014865	112	20.669	0.0001233
Phylum IS	IS66	HYDROGENASE	1	399	4912	32014865	0	28.715	2.571e-06
Phylum IS	IS66	AMINO ACID PERMEASE	2	399	34479	32014865	0	11.419	0.009664
Phylum IS	IS66	DNA CYTOSINE METHYLTRANSFERASE	2	399	4962	32014865	0	120.83	2.2e-16
Phylum IS	IS66	DUF4102 DOMAIN CONTAINING PROTEIN	2	399	6746	32014865	0	86.86	2.2e-16
Phylum IS	IS66	DUF945 DOMAIN CONTAINING PROTEIN	2	399	4706	32014865	0	127.82	2.2e-16
Phylum IS	IS66	XANTHINE DEHYDROGENASE FAMILY PROTEIN MOLYBDOPTERIN BINDING SUBUNIT	2	399	6750	32014865	0	86.804	2.2e-16
Phylum IS	IS66	COPPER TRANSLOCATING P TYPE ATPASE	3	399	8964	32014865	0	148.18	2.2e-16
Phylum IS	IS66	SIGMA 54 DEPENDENT FIS FAMILY TRANSCRIPTIONAL REGULATOR	3	399	26872	32014865	0	42.095	3.83e-09
Phylum IS	IS66	TONB DEPENDENT RECEPTOR	3	399	47268	32014865	0	19.585	0.0002069
Phylum IS	IS66	ATP GRASP DOMAIN CONTAINING PROTEIN	4	399	4498	32014865	0	548.95	2.2e-16
Phylum IS	IS66	DIVALENT METAL CATION TRANSPORTER	4	399	7976	32014865	0	302.93	2.2e-16
Phylum IS	IS66	ATP BINDING PROTEIN	5	399	43624	32014865	0	72.14	1.486e-15
Phylum IS	IS66	DNA BINDING PROTEIN	7	399	38935	32014865	0	171.88	2.2e-16
Phylum IS	IS66	LYSR FAMILY TRANSCRIPTIONAL REGULATOR	10	399	222733	32014865	2	36.679	5.38e-08
Phylum IS	IS66	METHYL ACCEPTING CHEMOTAXIS PROTEIN	10	399	44411	32014865	0	314.49	2.2e-16
Phylum IS	IS66	MFS TRANSPORTER	10	399	300066	32014865	3	20.446	0.0001372
Phylum IS	IS66	3 METHYL 2 OXOBUTANOATE HYDROXYMETHYLTRANSFERASE	15	399	7381	32014865	0	4647.5	2.2e-16
Phylum IS	IS66	GROUP II INTRON REVERSE TRANSCRIPTASE MATURASE	52	399	6243	32014865	0	60802	2.2e-16
Phylum IS	IS66	RECOMBINASE FAMILY PROTEIN	56	399	11084	32014865	0	39420	2.2e-16
Phylum IS	IS66	HYPOTHETICAL PROTEIN	117	399	6209761	32014865	77	31.348	7.179e-07
Phylum IS	IS701	ATP DEPENDENT CLP PROTEASE ATP BINDING SUBUNIT	1	294	6963	32014865	0	27.309	5.071e-06
Phylum IS	IS701	DNA GYRASE SUBUNIT A	1	294	7344	32014865	0	25.699	1.103e-05
Phylum IS	IS701	ISCS SUBFAMILY CYSTEINE DESULFURASE	1	294	3946	32014865	0	51.078	4.709e-11
Phylum IS	IS701	ACETATE COA LIGASE	2	294	5967	32014865	0	137.13	2.2e-16
Phylum IS	IS701	ELONGATION FACTOR G	2	294	11444	32014865	0	67.86	1.226e-14
Phylum IS	IS701	NADP DEPENDENT MALIC ENZYME	2	294	5303	32014865	0	155.26	2.2e-16
Phylum IS	IS701	NON RIBOSOMAL PEPTIDE SYNTHETASE	2	294	10967	32014865	0	71.138	2.435e-15
Phylum IS	IS701	PDZ DOMAIN CONTAINING PROTEIN	2	294	12664	32014865	0	60.6	4.375e-13
Phylum IS	IS701	SERINE HYDROXYMETHYLTRANSFERASE	2	294	10647	32014865	0	73.503	7.584e-16
Phylum IS	IS701	VALINE TRNA LIGASE	2	294	8954	32014865	0	88.832	2.2e-16
Phylum IS	IS701	GROUP II INTRON REVERSE TRANSCRIPTASE MATURASE	3	294	6243	32014865	0	298.89	2.2e-16
Phylum IS	IS701	DNA BINDING RESPONSE REGULATOR	5	294	152336	32014865	1	18.229	0.0003946
Phylum IS	IS701	PAS DOMAIN S BOX PROTEIN	6	294	23137	32014865	0	308.91	2.2e-16
Phylum IS	IS701	METHIONINE TRNA LIGASE	7	294	9327	32014865	0	1089.6	2.2e-16
Phylum IS	IS701	HYPOTHETICAL PROTEIN	210	294	6209761	32014865	57	478.74	2.2e-16
Phylum IS	IS91	ATP DEPENDENT DNA HELICASE	1	203	8397	32014865	0	33.501	2.525e-07
Phylum IS	IS91	ATPASE AAA	2	203	10647	32014865	0	109.54	2.2e-16
Phylum IS	IS91	CATION TRANSPORTER	2	203	18681	32014865	0	59.185	8.777e-13
Phylum IS	IS91	TRANSCRIPTION REPAIR COUPLING FACTOR	2	203	8406	32014865	0	140.78	2.2e-16
Phylum IS	IS91	CBS DOMAIN CONTAINING PROTEIN	3	203	20510	32014865	0	124.81	2.2e-16
Phylum IS	IS91	CONJUGAL TRANSFER PROTEIN TRAG	3	203	3905	32014865	0	704.05	2.2e-16
Phylum IS	IS91	RECOMBINASE FAMILY PROTEIN	4	203	11084	32014865	0	430.81	2.2e-16
Phylum IS	IS91	SITE SPECIFIC TYROSINE RECOMBINASE XERD	136	203	5191	32014865	0	655494	2.2e-16
Phylum IS	IS982	50S RIBOSOMAL PROTEIN L13	2	195	9051	32014865	0	135.8	2.2e-16
Phylum IS	IS982	BRANCHED CHAIN AMINO ACID TRANSPORT SYSTEM II CARRIER PROTEIN	2	195	4909	32014865	0	256.88	2.2e-16
Phylum IS	IS982	DNA POLYMERASE III SUBUNIT EPSILON	2	195	8295	32014865	0	148.88	2.2e-16
Phylum IS	IS982	LACI FAMILY TRANSCRIPTIONAL REGULATOR	2	195	35022	32014865	0	29.624	1.656e-06
Phylum IS	IS982	THIOREDOXIN FAMILY PROTEIN	2	195	4672	32014865	0	270.3	2.2e-16
Phylum IS	IS982	EXCINUCLEASE ABC SUBUNIT UVRA	3	195	8849	32014865	0	317.08	2.2e-16
Phylum IS	IS982	PHENYLALANINE TRNA LIGASE SUBUNIT ALPHA	3	195	8890	32014865	0	315.57	2.2e-16
Phylum IS	IS982	RESTRICTION ENDONUCLEASE	3	195	7070	32014865	0	399.76	2.2e-16
Phylum IS	IS982	LEUCINE TRNA LIGASE	4	195	9043	32014865	0	553.48	2.2e-16
Phylum IS	IS982	SITE SPECIFIC DNA METHYLTRANSFERASE	4	195	7158	32014865	0	703.23	2.2e-16
Phylum IS	IS982	ATP DEPENDENT CLP PROTEASE ATP BINDING SUBUNIT	10	195	6963	32014865	0	4441.4	2.2e-16
Phylum IS	IS982	AMINO ACID PERMEASE	13	195	34479	32014865	0	1460	2.2e-16
Phylum IS	IS982	S9 FAMILY PEPTIDASE	14	195	12421	32014865	0	4776.8	2.2e-16
Phylum IS	IS982	TRNA 2 THIOURIDINE34 SYNTHASE MNMA	22	195	8475	32014865	0	16729	2.2e-16
Phylum IS	IS982	HYPOTHETICAL PROTEIN	79	195	6209761	32014865	37	63.805	9.034e-14
Phylum IS	ISAs1	EXODEOXYRIBONUCLEASE VII LARGE SUBUNIT	2	103	7802	32014865	0	304.76	2.2e-16
Phylum IS	ISAs1	GDP MANNOSE 46 DEHYDRATASE	2	103	4502	32014865	0	533.75	2.2e-16
Phylum IS	ISAs1	GROUP II INTRON REVERSE TRANSCRIPTASE MATURASE	2	103	6243	32014865	0	382.78	2.2e-16
Phylum IS	ISAs1	SULP FAMILY INORGANIC ANION TRANSPORTER	2	103	8300	32014865	0	286.02	2.2e-16
Phylum IS	ISAs1	ALANINE TRNA LIGASE	4	103	8878	32014865	0	1062.6	2.2e-16
Phylum IS	ISAs1	COA TRANSFERASE SUBUNIT A	5	103	4383	32014865	0	3358.8	2.2e-16
Phylum IS	ISAs1	DEOXYRIBODIPYRIMIDINE PHOTO LYASE	5	103	5585	32014865	0	2632.4	2.2e-16
Phylum IS	ISAs1	30S RIBOSOMAL PROTEIN S2	6	103	8987	32014865	0	2328.9	2.2e-16
Phylum IS	ISAs1	GLUTAMATE SYNTHASE LARGE SUBUNIT	6	103	5271	32014865	0	3984.9	2.2e-16
Phylum IS	ISAs1	HYPOTHETICAL PROTEIN	56	103	6209761	32014865	19	84.146	2.2e-16
Phylum IS	ISKra4	ISCS SUBFAMILY CYSTEINE DESULFURASE	1	287	3946	32014865	0	52.413	2.445e-11
Phylum IS	ISKra4	ATP BINDING PROTEIN	8	287	43624	32014865	0	288.01	2.2e-16
Phylum IS	ISKra4	GROUP II INTRON REVERSE TRANSCRIPTASE MATURASE	70	287	6243	32014865	0	138989	2.2e-16
Phylum IS	ISKra4	RECOMBINASE FAMILY PROTEIN	184	287	11084	32014865	0	408021	2.2e-16
Phylum IS	ISL3	ATP DEPENDENT CLP PROTEASE ATP BINDING SUBUNIT	2	1642	6963	32014865	0	15.093	0.001739
Phylum IS	ISL3	BIFUNCTIONAL DIGUANYLATE CYCLASE PHOSPHODIESTERASE	2	1642	6939	32014865	0	15.168	0.001679
Phylum IS	ISL3	CLASS II FUMARATE HYDRATASE	2	1642	7342	32014865	0	13.977	0.002936
Phylum IS	ISL3	DNA HELICASE RECQ	2	1642	5889	32014865	0	19.061	0.0002656
Phylum IS	ISL3	GLYOXALASE BLEOMYCIN RESISTANCE DIOXYGENASE FAMILY PROTEIN	2	1642	4799	32014865	0	24.954	1.579e-05
Phylum IS	ISL3	L LACTATE DEHYDROGENASE	2	1642	4690	32014865	0	25.697	1.104e-05
Phylum IS	ISL3	PREPROTEIN TRANSLOCASE SUBUNIT SECA	2	1642	5542	32014865	0	20.681	0.0001226
Phylum IS	ISL3	QUINONE OXIDOREDUCTASE	2	1642	6801	32014865	0	15.609	0.001364
Phylum IS	ISL3	URACIL PHOSPHORIBOSYLTRANSFERASE	2	1642	8052	32014865	0	12.18	0.006792
Phylum IS	ISL3	30S RIBOSOMAL PROTEIN S12 METHYLTHIOTRANSFERASE RIMO	3	1642	4994	32014865	0	58.645	1.145e-12
Phylum IS	ISL3	DNA POLYMERASE IV	3	1642	8829	32014865	0	28.594	2.726e-06
Phylum IS	ISL3	DNA PRIMASE	3	1642	12455	32014865	0	17.419	0.0005794
Phylum IS	ISL3	GLUTATHIONE PEROXIDASE	3	1642	8252	32014865	0	31.308	7.323e-07
Phylum IS	ISL3	GTPASE HFLX	3	1642	8391	32014865	0	30.619	1.022e-06
Phylum IS	ISL3	MERR FAMILY DNA BINDING TRANSCRIPTIONAL REGULATOR	3	1642	9331	32014865	0	26.512	7.451e-06
Phylum IS	ISL3	METHIONINE TRNA LIGASE	3	1642	9327	32014865	0	26.528	7.395e-06
Phylum IS	ISL3	NAD DEPENDENT SUCCINATE SEMIALDEHYDE DEHYDROGENASE	3	1642	9734	32014865	0	25	1.544e-05
Phylum IS	ISL3	TYPE I GLYCERALDEHYDE 3 PHOSPHATE DEHYDROGENASE	3	1642	8417	32014865	0	30.493	1.087e-06
Phylum IS	ISL3	DNA MISMATCH REPAIR PROTEIN MUTS	4	1642	9780	32014865	0	48.66	1.541e-10
Phylum IS	ISL3	FIC FAMILY PROTEIN	4	1642	4455	32014865	0	124.09	2.2e-16
Phylum IS	ISL3	NAD+ SYNTHASE	4	1642	4980	32014865	0	109.44	2.2e-16
Phylum IS	ISL3	SAM DEPENDENT DNA METHYLTRANSFERASE	4	1642	3529	32014865	0	160.59	2.2e-16
Phylum IS	ISL3	UTP GLUCOSE 1 PHOSPHATE URIDYLYLTRANSFERASE	4	1642	10293	32014865	0	45.543	7.093e-10
Phylum IS	ISL3	ACETYL COA C ACYLTRANSFERASE	5	1642	14067	32014865	0	50.573	6.032e-11
Phylum IS	ISL3	ALPHA GLUCOSIDASE	5	1642	6660	32014865	0	126.58	2.2e-16
Phylum IS	ISL3	GROUP II INTRON REVERSE TRANSCRIPTASE MATURASE	5	1642	6243	32014865	0	136.27	2.2e-16
Phylum IS	ISL3	EXCINUCLEASE ABC SUBUNIT UVRA	6	1642	8849	32014865	0	134.96	2.2e-16
Phylum IS	ISL3	ISOVALERYL COA DEHYDROGENASE	6	1642	4084	32014865	0	318.52	2.2e-16
Phylum IS	ISL3	M48 FAMILY PEPTIDASE	6	1642	10066	32014865	0	116	2.2e-16
Phylum IS	ISL3	ARSENATE REDUCTASE GLUTAREDOXIN	8	1642	5703	32014865	0	403.66	2.2e-16
Phylum IS	ISL3	RECOMBINASE FAMILY PROTEIN	10	1642	11084	32014865	0	310.78	2.2e-16
Phylum IS	ISL3	YNFA FAMILY PROTEIN	11	1642	3550	32014865	0	1273	2.2e-16
Phylum IS	ISL3	SIGNAL PEPTIDASE II	12	1642	3538	32014865	0	1523.2	2.2e-16
Phylum IS	ISL3	MEMBRANE PROTEIN	23	1642	215732	32014865	11	25.391	1.279e-05
Phylum IS	ISL3	ABC TRANSPORTER ATP BINDING PROTEIN	27	1642	313790	32014865	16	14.541	0.002254
Phylum IS	ISL3	LYSE FAMILY TRANSLOCATOR	35	1642	17399	32014865	0	2547.7	2.2e-16
Phylum IS	ISL3	PYRIDINE NUCLEOTIDE DISULFIDE OXIDOREDUCTASE	37	1642	8203	32014865	0	6192.6	2.2e-16
Phylum IS	ISL3	PEPTIDE ABC TRANSPORTER SUBSTRATE BINDING PROTEIN	42	1642	17343	32014865	0	3696.3	2.2e-16
Phylum IS	ISL3	HEAVY METAL TRANSLOCATING P TYPE ATPASE	61	1642	6535	32014865	0	20978	2.2e-16
Phylum IS	ISL3	TYPE I RESTRICTION ENDONUCLEASE SUBUNIT R	74	1642	4399	32014865	0	45402	2.2e-16
Phylum IS	ISL3	CATION TRANSPORTER	146	1642	18681	32014865	0	40015	2.2e-16	157	5	60
Phylum IS	ISL3	RESTRICTION ENDONUCLEASE SUBUNIT S	180	1642	7100	32014865	0	155772	2.2e-16
Phylum IS	ISNCY	DICARBOXYLATE AMINO ACID:CATION SYMPORTER	1	124	7992	32014865	0	60.18	5.381e-13
Phylum IS	ISNCY	SIGMA 54 DEPENDENT FIS FAMILY TRANSCRIPTIONAL REGULATOR	1	124	26872	32014865	0	15.3	0.001577
Phylum IS	ISNCY	3 OXOACYL ACYL CARRIER PROTEIN REDUCTASE	2	124	3222	32014865	0	622.64	2.2e-16
Phylum IS	ISNCY	ARGININE TRNA LIGASE	2	124	9115	32014865	0	215.15	2.2e-16
Phylum IS	ISNCY	ATP DEPENDENT HELICASE	2	124	28674	32014865	0	63.231	1.199e-13
Phylum IS	ISNCY	GLUTAMATE SYNTHASE LARGE SUBUNIT	2	124	5271	32014865	0	377.66	2.2e-16
Phylum IS	ISNCY	GLYCOSYLTRANSFERASE FAMILY 2 PROTEIN	2	124	35059	32014865	0	50.371	6.662e-11
Phylum IS	ISNCY	ISOLEUCINE TRNA LIGASE	2	124	9036	32014865	0	217.1	2.2e-16
Phylum IS	ISNCY	PAS DOMAIN S BOX PROTEIN	2	124	23137	32014865	0	80.151	2.2e-16
Phylum IS	ISNCY	TYPE I GLUTAMATE AMMONIA LIGASE	2	124	5759	32014865	0	345.01	2.2e-16
Phylum IS	ISNCY	ACETATE COA LIGASE	3	124	5967	32014865	0	748.39	2.2e-16
Phylum IS	ISNCY	GROUP II INTRON REVERSE TRANSCRIPTASE MATURASE	3	124	6243	32014865	0	714.81	2.2e-16
Phylum IS	ISNCY	GLYCINE TRNA LIGASE SUBUNIT ALPHA	7	124	6191	32014865	0	3837.7	2.2e-16
Phylum IS	ISNCY	LYSR FAMILY TRANSCRIPTIONAL REGULATOR	10	124	222733	32014865	0	179.11	2.2e-16
Phylum IS	ISNCY	RECOMBINASE FAMILY PROTEIN	19	124	11084	32014865	0	14493	2.2e-16
Phylum IS	ISNCY	HYPOTHETICAL PROTEIN	57	124	6209761	32014865	24	61.843	2.373e-13
