# Supplementary material for: From a large-scale genomic analysis of insertion sequences to insights into their regulatory roles in prokaryotes
Source: BMC Genomics. 2022 Jun 20;23:451. doi: 10.1186/s12864-022-08678-3 (PMC9208149; doi:10.1186/s12864-022-08678-3)
Supplement: Supplementary file 8 — Additional file 8. [file 12864_2022_8678_MOESM8_ESM.xlsx]

## Sheet: Table S21
Table S21. IS containing regulatory motifs in ←IS→ shapes phylum sIG.
sIG category	ISFamily	Phylum	Organism name	IS location on the genome - Start	IS location on the genome - End	IS orientation	Gene ID	Gene function	Gene location on the genome - Start	Gene location on the genome - End	Gene orientation	Relative pos	Overlapping regulator information (all other columns in this format : Detection type, regulator type, name, start pos, end pos, orientation)
Phylum sIG	IS110	ALPHAPROTEOBACTERIA	Methylobacterium extorquens	914508	915835	+	WP_101475453.1	glutathione-dependent formaldehyde dehydrogenase	916264	917439	+	1
Phylum sIG	IS110	PLANCTOMYCETES	Paludisphaera borealis	6508416	6509699	-	WP_083714021.1	glutathione-dependent formaldehyde dehydrogenase	6510318	6511481	+	1	IN SILICO	PROMOTERS	N17	6509388	6509393	+
Phylum sIG	IS110	FIRMICUTES	Lactobacillus heilongjiangensis	1124455	1125823	+	WP_041501665.1	excinuclease ABC subunit UvrA	1126038	1128287	+	1
Phylum sIG	IS110	FIRMICUTES	Leuconostoc mesenteroides subsp. dextranicum	1510611	1512009	-	WP_048592932.1	excinuclease ABC subunit UvrA	1512406	1514658	+	1	IN SILICO	PROMOTERS	N17	1512007	1512012	+
Phylum sIG	IS110	GAMMAPROTEOBACTERIA	Coxiella burnetii 'MSU Goat Q177'	421693	423100	+	WP_005771479.1	excinuclease ABC subunit UvrA	423241	426105	+	1
Phylum sIG	IS110	GAMMAPROTEOBACTERIA	Coxiella burnetii CbuK_Q154	421696	423103	+	WP_005771479.1	excinuclease ABC subunit UvrA	423244	426108	+	1
Phylum sIG	IS110	GAMMAPROTEOBACTERIA	Coxiella burnetii RSA 331	320491	321939	-	WP_012220147.1	excinuclease ABC subunit UvrA	322021	324885	+	1
Phylum sIG	IS110	ACTINOBACTERIA	Mycobacterium avium subsp. paratuberculosis	39800	41258	+	WP_003875500.1	acyl-CoA dehydrogenase	37908	39290	-	-1	IN SILICO	PROMOTERS	N18	39971	39976	+
Phylum sIG	IS110	ACTINOBACTERIA	Mycobacterium avium subsp. paratuberculosis K-10	39800	41258	+	WP_003875500.1	acyl-CoA dehydrogenase	37908	39290	-	-1	IN SILICO	PROMOTERS	N18	39971	39976	+
Phylum sIG	IS110	ACTINOBACTERIA	Mycobacterium smegmatis str. MC2 155	4053335	4054834	+	YP_888269.1	acyl-CoA dehydrogenase	4050913	4052046	-	-1	IN SILICO	PROMOTERS	N17b	4053350	4053316	-	IN SILICO	PROMOTERS	N18b	4053350	4053315	-
Phylum sIG	IS110	ACTINOBACTERIA	Mycobacterium smegmatis str. MC2 155	4054946	4056445	+	WP_011729445.1	acyl-CoA dehydrogenase	4052524	4053657	-	-1
Phylum sIG	IS110	FIRMICUTES	Lachnoclostridium sp. YL32	1838085	1838411	+	WP_002584685.1	acyl-CoA dehydrogenase	1836475	1837659	-	-1
Phylum sIG	IS110	GAMMAPROTEOBACTERIA	Legionella pneumophila subsp. pneumophila	1948176	1949292	-	WP_027229432.1	acyl-CoA dehydrogenase	1949577	1950746	+	1	IN SILICO	PROMOTERS	N18	1949245	1949250	+
Phylum sIG	IS110	GAMMAPROTEOBACTERIA	Serratia sp. ATCC 39006	2264969	2265341	+	WP_084297647.1	acyl-CoA dehydrogenase	2265762	2266940	+	1
Phylum sIG	IS110	GAMMAPROTEOBACTERIA	Serratia sp. ATCC 39006	2264969	2265341	+	WP_084297647.1	acyl-CoA dehydrogenase	2265762	2266940	+	1
Phylum sIG	IS110	ALPHAPROTEOBACTERIA	Paracoccus denitrificans PD1222	712184	713396	-	WP_011746443.1	polysaccharide biosynthesis protein	709730	710731	-	-1
Phylum sIG	IS110	FIRMICUTES	Bacillus simplex NBRC 15720 DSM 1321	19665	21132	-	WP_063236032.1	polysaccharide biosynthesis protein	16290	17303	-	-1
Phylum sIG	IS110	FIRMICUTES	Bacillus thuringiensis	3934133	3935870	-	WP_000932978.1	polysaccharide biosynthesis protein	3932708	3933694	-	-1	IN SILICO	PROMOTERS	N16b	3934314	3934281	-	IN SILICO	PROMOTERS	N18	3935642	3935647	+
Phylum sIG	IS110	GAMMAPROTEOBACTERIA	Granulosicoccus antarcticus IMCC3135	5131565	5132792	-	WP_088919596.1	polysaccharide biosynthesis protein	5127366	5129366	-	-1	IN SILICO	PROMOTERS	N16	5131685	5131690	+	IN SILICO	PROMOTERS	N16b	5132574	5132541	-	IN SILICO	PROMOTERS	N17b	5132216	5132182	-
Phylum sIG	IS110	ALPHAPROTEOBACTERIA	Methylobacterium oryzae CBMB20	5512183	5512942	-	WP_091994908.1	urea ABC transporter	5509680	5510915	-	-1
Phylum sIG	IS110	ALPHAPROTEOBACTERIA	Methylobacterium phyllosphaerae	4554949	4555708	-	WP_075381181.1	urea ABC transporter	4552446	4553681	-	-1
Phylum sIG	IS110	BETAPROTEOBACTERIA	Cupriavidus necator N-1	1457167	1457313	-	WP_013953027.1	urea ABC transporter	1454414	1455535	-	-1
Phylum sIG	IS110	ALPHAPROTEOBACTERIA	Rhizobium gallicum bv. gallicum R602	2181531	2182734	-	WP_039846798.1	ABC transporter ATP-binding protein/permease	2183184	2185187	+	1
Phylum sIG	IS110	GAMMAPROTEOBACTERIA	Pseudomonas sp. FGI182	1890381	1891491	+	WP_025338392.1	ABC transporter ATP-binding protein/permease	1897764	1899572	+	1	IN SILICO	PROMOTERS	N18	1890441	1890446	+
Phylum sIG	IS110	GAMMAPROTEOBACTERIA	Francisella cf. novicida Fx1	25168	26183	-	WP_003013939.1	carbamoyl-phosphate synthase small subunit	23573	24739	-	-1
Phylum sIG	IS110	GAMMAPROTEOBACTERIA	Francisella tularensis subsp. novicida D9876	856005	856921	-	WP_003038051.1	carbamoyl-phosphate synthase small subunit	857566	858732	+	1
Phylum sIG	IS110	STENOSARCHAEA GROUP	Methanosarcina mazei WWM610	1562016	1563537	+	WP_048037758.1	carbamoyl-phosphate synthase small subunit	1563820	1564926	+	1
Phylum sIG	IS110	BACTEROIDETES/CHLOROBI GROUP	Pontibacter korlensis	4610831	4611317	+	WP_046312991.1	ATP-dependent DNA helicase RecQ	4611904	4616799	+	1	IN SILICO	PROMOTERS	N16	4611316	4611321	+
Phylum sIG	IS110	GAMMAPROTEOBACTERIA	Pseudomonas aeruginosa	6468394	6469551	-	WP_079867429.1	ATP-dependent DNA helicase RecQ	6464110	6467265	-	-1
Phylum sIG	IS110	SPIROCHAETIA	Leptospira interrogans serovar Bratislava	3715098	3715279	+	WP_000494227.1	ATP-dependent DNA helicase RecQ	3712990	3714885	-	-1
Phylum sIG	IS110	SPIROCHAETIA	Leptospira interrogans serovar Copenhageni	1609024	1609307	+	WP_000494225.1	ATP-dependent DNA helicase RecQ	1607015	1608910	-	-1
Phylum sIG	IS110	SPIROCHAETIA	Leptospira interrogans serovar Copenhageni str. Fiocruz L1-130	3596533	3596816	+	WP_000494225.1	ATP-dependent DNA helicase RecQ	3594524	3596419	-	-1
Phylum sIG	IS110	SPIROCHAETIA	Leptospira interrogans serovar Hardjo str. Norma	3731394	3731678	+	WP_000494225.1	ATP-dependent DNA helicase RecQ	3729384	3731279	-	-1
Phylum sIG	IS110	SPIROCHAETIA	Leptospira interrogans serovar Lai str. 56601	627661	627942	-	NP_710806.1	ATP-dependent DNA helicase RecQ	628058	629953	+	1
Phylum sIG	IS110	SPIROCHAETIA	Leptospira interrogans serovar Lai str. IPAV	627305	627586	-	WP_000494225.1	ATP-dependent DNA helicase RecQ	627702	629597	+	1
Phylum sIG	IS110	SPIROCHAETIA	Leptospira interrogans serovar Linhai str. 56609	3663323	3663604	+	WP_082269741.1	ATP-dependent DNA helicase RecQ	3661167	3663062	-	-1
Phylum sIG	IS110	ACTINOBACTERIA	Arthrobacter sp. LS16	1580433	1581494	-	WP_053797914.1	phosphoglycerate dehydrogenase	1582302	1583897	+	1
Phylum sIG	IS110	ALPHAPROTEOBACTERIA	Rhizobium gallicum bv. gallicum R602	23571	24700	-	WP_040114068.1	phosphoglycerate dehydrogenase	20995	22233	-	-1
Phylum sIG	IS110	BETAPROTEOBACTERIA	Neisseria gonorrhoeae	2085661	2085749	+	WP_003696488.1	phosphoglycerate dehydrogenase	2086622	2086936	+	1
Phylum sIG	IS110	BETAPROTEOBACTERIA	Neisseria gonorrhoeae FA 1090	2016027	2016179	+	YP_209063.1	phosphoglycerate dehydrogenase	2017051	2017365	+	1
Phylum sIG	IS110	FIRMICUTES	Lactobacillus delbrueckii subsp. bulgaricus ATCC BAA-365	1658265	1659926	+	WP_080504262.1	phosphoglycerate dehydrogenase	1660241	1660870	+	1	IN SILICO	PROMOTERS	N16b	1659794	1659761	-	IN SILICO	PROMOTERS	N18b	1659794	1659759	-
Phylum sIG	IS110	GAMMAPROTEOBACTERIA	[Haemophilus] parasuis	2221963	2223076	+	WP_005710762.1	phosphoglycerate dehydrogenase	2220805	2221752	-	-1
Phylum sIG	IS110	ACTINOBACTERIA	Mycobacterium chimaera	840282	841517	-	WP_007172235.1	group II intron reverse transcriptase/maturase	837779	839581	-	-1	IN SILICO	PROMOTERS	N16b	840282	840249	-
Phylum sIG	IS110	ACTINOBACTERIA	Mycobacterium chimaera	972831	974066	-	WP_007172235.1	group II intron reverse transcriptase/maturase	970328	972130	-	-1	IN SILICO	PROMOTERS	N16b	972831	972798	-
Phylum sIG	IS110	ACTINOBACTERIA	Mycobacterium chimaera	877594	878829	-	WP_007172235.1	group II intron reverse transcriptase/maturase	875091	876893	-	-1	IN SILICO	PROMOTERS	N16b	877594	877561	-
Phylum sIG	IS110	ACTINOBACTERIA	Mycobacterium chimaera	972832	974067	-	WP_007172235.1	group II intron reverse transcriptase/maturase	970329	972131	-	-1	IN SILICO	PROMOTERS	N16b	972832	972799	-
Phylum sIG	IS110	ACTINOBACTERIA	Streptomyces pluripotens	1896202	1896638	+	WP_086082975.1	group II intron reverse transcriptase/maturase	1892290	1893726	-	-1
Phylum sIG	IS110	ACTINOBACTERIA	Streptomyces pluripotens	2159421	2159857	+	WP_086082975.1	group II intron reverse transcriptase/maturase	2155509	2156945	-	-1
Phylum sIG	IS110	ALPHAPROTEOBACTERIA	Ochrobactrum anthropi ATCC 49188	40742	41000	+	WP_011982903.1	group II intron reverse transcriptase/maturase	37428	38942	-	-1
Phylum sIG	IS110	ALPHAPROTEOBACTERIA	Orientia tsutsugamushi str. Boryong	512059	512907	-	WP_080571808.1	group II intron reverse transcriptase/maturase	508605	509771	-	-1	IN SILICO	PROMOTERS	N18	512847	512852	+
Phylum sIG	IS110	ALPHAPROTEOBACTERIA	Orientia tsutsugamushi str. Boryong	513632	514311	-	WP_080571808.1	group II intron reverse transcriptase/maturase	508605	509771	-	-1
Phylum sIG	IS110	ALPHAPROTEOBACTERIA	Rhizobium leguminosarum	133803	134623	-	WP_072640932.1	group II intron reverse transcriptase/maturase	131020	132537	-	-1
Phylum sIG	IS110	BACTEROIDETES/CHLOROBI GROUP	Arenibacter algicola	2631645	2632853	-	WP_093978381.1	group II intron reverse transcriptase/maturase	2633766	2635082	+	1
Phylum sIG	IS110	FIRMICUTES	Bacillus thuringiensis YBT-1518	4742174	4743763	-	WP_023520826.1	group II intron reverse transcriptase/maturase	4737570	4738844	-	-1
Phylum sIG	IS110	GAMMAPROTEOBACTERIA	Escherichia coli	117481	117716	+	WP_001608685.1	group II intron reverse transcriptase/maturase	114795	115607	-	-1
Phylum sIG	IS110	GAMMAPROTEOBACTERIA	Marinobacter sp. CP1	4342859	4343890	-	WP_053115226.1	group II intron reverse transcriptase/maturase	4341458	4342189	-	-1	IN SILICO	PROMOTERS	N18	4343886	4343891	+
Phylum sIG	IS110	GAMMAPROTEOBACTERIA	Pseudomonas aeruginosa	4788700	4790318	+	WP_010466266.1	group II intron reverse transcriptase/maturase	4786443	4787711	-	-1	IN SILICO	PROMOTERS	N16	4789984	4789989	+	IN SILICO	PROMOTERS	N17b	4788798	4788764	-	IN SILICO	PROMOTERS	N18	4789986	4789991	+	IN SILICO	PROMOTERS	N18b	4788799	4788764	-
Phylum sIG	IS110	GAMMAPROTEOBACTERIA	Pseudomonas aeruginosa	6325724	6327341	+	WP_010562502.1	group II intron reverse transcriptase/maturase	6323467	6324735	-	-1	IN SILICO	PROMOTERS	N16	6327007	6327012	+	IN SILICO	PROMOTERS	N17b	6325822	6325788	-	IN SILICO	PROMOTERS	N18	6327009	6327014	+	IN SILICO	PROMOTERS	N18b	6325823	6325788	-
Phylum sIG	IS110	GAMMAPROTEOBACTERIA	Pseudomonas plecoglossicida	3063697	3065120	+	WP_010466266.1	group II intron reverse transcriptase/maturase	3061343	3062611	-	-1	IN SILICO	PROMOTERS	N18	3064886	3064891	+	IN SILICO	PROMOTERS	N18b	3063699	3063664	-
Phylum sIG	IS110	GAMMAPROTEOBACTERIA	Shewanella psychrophila	4908510	4909536	-	WP_077754328.1	group II intron reverse transcriptase/maturase	4906325	4907797	-	-1	IN SILICO	PROMOTERS	N17	4908517	4908522	+
Phylum sIG	IS110	GAMMAPROTEOBACTERIA	Xenorhabdus nematophila AN6/1	4222195	4222852	-	WP_081480226.1	group II intron reverse transcriptase/maturase	4221037	4221876	-	-1
Phylum sIG	IS110	STENOSARCHAEA GROUP	Methanosarcina siciliae C2J	1107915	1109346	+	WP_048185671.1	group II intron reverse transcriptase/maturase	1109776	1111254	+	1
Phylum sIG	IS110	STENOSARCHAEA GROUP	Methanosarcina siciliae C2J	1390363	1391794	+	WP_048174449.1	group II intron reverse transcriptase/maturase	1392224	1393702	+	1
Phylum sIG	IS110	BETAPROTEOBACTERIA	Burkholderia thailandensis	763094	763336	+	WP_004198356.1	elongation factor Tu	761147	762337	-	-1
Phylum sIG	IS110	BETAPROTEOBACTERIA	Burkholderia thailandensis	304796	305038	-	WP_004198356.1	elongation factor Tu	305795	306985	+	1
Phylum sIG	IS110	GAMMAPROTEOBACTERIA	Xenorhabdus nematophila AN6/1	255065	256615	-	WP_013183218.1	elongation factor Tu	258327	259511	+	1
Phylum sIG	IS110	GAMMAPROTEOBACTERIA	Xenorhabdus nematophila AN6/1	256420	257453	-	WP_013183218.1	elongation factor Tu	258327	259511	+	1
Phylum sIG	IS110	ACTINOBACTERIA	Amycolatopsis sp. AA4	1257080	1258440	-	WP_009073756.1	polyprenyl synthetase family protein	1255553	1256575	-	-1	IN SILICO	PROMOTERS	NULL	1257578	1257606	+
Phylum sIG	IS110	AQUIFICAE	Sulfurihydrogenibium sp. YO3AOP1	424148	425258	-	WP_012459134.1	polyprenyl synthetase family protein	425587	426540	+	1
Phylum sIG	IS110	FIRMICUTES	Bacillus thuringiensis	520611	522343	+	WP_001135816.1	MoxR family ATPase	522838	523800	+	1
Phylum sIG	IS110	FIRMICUTES	Bacillus thuringiensis	3704595	3706327	+	WP_001135816.1	MoxR family ATPase	3706822	3707784	+	1
Phylum sIG	IS110	FIRMICUTES	Bacillus thuringiensis	2218164	2219841	-	WP_001135816.1	MoxR family ATPase	2216711	2217673	-	-1
Phylum sIG	IS110	FIRMICUTES	Bacillus thuringiensis serovar kurstaki str. HD-1	2239394	2241071	-	WP_001135816.1	MoxR family ATPase	2237941	2238903	-	-1
Phylum sIG	IS110	FIRMICUTES	Bacillus thuringiensis serovar kurstaki str. HD73	2246909	2248585	-	WP_001135816.1	MoxR family ATPase	2245455	2246417	-	-1
Phylum sIG	IS110	FIRMICUTES	Bacillus thuringiensis serovar kurstaki str. YBT-1520	2210153	2211829	-	WP_001135816.1	MoxR family ATPase	2208699	2209661	-	-1
Phylum sIG	IS110	FIRMICUTES	Bacillus thuringiensis serovar kurstaki str. YBT-1520	3734500	3736232	+	WP_001135816.1	MoxR family ATPase	3736727	3737689	+	1
Phylum sIG	IS110	GAMMAPROTEOBACTERIA	Shewanella sp. MR-4	2113279	2114635	+	WP_011622549.1	MoxR family ATPase	2112038	2112949	-	-1	IN SILICO	PROMOTERS	N17	2114403	2114408	+
Phylum sIG	IS110	FIRMICUTES	Virgibacillus sp. LM2416	2227085	2228507	+	WP_089061841.1	L-aspartate oxidase	2229156	2230694	+	1
Phylum sIG	IS110	GAMMAPROTEOBACTERIA	Xenorhabdus nematophila AN6/1	553480	554522	+	WP_013183380.1	L-aspartate oxidase	550820	552616	-	-1
Phylum sIG	IS110	ALPHAPROTEOBACTERIA	Octadecabacter arcticus 238	4934497	4935510	+	WP_015497405.1	recombinase family protein	4935725	4936210	+	1
Phylum sIG	IS110	GAMMAPROTEOBACTERIA	Enterobacter cloacae	3625240	3626598	+	WP_016151342.1	recombinase family protein	3628508	3629086	+	1
Phylum sIG	IS110	GAMMAPROTEOBACTERIA	Enterobacter hormaechei subsp. hormaechei	3812425	3813771	-	WP_016151342.1	recombinase family protein	3809957	3810535	-	-1
Phylum sIG	IS110	BETAPROTEOBACTERIA	Pandoraea faecigallinarum	3407095	3408525	-	WP_047905323.1	proton glutamate symport protein	3408997	3410322	+	1	IN SILICO	PROMOTERS	N16b	3407353	3407320	-
Phylum sIG	IS110	FIRMICUTES	Bacillus simplex NBRC 15720 DSM 1321	43037	44486	-	WP_063236493.1	proton glutamate symport protein	45150	46397	+	1	IN SILICO	PROMOTERS	N17b	44468	44434	-
Phylum sIG	IS110	FIRMICUTES	Bacillus thuringiensis	884449	886125	-	WP_000713291.1	proton glutamate symport protein	882936	884207	-	-1
Phylum sIG	IS110	FIRMICUTES	Bacillus thuringiensis	4068452	4070128	-	WP_000713291.1	proton glutamate symport protein	4066939	4068210	-	-1
Phylum sIG	IS110	FIRMICUTES	Bacillus thuringiensis	1852810	1854545	+	WP_000713291.1	proton glutamate symport protein	1854790	1856061	+	1
Phylum sIG	IS110	FIRMICUTES	Bacillus thuringiensis serovar kurstaki str. HD-1	1907713	1909448	+	WP_000713291.1	proton glutamate symport protein	1909693	1910964	+	1
Phylum sIG	IS110	FIRMICUTES	Bacillus thuringiensis serovar kurstaki str. HD73	1883301	1885036	+	WP_000713291.1	proton glutamate symport protein	1885281	1886552	+	1
Phylum sIG	IS110	FIRMICUTES	Bacillus thuringiensis serovar kurstaki str. YBT-1520	1880835	1882569	+	WP_000713291.1	proton glutamate symport protein	1882814	1884085	+	1
Phylum sIG	IS110	FIRMICUTES	Bacillus thuringiensis serovar kurstaki str. YBT-1520	4091453	4093130	-	WP_000713291.1	proton glutamate symport protein	4089942	4091213	-	-1
Phylum sIG	IS110	BETAPROTEOBACTERIA	Burkholderia sp. PAMC 26561	663974	665463	+	WP_082771658.1	ABC transporter permease	666848	667972	+	1
Phylum sIG	IS110	BETAPROTEOBACTERIA	Cupriavidus sp. NH9	7680	8678	-	WP_078201876.1	ABC transporter permease	9913	11466	+	1
Phylum sIG	IS110	FIRMICUTES	Aeribacillus pallidus	3657912	3659316	-	WP_094246180.1	ABC transporter permease	3655956	3657137	-	-1
Phylum sIG	IS110	GAMMAPROTEOBACTERIA	Yersinia enterocolitica	1622186	1623553	+	WP_019081008.1	ABC transporter permease	1620479	1621477	-	-1
Phylum sIG	IS110	GAMMAPROTEOBACTERIA	Yersinia enterocolitica	3072130	3073492	-	WP_019081008.1	ABC transporter permease	3074206	3075204	+	1
Phylum sIG	IS110	ALPHAPROTEOBACTERIA	Martelella sp. AD-3	54616	55658	-	WP_024707301.1	3-isopropylmalate dehydratase large subunit	56085	57494	+	1
Phylum sIG	IS110	ALPHAPROTEOBACTERIA	Methylobacterium nodulans ORS 2060	2851920	2853113	+	WP_015929402.1	3-isopropylmalate dehydratase large subunit	2853426	2855411	+	1
Phylum sIG	IS110	BETAPROTEOBACTERIA	Burkholderia cepacia	967916	968238	-	WP_059732008.1	3-isopropylmalate dehydratase large subunit	968479	969888	+	1
Phylum sIG	IS110	BETAPROTEOBACTERIA	Burkholderia ubonensis	968308	968520	-	WP_010099618.1	3-isopropylmalate dehydratase large subunit	968762	970171	+	1
Phylum sIG	IS110	DEINOCOCCUS-THERMUS	Thermus aquaticus Y51MC23	1440534	1440707	+	WP_003046206.1	3-isopropylmalate dehydratase large subunit	1440831	1443536	+	1
Phylum sIG	IS110	ALPHAPROTEOBACTERIA	Nitrobacter hamburgensis X14	2156303	2157885	+	WP_011510423.1	chromate transporter	2154867	2156159	-	-1
Phylum sIG	IS110	GAMMAPROTEOBACTERIA	Citrobacter freundii	10984	12506	-	WP_000184001.1	chromate transporter	12569	13774	+	1
Phylum sIG	IS110	GAMMAPROTEOBACTERIA	Citrobacter freundii	165947	167469	-	WP_000184001.1	chromate transporter	167532	168737	+	1
Phylum sIG	IS110	GAMMAPROTEOBACTERIA	Enterobacter cloacae	177309	178652	+	WP_000184001.1	chromate transporter	175960	177165	-	-1
Phylum sIG	IS110	GAMMAPROTEOBACTERIA	Enterobacter hormaechei subsp. steigerwaltii	153498	154844	-	WP_000184001.1	chromate transporter	155005	156210	+	1
Phylum sIG	IS110	GAMMAPROTEOBACTERIA	Escherichia coli	13756	15278	+	WP_000184001.1	chromate transporter	12488	13693	-	-1
Phylum sIG	IS110	GAMMAPROTEOBACTERIA	Escherichia coli	183688	185210	-	WP_000184001.1	chromate transporter	185273	186478	+	1
Phylum sIG	IS110	GAMMAPROTEOBACTERIA	Escherichia coli	97350	98744	+	WP_000184001.1	chromate transporter	96001	97206	-	-1
Phylum sIG	IS110	GAMMAPROTEOBACTERIA	Escherichia coli	58318	59644	+	WP_065726122.1	chromate transporter	56952	58157	-	-1
Phylum sIG	IS110	GAMMAPROTEOBACTERIA	Escherichia coli	80149	81543	+	WP_000184001.1	chromate transporter	78800	80005	-	-1
Phylum sIG	IS110	GAMMAPROTEOBACTERIA	Escherichia coli	38490	39833	+	WP_000184001.1	chromate transporter	37141	38346	-	-1
Phylum sIG	IS110	GAMMAPROTEOBACTERIA	Klebsiella pneumoniae	72371	73720	-	WP_000184001.1	chromate transporter	73881	75086	+	1
Phylum sIG	IS110	GAMMAPROTEOBACTERIA	Klebsiella pneumoniae	54569	55773	+	WP_000184001.1	chromate transporter	53205	54410	-	-1
Phylum sIG	IS110	GAMMAPROTEOBACTERIA	Klebsiella pneumoniae	140404	141798	+	WP_000184001.1	chromate transporter	139055	140260	-	-1
Phylum sIG	IS110	GAMMAPROTEOBACTERIA	Klebsiella pneumoniae	128011	129435	-	WP_000184001.1	chromate transporter	129596	130801	+	1
Phylum sIG	IS110	GAMMAPROTEOBACTERIA	Klebsiella pneumoniae	128011	129435	-	WP_000184001.1	chromate transporter	129596	130801	+	1
Phylum sIG	IS110	GAMMAPROTEOBACTERIA	Klebsiella pneumoniae	128011	129435	-	WP_000184001.1	chromate transporter	129596	130801	+	1
Phylum sIG	IS110	GAMMAPROTEOBACTERIA	Klebsiella pneumoniae	126624	128048	-	WP_000184001.1	chromate transporter	128209	129414	+	1
Phylum sIG	IS110	GAMMAPROTEOBACTERIA	Klebsiella pneumoniae subsp. pneumoniae	5004	6350	-	WP_000184001.1	chromate transporter	6511	7716	+	1
Phylum sIG	IS110	GAMMAPROTEOBACTERIA	Vibrio cholerae	144599	145947	-	WP_000184001.1	chromate transporter	146108	147313	+	1
Phylum sIG	IS110	ACTINOBACTERIA	Streptomyces xinghaiensis S187	3277398	3277739	-	WP_019707587.1	NAD(P)-dependent oxidoreductase	3276552	3277292	-	-1	IN SILICO	PROMOTERS	N17b	3277398	3277364	-
Phylum sIG	IS110	BETAPROTEOBACTERIA	Burkholderia multivorans ATCC 17616	341820	343277	-	WP_012218029.1	NAD(P)-dependent oxidoreductase	341055	341798	-	-1
Phylum sIG	IS110	BETAPROTEOBACTERIA	Burkholderia multivorans ATCC 17616	581581	583038	+	WP_012218029.1	NAD(P)-dependent oxidoreductase	583060	583803	+	1
Phylum sIG	IS110	ALPHAPROTEOBACTERIA	Microvirga ossetica	401121	402342	+	WP_099514623.1	low affinity potassium transporter Kup	396891	398801	-	-1
Phylum sIG	IS110	FIRMICUTES	Lactobacillus plantarum	3075	4497	-	WP_022638417.1	low affinity potassium transporter Kup	4927	6963	+	1
Phylum sIG	IS110	GAMMAPROTEOBACTERIA	Cedecea neteri	30161	30558	+	WP_061277050.1	low affinity potassium transporter Kup	31180	33045	+	1
Phylum sIG	IS110	ACTINOBACTERIA	Actinoalloteichus sp. AHMU CJ021	5612054	5612424	+	WP_103056642.1	peptide synthetase	5612862	5614655	+	1
Phylum sIG	IS110	ACTINOBACTERIA	Mycobacterium avium subsp. hominissuis	5488232	5489696	+	WP_033712314.1	peptide synthetase	5486641	5488224	-	-1	IN SILICO	PROMOTERS	N16	5488474	5488479	+	IN SILICO	PROMOTERS	N18b	5488410	5488375	-
Phylum sIG	IS110	ACTINOBACTERIA	Mycobacterium rhodesiae NBB3	3078249	3079507	+	WP_014211385.1	peptide synthetase	3079513	3081462	+	1
Phylum sIG	IS110	ACTINOBACTERIA	Plantactinospora sp. KBS50	4325138	4326380	-	WP_095565901.1	peptide synthetase	4327005	4327979	+	1
Phylum sIG	IS110	ACTINOBACTERIA	Pseudonocardia dioxanivorans CB1190	539277	540508	-	WP_013672704.1	peptide synthetase	540714	542360	+	1
Phylum sIG	IS110	ACTINOBACTERIA	Pseudonocardia sp. EC080619-01	818737	820037	+	WP_060577399.1	peptide synthetase	821256	822866	+	1
Phylum sIG	IS110	ACTINOBACTERIA	Rhodococcus sp. 2G	68828	69244	-	WP_071934393.1	peptide synthetase	67163	68641	-	-1	IN SILICO	PROMOTERS	N18b	69219	69184	-
Phylum sIG	IS110	ACTINOBACTERIA	Streptomyces avermitilis MA-4680 NBRC 14893	567390	567555	+	WP_010981856.1	peptide synthetase	543777	567017	-	-1
Phylum sIG	IS110	ALPHAPROTEOBACTERIA	Candidatus Paracaedibacter acanthamoebae	177024	178091	-	WP_051908326.1	peptide synthetase	178299	180038	+	1
Phylum sIG	IS110	ALPHAPROTEOBACTERIA	Leisingera methylohalidivorans DSM 14336	1355037	1355258	+	WP_024089695.1	peptide synthetase	1355805	1357694	+	1
Phylum sIG	IS110	ALPHAPROTEOBACTERIA	Mesorhizobium australicum WSM2073	5914100	5915977	+	WP_013533471.1	peptide synthetase	5909904	5912585	-	-1
Phylum sIG	IS110	ALPHAPROTEOBACTERIA	Mesorhizobium australicum WSM2073	5915781	5917218	-	WP_013533471.1	peptide synthetase	5909904	5912585	-	-1	IN SILICO	PROMOTERS	N17	5916954	5916959	+
Phylum sIG	IS110	ALPHAPROTEOBACTERIA	Mesorhizobium australicum WSM2073	5917122	5918875	-	WP_013533471.1	peptide synthetase	5909904	5912585	-	-1	IN SILICO	PROMOTERS	N17b	5918353	5918319	-
Phylum sIG	IS110	ALPHAPROTEOBACTERIA	Mesorhizobium australicum WSM2073	5919292	5920399	+	WP_013533471.1	peptide synthetase	5909904	5912585	-	-1
Phylum sIG	IS110	ALPHAPROTEOBACTERIA	Mesorhizobium ciceri biovar biserrulae WSM1271	5986824	5988261	-	YP_004144872.1	peptide synthetase	5980947	5983628	-	-1	IN SILICO	PROMOTERS	N17	5987997	5988002	+
Phylum sIG	IS110	ALPHAPROTEOBACTERIA	Mesorhizobium ciceri biovar biserrulae WSM1271	5988165	5989918	-	YP_004144872.1	peptide synthetase	5980947	5983628	-	-1
Phylum sIG	IS110	ALPHAPROTEOBACTERIA	Mesorhizobium opportunistum WSM2075	6539811	6541688	+	WP_013533471.1	peptide synthetase	6535615	6538296	-	-1
Phylum sIG	IS110	ALPHAPROTEOBACTERIA	Mesorhizobium opportunistum WSM2075	6541492	6542929	-	WP_013533471.1	peptide synthetase	6535615	6538296	-	-1	IN SILICO	PROMOTERS	N17	6542665	6542670	+
Phylum sIG	IS110	ALPHAPROTEOBACTERIA	Mesorhizobium opportunistum WSM2075	6542833	6544586	-	WP_013533471.1	peptide synthetase	6535615	6538296	-	-1	IN SILICO	PROMOTERS	N17b	6544064	6544030	-
Phylum sIG	IS110	ALPHAPROTEOBACTERIA	Mesorhizobium opportunistum WSM2075	6545003	6546110	+	WP_013533471.1	peptide synthetase	6535615	6538296	-	-1
Phylum sIG	IS110	ALPHAPROTEOBACTERIA	Methylobacterium phyllosphaerae	936328	937461	+	WP_083683370.1	peptide synthetase	901089	933557	-	-1
Phylum sIG	IS110	ALPHAPROTEOBACTERIA	Sinorhizobium medicae WSM419	99976	101422	+	YP_001314952.1	peptide synthetase	101590	102612	+	1
Phylum sIG	IS110	BACTEROIDETES/CHLOROBI GROUP	Tannerella forsythia 3313	3149169	3149530	+	WP_014226268.1	peptide synthetase	3147356	3149011	-	-1
Phylum sIG	IS110	BACTEROIDETES/CHLOROBI GROUP	Tannerella forsythia KS16	3225806	3226167	+	WP_014226268.1	peptide synthetase	3223993	3225648	-	-1
Phylum sIG	IS110	BETAPROTEOBACTERIA	Burkholderia ubonensis	3228889	3230320	+	WP_059760026.1	peptide synthetase	3230327	3231889	+	1
Phylum sIG	IS110	FIRMICUTES	[Clostridium] bolteae	1927235	1928594	+	WP_080548690.1	peptide synthetase	1928626	1936095	+	1
Phylum sIG	IS110	GAMMAPROTEOBACTERIA	Pseudomonas monteilii SB3078	4050737	4051809	-	WP_024087568.1	peptide synthetase	4043855	4050319	-	-1
Phylum sIG	IS110	GAMMAPROTEOBACTERIA	Pseudomonas monteilii SB3101	3999345	4000417	-	WP_024087568.1	peptide synthetase	3992463	3998927	-	-1
Phylum sIG	IS110	GAMMAPROTEOBACTERIA	Xenorhabdus nematophila AN6/1	2513357	2514732	-	WP_050986627.1	peptide synthetase	2511351	2513324	-	-1
Phylum sIG	IS110	GAMMAPROTEOBACTERIA	Yersinia enterocolitica	866488	868041	+	WP_013649366.1	peptide synthetase	863973	866129	-	-1
Phylum sIG	IS110	GAMMAPROTEOBACTERIA	Yersinia enterocolitica	3548387	3549940	+	WP_013649366.1	peptide synthetase	3545872	3548028	-	-1
Phylum sIG	IS110	GAMMAPROTEOBACTERIA	Yersinia enterocolitica subsp. enterocolitica 8081	3638575	3640133	+	YP_001007500.1	peptide synthetase	3636055	3638211	-	-1
Phylum sIG	IS110	BETAPROTEOBACTERIA	Burkholderia cenocepacia	360148	361267	+	WP_006482192.1	pirin family protein	362293	363159	+	1
Phylum sIG	IS110	BETAPROTEOBACTERIA	Burkholderia cenocepacia	1194802	1195993	+	WP_006482192.1	pirin family protein	1197019	1197885	+	1
Phylum sIG	IS110	BETAPROTEOBACTERIA	Burkholderia cenocepacia	3253584	3254773	-	WP_006482192.1	pirin family protein	3251697	3252563	-	-1	IN SILICO	PROMOTERS	N16b	3254616	3254583	-	IN SILICO	PROMOTERS	N16b	3254767	3254734	-	IN SILICO	PROMOTERS	N16b	3254772	3254739	-
Phylum sIG	IS110	BETAPROTEOBACTERIA	Burkholderia cenocepacia	4642444	4643633	-	WP_006482192.1	pirin family protein	4640557	4641423	-	-1	IN SILICO	PROMOTERS	N16	4643629	4643634	+	IN SILICO	PROMOTERS	N16b	4643476	4643443	-	IN SILICO	PROMOTERS	N16b	4643627	4643594	-	IN SILICO	PROMOTERS	N16b	4643632	4643599	-	IN SILICO	PROMOTERS	N18	4643631	4643636	+
Phylum sIG	IS110	BETAPROTEOBACTERIA	Burkholderia cenocepacia J2315	1112634	1113819	+	WP_006482192.1	pirin family protein	1114845	1115711	+	1
Phylum sIG	IS110	CRENARCHAEOTA	Sulfolobus islandicus L.S.2.15	363747	363957	+	WP_012710540.1	pirin family protein	362642	363520	-	-1
Phylum sIG	IS110	CRENARCHAEOTA	Sulfolobus islandicus Y.G.57.14	345028	345387	+	WP_012715559.1	pirin family protein	343917	344795	-	-1
Phylum sIG	IS110	BETAPROTEOBACTERIA	Burkholderia cenocepacia	5644485	5645566	-	WP_058902223.1	4-hydroxyphenylpyruvate dioxygenase	5645682	5646779	+	1	IN SILICO	PROMOTERS	N16b	5645507	5645474	-
Phylum sIG	IS110	BETAPROTEOBACTERIA	Burkholderia cenocepacia	6495446	6496485	+	WP_006477405.1	4-hydroxyphenylpyruvate dioxygenase	6494233	6495330	-	-1	IN SILICO	PROMOTERS	N16	6495532	6495537	+
Phylum sIG	IS110	GAMMAPROTEOBACTERIA	Sodalis glossinidius str. 'morsitans'	1556995	1557782	-	WP_083764707.1	4-hydroxyphenylpyruvate dioxygenase	1557847	1558680	+	1	IN SILICO	PROMOTERS	N18b	1557055	1557020	-
Phylum sIG	IS110	ACTINOBACTERIA	Mycobacterium smegmatis	4053414	4054913	+	WP_029104468.1	CoA transferase	4052151	4053287	-	-1	IN SILICO	PROMOTERS	N17b	4053429	4053395	-	IN SILICO	PROMOTERS	N18b	4053429	4053394	-
Phylum sIG	IS110	ACTINOBACTERIA	Mycobacterium smegmatis	4053402	4054901	+	WP_029104468.1	CoA transferase	4052139	4053275	-	-1	IN SILICO	PROMOTERS	N17b	4053417	4053383	-	IN SILICO	PROMOTERS	N18b	4053417	4053382	-
Phylum sIG	IS110	ACTINOBACTERIA	Mycobacterium smegmatis	4131898	4133394	+	WP_029104468.1	CoA transferase	4130632	4131768	-	-1
Phylum sIG	IS110	ACTINOBACTERIA	Mycobacterium smegmatis str. MC2 155	4053375	4054874	+	WP_029104468.1	CoA transferase	4052112	4053248	-	-1
Phylum sIG	IS110	ALPHAPROTEOBACTERIA	Sphingopyxis sp. 113P3	3995715	3996857	-	WP_053555635.1	CoA transferase	3994082	3995206	-	-1
Phylum sIG	IS110	BETAPROTEOBACTERIA	Polaromonas sp. JS666	336772	337785	+	WP_011486397.1	CoA transferase	335324	336571	-	-1
Phylum sIG	IS110	ACTINOBACTERIA	Mycobacterium avium subsp. paratuberculosis	2803039	2803534	-	WP_003877726.1	quinolinate synthase	2801221	2802270	-	-1
Phylum sIG	IS110	ACTINOBACTERIA	Mycobacterium avium subsp. paratuberculosis	2806207	2806719	-	WP_003877726.1	quinolinate synthase	2804389	2805438	-	-1
Phylum sIG	IS110	ACTINOBACTERIA	Mycobacterium avium subsp. paratuberculosis	1375724	1377230	+	WP_003877726.1	quinolinate synthase	1378000	1379049	+	1
Phylum sIG	IS110	ACTINOBACTERIA	Mycobacterium avium subsp. paratuberculosis	4178831	4180331	-	WP_003877726.1	quinolinate synthase	4177013	4178062	-	-1
Phylum sIG	IS110	ACTINOBACTERIA	Mycobacterium avium subsp. paratuberculosis K-10	1375724	1377230	+	WP_003877726.1	quinolinate synthase	1378000	1379049	+	1
Phylum sIG	IS110	ACTINOBACTERIA	Mycobacterium avium subsp. paratuberculosis MAP4	2832010	2833510	-	WP_003877726.1	quinolinate synthase	2830192	2831241	-	-1
Phylum sIG	IS110	BETAPROTEOBACTERIA	Neisseria sp. KEM232	338455	338605	-	WP_094030853.1	quinolinate synthase	337216	338328	-	-1
Phylum sIG	IS110	ACTINOBACTERIA	Mycobacterium avium subsp. hominissuis	5488232	5489696	+	WP_033712313.1	acetolactate synthase	5489932	5491674	+	1	IN SILICO	PROMOTERS	N16	5488474	5488479	+	IN SILICO	PROMOTERS	N18b	5488410	5488375	-
Phylum sIG	IS110	ACTINOBACTERIA	Pseudonocardia sp. EC080610-09	4569894	4571194	+	WP_060572228.1	acetolactate synthase	4568055	4569749	-	-1	IN SILICO	PROMOTERS	N17b	4569941	4569907	-
Phylum sIG	IS110	ACTINOBACTERIA	Pseudonocardia sp. EC080619-01	136708	138008	+	WP_060572228.1	acetolactate synthase	134869	136563	-	-1
Phylum sIG	IS110	ACTINOBACTERIA	Pseudonocardia sp. EC080625-04	2889210	2890510	+	WP_060572228.1	acetolactate synthase	2887371	2889065	-	-1	IN SILICO	PROMOTERS	N17b	2889257	2889223	-
Phylum sIG	IS110	CRENARCHAEOTA	Sulfolobus solfataricus	1090899	1091072	+	WP_063492740.1	acetolactate synthase	1091170	1092819	+	1
Phylum sIG	IS110	FIRMICUTES	Bacillus coagulans	2763462	2764872	-	WP_071452182.1	acetolactate synthase	2761256	2762980	-	-1
Phylum sIG	IS110	FIRMICUTES	Bacillus coagulans DSM 1 ATCC 7050	2115373	2116581	-	WP_029142462.1	acetolactate synthase	2113067	2114791	-	-1
Phylum sIG	IS110	BACTEROIDETES/CHLOROBI GROUP	Bacteroides caecimuris	190285	191623	-	WP_065537561.1	alkaline phosphatase	191710	193110	+	1
Phylum sIG	IS110	FIRMICUTES	Planococcus maritimus	244277	245617	-	WP_077591357.1	alkaline phosphatase	245914	247287	+	1
Phylum sIG	IS110	THERMOTOGAE	Thermosipho africanus TCF52B	840326	840753	+	WP_004100426.1	alkaline phosphatase	838921	840231	-	-1
Phylum sIG	IS110	ACTINOBACTERIA	Microbacterium aurum	3127048	3128326	+	WP_076691785.1	MFS transporter	3128882	3130261	+	1	IN SILICO	PROMOTERS	N18b	3127089	3127054	-
Phylum sIG	IS110	BETAPROTEOBACTERIA	Burkholderia latens	2652730	2654187	+	WP_069241677.1	MFS transporter	2654248	2655687	+	1
Phylum sIG	IS110	FIRMICUTES	Geobacillus sp. Y412MC52	1258503	1259976	+	WP_013523442.1	MFS transporter	1260278	1261627	+	1	IN SILICO	PROMOTERS	N17b	1258633	1258599	-
Phylum sIG	IS110	FIRMICUTES	Geobacillus sp. Y412MC61	2118559	2120032	+	WP_013523442.1	MFS transporter	2120334	2121683	+	1	IN SILICO	PROMOTERS	N17b	2118689	2118655	-
Phylum sIG	IS110	GAMMAPROTEOBACTERIA	Shigella dysenteriae Sd197	1987441	1988895	-	YP_403765.1	MFS transporter	1986354	1987400	-	-1
Phylum sIG	IS110	BACTEROIDETES/CHLOROBI GROUP	Ornithobacterium rhinotracheale DSM 15997	2254392	2255515	-	WP_014791840.1	ATP-dependent chaperone ClpB	2255645	2258236	+	1
Phylum sIG	IS110	BACTEROIDETES/CHLOROBI GROUP	Ornithobacterium rhinotracheale ORT-UMN 88	2252891	2254014	-	WP_014791840.1	ATP-dependent chaperone ClpB	2254144	2256735	+	1
Phylum sIG	IS110	GAMMAPROTEOBACTERIA	Yersinia enterocolitica	161270	162648	+	WP_005162786.1	ATP-dependent chaperone ClpB	158726	161002	-	-1
Phylum sIG	IS110	ALPHAPROTEOBACTERIA	Orientia tsutsugamushi str. Boryong	106569	106691	-	WP_041621067.1	conjugal transfer protein	112524	114278	+	1
Phylum sIG	IS110	ALPHAPROTEOBACTERIA	Orientia tsutsugamushi str. Boryong	400789	401145	+	WP_080571799.1	conjugal transfer protein	400181	400504	-	-1	IN SILICO	PROMOTERS	N18b	400879	400844	-
Phylum sIG	IS110	BETAPROTEOBACTERIA	Pandoraea oxalativorans	346504	347552	+	WP_052653752.1	conjugal transfer protein	344978	345802	-	-1
Phylum sIG	IS110	GAMMAPROTEOBACTERIA	Escherichia coli	3930848	3931601	-	WP_001191454.1	conjugal transfer protein	3932162	3932476	+	1
Phylum sIG	IS110	FIRMICUTES	Thermosediminibacter oceani DSM 16646	529326	530369	-	WP_013275341.1	MATE family efflux transporter	524585	525976	-	-1
Phylum sIG	IS110	GAMMAPROTEOBACTERIA	Xenorhabdus nematophila AN6/1	3254431	3255586	+	WP_013184970.1	MATE family efflux transporter	3257869	3259209	+	1
Phylum sIG	IS110	ACTINOBACTERIA	Blastococcus saxobsidens DD2	2339864	2341307	+	WP_014376223.1	phenylalanine--tRNA ligase subunit alpha	2341396	2342478	+	1	IN SILICO	PROMOTERS	N17b	2339966	2339932	-
Phylum sIG	IS110	ALPHAPROTEOBACTERIA	Thiobacimonas profunda	2156338	2156690	-	WP_076623481.1	phenylalanine--tRNA ligase subunit alpha	2157499	2158569	+	1
Phylum sIG	IS110	ACTINOBACTERIA	Frankia sp. EAN1pec	3525028	3526152	+	WP_020460565.1	NADPH dehydrogenase NamA	3523511	3524782	-	-1
Phylum sIG	IS110	ACTINOBACTERIA	Pseudonocardia sp. EC080625-04	2217582	2218908	-	WP_060572127.1	NADPH dehydrogenase NamA	2219057	2220358	+	1	IN SILICO	PROMOTERS	N16b	2217608	2217575	-	IN SILICO	PROMOTERS	N17b	2217608	2217574	-
Phylum sIG	IS110	FIRMICUTES	Caldanaerobacter subterraneus subsp. tengcongensis MB4	15592	17068	-	WP_009610488.1	NADPH dehydrogenase NamA	14153	15166	-	-1	IN SILICO	PROMOTERS	N17b	17058	17024	-
Phylum sIG	IS110	FIRMICUTES	Lachnoclostridium sp. YL32	596226	597675	+	WP_065547343.1	NADPH dehydrogenase NamA	597935	599881	+	1
Phylum sIG	IS110	FIRMICUTES	Macrococcus caseolyticus	1900942	1902334	-	WP_015912169.1	NADPH dehydrogenase NamA	1902510	1903550	+	1	IN SILICO	PROMOTERS	N17	1900981	1900986	+
Phylum sIG	IS110	FIRMICUTES	Sporosarcina ureae	1298370	1299855	+	WP_029054946.1	NADPH dehydrogenase NamA	1297199	1298218	-	-1	IN SILICO	PROMOTERS	N17	1298409	1298414	+	IN SILICO	PROMOTERS	N17	1299808	1299813	+
Phylum sIG	IS110	BETAPROTEOBACTERIA	Neisseria meningitidis	1714181	1714336	+	WP_079267151.1	rRNA pseudouridine synthase	1714540	1715592	+	1
Phylum sIG	IS110	BETAPROTEOBACTERIA	Neisseria meningitidis	2010329	2010485	-	WP_076612492.1	rRNA pseudouridine synthase	2009074	2010126	-	-1
Phylum sIG	IS110	BETAPROTEOBACTERIA	Neisseria meningitidis	1369928	1370083	+	WP_076612492.1	rRNA pseudouridine synthase	1370287	1371339	+	1
Phylum sIG	IS110	BETAPROTEOBACTERIA	Neisseria meningitidis	1240165	1240320	+	WP_076612492.1	rRNA pseudouridine synthase	1240524	1241576	+	1
Phylum sIG	IS110	BETAPROTEOBACTERIA	Neisseria meningitidis	2162924	2163079	+	WP_076612492.1	rRNA pseudouridine synthase	2163283	2164335	+	1
Phylum sIG	IS110	BETAPROTEOBACTERIA	Neisseria meningitidis	1275593	1275748	+	WP_076612492.1	rRNA pseudouridine synthase	1275952	1277004	+	1
Phylum sIG	IS110	BETAPROTEOBACTERIA	Neisseria meningitidis	1273336	1273491	+	WP_076612492.1	rRNA pseudouridine synthase	1273695	1274747	+	1
Phylum sIG	IS110	BETAPROTEOBACTERIA	Neisseria meningitidis	1624749	1624905	-	WP_076612492.1	rRNA pseudouridine synthase	1623494	1624546	-	-1
Phylum sIG	IS110	BETAPROTEOBACTERIA	Neisseria meningitidis	1191180	1191335	+	WP_076612492.1	rRNA pseudouridine synthase	1191539	1192591	+	1
Phylum sIG	IS110	BETAPROTEOBACTERIA	Neisseria meningitidis	1119193	1119349	-	WP_076612492.1	rRNA pseudouridine synthase	1117938	1118990	-	-1
Phylum sIG	IS110	BETAPROTEOBACTERIA	Neisseria meningitidis	1620449	1620605	-	WP_076612492.1	rRNA pseudouridine synthase	1619194	1620246	-	-1
Phylum sIG	IS110	BETAPROTEOBACTERIA	Neisseria meningitidis	375737	375892	+	WP_076612492.1	rRNA pseudouridine synthase	376096	377148	+	1
Phylum sIG	IS110	BETAPROTEOBACTERIA	Neisseria meningitidis	92441	92597	-	WP_076612492.1	rRNA pseudouridine synthase	91186	92238	-	-1
Phylum sIG	IS110	BETAPROTEOBACTERIA	Neisseria meningitidis	1054811	1054967	-	WP_076612492.1	rRNA pseudouridine synthase	1053556	1054608	-	-1
Phylum sIG	IS110	BETAPROTEOBACTERIA	Neisseria meningitidis	588442	588598	-	WP_076612492.1	rRNA pseudouridine synthase	587187	588239	-	-1
Phylum sIG	IS110	BETAPROTEOBACTERIA	Neisseria meningitidis	648373	648528	+	WP_076612492.1	rRNA pseudouridine synthase	648732	649784	+	1
Phylum sIG	IS110	BETAPROTEOBACTERIA	Neisseria meningitidis	588702	588858	-	WP_076612492.1	rRNA pseudouridine synthase	587447	588499	-	-1
Phylum sIG	IS110	BETAPROTEOBACTERIA	Neisseria meningitidis	1918873	1919029	-	WP_076612492.1	rRNA pseudouridine synthase	1917618	1918670	-	-1
Phylum sIG	IS110	BETAPROTEOBACTERIA	Neisseria meningitidis	114292	114448	-	WP_076612492.1	rRNA pseudouridine synthase	113037	114089	-	-1
Phylum sIG	IS110	BETAPROTEOBACTERIA	Neisseria meningitidis	1922279	1922435	-	WP_076612492.1	rRNA pseudouridine synthase	1921024	1922076	-	-1
Phylum sIG	IS110	BETAPROTEOBACTERIA	Neisseria meningitidis	1057708	1057863	+	WP_076612492.1	rRNA pseudouridine synthase	1058067	1059119	+	1
Phylum sIG	IS110	BETAPROTEOBACTERIA	Neisseria meningitidis	1325748	1325904	-	WP_076612492.1	rRNA pseudouridine synthase	1324493	1325545	-	-1
Phylum sIG	IS110	BETAPROTEOBACTERIA	Neisseria meningitidis	1759598	1759754	-	WP_076612492.1	rRNA pseudouridine synthase	1758343	1759395	-	-1
Phylum sIG	IS110	BETAPROTEOBACTERIA	Neisseria meningitidis	2084995	2085151	-	WP_076612492.1	rRNA pseudouridine synthase	2083740	2084792	-	-1
Phylum sIG	IS110	BETAPROTEOBACTERIA	Neisseria meningitidis	65530	65685	+	WP_076612492.1	rRNA pseudouridine synthase	65889	66941	+	1
Phylum sIG	IS110	BETAPROTEOBACTERIA	Neisseria meningitidis	1998371	1998526	+	WP_076612492.1	rRNA pseudouridine synthase	1998730	1999782	+	1
Phylum sIG	IS110	BETAPROTEOBACTERIA	Neisseria meningitidis	1075597	1075753	-	WP_076612492.1	rRNA pseudouridine synthase	1074342	1075394	-	-1
Phylum sIG	IS110	BETAPROTEOBACTERIA	Neisseria meningitidis	1626319	1626475	-	WP_076612492.1	rRNA pseudouridine synthase	1625064	1626116	-	-1
Phylum sIG	IS110	BETAPROTEOBACTERIA	Neisseria meningitidis	830176	830331	+	WP_076612492.1	rRNA pseudouridine synthase	830535	831587	+	1
Phylum sIG	IS110	BETAPROTEOBACTERIA	Neisseria meningitidis	1251456	1251611	+	WP_076612492.1	rRNA pseudouridine synthase	1251815	1252867	+	1
Phylum sIG	IS110	BETAPROTEOBACTERIA	Neisseria meningitidis	1226254	1226410	-	WP_076612492.1	rRNA pseudouridine synthase	1224999	1226051	-	-1
Phylum sIG	IS110	BETAPROTEOBACTERIA	Neisseria meningitidis	1964061	1964216	+	WP_076612492.1	rRNA pseudouridine synthase	1964420	1965472	+	1
Phylum sIG	IS110	BETAPROTEOBACTERIA	Neisseria meningitidis	1291868	1292023	+	WP_076612492.1	rRNA pseudouridine synthase	1292227	1293279	+	1
Phylum sIG	IS110	BETAPROTEOBACTERIA	Neisseria meningitidis	714626	714781	+	WP_076612492.1	rRNA pseudouridine synthase	714985	716037	+	1
Phylum sIG	IS110	BETAPROTEOBACTERIA	Neisseria meningitidis	148842	148998	-	WP_076612492.1	rRNA pseudouridine synthase	147587	148639	-	-1
Phylum sIG	IS110	BETAPROTEOBACTERIA	Neisseria meningitidis	1353798	1353953	+	WP_076612492.1	rRNA pseudouridine synthase	1354157	1355209	+	1
Phylum sIG	IS110	BETAPROTEOBACTERIA	Neisseria meningitidis	1391591	1391746	+	WP_076612492.1	rRNA pseudouridine synthase	1391950	1393002	+	1
Phylum sIG	IS110	BETAPROTEOBACTERIA	Neisseria meningitidis	678577	678733	-	WP_076612492.1	rRNA pseudouridine synthase	677322	678374	-	-1
Phylum sIG	IS110	BETAPROTEOBACTERIA	Neisseria meningitidis	1615529	1615684	+	WP_076612492.1	rRNA pseudouridine synthase	1615888	1616940	+	1
Phylum sIG	IS110	BETAPROTEOBACTERIA	Neisseria meningitidis	1973634	1973790	-	WP_076612492.1	rRNA pseudouridine synthase	1972379	1973431	-	-1
Phylum sIG	IS110	BETAPROTEOBACTERIA	Neisseria meningitidis	2104638	2104793	+	WP_076612492.1	rRNA pseudouridine synthase	2104997	2106049	+	1
Phylum sIG	IS110	BETAPROTEOBACTERIA	Neisseria meningitidis	993206	993362	-	WP_076612492.1	rRNA pseudouridine synthase	991951	993003	-	-1
Phylum sIG	IS110	BETAPROTEOBACTERIA	Neisseria meningitidis	1085836	1085992	-	WP_076612492.1	rRNA pseudouridine synthase	1084581	1085633	-	-1
Phylum sIG	IS110	BETAPROTEOBACTERIA	Neisseria meningitidis 053442	1271630	1271785	+	WP_079267065.1	rRNA pseudouridine synthase	1271986	1273038	+	1
Phylum sIG	IS110	BETAPROTEOBACTERIA	Neisseria meningitidis FAM18	1280403	1280558	+	WP_076612492.1	rRNA pseudouridine synthase	1280762	1281814	+	1
Phylum sIG	IS110	BETAPROTEOBACTERIA	Neisseria meningitidis G2136	1291040	1291195	+	WP_079267151.1	rRNA pseudouridine synthase	1291399	1292451	+	1
Phylum sIG	IS110	BETAPROTEOBACTERIA	Neisseria meningitidis M7124	1554765	1554920	+	WP_076612492.1	rRNA pseudouridine synthase	1555124	1556176	+	1
Phylum sIG	IS110	GAMMAPROTEOBACTERIA	Klebsiella pneumoniae	609663	611000	-	WP_002901746.1	rRNA pseudouridine synthase	611673	612575	+	1
Phylum sIG	IS110	ACTINOBACTERIA	Micromonospora sp. L5	2897357	2898537	-	WP_013475098.1	RNA polymerase subunit sigma	2896338	2897291	-	-1
Phylum sIG	IS110	ACTINOBACTERIA	Mycobacterium avium subsp. paratuberculosis	2248778	2249302	+	WP_023867595.1	RNA polymerase subunit sigma	2249367	2250302	+	1	IN SILICO	PROMOTERS	N18	2248943	2248948	+
Phylum sIG	IS110	ACTINOBACTERIA	Mycobacterium avium subsp. paratuberculosis	2251357	2251888	+	WP_010949351.1	RNA polymerase subunit sigma	2251953	2252888	+	1	IN SILICO	PROMOTERS	N18	2251528	2251533	+
Phylum sIG	IS110	ACTINOBACTERIA	Mycobacterium avium subsp. paratuberculosis	1933779	1935235	-	WP_023867595.1	RNA polymerase subunit sigma	1932783	1933718	-	-1	IN SILICO	PROMOTERS	N18b	1935099	1935064	-
Phylum sIG	IS110	ACTINOBACTERIA	Mycobacterium avium subsp. paratuberculosis	3620855	3622313	+	WP_010949351.1	RNA polymerase subunit sigma	3622378	3623313	+	1	IN SILICO	PROMOTERS	N18	3621026	3621031	+
Phylum sIG	IS110	ACTINOBACTERIA	Mycobacterium avium subsp. paratuberculosis K-10	1933779	1935235	-	WP_010949351.1	RNA polymerase subunit sigma	1932783	1933718	-	-1	IN SILICO	PROMOTERS	N18b	1935099	1935064	-
Phylum sIG	IS110	ACTINOBACTERIA	Mycobacterium avium subsp. paratuberculosis MAP4	2274023	2275481	+	WP_010949351.1	RNA polymerase subunit sigma	2275546	2276481	+	1	IN SILICO	PROMOTERS	N18	2274194	2274199	+
Phylum sIG	IS110	FIRMICUTES	Bacillus clausii	294824	296604	+	WP_094423627.1	RNA polymerase subunit sigma	297657	298505	+	1	IN SILICO	PROMOTERS	N18	294884	294889	+
Phylum sIG	IS110	ACTINOBACTERIA	Actinomyces radicidentis	2427723	2428977	+	WP_084355516.1	ABC transporter ATP-binding protein	2424483	2426183	-	-1
Phylum sIG	IS110	ACTINOBACTERIA	Brachybacterium sp. VR2415	1514826	1516158	+	WP_089064839.1	ABC transporter ATP-binding protein	1512836	1514599	-	-1	IN SILICO	PROMOTERS	N16	1514890	1514895	+
Phylum sIG	IS110	ALPHAPROTEOBACTERIA	Sulfitobacter pseudonitzschiae	264682	265746	+	WP_089423260.1	ABC transporter ATP-binding protein	261305	263746	-	-1
Phylum sIG	IS110	AQUIFICAE	Desulfurobacterium thermolithotrophum DSM 11699	1321564	1322764	-	WP_013638908.1	ABC transporter ATP-binding protein	1318209	1319924	-	-1
Phylum sIG	IS110	BETAPROTEOBACTERIA	Burkholderia pseudomallei	718910	720366	-	WP_004189741.1	ABC transporter ATP-binding protein	720473	722344	+	1
Phylum sIG	IS110	FIRMICUTES	Clostridium kluyveri	2423217	2424585	-	WP_073538975.1	ABC transporter ATP-binding protein	2421293	2423011	-	-1
Phylum sIG	IS110	FIRMICUTES	Lactobacillus paracollinoides	1486789	1488220	-	WP_083220064.1	ABC transporter ATP-binding protein	1485103	1486737	-	-1
Phylum sIG	IS110	FIRMICUTES	Pediococcus damnosus	52777	54199	+	WP_062916857.1	ABC transporter ATP-binding protein	55228	55446	+	1
Phylum sIG	IS110	THERMOTOGAE	Petrotoga mobilis SJ95	739738	740251	+	WP_012208517.1	ABC transporter ATP-binding protein	737395	739074	-	-1
Phylum sIG	IS110	BACTEROIDETES/CHLOROBI GROUP	Sphingobacterium sp. 21	2023110	2024292	+	WP_013664941.1	DNA topoisomerase IV subunit A	2024864	2027572	+	1
Phylum sIG	IS110	BETAPROTEOBACTERIA	Burkholderia cenocepacia	1203655	1205111	-	WP_011694211.1	DNA topoisomerase IV subunit A	1205303	1207906	+	1
Phylum sIG	IS110	ACTINOBACTERIA	Streptomyces sp. CNQ-509	2204913	2206210	+	WP_047015713.1	aldo/keto reductase	2206346	2207395	+	1
Phylum sIG	IS110	ALPHAPROTEOBACTERIA	Sinorhizobium americanum	326642	327845	+	WP_064251692.1	aldo/keto reductase	328062	328943	+	1
Phylum sIG	IS110	BETAPROTEOBACTERIA	Bordetella bronchiseptica	1407419	1408650	+	WP_003819773.1	aldo/keto reductase	1409399	1410406	+	1	IN SILICO	PROMOTERS	NULL	1407560	1407588	-
Phylum sIG	IS110	BETAPROTEOBACTERIA	Bordetella bronchiseptica MO149	1408240	1409484	-	WP_003819773.1	aldo/keto reductase	1410272	1411279	+	1	IN SILICO	PROMOTERS	N16	1409259	1409264	+	IN SILICO	PROMOTERS	N16	1409342	1409347	+	IN SILICO	PROMOTERS	N17	1409287	1409292	+
Phylum sIG	IS110	BETAPROTEOBACTERIA	Bordetella pertussis	2976038	2977276	-	WP_003819773.1	aldo/keto reductase	2977922	2978929	+	1	IN SILICO	PROMOTERS	N16	2977134	2977139	+
Phylum sIG	IS110	FIRMICUTES	Bacillus coagulans	3239934	3241344	+	WP_035182649.1	aldo/keto reductase	3241548	3242480	+	1
Phylum sIG	IS110	FIRMICUTES	Caldicellulosiruptor kristjanssonii I77R1B	405653	406533	+	WP_013431761.1	aldo/keto reductase	403870	404856	-	-1
Phylum sIG	IS110	FIRMICUTES	Caldicellulosiruptor lactoaceticus 6A	2094515	2095591	-	WP_014043098.1	aldo/keto reductase	2096291	2097277	+	1
Phylum sIG	IS110	FIRMICUTES	Lactobacillus backii	2351624	2353052	+	WP_068226016.1	aldo/keto reductase	2350507	2351367	-	-1	IN SILICO	PROMOTERS	N18	2353021	2353026	+	IN SILICO	PROMOTERS	N18b	2353019	2352984	-
Phylum sIG	IS110	FIRMICUTES	Lactobacillus backii	577842	579270	-	WP_068279574.1	aldo/keto reductase	579527	580387	+	1	IN SILICO	PROMOTERS	N18	577904	577909	+	IN SILICO	PROMOTERS	N18b	577902	577867	-
Phylum sIG	IS110	FIRMICUTES	Lactobacillus backii	2360778	2362206	+	WP_068226016.1	aldo/keto reductase	2359661	2360521	-	-1	IN SILICO	PROMOTERS	N18	2362175	2362180	+	IN SILICO	PROMOTERS	N18b	2362173	2362138	-
Phylum sIG	IS110	FIRMICUTES	Lactobacillus backii	2343673	2345101	+	WP_068226016.1	aldo/keto reductase	2342556	2343416	-	-1	IN SILICO	PROMOTERS	N18	2345070	2345075	+	IN SILICO	PROMOTERS	N18b	2345068	2345033	-
Phylum sIG	IS110	FIRMICUTES	Lactobacillus backii	511467	512895	+	WP_068279574.1	aldo/keto reductase	510350	511210	-	-1	IN SILICO	PROMOTERS	N18	512864	512869	+	IN SILICO	PROMOTERS	N18b	512862	512827	-
Phylum sIG	IS110	GAMMAPROTEOBACTERIA	Xanthomonas campestris	5028934	5030029	-	WP_046345736.1	aldo/keto reductase	5030516	5031484	+	1
Phylum sIG	IS110	GAMMAPROTEOBACTERIA	Xanthomonas gardneri	1646745	1647911	-	WP_006452923.1	aldo/keto reductase	1648250	1649218	+	1
Phylum sIG	IS110	BETAPROTEOBACTERIA	Neisseria meningitidis	1327833	1328088	+	WP_002248366.1	chorismate-binding enzyme family protein	1325818	1327599	-	-1	IN SILICO	PROMOTERS	N17b	1327862	1327828	-
Phylum sIG	IS110	BETAPROTEOBACTERIA	Neisseria meningitidis	658471	658723	-	WP_002248366.1	chorismate-binding enzyme family protein	658960	660741	+	1
Phylum sIG	IS110	BETAPROTEOBACTERIA	Neisseria meningitidis	942869	943124	+	WP_002248366.1	chorismate-binding enzyme family protein	940854	942635	-	-1	IN SILICO	PROMOTERS	N17b	942898	942864	-
Phylum sIG	IS110	BETAPROTEOBACTERIA	Neisseria meningitidis	1879102	1879354	-	WP_002248366.1	chorismate-binding enzyme family protein	1879591	1881372	+	1
Phylum sIG	IS110	BETAPROTEOBACTERIA	Neisseria meningitidis	437414	437669	+	WP_002248366.1	chorismate-binding enzyme family protein	435399	437180	-	-1	IN SILICO	PROMOTERS	N17b	437443	437409	-
Phylum sIG	IS110	BETAPROTEOBACTERIA	Neisseria meningitidis	938175	938430	+	WP_002248366.1	chorismate-binding enzyme family protein	936160	937941	-	-1	IN SILICO	PROMOTERS	N17b	938204	938170	-
Phylum sIG	IS110	BETAPROTEOBACTERIA	Neisseria meningitidis	1057352	1057604	-	WP_002248366.1	chorismate-binding enzyme family protein	1057841	1059622	+	1
Phylum sIG	IS110	BETAPROTEOBACTERIA	Neisseria meningitidis	1584202	1584457	+	WP_002248366.1	chorismate-binding enzyme family protein	1582187	1583968	-	-1	IN SILICO	PROMOTERS	N17b	1584231	1584197	-
Phylum sIG	IS110	BETAPROTEOBACTERIA	Neisseria meningitidis	372264	372519	+	WP_002248366.1	chorismate-binding enzyme family protein	370249	372030	-	-1	IN SILICO	PROMOTERS	N17b	372293	372259	-
Phylum sIG	IS110	BETAPROTEOBACTERIA	Neisseria meningitidis	2068471	2068726	+	WP_002248366.1	chorismate-binding enzyme family protein	2066456	2068237	-	-1	IN SILICO	PROMOTERS	N17b	2068500	2068466	-
Phylum sIG	IS110	BETAPROTEOBACTERIA	Neisseria meningitidis	1329645	1329897	-	WP_002248366.1	chorismate-binding enzyme family protein	1330134	1331915	+	1
Phylum sIG	IS110	BETAPROTEOBACTERIA	Neisseria meningitidis	2080232	2080487	+	WP_025459142.1	chorismate-binding enzyme family protein	2078217	2079998	-	-1	IN SILICO	PROMOTERS	N17b	2080261	2080227	-
Phylum sIG	IS110	BETAPROTEOBACTERIA	Neisseria meningitidis	1237709	1237964	+	WP_002248366.1	chorismate-binding enzyme family protein	1235694	1237475	-	-1	IN SILICO	PROMOTERS	N17b	1237738	1237704	-
Phylum sIG	IS110	BETAPROTEOBACTERIA	Neisseria meningitidis	1594434	1594689	+	WP_002248366.1	chorismate-binding enzyme family protein	1592419	1594200	-	-1	IN SILICO	PROMOTERS	N17b	1594463	1594429	-
Phylum sIG	IS110	BETAPROTEOBACTERIA	Neisseria meningitidis	1238105	1238360	+	WP_002248366.1	chorismate-binding enzyme family protein	1236090	1237871	-	-1	IN SILICO	PROMOTERS	N17b	1238134	1238100	-
Phylum sIG	IS110	BETAPROTEOBACTERIA	Neisseria meningitidis	1740035	1740287	-	WP_002248366.1	chorismate-binding enzyme family protein	1740524	1742305	+	1
Phylum sIG	IS110	BETAPROTEOBACTERIA	Neisseria meningitidis	642905	643160	+	WP_002248366.1	chorismate-binding enzyme family protein	640890	642671	-	-1	IN SILICO	PROMOTERS	N17b	642934	642900	-
Phylum sIG	IS110	BETAPROTEOBACTERIA	Neisseria meningitidis	1076049	1076304	+	WP_002248366.1	chorismate-binding enzyme family protein	1074034	1075815	-	-1	IN SILICO	PROMOTERS	N17b	1076078	1076044	-
Phylum sIG	IS110	BETAPROTEOBACTERIA	Neisseria meningitidis	1403100	1403355	+	WP_002248366.1	chorismate-binding enzyme family protein	1401085	1402866	-	-1	IN SILICO	PROMOTERS	N17b	1403129	1403095	-
Phylum sIG	IS110	BETAPROTEOBACTERIA	Neisseria meningitidis	748011	748263	-	WP_002248366.1	chorismate-binding enzyme family protein	748500	750281	+	1
Phylum sIG	IS110	BETAPROTEOBACTERIA	Neisseria meningitidis	526135	526387	-	WP_002248366.1	chorismate-binding enzyme family protein	526624	528405	+	1
Phylum sIG	IS110	BETAPROTEOBACTERIA	Neisseria meningitidis	393055	393310	+	WP_002248366.1	chorismate-binding enzyme family protein	391040	392821	-	-1	IN SILICO	PROMOTERS	N17b	393084	393050	-
Phylum sIG	IS110	BETAPROTEOBACTERIA	Neisseria meningitidis	941670	941925	+	WP_002248366.1	chorismate-binding enzyme family protein	939655	941436	-	-1	IN SILICO	PROMOTERS	N17b	941699	941665	-
Phylum sIG	IS110	BETAPROTEOBACTERIA	Neisseria meningitidis	1514750	1515002	-	WP_002248366.1	chorismate-binding enzyme family protein	1515239	1517020	+	1
Phylum sIG	IS110	BETAPROTEOBACTERIA	Neisseria meningitidis	1932509	1932761	-	WP_002248366.1	chorismate-binding enzyme family protein	1932998	1934779	+	1
Phylum sIG	IS110	BETAPROTEOBACTERIA	Neisseria meningitidis	543710	543965	+	WP_002248366.1	chorismate-binding enzyme family protein	541695	543476	-	-1	IN SILICO	PROMOTERS	N17b	543739	543705	-
Phylum sIG	IS110	BETAPROTEOBACTERIA	Neisseria meningitidis	473376	473628	-	WP_002248366.1	chorismate-binding enzyme family protein	473865	475646	+	1
Phylum sIG	IS110	BETAPROTEOBACTERIA	Neisseria meningitidis	1973446	1973698	-	WP_002248366.1	chorismate-binding enzyme family protein	1973935	1975716	+	1
Phylum sIG	IS110	BETAPROTEOBACTERIA	Neisseria meningitidis	1396180	1396432	-	WP_002248366.1	chorismate-binding enzyme family protein	1396669	1398450	+	1
Phylum sIG	IS110	BETAPROTEOBACTERIA	Neisseria meningitidis	1634457	1634712	+	WP_002248366.1	chorismate-binding enzyme family protein	1632442	1634223	-	-1	IN SILICO	PROMOTERS	N17b	1634486	1634452	-
Phylum sIG	IS110	BETAPROTEOBACTERIA	Neisseria meningitidis	2036228	2036480	-	WP_002248366.1	chorismate-binding enzyme family protein	2036717	2038498	+	1
Phylum sIG	IS110	BETAPROTEOBACTERIA	Neisseria meningitidis	2062224	2062476	-	WP_002248366.1	chorismate-binding enzyme family protein	2062713	2064494	+	1
Phylum sIG	IS110	BETAPROTEOBACTERIA	Neisseria meningitidis	2169615	2169870	+	WP_002248366.1	chorismate-binding enzyme family protein	2167600	2169381	-	-1	IN SILICO	PROMOTERS	N17b	2169644	2169610	-
Phylum sIG	IS110	BETAPROTEOBACTERIA	Neisseria meningitidis	135249	135501	-	WP_002248366.1	chorismate-binding enzyme family protein	135738	137519	+	1
Phylum sIG	IS110	BETAPROTEOBACTERIA	Neisseria meningitidis	1291558	1291813	+	WP_002248366.1	chorismate-binding enzyme family protein	1289543	1291324	-	-1	IN SILICO	PROMOTERS	N17b	1291587	1291553	-
Phylum sIG	IS110	BETAPROTEOBACTERIA	Neisseria meningitidis M01-240355	2077175	2077427	-	WP_014582288.1	chorismate-binding enzyme family protein	2077664	2079445	+	1
Phylum sIG	IS110	BETAPROTEOBACTERIA	Neisseria meningitidis M7124	62900	63152	-	WP_002248366.1	chorismate-binding enzyme family protein	63389	65170	+	1
Phylum sIG	IS110	GAMMAPROTEOBACTERIA	Coxiella burnetii CbuG_Q212	604919	606383	-	WP_012569859.1	chorismate-binding enzyme family protein	602936	604228	-	-1
Phylum sIG	IS110	BETAPROTEOBACTERIA	Neisseria meningitidis	1081249	1081504	+	WP_002246128.1	prolyl aminopeptidase	1081603	1082535	+	1
Phylum sIG	IS110	BETAPROTEOBACTERIA	Neisseria meningitidis	1326363	1326616	+	WP_002238482.1	prolyl aminopeptidase	1326715	1327647	+	1
Phylum sIG	IS110	BETAPROTEOBACTERIA	Neisseria meningitidis	204309	204523	-	WP_002234609.1	prolyl aminopeptidase	203278	204210	-	-1
Phylum sIG	IS110	BETAPROTEOBACTERIA	Neisseria meningitidis	978947	979146	+	WP_002234609.1	prolyl aminopeptidase	979245	980177	+	1
Phylum sIG	IS110	BETAPROTEOBACTERIA	Neisseria meningitidis	849164	849363	+	WP_002234609.1	prolyl aminopeptidase	849462	850394	+	1
Phylum sIG	IS110	BETAPROTEOBACTERIA	Neisseria meningitidis	1772534	1772733	+	WP_002234609.1	prolyl aminopeptidase	1772832	1773764	+	1
Phylum sIG	IS110	BETAPROTEOBACTERIA	Neisseria meningitidis	1879245	1879457	-	WP_012221539.1	prolyl aminopeptidase	1878214	1879146	-	-1
Phylum sIG	IS110	BETAPROTEOBACTERIA	Neisseria meningitidis	900255	900454	+	WP_002234609.1	prolyl aminopeptidase	900553	901485	+	1
Phylum sIG	IS110	BETAPROTEOBACTERIA	Neisseria meningitidis	898254	898453	+	WP_002234609.1	prolyl aminopeptidase	898552	899484	+	1
Phylum sIG	IS110	BETAPROTEOBACTERIA	Neisseria meningitidis	328205	328460	+	WP_002246128.1	prolyl aminopeptidase	328559	329491	+	1
Phylum sIG	IS110	BETAPROTEOBACTERIA	Neisseria meningitidis	1424266	1424521	-	WP_079889654.1	prolyl aminopeptidase	1422601	1423533	-	-1	IN SILICO	PROMOTERS	N17	1424474	1424479	+
Phylum sIG	IS110	BETAPROTEOBACTERIA	Neisseria meningitidis	2001277	2001491	-	WP_002234609.1	prolyl aminopeptidase	2000246	2001178	-	-1
Phylum sIG	IS110	BETAPROTEOBACTERIA	Neisseria meningitidis	801376	801575	+	WP_002234609.1	prolyl aminopeptidase	801674	802606	+	1
Phylum sIG	IS110	BETAPROTEOBACTERIA	Neisseria meningitidis	1496823	1497037	-	WP_002234609.1	prolyl aminopeptidase	1495792	1496724	-	-1
Phylum sIG	IS110	BETAPROTEOBACTERIA	Neisseria meningitidis	1996978	1997192	-	WP_002234609.1	prolyl aminopeptidase	1995947	1996879	-	-1
Phylum sIG	IS110	BETAPROTEOBACTERIA	Neisseria meningitidis	468970	469184	-	WP_002234609.1	prolyl aminopeptidase	467939	468871	-	-1
Phylum sIG	IS110	BETAPROTEOBACTERIA	Neisseria meningitidis	1431444	1431658	-	WP_002234609.1	prolyl aminopeptidase	1430413	1431345	-	-1
Phylum sIG	IS110	BETAPROTEOBACTERIA	Neisseria meningitidis	964962	965176	-	WP_002234609.1	prolyl aminopeptidase	963931	964863	-	-1
Phylum sIG	IS110	BETAPROTEOBACTERIA	Neisseria meningitidis	271768	271967	+	WP_002234609.1	prolyl aminopeptidase	272066	272998	+	1
Phylum sIG	IS110	BETAPROTEOBACTERIA	Neisseria meningitidis	965234	965448	-	WP_002234609.1	prolyl aminopeptidase	964203	965135	-	-1
Phylum sIG	IS110	BETAPROTEOBACTERIA	Neisseria meningitidis	126767	126981	-	WP_002234609.1	prolyl aminopeptidase	125736	126668	-	-1
Phylum sIG	IS110	BETAPROTEOBACTERIA	Neisseria meningitidis	490811	491025	-	WP_002234609.1	prolyl aminopeptidase	489780	490712	-	-1
Phylum sIG	IS110	BETAPROTEOBACTERIA	Neisseria meningitidis	123517	123731	-	WP_002234609.1	prolyl aminopeptidase	122486	123418	-	-1
Phylum sIG	IS110	BETAPROTEOBACTERIA	Neisseria meningitidis	681139	681338	+	WP_002234609.1	prolyl aminopeptidase	681437	682369	+	1
Phylum sIG	IS110	BETAPROTEOBACTERIA	Neisseria meningitidis	1702366	1702580	-	WP_002234609.1	prolyl aminopeptidase	1701335	1702267	-	-1
Phylum sIG	IS110	BETAPROTEOBACTERIA	Neisseria meningitidis	2136184	2136398	-	WP_002234609.1	prolyl aminopeptidase	2135153	2136085	-	-1
Phylum sIG	IS110	BETAPROTEOBACTERIA	Neisseria meningitidis	288634	288848	-	WP_002234609.1	prolyl aminopeptidase	287603	288535	-	-1
Phylum sIG	IS110	BETAPROTEOBACTERIA	Neisseria meningitidis	1856873	1857072	+	WP_002234609.1	prolyl aminopeptidase	1857171	1858103	+	1
Phylum sIG	IS110	BETAPROTEOBACTERIA	Neisseria meningitidis	1621777	1621976	+	WP_002234609.1	prolyl aminopeptidase	1622075	1623007	+	1
Phylum sIG	IS110	BETAPROTEOBACTERIA	Neisseria meningitidis	1452213	1452427	-	WP_002234609.1	prolyl aminopeptidase	1451182	1452114	-	-1
Phylum sIG	IS110	BETAPROTEOBACTERIA	Neisseria meningitidis	2002905	2003119	-	WP_002234609.1	prolyl aminopeptidase	2001874	2002806	-	-1
Phylum sIG	IS110	BETAPROTEOBACTERIA	Neisseria meningitidis	453523	453722	+	WP_002234609.1	prolyl aminopeptidase	453821	454753	+	1
Phylum sIG	IS110	BETAPROTEOBACTERIA	Neisseria meningitidis	875032	875231	+	WP_002234609.1	prolyl aminopeptidase	875330	876262	+	1
Phylum sIG	IS110	BETAPROTEOBACTERIA	Neisseria meningitidis	1602858	1603072	-	WP_065824919.1	prolyl aminopeptidase	1601827	1602759	-	-1
Phylum sIG	IS110	BETAPROTEOBACTERIA	Neisseria meningitidis	1587400	1587599	+	WP_002234609.1	prolyl aminopeptidase	1587698	1588630	+	1
Phylum sIG	IS110	BETAPROTEOBACTERIA	Neisseria meningitidis	915269	915468	+	WP_002234609.1	prolyl aminopeptidase	915567	916499	+	1
Phylum sIG	IS110	BETAPROTEOBACTERIA	Neisseria meningitidis	338037	338236	+	WP_002234609.1	prolyl aminopeptidase	338335	339267	+	1
Phylum sIG	IS110	BETAPROTEOBACTERIA	Neisseria meningitidis	525456	525670	-	WP_002234609.1	prolyl aminopeptidase	524425	525357	-	-1
Phylum sIG	IS110	BETAPROTEOBACTERIA	Neisseria meningitidis	977131	977330	+	WP_002234609.1	prolyl aminopeptidase	977429	978361	+	1
Phylum sIG	IS110	BETAPROTEOBACTERIA	Neisseria meningitidis	998593	998792	+	WP_002234609.1	prolyl aminopeptidase	998891	999823	+	1
Phylum sIG	IS110	BETAPROTEOBACTERIA	Neisseria meningitidis	1055110	1055324	-	WP_002234609.1	prolyl aminopeptidase	1054079	1055011	-	-1
Phylum sIG	IS110	BETAPROTEOBACTERIA	Neisseria meningitidis	1238985	1239184	+	WP_002234609.1	prolyl aminopeptidase	1239283	1240215	+	1
Phylum sIG	IS110	BETAPROTEOBACTERIA	Neisseria meningitidis	194718	194932	-	WP_002234609.1	prolyl aminopeptidase	193687	194619	-	-1
Phylum sIG	IS110	BETAPROTEOBACTERIA	Neisseria meningitidis	1728658	1728857	+	WP_002234609.1	prolyl aminopeptidase	1728956	1729888	+	1
Phylum sIG	IS110	BETAPROTEOBACTERIA	Neisseria meningitidis	1376928	1377142	-	WP_002247882.1	prolyl aminopeptidase	1375897	1376829	-	-1
Phylum sIG	IS110	BETAPROTEOBACTERIA	Neisseria meningitidis	1679290	1679508	+	WP_002256570.1	prolyl aminopeptidase	1681219	1682151	+	1
Phylum sIG	IS110	BETAPROTEOBACTERIA	Neisseria meningitidis	2028928	2029142	-	WP_002238482.1	prolyl aminopeptidase	2027897	2028829	-	-1
Phylum sIG	IS110	BETAPROTEOBACTERIA	Neisseria meningitidis	1468939	1469153	-	WP_002247882.1	prolyl aminopeptidase	1467908	1468840	-	-1
Phylum sIG	IS110	BETAPROTEOBACTERIA	Neisseria meningitidis 8013	1433304	1433557	-	WP_002238482.1	prolyl aminopeptidase	1432273	1433205	-	-1
Phylum sIG	IS110	BETAPROTEOBACTERIA	Neisseria meningitidis 8013	1434524	1434827	-	WP_002238482.1	prolyl aminopeptidase	1432273	1433205	-	-1	IN SILICO	PROMOTERS	N17	1434780	1434785	+
Phylum sIG	IS110	BETAPROTEOBACTERIA	Neisseria meningitidis FAM18	903831	904030	+	WP_002234609.1	prolyl aminopeptidase	904129	905061	+	1
Phylum sIG	IS110	BETAPROTEOBACTERIA	Neisseria meningitidis G2136	912869	913124	+	WP_002238482.1	prolyl aminopeptidase	913223	914155	+	1
Phylum sIG	IS110	BETAPROTEOBACTERIA	Neisseria meningitidis LNP21362	446592	446804	-	WP_002225339.1	prolyl aminopeptidase	445561	446493	-	-1
Phylum sIG	IS110	BETAPROTEOBACTERIA	Neisseria meningitidis M01-240149	1315689	1315901	-	WP_021438568.1	prolyl aminopeptidase	1314658	1315590	-	-1
Phylum sIG	IS110	BETAPROTEOBACTERIA	Neisseria meningitidis M01-240149	1316414	1316619	-	WP_021438568.1	prolyl aminopeptidase	1314658	1315590	-	-1
Phylum sIG	IS110	BETAPROTEOBACTERIA	Neisseria meningitidis M01-240355	979989	980244	+	WP_002260413.1	prolyl aminopeptidase	980343	981275	+	1
Phylum sIG	IS110	BETAPROTEOBACTERIA	Neisseria meningitidis M0579	1937220	1937419	+	WP_012221539.1	prolyl aminopeptidase	1937518	1938450	+	1
Phylum sIG	IS110	BETAPROTEOBACTERIA	Neisseria meningitidis M7124	1178194	1178393	+	WP_002234609.1	prolyl aminopeptidase	1178492	1179424	+	1
Phylum sIG	IS110	BETAPROTEOBACTERIA	Neisseria meningitidis MC58	941582	941779	+	NP_273966.1	prolyl aminopeptidase	941878	942810	+	1
Phylum sIG	IS110	BETAPROTEOBACTERIA	Neisseria meningitidis WUE 2594	843035	843290	+	WP_002246128.1	prolyl aminopeptidase	843389	844321	+	1
Phylum sIG	IS110	BETAPROTEOBACTERIA	Neisseria meningitidis Z2491	1071513	1071673	+	WP_002246883.1	prolyl aminopeptidase	1071772	1072704	+	1
Phylum sIG	IS110	BETAPROTEOBACTERIA	Neisseria meningitidis alpha14	863373	863628	+	WP_002217416.1	prolyl aminopeptidase	863727	864659	+	1
Phylum sIG	IS110	BETAPROTEOBACTERIA	Neisseria meningitidis alpha710	1519447	1519750	-	WP_002225339.1	prolyl aminopeptidase	1517532	1518464	-	-1	IN SILICO	PROMOTERS	N16	1519492	1519497	+	IN SILICO	PROMOTERS	N17	1519703	1519708	+	IN SILICO	PROMOTERS	N17b	1519748	1519714	-
Phylum sIG	IS110	GAMMAPROTEOBACTERIA	Yersinia enterocolitica	1267791	1269139	-	WP_005170448.1	prolyl aminopeptidase	1269609	1270565	+	1	IN SILICO	PROMOTERS	N16b	1267853	1267820	-
Phylum sIG	IS110	GAMMAPROTEOBACTERIA	Yersinia enterocolitica subsp. enterocolitica 8081	1985355	1986700	-	YP_001006067.1	prolyl aminopeptidase	1987170	1988126	+	1	IN SILICO	PROMOTERS	N16b	1985414	1985381	-
Phylum sIG	IS110	ALPHAPROTEOBACTERIA	Rhizobium gallicum	464156	465087	-	WP_074071402.1	isopentenyl-diphosphate Delta-isomerase	465120	466280	+	1
Phylum sIG	IS110	FIRMICUTES	Halobacillus halophilus	3963651	3965313	+	WP_014645221.1	isopentenyl-diphosphate Delta-isomerase	3961843	3963009	-	-1	IN SILICO	PROMOTERS	N16	3963754	3963759	+
Phylum sIG	IS110	FIRMICUTES	Halobacillus halophilus DSM 2266	3963807	3965469	+	WP_014645221.1	isopentenyl-diphosphate Delta-isomerase	3961999	3963165	-	-1	IN SILICO	PROMOTERS	N16	3963910	3963915	+
Phylum sIG	IS110	FIRMICUTES	Lactobacillus helveticus	1511175	1513030	+	WP_023061834.1	1,4-alpha-glucan branching protein GlgB	1507787	1509703	-	-1
Phylum sIG	IS110	GAMMAPROTEOBACTERIA	Klebsiella pneumoniae	13946	15150	+	WP_004099052.1	1,4-alpha-glucan branching protein GlgB	11411	13603	-	-1
Phylum sIG	IS110	GAMMAPROTEOBACTERIA	Yersinia enterocolitica	1595386	1596765	-	WP_013650566.1	1,4-alpha-glucan branching protein GlgB	1591882	1593978	-	-1	IN SILICO	PROMOTERS	N18b	1596676	1596641	-
Phylum sIG	IS110	ACTINOBACTERIA	Micromonospora sp. L5	2897357	2898537	-	WP_013475099.1	phosphate--nucleotide phosphotransferase	2898862	2899812	+	1
Phylum sIG	IS110	BETAPROTEOBACTERIA	Nitrosomonas communis	1999880	2001297	+	WP_046850001.1	phosphate--nucleotide phosphotransferase	1998401	1999279	-	-1
Phylum sIG	IS110	ALPHAPROTEOBACTERIA	Paracoccus yeei	73167	73943	-	WP_080623387.1	molybdopterin containing oxidoreductase	71875	73155	-	-1
Phylum sIG	IS110	THERMODESULFOBACTERIA	Caldimicrobium thiodismutans	93001	94351	+	WP_068511746.1	molybdopterin containing oxidoreductase	91641	92834	-	-1
Phylum sIG	IS110	ALPHAPROTEOBACTERIA	Microvirga ossetica	649860	651078	-	WP_099514805.1	DNA translocase FtsK	651593	654403	+	1
Phylum sIG	IS110	ALPHAPROTEOBACTERIA	Rickettsia bellii	245989	247068	-	WP_045798688.1	DNA translocase FtsK	247493	249742	+	1	IN SILICO	PROMOTERS	N16b	247089	247056	-
Phylum sIG	IS110	ALPHAPROTEOBACTERIA	Rickettsia bellii RML369-C	182407	183431	+	WP_011476850.1	DNA translocase FtsK	179730	181979	-	-1	IN SILICO	PROMOTERS	N16	182413	182418	+
Phylum sIG	IS110	GAMMAPROTEOBACTERIA	Pseudomonas aeruginosa	4521423	4522855	-	WP_003119977.1	DNA translocase FtsK	4518934	4521369	-	-1	IN SILICO	PROMOTERS	N16	4521438	4521443	+	IN SILICO	PROMOTERS	N16b	4521436	4521403	-	IN SILICO	PROMOTERS	N16b	4521696	4521663	-	IN SILICO	PROMOTERS	N18b	4521438	4521403	-	IN SILICO	PROMOTERS	N18b	4521696	4521661	-
Phylum sIG	IS110	ALPHAPROTEOBACTERIA	Candidatus Paracaedibacter acanthamoebae	363493	363915	+	WP_038463045.1	DNA resolvase	362585	363190	-	-1
Phylum sIG	IS110	GAMMAPROTEOBACTERIA	Klebsiella pneumoniae	42221	43549	+	WP_000509966.1	DNA resolvase	39102	39707	-	-1
Phylum sIG	IS110	FIRMICUTES	Thermosediminibacter oceani DSM 16646	1952013	1953668	+	WP_013276692.1	helicase	1954060	1957221	+	1
Phylum sIG	IS110	GAMMAPROTEOBACTERIA	Escherichia coli	865471	865776	+	WP_060617908.1	helicase	861755	865021	-	-1
Phylum sIG	IS110	GAMMAPROTEOBACTERIA	Escherichia coli	1673318	1673623	+	WP_060617908.1	helicase	1669602	1672868	-	-1
Phylum sIG	IS110	ACTINOBACTERIA	Corynebacterium pseudotuberculosis	2237657	2239010	+	WP_072577965.1	superoxide dismutase	2239251	2239853	+	1
Phylum sIG	IS110	FIRMICUTES	Lactobacillus delbrueckii subsp. bulgaricus	1260019	1261681	+	WP_089119980.1	superoxide dismutase	1257846	1259984	-	-1
Phylum sIG	IS110	FIRMICUTES	Lactobacillus curvatus	693037	694480	+	WP_004265255.1	glutamine--fructose-6-phosphate transaminase (isomerizing)	694716	696530	+	1
Phylum sIG	IS110	GAMMAPROTEOBACTERIA	Coxiella burnetii 'MSU Goat Q177'	73035	74443	+	WP_005770088.1	glutamine--fructose-6-phosphate transaminase (isomerizing)	75727	77562	+	1
Phylum sIG	IS110	GAMMAPROTEOBACTERIA	Coxiella burnetii CbuG_Q212	154689	156193	+	WP_012569627.1	glutamine--fructose-6-phosphate transaminase (isomerizing)	157429	159264	+	1
Phylum sIG	IS110	GAMMAPROTEOBACTERIA	Coxiella burnetii CbuK_Q154	73040	74446	+	WP_005770088.1	glutamine--fructose-6-phosphate transaminase (isomerizing)	75730	77565	+	1
Phylum sIG	IS110	ACTINOBACTERIA	Mycobacterium chimaera	4112702	4113870	-	WP_008260765.1	cation transporter	4111534	4112457	-	-1	IN SILICO	PROMOTERS	N18b	4112730	4112695	-
Phylum sIG	IS110	ACTINOBACTERIA	Mycobacterium chimaera	4219636	4220808	-	WP_008260765.1	cation transporter	4218472	4219395	-	-1	IN SILICO	PROMOTERS	N18b	4219668	4219633	-
Phylum sIG	IS110	ACTINOBACTERIA	Mycobacterium chimaera	4448948	4450062	+	WP_008260765.1	cation transporter	4450361	4451284	+	1
Phylum sIG	IS110	ACTINOBACTERIA	Mycobacterium chimaera	4449303	4450417	+	WP_008260765.1	cation transporter	4450716	4451639	+	1
Phylum sIG	IS110	FIRMICUTES	Geobacillus sp. C56-T3	648982	650455	-	WP_013144385.1	cation transporter	646309	647259	-	-1	IN SILICO	PROMOTERS	N17	650353	650358	+
Phylum sIG	IS110	SPIROCHAETIA	Leptospira borgpetersenii serovar Ballum	336128	336453	-	WP_002732575.1	cation transporter	337012	337938	+	1
Phylum sIG	IS110	SPIROCHAETIA	Leptospira borgpetersenii serovar Ballum	22295	22620	-	WP_002732575.1	cation transporter	23179	24105	+	1
Phylum sIG	IS110	ALPHAPROTEOBACTERIA	Methylobacterium nodulans ORS 2060	3301024	3301300	+	WP_015929787.1	MFS transporter	3301520	3303157	+	1
Phylum sIG	IS110	GAMMAPROTEOBACTERIA	Pseudomonas chlororaphis subsp. aurantiaca	6251839	6252871	-	WP_038582835.1	MFS transporter	6249955	6251616	-	-1
Phylum sIG	IS110	DEFERRIBACTERES	Flexistipes sinusarabici DSM 4947	2460180	2461314	-	WP_013887352.1	AarF/ABC1/UbiB kinase family protein	2461751	2463430	+	1	IN SILICO	PROMOTERS	N17	2460979	2460984	+	IN SILICO	PROMOTERS	N17	2461263	2461268	+
Phylum sIG	IS110	GAMMAPROTEOBACTERIA	Stenotrophomonas maltophilia	3836644	3836675	-	WP_079223947.1	AarF/ABC1/UbiB kinase family protein	3836742	3838433	+	1
Phylum sIG	IS110	ACTINOBACTERIA	Streptomyces lividans TK24	1460467	1461502	-	WP_016327708.1	hypothetical protein	1462451	1465129	+	1
Phylum sIG	IS110	BETAPROTEOBACTERIA	[Pseudomonas] mesoacidophila	296710	298167	-	WP_084907196.1	hypothetical protein	293826	296636	-	-1
Phylum sIG	IS110	GAMMAPROTEOBACTERIA	Yersinia enterocolitica	1595386	1596765	-	WP_005157517.1	hypothetical protein	1598091	1600802	+	1	IN SILICO	PROMOTERS	N18b	1596676	1596641	-
Phylum sIG	IS110	ALPHAPROTEOBACTERIA	Ochrobactrum anthropi ATCC 49188	40742	41000	+	WP_011982901.1	autotransporter outer membrane beta-barrel domain-containing protein	41967	45005	+	1
Phylum sIG	IS110	GAMMAPROTEOBACTERIA	Escherichia coli	389907	391065	-	WP_065226219.1	autotransporter outer membrane beta-barrel domain-containing protein	392160	396149	+	1
Phylum sIG	IS110	ACTINOBACTERIA	Mycobacterium smegmatis	4053414	4054913	+	WP_011729447.1	MFS transporter	4055102	4056433	+	1	IN SILICO	PROMOTERS	N17b	4053429	4053395	-	IN SILICO	PROMOTERS	N18b	4053429	4053394	-
Phylum sIG	IS110	ACTINOBACTERIA	Mycobacterium smegmatis	4053402	4054901	+	WP_011729447.1	MFS transporter	4055090	4056421	+	1	IN SILICO	PROMOTERS	N17b	4053417	4053383	-	IN SILICO	PROMOTERS	N18b	4053417	4053382	-
Phylum sIG	IS110	ACTINOBACTERIA	Mycobacterium smegmatis	4131898	4133394	+	WP_011729447.1	MFS transporter	4133583	4134914	+	1
Phylum sIG	IS110	ACTINOBACTERIA	Mycobacterium smegmatis str. MC2 155	4053335	4054834	+	YP_888271.1	MFS transporter	4055023	4056354	+	1	IN SILICO	PROMOTERS	N17b	4053350	4053316	-	IN SILICO	PROMOTERS	N18b	4053350	4053315	-
Phylum sIG	IS110	ACTINOBACTERIA	Mycobacterium smegmatis str. MC2 155	4054946	4056445	+	WP_011729447.1	MFS transporter	4056634	4057965	+	1
Phylum sIG	IS110	ACTINOBACTERIA	Mycobacterium smegmatis str. MC2 155	4053375	4054874	+	WP_011729447.1	MFS transporter	4055063	4056394	+	1
Phylum sIG	IS110	ACTINOBACTERIA	Pseudonocardia sp. EC080610-09	6032124	6033451	-	WP_060573683.1	MFS transporter	6033595	6035037	+	1
Phylum sIG	IS110	ACTINOBACTERIA	Pseudonocardia sp. EC080619-01	1600163	1601490	-	WP_060573683.1	MFS transporter	1601634	1603076	+	1
Phylum sIG	IS110	ACTINOBACTERIA	Pseudonocardia sp. EC080625-04	4401433	4402759	-	WP_060573683.1	MFS transporter	4402903	4404345	+	1	IN SILICO	PROMOTERS	N17	4402740	4402745	+
Phylum sIG	IS110	ALPHAPROTEOBACTERIA	Sphingobium sp. TKS	2226854	2227935	-	WP_082748578.1	MFS transporter	2224400	2225734	-	-1
Phylum sIG	IS110	AQUIFICAE	Sulfurihydrogenibium sp. YO3AOP1	424148	425258	-	WP_012459132.1	MFS transporter	422700	424007	-	-1
Phylum sIG	IS110	BETAPROTEOBACTERIA	Cupriavidus basilensis	839743	840212	-	WP_082055289.1	MFS transporter	837567	839237	-	-1
Phylum sIG	IS110	GAMMAPROTEOBACTERIA	Escherichia coli	1254329	1255366	+	WP_001298619.1	MFS transporter	1255595	1256893	+	1	IN SILICO	PROMOTERS	N18b	1255042	1255007	-
Phylum sIG	IS110	GAMMAPROTEOBACTERIA	Escherichia coli	2880742	2881139	-	WP_001298619.1	MFS transporter	2879215	2880513	-	-1
Phylum sIG	IS110	ACTINOBACTERIA	Mycobacterium avium subsp. hominissuis	21090	22553	+	WP_009974159.1	peptidylprolyl isomerase	22639	23187	+	1	IN SILICO	PROMOTERS	N16	21331	21336	+	IN SILICO	PROMOTERS	N18b	21267	21232	-
Phylum sIG	IS110	GAMMAPROTEOBACTERIA	Legionella pneumophila subsp. pneumophila	2124048	2125164	+	WP_014842011.1	peptidylprolyl isomerase	2126781	2127347	+	1	IN SILICO	PROMOTERS	N18b	2124124	2124089	-
Phylum sIG	IS110	ACTINOBACTERIA	Frankia sp. EAN1pec	7691597	7692199	-	WP_020463749.1	serine protease	7690396	7691514	-	-1
Phylum sIG	IS110	FIRMICUTES	Caldicellulosiruptor kristjanssonii I77R1B	982171	982548	+	WP_013432253.1	serine protease	980197	981309	-	-1	IN SILICO	PROMOTERS	N18b	982493	982458	-
Phylum sIG	IS110	FIRMICUTES	Caldicellulosiruptor lactoaceticus 6A	1490283	1490646	-	WP_014042718.1	serine protease	1491522	1492634	+	1	IN SILICO	PROMOTERS	N18	1490367	1490372	+
Phylum sIG	IS110	ALPHAPROTEOBACTERIA	Rhizobium gallicum bv. gallicum R602	2256021	2257290	+	WP_040116251.1	(2Fe-2S)-binding protein	2258520	2258978	+	1
Phylum sIG	IS110	BETAPROTEOBACTERIA	Burkholderia ubonensis	2490491	2491917	+	WP_010089798.1	(2Fe-2S)-binding protein	2491928	2492389	+	1
Phylum sIG	IS110	BETAPROTEOBACTERIA	Burkholderiales bacterium GJ-E10	1111620	1112838	-	WP_082024149.1	glutathione peroxidase	1110566	1111171	-	-1
Phylum sIG	IS110	FIRMICUTES	Lactobacillus coryniformis subsp. coryniformis KCTC 3167 DSM 20001	2517131	2517667	-	WP_010009620.1	glutathione peroxidase	2519183	2519671	+	1
Phylum sIG	IS110	SPIROCHAETIA	Leptospira interrogans serovar Lai str. IPAV	1010634	1012022	+	WP_000657853.1	glutathione peroxidase	1012629	1013198	+	1	IN SILICO	PROMOTERS	N18b	1010702	1010667	-
Phylum sIG	IS110	ALPHAPROTEOBACTERIA	Methylobacterium oryzae CBMB20	4960360	4960803	+	WP_043346294.1	flagellar motor stator protein MotA	4961303	4962166	+	1
Phylum sIG	IS110	ALPHAPROTEOBACTERIA	Methylobacterium phyllosphaerae	4065697	4066026	+	WP_043346294.1	flagellar motor stator protein MotA	4066633	4067496	+	1
Phylum sIG	IS110	GAMMAPROTEOBACTERIA	Halotalea alkalilenta	3045036	3046521	+	WP_064124511.1	flagellar motor stator protein MotA	3043780	3044658	-	-1	IN SILICO	PROMOTERS	N18b	3045057	3045022	-
Phylum sIG	IS110	GAMMAPROTEOBACTERIA	Klebsiella oxytoca	2645268	2646604	-	WP_014227025.1	hypothetical protein	2647022	2650132	+	1
Phylum sIG	IS110	GAMMAPROTEOBACTERIA	Shigella flexneri 2a str. 301	2159573	2161025	+	NP_707968.1	hypothetical protein	2165179	2168244	+	1
Phylum sIG	IS110	SPIROCHAETIA	Leptospira interrogans serovar Linhai str. 56609	3743979	3744070	-	WP_002063768.1	hypothetical protein	3739389	3742700	-	-1
Phylum sIG	IS110	STENOSARCHAEA GROUP	Methanosarcina sp. Kolksee	1436786	1436994	+	WP_082091045.1	hypothetical protein	1437669	1439084	+	1
Phylum sIG	IS110	STENOSARCHAEA GROUP	Methanosarcina sp. Kolksee	174321	174389	-	WP_048158070.1	hypothetical protein	174512	176125	+	1
Phylum sIG	IS110	STENOSARCHAEA GROUP	Methanosarcina sp. WH1	1639903	1641442	-	WP_082088058.1	hypothetical protein	1641793	1644849	+	1
Phylum sIG	IS110	ALPHAPROTEOBACTERIA	Sphingomonas hengshuiensis	339107	340448	-	WP_044330033.1	glycerol-3-phosphate dehydrogenase	341905	343434	+	1	IN SILICO	PROMOTERS	N16	339279	339284	+	IN SILICO	PROMOTERS	N16b	339134	339101	-
Phylum sIG	IS110	FIRMICUTES	Geobacillus sp. WCH70	2163094	2164469	-	WP_015864226.1	glycerol-3-phosphate dehydrogenase	2161127	2162791	-	-1
Phylum sIG	IS110	DEFERRIBACTERES	Flexistipes sinusarabici DSM 4947	1870822	1871611	-	WP_013886859.1	flavodoxin family protein	1871950	1872531	+	1	IN SILICO	PROMOTERS	N17	1871559	1871564	+
Phylum sIG	IS110	FIRMICUTES	Clostridium kluyveri	2893519	2894887	-	WP_073539349.1	flavodoxin family protein	2892714	2893340	-	-1
Phylum sIG	IS110	BETAPROTEOBACTERIA	Ralstonia solanacearum	347323	348535	+	WP_011004877.1	carbohydrate-selective porin OprB	344855	346225	-	-1
Phylum sIG	IS110	GAMMAPROTEOBACTERIA	Klebsiella aerogenes KCTC 2190	1888961	1889481	-	YP_004591996.1	carbohydrate-selective porin OprB	1889913	1891199	+	1
Phylum sIG	IS110	ACTINOBACTERIA	Pseudonocardia dioxanivorans CB1190	1633159	1634384	+	WP_013673731.1	competence/damage-inducible protein A	1634390	1635688	+	1
Phylum sIG	IS110	THERMOTOGAE	Fervidobacterium pennivorans DSM 9078	1883276	1884600	-	WP_014452294.1	competence/damage-inducible protein A	1881509	1882756	-	-1
Phylum sIG	IS110	FIRMICUTES	Lactobacillus delbrueckii subsp. lactis DSM 20072	1504907	1506659	-	WP_003615364.1	YitT family protein	1506758	1507657	+	1	IN SILICO	PROMOTERS	N17	1504937	1504942	+	IN SILICO	PROMOTERS	N17	1505162	1505167	+	IN SILICO	PROMOTERS	N18b	1505007	1504972	-
Phylum sIG	IS110	THERMOTOGAE	Fervidobacterium pennivorans	253307	254651	+	WP_082868229.1	YitT family protein	252275	253159	-	-1
Phylum sIG	IS110	BACTEROIDETES/CHLOROBI GROUP	Hymenobacter sp. PAMC 26628	5093932	5094918	+	WP_068238533.1	formate--tetrahydrofolate ligase	5095184	5096851	+	1	IN SILICO	PROMOTERS	N16b	5093955	5093922	-
Phylum sIG	IS110	THERMOTOGAE	Fervidobacterium islandicum	1451074	1452338	+	WP_033191982.1	formate--tetrahydrofolate ligase	1449274	1450941	-	-1
Phylum sIG	IS110	BACTEROIDETES/CHLOROBI GROUP	Sphingobacterium sp. G1-14	670212	671400	+	WP_088163436.1	beta-galactosidase	671512	675558	+	1	IN SILICO	PROMOTERS	N17	670274	670279	+
Phylum sIG	IS110	GAMMAPROTEOBACTERIA	Klebsiella sp. LTGPAF-6F	498138	499489	+	WP_042948535.1	beta-galactosidase	493395	496454	-	-1
Phylum sIG	IS110	GAMMAPROTEOBACTERIA	Pseudomonas aeruginosa	4521423	4522855	-	WP_003090421.1	thioredoxin-disulfide reductase	4523020	4523970	+	1	IN SILICO	PROMOTERS	N16	4521438	4521443	+	IN SILICO	PROMOTERS	N16b	4521436	4521403	-	IN SILICO	PROMOTERS	N16b	4521696	4521663	-	IN SILICO	PROMOTERS	N18b	4521438	4521403	-	IN SILICO	PROMOTERS	N18b	4521696	4521661	-
Phylum sIG	IS110	GAMMAPROTEOBACTERIA	Vibrio campbellii ATCC BAA-1116	2616568	2618591	+	WP_012128222.1	thioredoxin-disulfide reductase	2619779	2620738	+	1
Phylum sIG	IS110	GAMMAPROTEOBACTERIA	Vibrio campbellii ATCC BAA-1116	112428	114469	-	WP_012128222.1	thioredoxin-disulfide reductase	110301	111260	-	-1
Phylum sIG	IS110	SPIROCHAETIA	Leptospira interrogans serovar Bratislava	1877859	1879469	-	WP_000940581.1	thioredoxin-disulfide reductase	1875836	1876786	-	-1	IN SILICO	PROMOTERS	N18	1879423	1879428	+
Phylum sIG	IS110	SPIROCHAETIA	Leptospira interrogans serovar Copenhageni	4109130	4110982	+	WP_000940585.1	thioredoxin-disulfide reductase	4107076	4108026	-	-1	IN SILICO	PROMOTERS	N18	4110897	4110902	+
Phylum sIG	IS110	SPIROCHAETIA	Leptospira interrogans serovar Copenhageni str. Fiocruz L1-130	1819379	1821231	+	WP_000940585.1	thioredoxin-disulfide reductase	1817325	1818275	-	-1	IN SILICO	PROMOTERS	N18	1821146	1821151	+
Phylum sIG	IS110	SPIROCHAETIA	Leptospira interrogans serovar Hardjo str. Norma	2520326	2520455	-	WP_000940581.1	thioredoxin-disulfide reductase	2521474	2522424	+	1	IN SILICO	PROMOTERS	N18	2520410	2520415	+
Phylum sIG	IS110	SPIROCHAETIA	Leptospira interrogans serovar Lai str. 56601	2463757	2465418	+	NP_712675.1	thioredoxin-disulfide reductase	2466428	2467378	+	1	IN SILICO	PROMOTERS	N18b	2463868	2463833	-
Phylum sIG	IS110	SPIROCHAETIA	Leptospira interrogans serovar Lai str. IPAV	2463100	2464665	+	WP_000940581.1	thioredoxin-disulfide reductase	2465771	2466721	+	1	IN SILICO	PROMOTERS	N18b	2463211	2463176	-
Phylum sIG	IS110	SPIROCHAETIA	Leptospira interrogans serovar Manilae	1773915	1774114	+	WP_000940579.1	thioredoxin-disulfide reductase	1771945	1772895	-	-1
Phylum sIG	IS110	SPIROCHAETIA	Leptospira interrogans serovar Manilae	1773917	1774116	+	WP_000940579.1	thioredoxin-disulfide reductase	1771947	1772897	-	-1
Phylum sIG	IS110	ALPHAPROTEOBACTERIA	Phaeobacter piscinae	12977	14260	+	WP_000904906.1	recombinase family protein	9353	9967	-	-1
Phylum sIG	IS110	ALPHAPROTEOBACTERIA	Phaeobacter piscinae	12977	14260	+	WP_000904906.1	recombinase family protein	9353	9967	-	-1
Phylum sIG	IS110	ALPHAPROTEOBACTERIA	Rhizorhabdus dicambivorans	34278	35706	+	WP_009824027.1	recombinase family protein	36769	37341	+	1
Phylum sIG	IS110	ALPHAPROTEOBACTERIA	Sphingobium baderi	198583	199683	-	WP_021317591.1	recombinase family protein	202863	203504	+	1
Phylum sIG	IS110	BETAPROTEOBACTERIA	Burkholderia cenocepacia	49113	49643	+	WP_058904024.1	recombinase family protein	50154	50711	+	1
Phylum sIG	IS110	BETAPROTEOBACTERIA	Burkholderia ubonensis	160967	162171	+	WP_059613746.1	recombinase family protein	159478	160047	-	-1
Phylum sIG	IS110	FIRMICUTES	Bacillus cereus	124769	126504	-	WP_100910727.1	recombinase family protein	123349	124221	-	-1
Phylum sIG	IS110	FIRMICUTES	Bacillus flexus	100276	101727	-	WP_078990648.1	recombinase family protein	101976	102545	+	1
Phylum sIG	IS110	ALPHAPROTEOBACTERIA	Komagataeibacter nataicola	1605296	1606501	+	WP_078525140.1	multidrug resistance outer membrane protein MdtQ	1606846	1608423	+	1
Phylum sIG	IS110	GAMMAPROTEOBACTERIA	Escherichia coli IAI39	903135	904338	+	YP_002406881.1	multidrug resistance outer membrane protein MdtQ	905415	906503	+	1
Phylum sIG	IS110	GAMMAPROTEOBACTERIA	Enterobacter hormaechei subsp. oharae	2237789	2239115	-	WP_017383460.1	alanine transaminase	2239480	2240715	+	1
Phylum sIG	IS110	SYNERGISTIA	Thermovirga lienii DSM 17291	405156	406185	-	WP_014162538.1	alanine transaminase	406489	407673	+	1	IN SILICO	PROMOTERS	N16b	405175	405142	-
Phylum sIG	IS110	BETAPROTEOBACTERIA	Ralstonia solanacearum FJAT-1458	3822315	3823429	-	WP_043885957.1	FAD-binding protein	3824396	3826120	+	1	IN SILICO	PROMOTERS	N16b	3823407	3823374	-	IN SILICO	PROMOTERS	N18b	3822430	3822395	-
Phylum sIG	IS110	BETAPROTEOBACTERIA	Ralstonia solanacearum FJAT-91	117742	118600	+	WP_043885957.1	FAD-binding protein	113579	115303	-	-1
Phylum sIG	IS110	GAMMAPROTEOBACTERIA	Colwellia sp. PAMC 21821	3434222	3435431	+	WP_081180574.1	FAD-binding protein	3432332	3433963	-	-1
Phylum sIG	IS110	ACTINOBACTERIA	Corynebacterium simulans	925789	927244	-	WP_062041942.1	carboxypeptidase	924393	925616	-	-1
Phylum sIG	IS110	BETAPROTEOBACTERIA	Burkholderia cenocepacia	3051946	3053020	-	WP_006482953.1	carboxypeptidase	3053134	3054318	+	1
Phylum sIG	IS110	BETAPROTEOBACTERIA	Burkholderia cenocepacia	2796669	2797708	+	WP_077179515.1	carboxypeptidase	2795389	2796552	-	-1	IN SILICO	PROMOTERS	N16	2796755	2796760	+
Phylum sIG	IS110	BETAPROTEOBACTERIA	Burkholderia cepacia GG4	2925252	2926268	-	WP_014900975.1	carboxypeptidase	2926906	2928096	+	1
Phylum sIG	IS110	BETAPROTEOBACTERIA	Comamonadaceae bacterium A1	918679	920305	+	WP_082039902.1	carboxypeptidase	920729	921940	+	1
Phylum sIG	IS110	CRENARCHAEOTA	Sulfolobus solfataricus	2581756	2582980	-	WP_009991759.1	carboxypeptidase	2583161	2584342	+	1
Phylum sIG	IS110	CRENARCHAEOTA	Sulfolobus solfataricus	2581819	2583043	-	WP_009991759.1	carboxypeptidase	2583224	2584405	+	1
Phylum sIG	IS110	CRENARCHAEOTA	Sulfolobus solfataricus	2581833	2583057	-	WP_009991759.1	carboxypeptidase	2583238	2584419	+	1
Phylum sIG	IS110	CRENARCHAEOTA	Sulfolobus solfataricus	1842630	1843921	-	WP_009991759.1	carboxypeptidase	1844102	1845283	+	1
Phylum sIG	IS110	CRENARCHAEOTA	Sulfolobus solfataricus 98/2	2523495	2524719	-	WP_009991759.1	carboxypeptidase	2524900	2526081	+	1
Phylum sIG	IS110	CRENARCHAEOTA	Sulfolobus solfataricus P2	1769172	1770463	-	WP_009991759.1	carboxypeptidase	1770644	1771825	+	1
Phylum sIG	IS110	FIRMICUTES	Enterococcus faecium	1879254	1880649	+	WP_002304680.1	D-alanyl-D-alanine carboxypeptidase	1880747	1882054	+	1
Phylum sIG	IS110	FIRMICUTES	Enterococcus faecium	1879254	1880649	+	WP_002304680.1	D-alanyl-D-alanine carboxypeptidase	1880747	1882054	+	1
Phylum sIG	IS110	FIRMICUTES	Enterococcus faecium	1879254	1880649	+	WP_002304680.1	D-alanyl-D-alanine carboxypeptidase	1880747	1882054	+	1
Phylum sIG	IS110	GAMMAPROTEOBACTERIA	Klebsiella pneumoniae KP-1	825234	826057	+	WP_004153104.1	D-alanyl-D-alanine carboxypeptidase	822658	823821	-	-1
Phylum sIG	IS110	GAMMAPROTEOBACTERIA	Klebsiella pneumoniae KP-1	827201	827686	+	WP_004153104.1	D-alanyl-D-alanine carboxypeptidase	822658	823821	-	-1	IN SILICO	PROMOTERS	N16b	827566	827533	-	IN SILICO	PROMOTERS	N17b	827566	827532	-	IN SILICO	PROMOTERS	N17b	827607	827573	-
Phylum sIG	IS110	ALPHAPROTEOBACTERIA	Rickettsia bellii RML369-C	1318108	1319159	+	WP_011477882.1	glycerol-3-phosphate dehydrogenase (NAD(P)(+))	1316842	1317786	-	-1	IN SILICO	PROMOTERS	N16	1318114	1318119	+
Phylum sIG	IS110	FIRMICUTES	Lactobacillus delbrueckii subsp. bulgaricus ATCC BAA-365	1658265	1659926	+	WP_003616107.1	glycerol-3-phosphate dehydrogenase (NAD(P)(+))	1657053	1658066	-	-1	IN SILICO	PROMOTERS	N16b	1659794	1659761	-	IN SILICO	PROMOTERS	N18b	1659794	1659759	-
Phylum sIG	IS110	ACTINOBACTERIA	Pseudonocardia dioxanivorans CB1190	1357760	1359176	+	WP_013673466.1	copper-translocating P-type ATPase	1355216	1357666	-	-1
Phylum sIG	IS110	ALPHAPROTEOBACTERIA	Kozakia baliensis	132085	133498	-	WP_070323154.1	copper-translocating P-type ATPase	128603	131068	-	-1
Phylum sIG	IS110	ALPHAPROTEOBACTERIA	Methylobacterium extorquens	3233711	3233892	+	WP_081397134.1	copper-translocating P-type ATPase	3235504	3237888	+	1
Phylum sIG	IS110	BETAPROTEOBACTERIA	Nitrosomonas communis	1999880	2001297	+	WP_082110393.1	copper-translocating P-type ATPase	2001698	2004058	+	1
Phylum sIG	IS110	FIRMICUTES	Lactobacillus amylovorus DSM 20531	204542	206211	+	WP_056940371.1	copper-translocating P-type ATPase	200430	202271	-	-1
Phylum sIG	IS110	FIRMICUTES	Lactobacillus delbrueckii subsp. bulgaricus	1053325	1055177	+	WP_076026670.1	copper-translocating P-type ATPase	1049988	1052225	-	-1	IN SILICO	PROMOTERS	N16	1053618	1053623	+	IN SILICO	PROMOTERS	N16b	1054947	1054914	-	IN SILICO	PROMOTERS	N17	1053619	1053624	+	IN SILICO	PROMOTERS	N18b	1054947	1054912	-
Phylum sIG	IS110	GAMMAPROTEOBACTERIA	Pseudomonas monteilii SB3078	5545104	5546239	-	WP_024087932.1	copper-translocating P-type ATPase	5542130	5544499	-	-1
Phylum sIG	IS110	GAMMAPROTEOBACTERIA	Pseudomonas monteilii SB3101	5493713	5494848	-	WP_024087932.1	copper-translocating P-type ATPase	5490739	5493108	-	-1
Phylum sIG	IS110	FIRMICUTES	Aeribacillus pallidus	4058181	4059615	+	WP_094246541.1	glycogen debranching enzyme GlgX	4057772	4057888	-	-1
Phylum sIG	IS110	STENOSARCHAEA GROUP	Methanosarcina siciliae C2J	1079153	1080146	+	WP_048180302.1	glycogen debranching enzyme GlgX	1080871	1083111	+	1
Phylum sIG	IS110	STENOSARCHAEA GROUP	Methanosarcina siciliae T4/M	1033801	1034754	+	WP_048170401.1	glycogen debranching enzyme GlgX	1035279	1037519	+	1
Phylum sIG	IS110	ALPHAPROTEOBACTERIA	Loktanella vestfoldensis	1114347	1115450	+	WP_087206651.1	NarK family nitrate/nitrite MFS transporter	1115833	1118550	+	1
Phylum sIG	IS110	BETAPROTEOBACTERIA	Paraburkholderia phymatum STM815	733958	734965	+	WP_012405389.1	NarK family nitrate/nitrite MFS transporter	736700	738109	+	1
Phylum sIG	IS110	ACTINOBACTERIA	Mycobacterium tuberculosis EAI5/NITR206	3693380	3694465	+	WP_003902446.1	aspartate aminotransferase family protein	3695982	3697349	+	1
Phylum sIG	IS110	ACTINOBACTERIA	Rhodococcus rhodochrous	2565846	2567260	-	WP_016694783.1	aspartate aminotransferase family protein	2567266	2568651	+	1
Phylum sIG	IS110	ACTINOBACTERIA	Streptomyces silaceus	780658	781029	-	WP_076682517.1	aspartate aminotransferase family protein	778267	779586	-	-1
Phylum sIG	IS110	ALPHAPROTEOBACTERIA	Methylocystis bryophila	36816	37412	+	WP_085773904.1	aspartate aminotransferase family protein	34450	35883	-	-1
Phylum sIG	IS110	ALPHAPROTEOBACTERIA	Thiobacimonas profunda	4248935	4249372	+	WP_076624972.1	PLP-dependent aminotransferase family protein	4247051	4248463	-	-1
Phylum sIG	IS110	BETAPROTEOBACTERIA	Pandoraea thiooxydans	1751534	1752749	-	WP_047213193.1	PLP-dependent aminotransferase family protein	1752949	1754430	+	1	IN SILICO	PROMOTERS	N17	1752668	1752673	+
Phylum sIG	IS110	BETAPROTEOBACTERIA	Pandoraea thiooxydans	1370240	1371455	-	WP_047213193.1	PLP-dependent aminotransferase family protein	1371655	1373136	+	1	IN SILICO	PROMOTERS	N17	1371374	1371379	+
Phylum sIG	IS110	GAMMAPROTEOBACTERIA	Xenorhabdus bovienii SS-2004	3964476	3965954	-	WP_012990393.1	PLP-dependent aminotransferase family protein	3962605	3963675	-	-1
Phylum sIG	IS110	FIRMICUTES	Geobacillus stearothermophilus	662244	663717	+	WP_095858949.1	short-chain dehydrogenase	661153	662016	-	-1
Phylum sIG	IS110	GAMMAPROTEOBACTERIA	Stenotrophomonas maltophilia	110418	110448	-	WP_053448410.1	short-chain dehydrogenase	110474	111580	+	1
Phylum sIG	IS110	GAMMAPROTEOBACTERIA	Stenotrophomonas maltophilia	93439	93467	-	WP_053442331.1	short-chain dehydrogenase	93492	94598	+	1
Phylum sIG	IS110	GAMMAPROTEOBACTERIA	Stenotrophomonas maltophilia	93439	93467	-	WP_053442331.1	short-chain dehydrogenase	93492	94598	+	1
Phylum sIG	IS110	GAMMAPROTEOBACTERIA	Stenotrophomonas maltophilia	83714	83743	-	WP_088023089.1	short-chain dehydrogenase	83768	84874	+	1
Phylum sIG	IS110	GAMMAPROTEOBACTERIA	Stenotrophomonas maltophilia	100630	100661	-	WP_101764653.1	short-chain dehydrogenase	100686	101792	+	1
Phylum sIG	IS110	GAMMAPROTEOBACTERIA	Stenotrophomonas maltophilia JV3	77675	77705	-	WP_014035474.1	short-chain dehydrogenase	77730	78836	+	1
Phylum sIG	IS110	GAMMAPROTEOBACTERIA	Stenotrophomonas sp. WZN-1	74729	74761	-	WP_087921081.1	short-chain dehydrogenase	74786	75892	+	1
Phylum sIG	IS110	ACTINOBACTERIA	Corynebacterium pseudotuberculosis	626184	626511	-	WP_014800154.1	amino acid permease	627439	628878	+	1
Phylum sIG	IS110	FIRMICUTES	Bacillus cereus	2401919	2403657	-	WP_001083396.1	amino acid permease	2399781	2401247	-	-1
Phylum sIG	IS110	FIRMICUTES	Bacillus thuringiensis serovar kurstaki str. YBT-1520	3162447	3164124	-	WP_001083389.1	amino acid permease	3164181	3165647	+	1
Phylum sIG	IS110	ALPHAPROTEOBACTERIA	Sphingobium sp. TKS	517459	518674	-	WP_066553393.1	4,5-DOPA dioxygenase extradiol	516375	517154	-	-1
Phylum sIG	IS110	SPIROCHAETIA	Leptospira interrogans serovar Copenhageni	3047571	3047816	-	WP_000184345.1	4,5-DOPA dioxygenase extradiol	3046585	3047358	-	-1
Phylum sIG	IS110	SPIROCHAETIA	Leptospira interrogans serovar Copenhageni str. Fiocruz L1-130	757945	758190	-	WP_000184345.1	4,5-DOPA dioxygenase extradiol	756959	757732	-	-1
Phylum sIG	IS110	FIRMICUTES	Lactobacillus helveticus	632127	633956	+	WP_101871752.1	diaminopimelate decarboxylase	635169	636485	+	1
Phylum sIG	IS110	GAMMAPROTEOBACTERIA	Francisella sp. TX077310	325803	326934	+	WP_072711334.1	diaminopimelate decarboxylase	328928	330316	+	1
Phylum sIG	IS110	ACTINOBACTERIA	Intrasporangium calvum DSM 43043	34625	35821	-	WP_083807824.1	hypothetical protein	34616	36037	-	0
Phylum sIG	IS110	ACTINOBACTERIA	Mycobacterium ulcerans subsp. shinshuense	1182941	1183699	+	WP_096370022.1	hypothetical protein	1182890	1183762	+	0
Phylum sIG	IS110	GAMMAPROTEOBACTERIA	Colwellia psychrerythraea 34H	3195565	3197079	+	WP_011043846.1	hypothetical protein	3195809	3197053	+	0
Phylum sIG	IS110	GAMMAPROTEOBACTERIA	Salmonella enterica subsp. enterica serovar Cubana str. CFSAN002050	60659	62028	+	WP_003030308.1	hypothetical protein	59129	60367	-	-1
Phylum sIG	IS110	GAMMAPROTEOBACTERIA	Yersinia enterocolitica (type O:5) str. YE53/03	1376529	1377865	+	WP_046050477.1	hypothetical protein	1376618	1377856	+	0
Phylum sIG	IS110	FIRMICUTES	Thermoanaerobacter brockii subsp. finnii Ako-1	1052325	1053799	+	WP_012269266.1	aminotransferase class V-fold PLP-dependent enzyme	1050531	1052018	-	-1	IN SILICO	PROMOTERS	N17	1052363	1052368	+
Phylum sIG	IS110	FIRMICUTES	Thermoanaerobacter pseudethanolicus ATCC 33223	1060132	1061608	+	WP_012269266.1	aminotransferase class V-fold PLP-dependent enzyme	1058338	1059825	-	-1	IN SILICO	PROMOTERS	N17	1060170	1060175	+
Phylum sIG	IS110	GAMMAPROTEOBACTERIA	Shimwellia blattae DSM 4481 NBRC 105725	659419	660628	-	WP_002444891.1	aminotransferase class V-fold PLP-dependent enzyme	662977	665115	+	1
Phylum sIG	IS110	GAMMAPROTEOBACTERIA	Yersinia intermedia	2899357	2900658	+	WP_042569177.1	aminotransferase class V-fold PLP-dependent enzyme	2901679	2903841	+	1	IN SILICO	PROMOTERS	N16b	2900538	2900505	-	IN SILICO	PROMOTERS	N17b	2900538	2900504	-
Phylum sIG	IS110	ACTINOBACTERIA	Corynebacterium diphtheriae HC02	2013855	2014378	+	WP_010935483.1	lysine--tRNA ligase	2011986	2013548	-	-1
Phylum sIG	IS110	GAMMAPROTEOBACTERIA	Coxiella burnetii 'MSU Goat Q177'	1380870	1382329	+	WP_005771651.1	lysine--tRNA ligase	1379274	1380770	-	-1
Phylum sIG	IS110	GAMMAPROTEOBACTERIA	Coxiella burnetii CbuK_Q154	1380960	1382419	+	WP_005771651.1	lysine--tRNA ligase	1379364	1380860	-	-1
Phylum sIG	IS110	BETAPROTEOBACTERIA	Neisseria meningitidis 8013	913842	914094	-	WP_002240310.1	Ppx/GppA family phosphatase	911380	912888	-	-1
Phylum sIG	IS110	SOLIBACTERES	Candidatus Solibacter usitatus Ellin6076	8390984	8392197	-	WP_011688331.1	Ppx/GppA family phosphatase	8388414	8389949	-	-1	IN SILICO	PROMOTERS	N17b	8391014	8390980	-
Phylum sIG	IS110	ALPHAPROTEOBACTERIA	Rhodopseudomonas palustris BisB18	2188670	2190102	-	WP_011472467.1	PAS domain S-box protein	2186759	2188165	-	-1	IN SILICO	PROMOTERS	N17	2188899	2188904	+
Phylum sIG	IS110	FIRMICUTES	Aeribacillus pallidus	1904931	1906164	-	WP_094245265.1	PAS domain S-box protein	1900577	1902451	-	-1
Phylum sIG	IS110	FIRMICUTES	Sporosarcina ureae	2118340	2119795	+	WP_083034572.1	PAS domain S-box protein	2116720	2118084	-	-1	IN SILICO	PROMOTERS	N17	2118379	2118384	+
Phylum sIG	IS110	GAMMAPROTEOBACTERIA	Pseudomonas fluorescens	2413715	2414771	-	WP_014718866.1	PAS domain S-box protein	2415051	2416868	+	1
Phylum sIG	IS110	ACTINOBACTERIA	Streptomyces sp. CNQ-509	2204913	2206210	+	WP_047015712.1	MBL fold metallo-hydrolase	2203658	2204797	-	-1
Phylum sIG	IS110	GAMMAPROTEOBACTERIA	Azotobacter chroococcum	228471	228621	-	WP_089170104.1	MBL fold metallo-hydrolase	224583	225674	-	-1
Phylum sIG	IS110	ALPHAPROTEOBACTERIA	Mesorhizobium loti MAFF303099	4824285	4825415	-	WP_010913652.1	argininosuccinate lyase	4822311	4823537	-	-1
Phylum sIG	IS110	BETAPROTEOBACTERIA	Burkholderia cenocepacia	2776717	2777902	-	WP_078041015.1	argininosuccinate lyase	2778008	2779417	+	1
Phylum sIG	IS110	BETAPROTEOBACTERIA	Burkholderia cenocepacia AU 1054	2011016	2012201	-	WP_011545952.1	argininosuccinate lyase	2012307	2013716	+	1
Phylum sIG	IS110	BETAPROTEOBACTERIA	Burkholderia cenocepacia MC0-3	2721632	2722820	-	WP_012329004.1	argininosuccinate lyase	2722926	2724335	+	1	IN SILICO	TRANSTERM	NULL	2721680	2721693	+
Phylum sIG	IS110	ALPHAPROTEOBACTERIA	Sinorhizobium meliloti	1261120	1261559	-	WP_014531894.1	branched-chain amino acid ABC transporter substrate-binding protein	1259802	1260893	-	-1
Phylum sIG	IS110	ALPHAPROTEOBACTERIA	Sinorhizobium meliloti	1268540	1268979	-	WP_014531894.1	branched-chain amino acid ABC transporter substrate-binding protein	1267222	1268313	-	-1
Phylum sIG	IS110	ALPHAPROTEOBACTERIA	Sinorhizobium meliloti RU11/001	889033	889549	-	WP_014531894.1	branched-chain amino acid ABC transporter substrate-binding protein	886675	887766	-	-1
Phylum sIG	IS110	ALPHAPROTEOBACTERIA	Sinorhizobium meliloti SM11	1283878	1284394	-	WP_014531894.1	branched-chain amino acid ABC transporter substrate-binding protein	1281520	1282611	-	-1
Phylum sIG	IS110	BETAPROTEOBACTERIA	Paraburkholderia hospita	2285490	2286541	+	WP_090838508.1	branched-chain amino acid ABC transporter substrate-binding protein	2286904	2288022	+	1
Phylum sIG	IS110	BACTEROIDETES/CHLOROBI GROUP	Draconibacterium orientale	2538464	2539838	+	WP_038558128.1	dTDP-glucose 4,6-dehydratase	2540195	2541250	+	1
Phylum sIG	IS110	CRENARCHAEOTA	Sulfolobus solfataricus	2397312	2398664	-	WP_009992552.1	dTDP-glucose 4,6-dehydratase	2400371	2401105	+	1
Phylum sIG	IS110	CRENARCHAEOTA	Sulfolobus solfataricus	2397337	2398689	-	WP_009992552.1	dTDP-glucose 4,6-dehydratase	2400396	2401130	+	1
Phylum sIG	IS110	CRENARCHAEOTA	Sulfolobus solfataricus	2397363	2398715	-	WP_009992552.1	dTDP-glucose 4,6-dehydratase	2400422	2401156	+	1
Phylum sIG	IS110	CRENARCHAEOTA	Sulfolobus solfataricus 98/2	2339060	2340412	-	WP_009992552.1	dTDP-glucose 4,6-dehydratase	2342119	2342853	+	1
Phylum sIG	IS110	GAMMAPROTEOBACTERIA	Shewanella sp. FDAARGOS_354	171948	172089	+	WP_088585343.1	dTDP-glucose 4,6-dehydratase	172325	173356	+	1
Phylum sIG	IS110	ACTINOBACTERIA	Corynebacterium jeikeium K411	1477949	1479359	-	WP_011273756.1	type I restriction-modification system subunit M	1474878	1477337	-	-1	IN SILICO	PROMOTERS	N16	1477987	1477992	+
Phylum sIG	IS110	SPIROCHAETIA	Leptospira borgpetersenii serovar Hardjo-bovis str. JB197	378796	380347	-	WP_011671500.1	type I restriction-modification system subunit M	376817	378358	-	-1
Phylum sIG	IS110	SPIROCHAETIA	Leptospira borgpetersenii serovar Hardjo-bovis str. L550	3280420	3281982	+	WP_011671038.1	type I restriction-modification system subunit M	3282420	3283961	+	1
Phylum sIG	IS110	SPIROCHAETIA	Leptospira interrogans serovar Lai str. 56601	3173843	3175529	+	NP_713377.1	type I restriction-modification system subunit M	3176357	3177898	+	1	IN SILICO	PROMOTERS	N18b	3174018	3173983	-
Phylum sIG	IS110	BETAPROTEOBACTERIA	Neisseria meningitidis	214201	214364	-	WP_002237432.1	MFS transporter	214613	216070	+	1
Phylum sIG	IS110	BETAPROTEOBACTERIA	Neisseria meningitidis	1651848	1652011	-	WP_079871401.1	MFS transporter	1652260	1653240	+	1
Phylum sIG	IS110	BETAPROTEOBACTERIA	Neisseria meningitidis WUE 2594	2204095	2204258	-	WP_002237432.1	MFS transporter	2204507	2205964	+	1
Phylum sIG	IS110	BETAPROTEOBACTERIA	Neisseria meningitidis Z2491	210650	210813	-	WP_002237432.1	MFS transporter	211062	212519	+	1
Phylum sIG	IS110	FIRMICUTES	Geobacillus thermocatenulatus	1907797	1909270	+	WP_047752967.1	MFS transporter	1909577	1911067	+	1
Phylum sIG	IS110	ALPHAPROTEOBACTERIA	Orientia tsutsugamushi str. Ikeda	1561326	1562766	+	WP_012460873.1	phage terminase large subunit family protein	1556883	1557215	-	-1
Phylum sIG	IS110	ALPHAPROTEOBACTERIA	Wolbachia sp. wRi	781398	782913	+	WP_041582652.1	phage terminase large subunit family protein	778442	780274	-	-1
Phylum sIG	IS110	THERMOTOGAE	Thermosipho africanus TCF52B	840326	840753	+	WP_012579819.1	phage terminase large subunit family protein	841018	842361	+	1
Phylum sIG	IS110	ACTINOBACTERIA	Mycobacterium intracellulare	1770817	1772068	+	WP_095579939.1	DUF853 domain-containing protein	1772469	1774037	+	1
Phylum sIG	IS110	ACTINOBACTERIA	Mycobacterium intracellulare MOTT-02	1761956	1763207	+	WP_014382152.1	DUF853 domain-containing protein	1763608	1765176	+	1
Phylum sIG	IS110	GAMMAPROTEOBACTERIA	Coxiella burnetii	1612759	1614228	+	WP_010957961.1	DUF853 domain-containing protein	1614594	1615985	+	1
Phylum sIG	IS110	ALPHAPROTEOBACTERIA	Rhodobacter sphaeroides ATCC 17025	673393	674339	-	WP_011910671.1	efflux RND transporter periplasmic adaptor subunit	676367	677518	+	1
Phylum sIG	IS110	BETAPROTEOBACTERIA	Acidovorax sp. JS42	334970	336583	+	WP_011803790.1	efflux RND transporter periplasmic adaptor subunit	336684	337814	+	1
Phylum sIG	IS110	BETAPROTEOBACTERIA	Burkholderia cenocepacia	2938070	2939255	-	WP_040128072.1	efflux RND transporter periplasmic adaptor subunit	2935766	2937037	-	-1
Phylum sIG	IS110	GAMMAPROTEOBACTERIA	Escherichia coli	153498	154705	-	WP_002914189.1	efflux RND transporter periplasmic adaptor subunit	258	1433	+	1
Phylum sIG	IS110	ACTINOBACTERIA	Corynebacterium diphtheriae HC04	1891775	1893158	+	WP_010935405.1	methionine ABC transporter ATP-binding protein	1890249	1890998	-	-1
Phylum sIG	IS110	ALPHAPROTEOBACTERIA	Shinella sp. HZN7	126959	127963	-	WP_084438708.1	methionine ABC transporter ATP-binding protein	124663	125214	-	-1
Phylum sIG	IS110	ALPHAPROTEOBACTERIA	Sinorhizobium meliloti	888809	889171	+	WP_088201220.1	methionine ABC transporter ATP-binding protein	886663	887835	-	-1
Phylum sIG	IS110	AQUIFICAE	Sulfurihydrogenibium sp. YO3AOP1	396754	397423	-	WP_012459105.1	methionine ABC transporter ATP-binding protein	394241	395029	-	-1
Phylum sIG	IS110	BETAPROTEOBACTERIA	Neisseria meningitidis	94974	95132	+	WP_002221632.1	methionine ABC transporter ATP-binding protein	95380	96117	+	1	IN SILICO	PROMOTERS	N18b	95003	94968	-	IN SILICO	PROMOTERS	N18b	95141	95106	-
Phylum sIG	IS110	BETAPROTEOBACTERIA	Neisseria meningitidis	1899941	1900101	-	WP_002221632.1	methionine ABC transporter ATP-binding protein	1898960	1899697	-	-1	IN SILICO	PROMOTERS	N18	1899965	1899970	+
Phylum sIG	IS110	BETAPROTEOBACTERIA	Neisseria meningitidis	1999187	1999347	-	WP_002224123.1	methionine ABC transporter ATP-binding protein	1998206	1998943	-	-1	IN SILICO	PROMOTERS	N18	1999211	1999216	+
Phylum sIG	IS110	BETAPROTEOBACTERIA	Neisseria meningitidis	1931594	1931752	-	WP_002229963.1	methionine ABC transporter ATP-binding protein	1930611	1931348	-	-1	IN SILICO	PROMOTERS	N18	1931616	1931621	+
Phylum sIG	IS110	BETAPROTEOBACTERIA	Neisseria meningitidis	1974725	1974885	-	WP_002248153.1	methionine ABC transporter ATP-binding protein	1973744	1974481	-	-1	IN SILICO	PROMOTERS	N18	1974749	1974754	+
Phylum sIG	IS110	BETAPROTEOBACTERIA	Neisseria meningitidis	1973873	1974033	-	WP_002248153.1	methionine ABC transporter ATP-binding protein	1972892	1973629	-	-1	IN SILICO	PROMOTERS	N18	1973897	1973902	+
Phylum sIG	IS110	BETAPROTEOBACTERIA	Neisseria meningitidis	2032807	2032964	-	WP_079889594.1	methionine ABC transporter ATP-binding protein	2031824	2032561	-	-1	IN SILICO	PROMOTERS	N18	2032829	2032834	+
Phylum sIG	IS110	BETAPROTEOBACTERIA	Neisseria meningitidis	586349	586507	-	WP_002248153.1	methionine ABC transporter ATP-binding protein	585366	586103	-	-1	IN SILICO	PROMOTERS	N18	586371	586376	+
Phylum sIG	IS110	BETAPROTEOBACTERIA	Neisseria meningitidis	1947976	1948136	-	WP_002229963.1	methionine ABC transporter ATP-binding protein	1946995	1947732	-	-1	IN SILICO	PROMOTERS	N18	1948000	1948005	+
Phylum sIG	IS110	BETAPROTEOBACTERIA	Neisseria meningitidis	716055	716212	+	WP_002246462.1	methionine ABC transporter ATP-binding protein	716460	717197	+	1	IN SILICO	PROMOTERS	N18b	716221	716186	-
Phylum sIG	IS110	BETAPROTEOBACTERIA	Neisseria meningitidis	249247	249407	+	WP_002225835.1	methionine ABC transporter ATP-binding protein	249655	250392	+	1	IN SILICO	PROMOTERS	N18b	249416	249381	-
Phylum sIG	IS110	BETAPROTEOBACTERIA	Neisseria meningitidis	1151442	1151599	+	WP_002246462.1	methionine ABC transporter ATP-binding protein	1151847	1152584	+	1	IN SILICO	PROMOTERS	N18b	1151608	1151573	-
Phylum sIG	IS110	BETAPROTEOBACTERIA	Neisseria meningitidis	916256	916413	+	WP_002221632.1	methionine ABC transporter ATP-binding protein	916661	917398	+	1	IN SILICO	PROMOTERS	N18b	916284	916249	-	IN SILICO	PROMOTERS	N18b	916422	916387	-
Phylum sIG	IS110	BETAPROTEOBACTERIA	Neisseria meningitidis	2083428	2083588	-	WP_002221632.1	methionine ABC transporter ATP-binding protein	2082447	2083184	-	-1
Phylum sIG	IS110	BETAPROTEOBACTERIA	Neisseria meningitidis FAM18	1948458	1948618	-	WP_002248153.1	methionine ABC transporter ATP-binding protein	1947477	1948214	-	-1	IN SILICO	PROMOTERS	N18	1948482	1948487	+
Phylum sIG	IS110	BETAPROTEOBACTERIA	Neisseria meningitidis LNP21362	1042907	1043064	-	WP_002225835.1	methionine ABC transporter ATP-binding protein	1041924	1042661	-	-1	IN SILICO	PROMOTERS	N18	1042929	1042934	+
Phylum sIG	IS110	BETAPROTEOBACTERIA	Neisseria meningitidis M01-240149	275598	275757	+	WP_002224123.1	methionine ABC transporter ATP-binding protein	276005	276742	+	1	IN SILICO	PROMOTERS	N18b	275628	275593	-	IN SILICO	PROMOTERS	N18b	275766	275731	-
Phylum sIG	IS110	BETAPROTEOBACTERIA	Neisseria meningitidis M0579	1331344	1331502	+	WP_002224123.1	methionine ABC transporter ATP-binding protein	1331750	1332487	+	1	IN SILICO	PROMOTERS	N18b	1331373	1331338	-	IN SILICO	PROMOTERS	N18b	1331511	1331476	-
Phylum sIG	IS110	BETAPROTEOBACTERIA	Neisseria meningitidis MC58	2043775	2043932	-	NP_274942.1	methionine ABC transporter ATP-binding protein	2042792	2043529	-	-1	IN SILICO	PROMOTERS	N18	2043797	2043802	+
Phylum sIG	IS110	BETAPROTEOBACTERIA	Neisseria meningitidis NZ-05/33	406456	406615	+	WP_002224123.1	methionine ABC transporter ATP-binding protein	406863	407600	+	1	IN SILICO	PROMOTERS	N18b	406486	406451	-	IN SILICO	PROMOTERS	N18b	406624	406589	-
Phylum sIG	IS110	BETAPROTEOBACTERIA	Neisseria meningitidis alpha710	2016344	2016504	-	WP_002226746.1	methionine ABC transporter ATP-binding protein	2015363	2016100	-	-1	IN SILICO	PROMOTERS	N18	2016368	2016373	+
Phylum sIG	IS110	FIRMICUTES	Bacillus coagulans	2763462	2764872	-	WP_051039163.1	methionine ABC transporter ATP-binding protein	2767243	2768322	+	1
Phylum sIG	IS110	FIRMICUTES	Bacillus coagulans DSM 1 ATCC 7050	2115373	2116581	-	WP_013860836.1	methionine ABC transporter ATP-binding protein	2119324	2120403	+	1
Phylum sIG	IS110	FIRMICUTES	Bacillus thuringiensis	470286	471732	-	WP_000616920.1	methionine ABC transporter ATP-binding protein	469324	470046	-	-1
Phylum sIG	IS110	FIRMICUTES	Bacillus thuringiensis Bt18247	1876922	1878242	-	WP_069355356.1	methionine ABC transporter ATP-binding protein	1878547	1879539	+	1
Phylum sIG	IS110	FIRMICUTES	Desulfotomaculum acetoxidans DSM 771	4272938	4273999	+	WP_015759444.1	methionine ABC transporter ATP-binding protein	4274942	4275649	+	1
Phylum sIG	IS110	FIRMICUTES	Lactobacillus backii	157210	158638	-	WP_068222459.1	methionine ABC transporter ATP-binding protein	155868	156572	-	-1	IN SILICO	PROMOTERS	N18	157272	157277	+	IN SILICO	PROMOTERS	N18b	157270	157235	-
Phylum sIG	IS110	FIRMICUTES	Lactobacillus backii	155466	156894	-	WP_068222459.1	methionine ABC transporter ATP-binding protein	154124	154828	-	-1	IN SILICO	PROMOTERS	N18	155528	155533	+	IN SILICO	PROMOTERS	N18b	155526	155491	-
Phylum sIG	IS110	FIRMICUTES	Lactobacillus backii	157050	158478	-	WP_068222459.1	methionine ABC transporter ATP-binding protein	155708	156412	-	-1	IN SILICO	PROMOTERS	N18	157112	157117	+	IN SILICO	PROMOTERS	N18b	157110	157075	-
Phylum sIG	IS110	FIRMICUTES	Lactobacillus delbrueckii subsp. bulgaricus	1434117	1435944	-	WP_077301698.1	methionine ABC transporter ATP-binding protein	1436183	1437430	+	1	IN SILICO	PROMOTERS	N16	1434374	1434379	+	IN SILICO	PROMOTERS	N17b	1435827	1435793	-	IN SILICO	PROMOTERS	N18	1434376	1434381	+
Phylum sIG	IS110	GAMMAPROTEOBACTERIA	Enterobacter cloacae	1683327	1684659	+	WP_063418743.1	methionine ABC transporter ATP-binding protein	1684834	1685952	+	1	IN SILICO	PROMOTERS	N16b	1683335	1683302	-
Phylum sIG	IS110	GAMMAPROTEOBACTERIA	Enterobacter cloacae complex sp. 35734	1890656	1891988	-	WP_025911771.1	methionine ABC transporter ATP-binding protein	1889369	1890487	-	-1
Phylum sIG	IS110	GAMMAPROTEOBACTERIA	Enterobacter cloacae subsp. cloacae ATCC 13047	2556544	2557872	+	YP_003613003.1	methionine ABC transporter ATP-binding protein	2558046	2559164	+	1
Phylum sIG	IS110	GAMMAPROTEOBACTERIA	Escherichia coli	2443078	2444524	+	WP_000939358.1	methionine ABC transporter ATP-binding protein	2441674	2442441	-	-1	IN SILICO	PROMOTERS	N17	2444419	2444424	+
Phylum sIG	IS110	GAMMAPROTEOBACTERIA	Haemophilus parasuis SH0165	1641404	1642517	+	WP_005712825.1	methionine ABC transporter ATP-binding protein	1642648	1643334	+	1
Phylum sIG	IS110	GAMMAPROTEOBACTERIA	Pseudomonas aeruginosa	4788700	4790318	+	WP_003118432.1	methionine ABC transporter ATP-binding protein	4790505	4791332	+	1	IN SILICO	PROMOTERS	N16	4789984	4789989	+	IN SILICO	PROMOTERS	N17b	4788798	4788764	-	IN SILICO	PROMOTERS	N18	4789986	4789991	+	IN SILICO	PROMOTERS	N18b	4788799	4788764	-
Phylum sIG	IS110	GAMMAPROTEOBACTERIA	Pseudomonas aeruginosa	6325724	6327341	+	WP_003118432.1	methionine ABC transporter ATP-binding protein	6327530	6328357	+	1	IN SILICO	PROMOTERS	N16	6327007	6327012	+	IN SILICO	PROMOTERS	N17b	6325822	6325788	-	IN SILICO	PROMOTERS	N18	6327009	6327014	+	IN SILICO	PROMOTERS	N18b	6325823	6325788	-
Phylum sIG	IS110	GAMMAPROTEOBACTERIA	Pseudomonas fluorescens	2413715	2414771	-	WP_014718865.1	methionine ABC transporter ATP-binding protein	2412429	2413523	-	-1
Phylum sIG	IS110	GAMMAPROTEOBACTERIA	Pseudomonas plecoglossicida	3063697	3065120	+	WP_003118432.1	methionine ABC transporter ATP-binding protein	3065405	3066232	+	1	IN SILICO	PROMOTERS	N18	3064886	3064891	+	IN SILICO	PROMOTERS	N18b	3063699	3063664	-
Phylum sIG	IS110	GAMMAPROTEOBACTERIA	Stenotrophomonas maltophilia D457	4321710	4321742	-	WP_014648630.1	methionine ABC transporter ATP-binding protein	4320978	4321664	-	-1
Phylum sIG	IS110	GAMMAPROTEOBACTERIA	Thioalkalivibrio sp. K90mix	2186228	2187437	-	WP_012983430.1	methionine ABC transporter ATP-binding protein	2184965	2185699	-	-1
Phylum sIG	IS110	STENOSARCHAEA GROUP	Methanosarcina mazei WWM610	1562016	1563537	+	WP_011031994.1	methionine ABC transporter ATP-binding protein	1559899	1561251	-	-1
Phylum sIG	IS110	FIRMICUTES	Aneurinibacillus sp. XH2	1898827	1899918	-	WP_057898805.1	ABC-F family ATPase	1900438	1902342	+	1
Phylum sIG	IS110	FIRMICUTES	Pediococcus damnosus	1268885	1270307	-	WP_062913284.1	ABC-F family ATPase	1270561	1272189	+	1
Phylum sIG	IS110	GAMMAPROTEOBACTERIA	Shewanella japonica	1051305	1051482	-	WP_080914994.1	ABC-F family ATPase	1051954	1053561	+	1
Phylum sIG	IS110	ALPHAPROTEOBACTERIA	Sinorhizobium fredii NGR234	442644	443957	-	YP_002822656.1	LacI family transcriptional regulator	440278	441351	-	-1
Phylum sIG	IS110	BETAPROTEOBACTERIA	Acidovorax avenae subsp. avenae ATCC 19860	4010890	4011911	+	WP_013595925.1	LacI family transcriptional regulator	4012067	4013122	+	1	IN SILICO	PROMOTERS	N18	4010956	4010961	+
Phylum sIG	IS110	BETAPROTEOBACTERIA	Burkholderia cenocepacia	1081686	1082763	-	WP_006498147.1	LacI family transcriptional regulator	1080369	1081364	-	-1
Phylum sIG	IS110	FIRMICUTES	Anoxybacillus flavithermus	2556686	2558120	-	WP_094241317.1	LacI family transcriptional regulator	2555456	2556472	-	-1
Phylum sIG	IS110	FIRMICUTES	Bacillus mycoides	5498372	5499836	-	WP_085312883.1	LacI family transcriptional regulator	5497048	5498025	-	-1	IN SILICO	PROMOTERS	N18b	5499813	5499778	-
Phylum sIG	IS110	FIRMICUTES	Enterococcus faecium	132620	132916	-	WP_016171162.1	LacI family transcriptional regulator	131562	132533	-	-1
Phylum sIG	IS110	FIRMICUTES	Enterococcus faecium	11973	12274	+	WP_016171162.1	LacI family transcriptional regulator	12361	13332	+	1
Phylum sIG	IS110	FIRMICUTES	Enterococcus faecium	185693	185989	-	WP_010729506.1	LacI family transcriptional regulator	184635	185606	-	-1
Phylum sIG	IS110	FIRMICUTES	Enterococcus faecium	149973	150269	-	WP_016171162.1	LacI family transcriptional regulator	148915	149886	-	-1
Phylum sIG	IS110	FIRMICUTES	Enterococcus faecium	149973	150269	-	WP_016171162.1	LacI family transcriptional regulator	148915	149886	-	-1
Phylum sIG	IS110	FIRMICUTES	Enterococcus faecium	151657	151953	-	WP_016171162.1	LacI family transcriptional regulator	150599	151570	-	-1
Phylum sIG	IS110	FIRMICUTES	Enterococcus faecium	223853	224149	-	WP_016171162.1	LacI family transcriptional regulator	222795	223766	-	-1
Phylum sIG	IS110	FIRMICUTES	Enterococcus faecium	223853	224149	-	WP_016171162.1	LacI family transcriptional regulator	222795	223766	-	-1
Phylum sIG	IS110	FIRMICUTES	Enterococcus faecium	124134	124435	+	WP_010729506.1	LacI family transcriptional regulator	124522	125493	+	1
Phylum sIG	IS110	FIRMICUTES	Enterococcus faecium	195990	196286	-	WP_010729506.1	LacI family transcriptional regulator	194932	195903	-	-1
Phylum sIG	IS110	FIRMICUTES	Enterococcus faecium	180056	180352	-	WP_016171162.1	LacI family transcriptional regulator	178998	179969	-	-1
Phylum sIG	IS110	FIRMICUTES	Enterococcus faecium	180056	180352	-	WP_016171162.1	LacI family transcriptional regulator	178998	179969	-	-1
Phylum sIG	IS110	FIRMICUTES	Enterococcus faecium	179248	179544	-	WP_016171162.1	LacI family transcriptional regulator	178190	179161	-	-1
Phylum sIG	IS110	FIRMICUTES	Enterococcus faecium	182733	183029	-	WP_016171162.1	LacI family transcriptional regulator	181675	182646	-	-1
Phylum sIG	IS110	FIRMICUTES	Enterococcus faecium	182720	183016	-	WP_016171162.1	LacI family transcriptional regulator	181662	182633	-	-1
Phylum sIG	IS110	FIRMICUTES	Enterococcus faecium	181387	181683	-	WP_016171162.1	LacI family transcriptional regulator	180329	181300	-	-1
Phylum sIG	IS110	FIRMICUTES	Enterococcus faecium	182733	183029	-	WP_016171162.1	LacI family transcriptional regulator	181675	182646	-	-1
Phylum sIG	IS110	FIRMICUTES	Enterococcus faecium	81473	81774	+	WP_010729506.1	LacI family transcriptional regulator	81861	82832	+	1
Phylum sIG	IS110	FIRMICUTES	Enterococcus faecium	106661	106957	-	WP_016171162.1	LacI family transcriptional regulator	105603	106574	-	-1
Phylum sIG	IS110	GAMMAPROTEOBACTERIA	Cronobacter malonaticus	3820569	3821895	-	WP_007851507.1	LacI family transcriptional regulator	3823594	3824676	+	1
Phylum sIG	IS110	GAMMAPROTEOBACTERIA	Enterobacter cloacae	3283932	3285260	+	WP_007851507.1	LacI family transcriptional regulator	3281153	3282235	-	-1
Phylum sIG	IS110	GAMMAPROTEOBACTERIA	Enterobacter cloacae	1397647	1398975	+	WP_007851507.1	LacI family transcriptional regulator	1394868	1395950	-	-1
Phylum sIG	IS110	GAMMAPROTEOBACTERIA	Enterobacter cloacae	3307987	3309315	+	WP_007851507.1	LacI family transcriptional regulator	3305208	3306290	-	-1
Phylum sIG	IS110	GAMMAPROTEOBACTERIA	Enterobacter cloacae	3625240	3626598	+	WP_007851507.1	LacI family transcriptional regulator	3622491	3623573	-	-1
Phylum sIG	IS110	GAMMAPROTEOBACTERIA	Enterobacter cloacae	4272494	4273845	+	WP_007851507.1	LacI family transcriptional regulator	4269738	4270820	-	-1
Phylum sIG	IS110	GAMMAPROTEOBACTERIA	Enterobacter hormaechei subsp. hormaechei	3812425	3813771	-	WP_007851507.1	LacI family transcriptional regulator	3815470	3816552	+	1
Phylum sIG	IS110	GAMMAPROTEOBACTERIA	Escherichia coli	180569	181897	+	WP_024241646.1	LacI family transcriptional regulator	177790	178872	-	-1
Phylum sIG	IS110	GAMMAPROTEOBACTERIA	Klebsiella pneumoniae	89637	90995	+	WP_004206569.1	LacI family transcriptional regulator	86888	87970	-	-1
Phylum sIG	IS110	GAMMAPROTEOBACTERIA	Klebsiella pneumoniae	122083	123605	+	WP_032413365.1	LacI family transcriptional regulator	119400	120482	-	-1
Phylum sIG	IS110	GAMMAPROTEOBACTERIA	Klebsiella pneumoniae	99113	100463	-	WP_004152286.1	LacI family transcriptional regulator	100983	102065	+	1
Phylum sIG	IS110	GAMMAPROTEOBACTERIA	Klebsiella pneumoniae	5244340	5245690	-	WP_004152286.1	LacI family transcriptional regulator	5246210	5247292	+	1
Phylum sIG	IS110	GAMMAPROTEOBACTERIA	Klebsiella pneumoniae	99113	100463	-	WP_004152286.1	LacI family transcriptional regulator	100983	102065	+	1
Phylum sIG	IS110	GAMMAPROTEOBACTERIA	Klebsiella pneumoniae	101396	102746	-	WP_004152286.1	LacI family transcriptional regulator	103266	104348	+	1
Phylum sIG	IS110	GAMMAPROTEOBACTERIA	Klebsiella pneumoniae	99113	100463	-	WP_004152286.1	LacI family transcriptional regulator	100983	102065	+	1
Phylum sIG	IS110	GAMMAPROTEOBACTERIA	Klebsiella pneumoniae	31118	32497	+	WP_004152286.1	LacI family transcriptional regulator	29569	30651	-	-1
Phylum sIG	IS110	GAMMAPROTEOBACTERIA	Klebsiella pneumoniae subsp. pneumoniae	27825	29159	-	WP_040210237.1	LacI family transcriptional regulator	29679	30761	+	1
Phylum sIG	IS110	GAMMAPROTEOBACTERIA	Pectobacterium carotovorum subsp. brasiliense	3239917	3241123	-	WP_080163807.1	LacI family transcriptional regulator	3241460	3242536	+	1
Phylum sIG	IS110	GAMMAPROTEOBACTERIA	Yersinia enterocolitica	866488	868041	+	WP_013649364.1	LacI family transcriptional regulator	870759	871811	+	1
Phylum sIG	IS110	GAMMAPROTEOBACTERIA	Yersinia enterocolitica	3548387	3549940	+	WP_013649364.1	LacI family transcriptional regulator	3552658	3553710	+	1
Phylum sIG	IS110	GAMMAPROTEOBACTERIA	Yersinia enterocolitica subsp. enterocolitica 8081	3638575	3640133	+	YP_001007502.1	LacI family transcriptional regulator	3642679	3643749	+	1
Phylum sIG	IS110	BACTEROIDETES/CHLOROBI GROUP	Spirosoma aerolatum	6714150	6715335	+	WP_080058781.1	cysteine desulfurase CsdA	6716941	6718179	+	1
Phylum sIG	IS110	GAMMAPROTEOBACTERIA	Xenorhabdus bovienii SS-2004	3612857	3612983	+	WP_038199319.1	cysteine desulfurase CsdA	3611541	3612746	-	-1	IN SILICO	PROMOTERS	N18b	3612866	3612831	-
Phylum sIG	IS110	ALPHAPROTEOBACTERIA	Rickettsia bellii	191717	192797	-	WP_011477866.1	DNA polymerase I	188937	191552	-	-1	IN SILICO	PROMOTERS	N16b	192818	192785	-
Phylum sIG	IS110	ALPHAPROTEOBACTERIA	Rickettsia bellii OSU 85-389	237356	238404	+	WP_011477866.1	DNA polymerase I	238601	241216	+	1	IN SILICO	PROMOTERS	N16	237362	237367	+
Phylum sIG	IS110	ALPHAPROTEOBACTERIA	Rickettsia bellii RML369-C	1303851	1304957	-	WP_011477866.1	DNA polymerase I	1301098	1303713	-	-1	IN SILICO	PROMOTERS	N16b	1304978	1304945	-
Phylum sIG	IS110	FIRMICUTES	Lactobacillus delbrueckii subsp. lactis DSM 20072	1729370	1731175	+	WP_035182751.1	DNA polymerase I	1726398	1729061	-	-1	IN SILICO	PROMOTERS	N17b	1730965	1730931	-
Phylum sIG	IS110	ALPHAPROTEOBACTERIA	Microvirga ossetica	2096497	2097724	-	WP_099509476.1	hypothetical protein	2097749	2098564	+	1
Phylum sIG	IS110	DELTA/EPSILON SUBDIVISIONS	Sorangium cellulosum So0157-2	10954459	10955686	+	WP_020739624.1	hypothetical protein	10956218	10957639	+	1	IN SILICO	PROMOTERS	N17b	10954567	10954533	-
Phylum sIG	IS110	BETAPROTEOBACTERIA	[Pseudomonas] mesoacidophila	2055915	2057097	+	WP_084903303.1	LysR family transcriptional regulator	2058234	2059199	+	1
Phylum sIG	IS110	GAMMAPROTEOBACTERIA	Halotalea alkalilenta	2985518	2987003	-	WP_064123227.1	LysR family transcriptional regulator	2984441	2985340	-	-1
Phylum sIG	IS110	GAMMAPROTEOBACTERIA	Stenotrophomonas maltophilia	1929619	1930903	+	WP_024956078.1	LysR family transcriptional regulator	1931031	1931930	+	1
Phylum sIG	IS110	GAMMAPROTEOBACTERIA	Stenotrophomonas maltophilia	4618385	4618415	-	WP_101766319.1	LysR family transcriptional regulator	4616993	4617886	-	-1
Phylum sIG	IS110	GAMMAPROTEOBACTERIA	Stenotrophomonas maltophilia K279a	1142814	1144088	-	WP_005412489.1	LysR family transcriptional regulator	1141839	1142738	-	-1
Phylum sIG	IS110	ACTINOBACTERIA	Bifidobacterium longum subsp. infantis ATCC 15697 JCM 1222 DSM 20088	2333017	2334439	-	WP_041982107.1	sugar transferase	2334695	2336413	+	1
Phylum sIG	IS110	ACTINOBACTERIA	Bifidobacterium longum subsp. infantis ATCC 15697 JCM 1222 DSM 20088	2332835	2334257	-	WP_041982107.1	sugar transferase	2334513	2336231	+	1
Phylum sIG	IS110	ACTINOBACTERIA	Glutamicibacter arilaitensis Re117	1559974	1560890	+	WP_081461120.1	sugar transferase	1560996	1562405	+	1
Phylum sIG	IS110	ACTINOBACTERIA	Rhodococcus opacus	1803238	1804654	-	WP_065489818.1	sugar transferase	1806886	1808406	+	1	IN SILICO	PROMOTERS	N17b	1803333	1803299	-
Phylum sIG	IS110	BACTEROIDETES/CHLOROBI GROUP	Tannerella forsythia 3313	3036225	3037584	-	WP_014226155.1	sugar transferase	3034437	3035834	-	-1	IN SILICO	PROMOTERS	N18	3037540	3037545	+	IN SILICO	PROMOTERS	N18b	3037538	3037503	-
Phylum sIG	IS110	BACTEROIDETES/CHLOROBI GROUP	Tannerella forsythia 92A2	3094509	3095877	-	WP_014226155.1	sugar transferase	3092730	3094127	-	-1	IN SILICO	PROMOTERS	N18	3095834	3095839	+
Phylum sIG	IS110	BACTEROIDETES/CHLOROBI GROUP	Tannerella forsythia KS16	3098126	3099421	-	WP_014226155.1	sugar transferase	3096278	3097675	-	-1	IN SILICO	PROMOTERS	N17	3099379	3099384	+	IN SILICO	PROMOTERS	N18	3099379	3099384	+	IN SILICO	PROMOTERS	N18b	3099377	3099342	-
Phylum sIG	IS110	FIRMICUTES	Enterococcus faecium	2278422	2279862	+	WP_002302725.1	sugar transferase	2276721	2278112	-	-1
Phylum sIG	IS110	FIRMICUTES	Enterococcus faecium	1550833	1552273	+	WP_002302725.1	sugar transferase	1549132	1550523	-	-1
Phylum sIG	IS110	FIRMICUTES	Enterococcus faecium Aus0085	938394	939834	-	WP_002302725.1	sugar transferase	940144	941535	+	1
Phylum sIG	IS110	ALPHAPROTEOBACTERIA	Komagataeibacter xylinus	3549477	3550719	-	WP_039998564.1	P-type conjugative transfer protein TrbG	3551825	3552826	+	1
Phylum sIG	IS110	GAMMAPROTEOBACTERIA	Klebsiella oxytoca	116455	117879	+	WP_011191356.1	P-type conjugative transfer protein TrbG	118219	119268	+	1
Phylum sIG	IS110	GAMMAPROTEOBACTERIA	Coxiella burnetii	249079	250486	-	WP_010958586.1	methionyl-tRNA formyltransferase	247999	248943	-	-1
Phylum sIG	IS110	THERMOTOGAE	Fervidobacterium islandicum	1419365	1420244	-	WP_033192673.1	methionyl-tRNA formyltransferase	1418141	1419085	-	-1
Phylum sIG	IS110	FIRMICUTES	Bacillus thuringiensis	3296158	3297906	+	WP_000131212.1	hydrolase	3298387	3299031	+	1	IN SILICO	PROMOTERS	N16	3297759	3297764	+	IN SILICO	PROMOTERS	N18b	3296433	3296398	-
Phylum sIG	IS110	GAMMAPROTEOBACTERIA	Pseudomonas putida	6104649	6105813	-	WP_013974760.1	hydrolase	6103258	6103887	-	-1
Phylum sIG	IS110	GAMMAPROTEOBACTERIA	Pseudomonas putida	6223266	6224430	-	WP_013974760.1	hydrolase	6221875	6222504	-	-1
Phylum sIG	IS110	ALPHAPROTEOBACTERIA	Rhodobacter sphaeroides ATCC 17025	867466	868936	-	WP_011910840.1	Opacity protein opA54	870398	871405	+	1
Phylum sIG	IS110	BACTEROIDETES/CHLOROBI GROUP	Elizabethkingia anophelis	1080087	1081239	-	WP_096032084.1	Opacity protein opA54	1079115	1079804	-	-1
Phylum sIG	IS110	BACTEROIDETES/CHLOROBI GROUP	Elizabethkingia anophelis	1080087	1081239	-	WP_096032084.1	Opacity protein opA54	1079115	1079804	-	-1
Phylum sIG	IS110	BACTEROIDETES/CHLOROBI GROUP	Elizabethkingia anophelis Ag1	1080087	1081239	-	WP_096057876.1	Opacity protein opA54	1079115	1079804	-	-1
Phylum sIG	IS110	BACTEROIDETES/CHLOROBI GROUP	Elizabethkingia anophelis R26	1080094	1081246	-	WP_096032084.1	Opacity protein opA54	1079122	1079811	-	-1
Phylum sIG	IS110	BETAPROTEOBACTERIA	Neisseria gonorrhoeae	328618	328744	+	WP_082277485.1	Opacity protein opA54	326833	327537	-	-1
Phylum sIG	IS110	BETAPROTEOBACTERIA	Neisseria gonorrhoeae	833100	833226	+	WP_082298698.1	Opacity protein opA54	831464	832282	-	-1
Phylum sIG	IS110	BETAPROTEOBACTERIA	Neisseria gonorrhoeae FA 1090	1480442	1480470	-	YP_208563.1	Opacity protein opA54	1481445	1482281	+	1
Phylum sIG	IS110	BETAPROTEOBACTERIA	Neisseria gonorrhoeae MS11	1552844	1552944	-	WP_017147239.1	Opacity protein opA54	1553992	1554666	+	1
Phylum sIG	IS110	BETAPROTEOBACTERIA	Neisseria meningitidis	1081249	1081504	+	WP_079871424.1	Opacity protein opA54	1079576	1080388	-	-1
Phylum sIG	IS110	BETAPROTEOBACTERIA	Neisseria meningitidis	1612624	1613126	+	WP_079872848.1	Opacity protein opA54	1611834	1612601	-	-1	IN SILICO	PROMOTERS	N17	1612654	1612659	+	IN SILICO	PROMOTERS	N17b	1612699	1612665	-
Phylum sIG	IS110	BETAPROTEOBACTERIA	Neisseria meningitidis	1988183	1988486	-	WP_079872855.1	Opacity protein opA54	1988508	1989311	+	1	IN SILICO	PROMOTERS	N17	1988439	1988444	+
Phylum sIG	IS110	BETAPROTEOBACTERIA	Neisseria meningitidis	1368756	1369059	-	WP_014580989.1	Opacity protein opA54	1369296	1369994	+	1	IN SILICO	PROMOTERS	N17	1369012	1369017	+
Phylum sIG	IS110	BETAPROTEOBACTERIA	Neisseria meningitidis	1879245	1879457	-	WP_079870354.1	Opacity protein opA54	1880293	1881081	+	1
Phylum sIG	IS110	BETAPROTEOBACTERIA	Neisseria meningitidis	1237366	1237669	-	WP_079871388.1	Opacity protein opA54	1237687	1238484	+	1	IN SILICO	PROMOTERS	N17	1237622	1237627	+
Phylum sIG	IS110	BETAPROTEOBACTERIA	Neisseria meningitidis	328205	328460	+	WP_079871424.1	Opacity protein opA54	326532	327344	-	-1
Phylum sIG	IS110	BETAPROTEOBACTERIA	Neisseria meningitidis	860615	861117	+	WP_002247013.1	Opacity protein opA54	859750	860409	-	-1	IN SILICO	PROMOTERS	N17	860645	860650	+	IN SILICO	PROMOTERS	N17b	860690	860656	-
Phylum sIG	IS110	BETAPROTEOBACTERIA	Neisseria meningitidis	953832	954084	+	WP_065824875.1	Opacity protein opA54	952368	953048	-	-1
Phylum sIG	IS110	BETAPROTEOBACTERIA	Neisseria meningitidis	1006424	1006774	+	WP_079883553.1	Opacity protein opA54	1008407	1009204	+	1	IN SILICO	PROMOTERS	N16b	1006688	1006655	-
Phylum sIG	IS110	BETAPROTEOBACTERIA	Neisseria meningitidis	1854310	1854461	-	WP_079870624.1	Opacity protein opA54	1854578	1855381	+	1
Phylum sIG	IS110	BETAPROTEOBACTERIA	Neisseria meningitidis	224364	224616	-	WP_079883556.1	Opacity protein opA54	226113	226949	+	1
Phylum sIG	IS110	BETAPROTEOBACTERIA	Neisseria meningitidis	1405753	1406005	+	WP_076613175.1	Opacity protein opA54	1404164	1404838	-	-1
Phylum sIG	IS110	BETAPROTEOBACTERIA	Neisseria meningitidis	197399	197604	-	WP_002235695.1	Opacity protein opA54	197821	198501	+	1
Phylum sIG	IS110	BETAPROTEOBACTERIA	Neisseria meningitidis	2275890	2276191	+	WP_082301687.1	Opacity protein opA54	2275055	2275738	-	-1	IN SILICO	PROMOTERS	N17b	2275963	2275929	-
Phylum sIG	IS110	BETAPROTEOBACTERIA	Neisseria meningitidis	1497626	1497878	+	WP_079760145.1	Opacity protein opA54	1496189	1496971	-	-1
Phylum sIG	IS110	BETAPROTEOBACTERIA	Neisseria meningitidis 8013	913842	914094	-	WP_079886289.1	Opacity protein opA54	915182	915991	+	1
Phylum sIG	IS110	BETAPROTEOBACTERIA	Neisseria meningitidis FAM18	1404986	1405238	+	WP_011798941.1	Opacity protein opA54	1403533	1404333	-	-1
Phylum sIG	IS110	BETAPROTEOBACTERIA	Neisseria meningitidis LNP21362	1720702	1721051	+	WP_079887569.1	Opacity protein opA54	1719839	1720630	-	-1	IN SILICO	PROMOTERS	N17b	1720724	1720690	-	IN SILICO	PROMOTERS	N17b	1720825	1720791	-
Phylum sIG	IS110	BETAPROTEOBACTERIA	Neisseria meningitidis LNP21362	2059501	2059706	-	WP_079887576.1	Opacity protein opA54	2059867	2060613	+	1	IN SILICO	PROMOTERS	N17	2059659	2059664	+	IN SILICO	PROMOTERS	N17b	2059704	2059670	-
Phylum sIG	IS110	BETAPROTEOBACTERIA	Neisseria meningitidis LNP21362	446592	446804	-	WP_079887565.1	Opacity protein opA54	447997	448788	+	1
Phylum sIG	IS110	BETAPROTEOBACTERIA	Neisseria meningitidis M01-240149	1315689	1315901	-	WP_079278614.1	Opacity protein opA54	1316729	1317529	+	1
Phylum sIG	IS110	BETAPROTEOBACTERIA	Neisseria meningitidis M01-240149	1316414	1316619	-	WP_079278614.1	Opacity protein opA54	1316729	1317529	+	1
Phylum sIG	IS110	BETAPROTEOBACTERIA	Neisseria meningitidis M01-240149	630102	630368	+	WP_079872559.1	Opacity protein opA54	629272	630078	-	-1	IN SILICO	PROMOTERS	N17b	630177	630143	-
Phylum sIG	IS110	BETAPROTEOBACTERIA	Neisseria meningitidis M01-240355	979989	980244	+	WP_079888452.1	Opacity protein opA54	978076	978888	-	-1
Phylum sIG	IS110	BETAPROTEOBACTERIA	Neisseria meningitidis M04-240196	467174	467425	+	WP_014581361.1	Opacity protein opA54	465124	465921	-	-1
Phylum sIG	IS110	BETAPROTEOBACTERIA	Neisseria meningitidis M0579	1937220	1937419	+	WP_079875092.1	Opacity protein opA54	1935554	1936420	-	-1
Phylum sIG	IS110	BETAPROTEOBACTERIA	Neisseria meningitidis MC58	1515366	1515571	+	YP_008920716.1	Opacity protein opA54	1514518	1515210	-	-1	IN SILICO	PROMOTERS	N17	1515396	1515401	+	IN SILICO	PROMOTERS	N17b	1515441	1515407	-
Phylum sIG	IS110	BETAPROTEOBACTERIA	Neisseria meningitidis MC58	1699947	1700250	-	YP_008920720.1	Opacity protein opA54	1700396	1701088	+	1	IN SILICO	PROMOTERS	N17	1700203	1700208	+	IN SILICO	PROMOTERS	N17b	1700248	1700214	-
Phylum sIG	IS110	BETAPROTEOBACTERIA	Neisseria meningitidis MC58	455761	456110	+	YP_008920706.1	Opacity protein opA54	454893	455567	-	-1	IN SILICO	PROMOTERS	N17b	455783	455749	-	IN SILICO	PROMOTERS	N17b	455884	455850	-
Phylum sIG	IS110	BETAPROTEOBACTERIA	Neisseria meningitidis MC58	941582	941779	+	YP_008920708.1	Opacity protein opA54	939548	940222	-	-1
Phylum sIG	IS110	BETAPROTEOBACTERIA	Neisseria meningitidis NZ-05/33	1018602	1018860	+	WP_079887465.1	Opacity protein opA54	1017517	1018281	-	-1
Phylum sIG	IS110	BETAPROTEOBACTERIA	Neisseria meningitidis WUE 2594	1750058	1750361	-	WP_079888971.1	Opacity protein opA54	1750379	1751191	+	1	IN SILICO	PROMOTERS	N17	1750314	1750319	+
Phylum sIG	IS110	BETAPROTEOBACTERIA	Neisseria meningitidis WUE 2594	843035	843290	+	WP_079871424.1	Opacity protein opA54	841362	842174	-	-1
Phylum sIG	IS110	BETAPROTEOBACTERIA	Neisseria meningitidis Z2491	1814924	1815226	-	WP_079884378.1	Opacity protein opA54	1815249	1816049	+	1	IN SILICO	PROMOTERS	N17	1815179	1815184	+	IN SILICO	PROMOTERS	N17b	1815224	1815190	-
Phylum sIG	IS110	BETAPROTEOBACTERIA	Neisseria meningitidis Z2491	1985143	1985348	-	WP_079872855.1	Opacity protein opA54	1985468	1986271	+	1
Phylum sIG	IS110	BETAPROTEOBACTERIA	Neisseria meningitidis alpha710	1519447	1519750	-	WP_079884303.1	Opacity protein opA54	1519773	1520558	+	1	IN SILICO	PROMOTERS	N16	1519492	1519497	+	IN SILICO	PROMOTERS	N17	1519703	1519708	+	IN SILICO	PROMOTERS	N17b	1519748	1519714	-
Phylum sIG	IS110	BETAPROTEOBACTERIA	Neisseria meningitidis alpha710	972380	972632	-	WP_079884300.1	Opacity protein opA54	973610	974407	+	1
Phylum sIG	IS110	CRENARCHAEOTA	Sulfolobus islandicus Y.G.57.14	2553696	2554986	+	WP_012716836.1	Opacity protein opA54	2556531	2557532	+	1
Phylum sIG	IS110	GAMMAPROTEOBACTERIA	Pseudomonas fluorescens	3299099	3300462	+	WP_069076146.1	Opacity protein opA54	3297551	3298735	-	-1	IN SILICO	PROMOTERS	N18	3300232	3300237	+
Phylum sIG	IS110	ALPHAPROTEOBACTERIA	Rhizobium etli	552008	553044	+	WP_064809530.1	methyl-accepting chemotaxis protein	549685	551694	-	-1
Phylum sIG	IS110	ALPHAPROTEOBACTERIA	Rhizobium sp. N113	552037	553073	+	WP_064809530.1	methyl-accepting chemotaxis protein	549714	551723	-	-1
Phylum sIG	IS110	ALPHAPROTEOBACTERIA	Rhizobium sp. N1341	552052	553088	+	WP_064809530.1	methyl-accepting chemotaxis protein	549729	551738	-	-1
Phylum sIG	IS110	ALPHAPROTEOBACTERIA	Rhizobium sp. N621	575755	576791	+	WP_064809530.1	methyl-accepting chemotaxis protein	573432	575441	-	-1
Phylum sIG	IS110	ALPHAPROTEOBACTERIA	Rhizobium sp. N6212	575755	576791	+	WP_064809530.1	methyl-accepting chemotaxis protein	573432	575441	-	-1
Phylum sIG	IS110	ALPHAPROTEOBACTERIA	Rhizobium sp. N741	552052	553088	+	WP_064809530.1	methyl-accepting chemotaxis protein	549729	551738	-	-1
Phylum sIG	IS110	ALPHAPROTEOBACTERIA	Rhizobium sp. N871	552128	553164	+	WP_064809530.1	methyl-accepting chemotaxis protein	549805	551814	-	-1
Phylum sIG	IS110	BETAPROTEOBACTERIA	Paraburkholderia fungorum	637997	639146	+	WP_046571208.1	methyl-accepting chemotaxis protein	639511	641052	+	1
Phylum sIG	IS110	FIRMICUTES	Anoxybacillus flavithermus	2556686	2558120	-	WP_094241318.1	methyl-accepting chemotaxis protein	2558446	2560212	+	1
Phylum sIG	IS110	FIRMICUTES	Bacillus thuringiensis	448715	450450	-	WP_062804255.1	methyl-accepting chemotaxis protein	450467	452209	+	1	IN SILICO	PROMOTERS	N16b	448894	448861	-	IN SILICO	PROMOTERS	N18	450222	450227	+
Phylum sIG	IS110	FIRMICUTES	Tepidanaerobacter acetatoxydans Re1	1906830	1907319	-	WP_013778898.1	methyl-accepting chemotaxis protein	1907702	1909750	+	1	IN SILICO	PROMOTERS	N18	1906876	1906881	+
Phylum sIG	IS110	FIRMICUTES	Tepidanaerobacter acetatoxydans Re1	1907629	1908118	-	WP_013778898.1	methyl-accepting chemotaxis protein	1908501	1910549	+	1	IN SILICO	PROMOTERS	N18	1907675	1907680	+
Phylum sIG	IS110	GAMMAPROTEOBACTERIA	Erwinia billingiae Eb661	34673	34742	-	WP_013199870.1	methyl-accepting chemotaxis protein	34911	36572	+	1
Phylum sIG	IS110	GAMMAPROTEOBACTERIA	Escherichia coli	62886	63975	-	WP_001323889.1	methyl-accepting chemotaxis protein	65234	66811	+	1
Phylum sIG	IS110	ALPHAPROTEOBACTERIA	Rhodovulum sulfidophilum	38592	39816	-	WP_042456331.1	alkaline phosphatase	40684	42120	+	1
Phylum sIG	IS110	ALPHAPROTEOBACTERIA	Rhodovulum sulfidophilum DSM 1374	44355	45579	-	WP_042456331.1	alkaline phosphatase	46447	47883	+	1
Phylum sIG	IS110	BETAPROTEOBACTERIA	Aquaspirillum sp. LM1	2491698	2493114	+	WP_077299397.1	alkaline phosphatase	2493639	2495771	+	1
Phylum sIG	IS110	FIRMICUTES	Thermoanaerobacterium xylanolyticum LX-11	1209801	1211277	+	WP_013787911.1	AmmeMemoRadiSam system protein A	1211770	1213176	+	1	IN SILICO	PROMOTERS	N17	1209842	1209847	+	IN SILICO	PROMOTERS	N17b	1211228	1211194	-
Phylum sIG	IS110	SYNERGISTIA	Cloacibacillus porcorum	2714485	2715844	+	WP_066746785.1	AmmeMemoRadiSam system protein A	2716060	2717451	+	1	IN SILICO	PROMOTERS	N17b	2714532	2714498	-
Phylum sIG	IS110	ALPHAPROTEOBACTERIA	Kozakia baliensis	1407841	1409296	+	WP_070402549.1	carbohydrate kinase	1405959	1407617	-	-1
Phylum sIG	IS110	ALPHAPROTEOBACTERIA	Kozakia baliensis	1248529	1249984	-	WP_070404961.1	carbohydrate kinase	1250208	1251866	+	1
Phylum sIG	IS110	CRENARCHAEOTA	Sulfolobus islandicus REY15A	473845	473872	-	WP_014513599.1	carbohydrate kinase	472223	473728	-	-1
Phylum sIG	IS110	GAMMAPROTEOBACTERIA	Yersinia enterocolitica	3624047	3624286	-	WP_013649685.1	carbohydrate kinase	3622899	3624017	-	-1	IN SILICO	PROMOTERS	N18b	3624115	3624080	-
Phylum sIG	IS110	GAMMAPROTEOBACTERIA	Yersinia enterocolitica	1734849	1735088	-	WP_013649685.1	carbohydrate kinase	1733701	1734819	-	-1	IN SILICO	PROMOTERS	N18b	1734917	1734882	-
Phylum sIG	IS110	GAMMAPROTEOBACTERIA	Yersinia enterocolitica	2023186	2023426	-	WP_071828192.1	carbohydrate kinase	2022035	2023153	-	-1	IN SILICO	PROMOTERS	N18b	2023251	2023216	-
Phylum sIG	IS110	GAMMAPROTEOBACTERIA	Yersinia enterocolitica	1875894	1876134	-	WP_071828192.1	carbohydrate kinase	1874743	1875861	-	-1	IN SILICO	PROMOTERS	N18b	1875959	1875924	-
Phylum sIG	IS110	GAMMAPROTEOBACTERIA	Yersinia enterocolitica	2571192	2571432	-	WP_071828192.1	carbohydrate kinase	2570041	2571159	-	-1	IN SILICO	PROMOTERS	N18b	2571257	2571222	-
Phylum sIG	IS110	GAMMAPROTEOBACTERIA	Yersinia enterocolitica	1876393	1876633	-	WP_071828192.1	carbohydrate kinase	1875242	1876360	-	-1	IN SILICO	PROMOTERS	N18b	1876458	1876423	-
Phylum sIG	IS110	GAMMAPROTEOBACTERIA	Yersinia enterocolitica	1876389	1876629	-	WP_071828192.1	carbohydrate kinase	1875238	1876356	-	-1	IN SILICO	PROMOTERS	N18b	1876454	1876419	-
Phylum sIG	IS110	GAMMAPROTEOBACTERIA	Yersinia enterocolitica	1876028	1876268	-	WP_071828192.1	carbohydrate kinase	1874877	1875995	-	-1	IN SILICO	PROMOTERS	N18b	1876093	1876058	-
Phylum sIG	IS110	GAMMAPROTEOBACTERIA	Yersinia enterocolitica subsp. palearctica 105.5R(r)	1944413	1944655	-	WP_013649685.1	carbohydrate kinase	1943265	1944383	-	-1	IN SILICO	PROMOTERS	N18b	1944481	1944446	-
Phylum sIG	IS110	GAMMAPROTEOBACTERIA	Yersinia enterocolitica subsp. palearctica Y11	1486046	1486287	+	WP_005179437.1	carbohydrate kinase	1486320	1487438	+	1	IN SILICO	PROMOTERS	N18	1486251	1486256	+
Phylum sIG	IS110	FIRMICUTES	Caldicellulosiruptor saccharolyticus DSM 8903	1649421	1649921	+	WP_083755745.1	hypothetical protein	1649512	1649871	+	0	IN SILICO	PROMOTERS	N18	1649499	1649504	+
Phylum sIG	IS110	FIRMICUTES	Geosporobacter ferrireducens	2972522	2973941	-	WP_083273426.1	hypothetical protein	2972590	2973903	-	0
Phylum sIG	IS110	FIRMICUTES	Lactobacillus plantarum	3075	4497	-	WP_022638416.1	hypothetical protein	3905	4399	-	0
Phylum sIG	IS110	FIRMICUTES	Paenibacillus polymyxa	20893	21470	-	WP_081112391.1	hypothetical protein	20982	21314	-	0
Phylum sIG	IS110	FIRMICUTES	Paenibacillus polymyxa	5747623	5748200	-	WP_081112391.1	hypothetical protein	5747712	5748044	-	0
Phylum sIG	IS110	GAMMAPROTEOBACTERIA	Edwardsiella ictaluri	390298	391601	+	WP_081165085.1	hypothetical protein	387601	389019	-	-1	IN SILICO	PROMOTERS	N16b	391481	391448	-
Phylum sIG	IS110	GAMMAPROTEOBACTERIA	Pseudoalteromonas sp. Bsw20308	1390992	1391738	-	WP_007378965.1	hypothetical protein	1388352	1389776	-	-1
Phylum sIG	IS110	THERMODESULFOBACTERIA	Thermodesulfobacterium commune DSM 2178	1077672	1078306	-	WP_081642256.1	hypothetical protein	1077792	1078211	-	0
Phylum sIG	IS110	THERMOTOGAE	Thermosipho africanus TCF52B	840326	840753	+	WP_081429699.1	hypothetical protein	840332	840664	+	0
Phylum sIG	IS110	FIRMICUTES	Bacillus coagulans	2272954	2274364	+	WP_043052504.1	MFS transporter	2271243	2272640	-	-1
Phylum sIG	IS110	FIRMICUTES	Bacillus coagulans	2464758	2466168	-	WP_043052504.1	MFS transporter	2466482	2467879	+	1
Phylum sIG	IS110	GAMMAPROTEOBACTERIA	Escherichia coli	4644774	4646066	-	WP_000834439.1	MFS transporter	4642036	4643418	-	-1
Phylum sIG	IS110	ACTINOBACTERIA	Streptomyces sp. SAT1	4419683	4421142	+	WP_064534744.1	DNA helicase PcrA	4421405	4423897	+	1
Phylum sIG	IS110	ALPHAPROTEOBACTERIA	Orientia tsutsugamushi str. Ikeda	515357	516608	+	WP_012461155.1	DNA helicase PcrA	517545	519695	+	1
Phylum sIG	IS110	BETAPROTEOBACTERIA	Ralstonia eutropha JMP134	936234	936321	+	WP_011297048.1	DNA helicase PcrA	936381	938741	+	1
Phylum sIG	IS110	GAMMAPROTEOBACTERIA	Haemophilus parasuis SH0165	1977695	1978797	-	WP_015940029.1	DNA helicase PcrA	1978950	1980971	+	1
Phylum sIG	IS110	ACTINOBACTERIA	Streptomyces reticuli	7893289	7894176	+	WP_059254057.1	hypothetical protein	7894598	7895617	+	1
Phylum sIG	IS110	BETAPROTEOBACTERIA	Ralstonia solanacearum	3209770	3210982	+	WP_103025808.1	hypothetical protein	3212924	3213910	+	1
Phylum sIG	IS110	ACTINOBACTERIA	Mycobacterium avium subsp. hominissuis	2260040	2261089	+	WP_023865875.1	carboxylesterase/lipase family protein	2261337	2262854	+	1	IN SILICO	PROMOTERS	NULL	2260136	2260164	-
Phylum sIG	IS110	ALPHAPROTEOBACTERIA	Rhizobium leguminosarum	3033684	3034795	-	WP_072639261.1	carboxylesterase/lipase family protein	3031785	3033359	-	-1	IN SILICO	PROMOTERS	N18b	3033766	3033731	-
Phylum sIG	IS110	ALPHAPROTEOBACTERIA	Sinorhizobium americanum	1004535	1005738	+	WP_064251780.1	ArsR family transcriptional regulator	1003731	1004411	-	-1
Phylum sIG	IS110	ALPHAPROTEOBACTERIA	Sinorhizobium americanum CCGM7	999685	1000888	+	WP_037379337.1	ArsR family transcriptional regulator	998882	999562	-	-1
Phylum sIG	IS110	GAMMAPROTEOBACTERIA	Shewanella piezotolerans WP3	1317492	1317727	-	WP_020911469.1	ArsR family transcriptional regulator	1316600	1317250	-	-1	IN SILICO	PROMOTERS	N16b	1317720	1317687	-
Phylum sIG	IS110	ALPHAPROTEOBACTERIA	Rhizobium gallicum	2129385	2130582	-	WP_083636071.1	AraC family transcriptional regulator	2130769	2131659	+	1
Phylum sIG	IS110	BETAPROTEOBACTERIA	Burkholderia ubonensis	2490491	2491917	+	WP_059822402.1	AraC family transcriptional regulator	2489390	2490313	-	-1
Phylum sIG	IS110	ACTINOBACTERIA	Corynebacterium diphtheriae 31A	58208	59503	-	WP_014316106.1	DNA-binding response regulator	57276	57998	-	-1
Phylum sIG	IS110	ALPHAPROTEOBACTERIA	Sphingobium sp. TKS	1807728	1808943	+	WP_066556116.1	DNA-binding response regulator	1809140	1809817	+	1
Phylum sIG	IS110	BETAPROTEOBACTERIA	Burkholderia glumae BGR1	2433586	2435101	+	WP_015876211.1	DNA-binding response regulator	2432080	2432745	-	-1	IN SILICO	TRANSTERM	NULL	2433627	2433669	+	IN SILICO	TRANSTERM	NULL	2434822	2434837	+
Phylum sIG	IS110	FIRMICUTES	Bacillus coagulans DSM 1 ATCC 7050	299844	301604	+	WP_026104841.1	DNA-binding response regulator	301638	302321	+	1	IN SILICO	PROMOTERS	N18b	301460	301425	-
Phylum sIG	IS110	FIRMICUTES	Caldicellulosiruptor obsidiansis OB47	306198	308180	-	WP_013289606.1	DNA-binding response regulator	305528	306181	-	-1	IN SILICO	PROMOTERS	N18b	308131	308096	-
Phylum sIG	IS110	FIRMICUTES	Dehalobacterium formicoaceticum	2154033	2155437	+	WP_089610442.1	DNA-binding response regulator	2155710	2156384	+	1
Phylum sIG	IS110	FIRMICUTES	Lachnoclostridium sp. YL32	6003826	6005275	+	WP_065550791.1	DNA-binding response regulator	6007129	6007839	+	1
Phylum sIG	IS110	FIRMICUTES	Lachnoclostridium sp. YL32	898669	899975	-	WP_065547568.1	DNA-binding response regulator	895146	895844	-	-1
Phylum sIG	IS110	GAMMAPROTEOBACTERIA	Oceanisphaera profunda	807032	808005	+	WP_087034895.1	DNA-binding response regulator	808498	809214	+	1
Phylum sIG	IS110	GAMMAPROTEOBACTERIA	Providencia stuartii	1067886	1069107	-	WP_004924392.1	DNA-binding response regulator	1069457	1070155	+	1
Phylum sIG	IS110	GAMMAPROTEOBACTERIA	Rahnella sp. Y9602	3173935	3175292	+	WP_013576218.1	DNA-binding response regulator	3175458	3176132	+	1	IN SILICO	PROMOTERS	N16	3175262	3175267	+
Phylum sIG	IS110	SOLIBACTERES	Candidatus Solibacter usitatus Ellin6076	8855096	8856374	+	WP_011688676.1	DNA-binding response regulator	8857047	8857739	+	1
Phylum sIG	IS110	ALPHAPROTEOBACTERIA	Komagataeibacter xylinus E25	49004	50123	-	WP_081749545.1	hypothetical protein	48353	48667	-	-1
Phylum sIG	IS110	ALPHAPROTEOBACTERIA	Kozakia baliensis	1359367	1360822	-	WP_083301818.1	hypothetical protein	1357908	1358384	-	-1
Phylum sIG	IS110	ALPHAPROTEOBACTERIA	Sphingomonas koreensis	75896	77440	+	WP_083629926.1	hypothetical protein	75480	75848	-	-1
Phylum sIG	IS110	ALPHAPROTEOBACTERIA	Sphingomonas koreensis	78588	80132	-	WP_083629926.1	hypothetical protein	75480	75848	-	-1
Phylum sIG	IS110	BETAPROTEOBACTERIA	Burkholderia ubonensis	201048	202076	-	WP_080409791.1	hypothetical protein	202111	202641	+	1
Phylum sIG	IS110	GAMMAPROTEOBACTERIA	Providencia stuartii	2277739	2279213	+	WP_081095933.1	hypothetical protein	2276846	2277319	-	-1
Phylum sIG	IS110	GAMMAPROTEOBACTERIA	Providencia stuartii	2610089	2611589	+	WP_081095937.1	hypothetical protein	2609301	2609762	-	-1
Phylum sIG	IS110	GAMMAPROTEOBACTERIA	Shimwellia blattae DSM 4481 NBRC 105725	518050	519356	+	WP_081489172.1	hypothetical protein	517604	518002	-	-1	IN SILICO	PROMOTERS	N16b	519236	519203	-	IN SILICO	PROMOTERS	N17b	519236	519202	-
Phylum sIG	IS110	ALPHAPROTEOBACTERIA	Nitrobacter hamburgensis X14	17985	18624	-	WP_011505017.1	type II CRISPR RNA-guided endonuclease Cas9	13284	16784	-	-1
Phylum sIG	IS110	BETAPROTEOBACTERIA	Verminephrobacter eiseniae EF01-2	1365538	1365913	+	WP_011809011.1	type II CRISPR RNA-guided endonuclease Cas9	1365979	1369185	+	1
Phylum sIG	IS110	ALPHAPROTEOBACTERIA	Confluentimicrobium sp. EMB200-NS6	105116	106129	+	WP_054540575.1	monovalent cation/H+ antiporter subunit A	107037	109901	+	1
Phylum sIG	IS110	BETAPROTEOBACTERIA	Aromatoleum aromaticum EbN1	328361	330056	-	WP_011236147.1	monovalent cation/H+ antiporter subunit A	324817	327720	-	-1
Phylum sIG	IS110	ALPHAPROTEOBACTERIA	Methylobacterium extorquens PA1	4084730	4085010	-	WP_012254902.1	dTDP-4-dehydrorhamnose 3,5-epimerase	4085390	4085941	+	1
Phylum sIG	IS110	CRENARCHAEOTA	Sulfolobus solfataricus	2559395	2560626	+	WP_009988450.1	dTDP-4-dehydrorhamnose 3,5-epimerase	2558775	2559305	-	-1
Phylum sIG	IS110	CRENARCHAEOTA	Sulfolobus solfataricus	2559472	2560703	+	WP_009988450.1	dTDP-4-dehydrorhamnose 3,5-epimerase	2558852	2559382	-	-1
Phylum sIG	IS110	CRENARCHAEOTA	Sulfolobus solfataricus	1819106	1820337	+	WP_009988450.1	dTDP-4-dehydrorhamnose 3,5-epimerase	1818486	1819016	-	-1
Phylum sIG	IS110	CRENARCHAEOTA	Sulfolobus solfataricus 98/2	2501134	2502365	+	WP_009988450.1	dTDP-4-dehydrorhamnose 3,5-epimerase	2500514	2501044	-	-1
Phylum sIG	IS110	CRENARCHAEOTA	Sulfolobus solfataricus P2	1745649	1746880	+	WP_009988450.1	dTDP-4-dehydrorhamnose 3,5-epimerase	1745029	1745559	-	-1
Phylum sIG	IS110	ACTINOBACTERIA	Nakamurella multipartita DSM 44233	5525317	5525880	-	WP_083785949.1	hypothetical protein	5525308	5526120	-	0
Phylum sIG	IS110	ALPHAPROTEOBACTERIA	Magnetospirillum sp. ME-1	520149	520772	-	WP_085372098.1	hypothetical protein	520368	520742	-	0
Phylum sIG	IS110	ALPHAPROTEOBACTERIA	Octadecabacter arcticus 238	1655991	1657163	-	WP_015494887.1	hypothetical protein	1655016	1655672	-	-1
Phylum sIG	IS110	ALPHAPROTEOBACTERIA	Octadecabacter arcticus 238	5049437	5049843	-	WP_083906840.1	hypothetical protein	5047410	5048000	-	-1	IN SILICO	PROMOTERS	N16	5049829	5049834	+	IN SILICO	PROMOTERS	N17	5049816	5049821	+
Phylum sIG	IS110	ALPHAPROTEOBACTERIA	Paracoccus yeei	25348	26114	-	WP_080620006.1	hypothetical protein	25443	26087	-	0
Phylum sIG	IS110	BACTEROIDETES/CHLOROBI GROUP	Draconibacterium orientale	2538464	2539838	+	WP_051567565.1	hypothetical protein	2538568	2539386	+	0
Phylum sIG	IS110	BACTEROIDETES/CHLOROBI GROUP	Draconibacterium orientale	4415711	4417140	-	WP_051567529.1	hypothetical protein	4416218	4417036	-	0
Phylum sIG	IS110	BACTEROIDETES/CHLOROBI GROUP	Niabella ginsenosidivorans	1888934	1890238	+	WP_084490097.1	hypothetical protein	1888877	1890250	+	0	IN SILICO	PROMOTERS	N16	1889790	1889795	+
Phylum sIG	IS110	BACTEROIDETES/CHLOROBI GROUP	Niabella ginsenosidivorans	5406863	5407588	-	WP_084490364.1	hypothetical protein	5406908	5407570	-	0
Phylum sIG	IS110	BETAPROTEOBACTERIA	Burkholderia sp. PAMC 26561	101865	103857	-	WP_082771576.1	hypothetical protein	103238	103780	-	0
Phylum sIG	IS110	BETAPROTEOBACTERIA	Burkholderia sp. PAMC 26561	731282	733274	+	WP_082771576.1	hypothetical protein	731359	731901	+	0
Phylum sIG	IS110	BETAPROTEOBACTERIA	Nitrosomonas communis	3791142	3792379	-	WP_082110508.1	hypothetical protein	3791197	3792186	-	0	IN SILICO	PROMOTERS	N17	3792285	3792290	+
Phylum sIG	IS110	BETAPROTEOBACTERIA	Paraburkholderia hospita	365869	366460	-	WP_103154012.1	hypothetical protein	364665	366482	-	0
Phylum sIG	IS110	BETAPROTEOBACTERIA	Paraburkholderia hospita	722476	723425	-	WP_103154217.1	hypothetical protein	720049	722031	-	-1
Phylum sIG	IS110	BETAPROTEOBACTERIA	Ralstonia solanacearum	607851	608296	-	WP_087451233.1	hypothetical protein	607910	608197	-	0
Phylum sIG	IS110	FIRMICUTES	Bacillus thuringiensis	6001	6985	+	WP_087876283.1	hypothetical protein	6174	6908	+	0
Phylum sIG	IS110	GAMMAPROTEOBACTERIA	Pseudoalteromonas luteoviolacea	4550229	4551435	-	WP_069949078.1	hypothetical protein	4550324	4551337	-	0
Phylum sIG	IS110	GAMMAPROTEOBACTERIA	Pseudoalteromonas luteoviolacea	524447	525653	-	WP_069949041.1	hypothetical protein	532193	533206	+	1
Phylum sIG	IS110	GAMMAPROTEOBACTERIA	Pseudoalteromonas luteoviolacea	4547561	4548767	-	WP_069949078.1	hypothetical protein	4547656	4548669	-	0
Phylum sIG	IS110	GAMMAPROTEOBACTERIA	Pseudoalteromonas luteoviolacea	524477	525683	-	WP_069949041.1	hypothetical protein	532223	533236	+	1
Phylum sIG	IS110	GAMMAPROTEOBACTERIA	Pseudoalteromonas luteoviolacea	4547565	4548771	-	WP_069949078.1	hypothetical protein	4547660	4548673	-	0
Phylum sIG	IS110	GAMMAPROTEOBACTERIA	Pseudoalteromonas luteoviolacea	524484	525690	-	WP_069949041.1	hypothetical protein	532230	533243	+	1
Phylum sIG	IS110	ACTINOBACTERIA	Actinomyces radicidentis	1516373	1517676	+	WP_084355658.1	multifunctional nuclease/2',3'-cyclic-nucleotide 2'-phosphodiesterase/5'-nucleotidase/3'-nucleotidase	1517803	1519725	+	1
Phylum sIG	IS110	ACTINOBACTERIA	Microbacterium aurum	1905112	1906499	-	WP_084201994.1	multifunctional nuclease/2',3'-cyclic-nucleotide 2'-phosphodiesterase/5'-nucleotidase/3'-nucleotidase	1900273	1905048	-	-1
Phylum sIG	IS110	FIRMICUTES	Bacillus thuringiensis	3296158	3297906	+	WP_000913771.1	multifunctional nuclease/2',3'-cyclic-nucleotide 2'-phosphodiesterase/5'-nucleotidase/3'-nucleotidase	3293333	3294922	-	-1	IN SILICO	PROMOTERS	N16	3297759	3297764	+	IN SILICO	PROMOTERS	N18b	3296433	3296398	-
Phylum sIG	IS110	BETAPROTEOBACTERIA	Acidovorax citrulli	3329876	3330897	+	WP_011794263.1	gamma-glutamyltransferase	3331187	3332956	+	1	IN SILICO	PROMOTERS	N18	3329942	3329947	+
Phylum sIG	IS110	BETAPROTEOBACTERIA	Acidovorax citrulli AAC00-1	1222093	1223163	-	WP_011794263.1	gamma-glutamyltransferase	1220083	1221852	-	-1	IN SILICO	PROMOTERS	N18b	1223126	1223091	-
Phylum sIG	IS110	GAMMAPROTEOBACTERIA	Photorhabdus asymbiotica	4095051	4095394	+	WP_015835616.1	gamma-glutamyltransferase	4095566	4097326	+	1	IN SILICO	PROMOTERS	N16	4095364	4095369	+
Phylum sIG	IS110	AQUIFICAE	Desulfurobacterium thermolithotrophum DSM 11699	1332324	1333459	+	WP_013638921.1	oxidoreductase	1333517	1335754	+	1
Phylum sIG	IS110	FIRMICUTES	Bacillus cereus	330596	332341	+	WP_100909813.1	oxidoreductase	332631	335567	+	1
Phylum sIG	IS110	FIRMICUTES	Bacillus thuringiensis serovar finitimus YBT-020	678856	680590	+	WP_000840640.1	oxidoreductase	680877	683813	+	1
Phylum sIG	IS110	FIRMICUTES	Desulfitobacterium dichloroeliminans LMG P-21439	527367	529332	+	WP_015261056.1	oxidoreductase	529608	531662	+	1
Phylum sIG	IS110	GAMMAPROTEOBACTERIA	Pseudomonas putida NBRC 14164	4632465	4633536	-	WP_016501072.1	oxidoreductase	4628219	4632244	-	-1
Phylum sIG	IS110	GAMMAPROTEOBACTERIA	Yersinia enterocolitica	4236688	4238258	-	WP_013649934.1	oxidoreductase	4238681	4241002	+	1
Phylum sIG	IS110	GAMMAPROTEOBACTERIA	Yersinia enterocolitica	2339340	2340911	-	WP_013649934.1	oxidoreductase	2341334	2343655	+	1
Phylum sIG	IS110	GAMMAPROTEOBACTERIA	Yersinia enterocolitica subsp. palearctica Y11	1059427	1060997	-	WP_005166280.1	oxidoreductase	1061408	1063729	+	1
Phylum sIG	IS110	ACTINOBACTERIA	Mycobacterium avium subsp. paratuberculosis	2033411	2034169	+	WP_003872281.1	aminomethyltransferase	2034178	2035281	+	1
Phylum sIG	IS110	ACTINOBACTERIA	Mycobacterium avium subsp. paratuberculosis	2035579	2035832	+	WP_003872281.1	aminomethyltransferase	2036307	2037410	+	1
Phylum sIG	IS110	ACTINOBACTERIA	Mycobacterium avium subsp. paratuberculosis	2153223	2154489	-	WP_003872281.1	aminomethyltransferase	2152117	2153220	-	-1
Phylum sIG	IS110	ACTINOBACTERIA	Mycobacterium avium subsp. paratuberculosis	3401441	3402723	+	WP_003872281.1	aminomethyltransferase	3402732	3403835	+	1
Phylum sIG	IS110	ACTINOBACTERIA	Mycobacterium avium subsp. paratuberculosis K-10	2153223	2154489	-	WP_003872281.1	aminomethyltransferase	2152117	2153220	-	-1
Phylum sIG	IS110	ACTINOBACTERIA	Mycobacterium avium subsp. paratuberculosis MAP4	2054751	2056033	+	WP_003872281.1	aminomethyltransferase	2056042	2057145	+	1
Phylum sIG	IS110	GAMMAPROTEOBACTERIA	Alteromonas sp. MB-3u-76	3230796	3232023	-	WP_100972766.1	aminomethyltransferase	3229271	3230350	-	-1
Phylum sIG	IS110	ACTINOBACTERIA	Mycobacterium avium subsp. paratuberculosis	554147	554629	-	WP_003874647.1	KR domain-containing protein	553263	554144	-	-1
Phylum sIG	IS110	ACTINOBACTERIA	Mycobacterium avium subsp. paratuberculosis	555024	555316	-	WP_003874647.1	KR domain-containing protein	553869	554750	-	-1
Phylum sIG	IS110	ACTINOBACTERIA	Mycobacterium avium subsp. paratuberculosis	3649084	3650366	+	WP_003874647.1	KR domain-containing protein	3650375	3651256	+	1
Phylum sIG	IS110	ACTINOBACTERIA	Mycobacterium avium subsp. paratuberculosis	1905476	1906742	-	WP_003874647.1	KR domain-containing protein	1904592	1905473	-	-1
Phylum sIG	IS110	ACTINOBACTERIA	Mycobacterium avium subsp. paratuberculosis K-10	3649084	3650366	+	WP_003874647.1	KR domain-containing protein	3650375	3651256	+	1
Phylum sIG	IS110	ACTINOBACTERIA	Mycobacterium avium subsp. paratuberculosis MAP4	560594	561860	-	WP_003874647.1	KR domain-containing protein	559710	560591	-	-1
Phylum sIG	IS110	ACTINOBACTERIA	Streptomyces hygroscopicus	4919830	4921287	-	WP_078641279.1	KR domain-containing protein	4923365	4924297	+	1
Phylum sIG	IS110	ACTINOBACTERIA	Streptomyces hygroscopicus	4922548	4922729	-	WP_078641279.1	KR domain-containing protein	4923365	4924297	+	1
Phylum sIG	IS110	BACTEROIDETES/CHLOROBI GROUP	Psychroflexus torquis ATCC 700755	1263548	1264158	-	WP_015023754.1	KR domain-containing protein	1262447	1263346	-	-1
Phylum sIG	IS110	FIRMICUTES	Desulfosporosinus acidiphilus SJ4	4755331	4757359	+	WP_014829375.1	KR domain-containing protein	4757486	4758469	+	1	IN SILICO	PROMOTERS	N16b	4755985	4755952	-
Phylum sIG	IS110	ALPHAPROTEOBACTERIA	Rhodovulum sulfidophilum	38592	39816	-	WP_042456322.1	hypothetical protein	35714	36076	-	-1
Phylum sIG	IS110	ALPHAPROTEOBACTERIA	Rhodovulum sulfidophilum DSM 1374	44355	45579	-	WP_042456322.1	hypothetical protein	41477	41839	-	-1
Phylum sIG	IS110	BETAPROTEOBACTERIA	Burkholderia glumae PG1	875146	876192	-	WP_080937075.1	hypothetical protein	877433	879607	+	1
Phylum sIG	IS110	BETAPROTEOBACTERIA	Neisseria meningitidis	1766115	1766154	-	WP_002218958.1	bifunctional hydroxymethylpyrimidine kinase/phosphomethylpyrimidine kinase	1766314	1767120	+	1
Phylum sIG	IS110	BETAPROTEOBACTERIA	Neisseria meningitidis	1999780	1999815	+	WP_002218958.1	bifunctional hydroxymethylpyrimidine kinase/phosphomethylpyrimidine kinase	1998815	1999621	-	-1
Phylum sIG	IS110	BETAPROTEOBACTERIA	Neisseria meningitidis	1652502	1652537	+	WP_002220509.1	bifunctional hydroxymethylpyrimidine kinase/phosphomethylpyrimidine kinase	1651537	1652343	-	-1
Phylum sIG	IS110	BETAPROTEOBACTERIA	Neisseria meningitidis	1522743	1522778	+	WP_002220509.1	bifunctional hydroxymethylpyrimidine kinase/phosphomethylpyrimidine kinase	1521778	1522584	-	-1
Phylum sIG	IS110	BETAPROTEOBACTERIA	Neisseria meningitidis	258457	258492	+	WP_002220509.1	bifunctional hydroxymethylpyrimidine kinase/phosphomethylpyrimidine kinase	257492	258298	-	-1
Phylum sIG	IS110	BETAPROTEOBACTERIA	Neisseria meningitidis	1207460	1207495	+	WP_002218958.1	bifunctional hydroxymethylpyrimidine kinase/phosphomethylpyrimidine kinase	1206495	1207301	-	-1
Phylum sIG	IS110	BETAPROTEOBACTERIA	Neisseria meningitidis	1593937	1593972	+	WP_002220509.1	bifunctional hydroxymethylpyrimidine kinase/phosphomethylpyrimidine kinase	1592972	1593778	-	-1
Phylum sIG	IS110	BETAPROTEOBACTERIA	Neisseria meningitidis	1592148	1592183	+	WP_002220509.1	bifunctional hydroxymethylpyrimidine kinase/phosphomethylpyrimidine kinase	1591183	1591989	-	-1
Phylum sIG	IS110	BETAPROTEOBACTERIA	Neisseria meningitidis	1014557	1014596	-	WP_002218958.1	bifunctional hydroxymethylpyrimidine kinase/phosphomethylpyrimidine kinase	1014756	1015562	+	1
Phylum sIG	IS110	BETAPROTEOBACTERIA	Neisseria meningitidis	1479191	1479226	+	WP_002220509.1	bifunctional hydroxymethylpyrimidine kinase/phosphomethylpyrimidine kinase	1478226	1479032	-	-1
Phylum sIG	IS110	BETAPROTEOBACTERIA	Neisseria meningitidis	1103681	1103720	-	WP_002235080.1	bifunctional hydroxymethylpyrimidine kinase/phosphomethylpyrimidine kinase	1103879	1104685	+	1
Phylum sIG	IS110	BETAPROTEOBACTERIA	Neisseria meningitidis	657276	657311	+	WP_002220509.1	bifunctional hydroxymethylpyrimidine kinase/phosphomethylpyrimidine kinase	656311	657117	-	-1
Phylum sIG	IS110	BETAPROTEOBACTERIA	Neisseria meningitidis	929476	929511	+	WP_002220509.1	bifunctional hydroxymethylpyrimidine kinase/phosphomethylpyrimidine kinase	928511	929317	-	-1
Phylum sIG	IS110	BETAPROTEOBACTERIA	Neisseria meningitidis	1718716	1718755	-	WP_002235080.1	bifunctional hydroxymethylpyrimidine kinase/phosphomethylpyrimidine kinase	1718914	1719720	+	1
Phylum sIG	IS110	BETAPROTEOBACTERIA	Neisseria meningitidis	1339940	1339975	+	WP_002220509.1	bifunctional hydroxymethylpyrimidine kinase/phosphomethylpyrimidine kinase	1338975	1339781	-	-1
Phylum sIG	IS110	BETAPROTEOBACTERIA	Neisseria meningitidis	165920	165955	+	WP_002235080.1	bifunctional hydroxymethylpyrimidine kinase/phosphomethylpyrimidine kinase	164955	165761	-	-1
Phylum sIG	IS110	BETAPROTEOBACTERIA	Neisseria meningitidis	347109	347144	+	WP_002220509.1	bifunctional hydroxymethylpyrimidine kinase/phosphomethylpyrimidine kinase	346144	346950	-	-1
Phylum sIG	IS110	BETAPROTEOBACTERIA	Neisseria meningitidis	125511	125546	+	WP_002220509.1	bifunctional hydroxymethylpyrimidine kinase/phosphomethylpyrimidine kinase	124546	125352	-	-1
Phylum sIG	IS110	BETAPROTEOBACTERIA	Neisseria meningitidis	1112788	1112823	+	WP_002220509.1	bifunctional hydroxymethylpyrimidine kinase/phosphomethylpyrimidine kinase	1111823	1112629	-	-1
Phylum sIG	IS110	BETAPROTEOBACTERIA	Neisseria meningitidis	1532973	1533008	+	WP_002220509.1	bifunctional hydroxymethylpyrimidine kinase/phosphomethylpyrimidine kinase	1532008	1532814	-	-1
Phylum sIG	IS110	BETAPROTEOBACTERIA	Neisseria meningitidis	1165791	1165830	-	WP_002235080.1	bifunctional hydroxymethylpyrimidine kinase/phosphomethylpyrimidine kinase	1165989	1166795	+	1
Phylum sIG	IS110	BETAPROTEOBACTERIA	Neisseria meningitidis	940309	940344	+	WP_002235080.1	bifunctional hydroxymethylpyrimidine kinase/phosphomethylpyrimidine kinase	939344	940150	-	-1
Phylum sIG	IS110	BETAPROTEOBACTERIA	Neisseria meningitidis	72461	72496	+	WP_002220509.1	bifunctional hydroxymethylpyrimidine kinase/phosphomethylpyrimidine kinase	71496	72302	-	-1
Phylum sIG	IS110	BETAPROTEOBACTERIA	Neisseria meningitidis	1573352	1573387	+	WP_002220509.1	bifunctional hydroxymethylpyrimidine kinase/phosphomethylpyrimidine kinase	1572387	1573193	-	-1
Phylum sIG	IS110	BETAPROTEOBACTERIA	Neisseria meningitidis	996114	996149	+	WP_002220509.1	bifunctional hydroxymethylpyrimidine kinase/phosphomethylpyrimidine kinase	995149	995955	-	-1
Phylum sIG	IS110	BETAPROTEOBACTERIA	Neisseria meningitidis	1635311	1635346	+	WP_002220509.1	bifunctional hydroxymethylpyrimidine kinase/phosphomethylpyrimidine kinase	1634346	1635152	-	-1
Phylum sIG	IS110	BETAPROTEOBACTERIA	Neisseria meningitidis	1670017	1670052	+	WP_002220509.1	bifunctional hydroxymethylpyrimidine kinase/phosphomethylpyrimidine kinase	1669052	1669858	-	-1
Phylum sIG	IS110	BETAPROTEOBACTERIA	Neisseria meningitidis	65322	65357	+	WP_002235080.1	bifunctional hydroxymethylpyrimidine kinase/phosphomethylpyrimidine kinase	64357	65163	-	-1
Phylum sIG	IS110	BETAPROTEOBACTERIA	Neisseria meningitidis	1897023	1897058	+	WP_002220509.1	bifunctional hydroxymethylpyrimidine kinase/phosphomethylpyrimidine kinase	1896058	1896864	-	-1
Phylum sIG	IS110	BETAPROTEOBACTERIA	Neisseria meningitidis	1043409	1043444	+	WP_002235080.1	bifunctional hydroxymethylpyrimidine kinase/phosphomethylpyrimidine kinase	1042444	1043250	-	-1
Phylum sIG	IS110	BETAPROTEOBACTERIA	Neisseria meningitidis	212857	212892	+	WP_002220509.1	bifunctional hydroxymethylpyrimidine kinase/phosphomethylpyrimidine kinase	211892	212698	-	-1
Phylum sIG	IS110	BETAPROTEOBACTERIA	Neisseria meningitidis	1565779	1565814	+	WP_002220509.1	bifunctional hydroxymethylpyrimidine kinase/phosphomethylpyrimidine kinase	1564814	1565620	-	-1
Phylum sIG	IS110	BETAPROTEOBACTERIA	Neisseria meningitidis	51060	51099	-	WP_002234142.1	bifunctional hydroxymethylpyrimidine kinase/phosphomethylpyrimidine kinase	51259	52065	+	1
Phylum sIG	IS110	BETAPROTEOBACTERIA	Neisseria meningitidis	1109340	1109375	+	WP_002235080.1	bifunctional hydroxymethylpyrimidine kinase/phosphomethylpyrimidine kinase	1108374	1109180	-	-1
Phylum sIG	IS110	BETAPROTEOBACTERIA	Neisseria meningitidis	1544722	1544757	+	WP_002235080.1	bifunctional hydroxymethylpyrimidine kinase/phosphomethylpyrimidine kinase	1543756	1544562	-	-1
Phylum sIG	IS110	BETAPROTEOBACTERIA	Neisseria meningitidis	1285210	1285249	-	WP_002220509.1	bifunctional hydroxymethylpyrimidine kinase/phosphomethylpyrimidine kinase	1285408	1286214	+	1
Phylum sIG	IS110	BETAPROTEOBACTERIA	Neisseria meningitidis	1657506	1657541	+	WP_002220509.1	bifunctional hydroxymethylpyrimidine kinase/phosphomethylpyrimidine kinase	1656541	1657347	-	-1
Phylum sIG	IS110	BETAPROTEOBACTERIA	Neisseria meningitidis 053442	1552218	1552257	-	WP_002235080.1	bifunctional hydroxymethylpyrimidine kinase/phosphomethylpyrimidine kinase	1552417	1553223	+	1
Phylum sIG	IS110	BETAPROTEOBACTERIA	Neisseria meningitidis 8013	747048	747083	+	WP_002231908.1	bifunctional hydroxymethylpyrimidine kinase/phosphomethylpyrimidine kinase	746082	746888	-	-1
Phylum sIG	IS110	BETAPROTEOBACTERIA	Neisseria meningitidis FAM18	1562459	1562494	+	WP_002220509.1	bifunctional hydroxymethylpyrimidine kinase/phosphomethylpyrimidine kinase	1561494	1562300	-	-1
Phylum sIG	IS110	BETAPROTEOBACTERIA	Neisseria meningitidis G2136	1579908	1579943	+	WP_002218958.1	bifunctional hydroxymethylpyrimidine kinase/phosphomethylpyrimidine kinase	1578943	1579749	-	-1
Phylum sIG	IS110	BETAPROTEOBACTERIA	Neisseria meningitidis M01-240149	643308	643343	+	WP_002218958.1	bifunctional hydroxymethylpyrimidine kinase/phosphomethylpyrimidine kinase	642343	643149	-	-1
Phylum sIG	IS110	BETAPROTEOBACTERIA	Neisseria meningitidis M01-240355	1672797	1672836	-	WP_002218958.1	bifunctional hydroxymethylpyrimidine kinase/phosphomethylpyrimidine kinase	1672996	1673802	+	1
Phylum sIG	IS110	BETAPROTEOBACTERIA	Neisseria meningitidis M04-240196	649046	649081	+	WP_002216749.1	bifunctional hydroxymethylpyrimidine kinase/phosphomethylpyrimidine kinase	648080	648886	-	-1
Phylum sIG	IS110	BETAPROTEOBACTERIA	Neisseria meningitidis M0579	382767	382806	-	WP_002218958.1	bifunctional hydroxymethylpyrimidine kinase/phosphomethylpyrimidine kinase	382965	383771	+	1
Phylum sIG	IS110	BETAPROTEOBACTERIA	Neisseria meningitidis M7124	1836344	1836379	+	WP_002220509.1	bifunctional hydroxymethylpyrimidine kinase/phosphomethylpyrimidine kinase	1835379	1836185	-	-1
Phylum sIG	IS110	BETAPROTEOBACTERIA	Neisseria meningitidis NZ-05/33	1699921	1699960	-	WP_002218958.1	bifunctional hydroxymethylpyrimidine kinase/phosphomethylpyrimidine kinase	1700119	1700925	+	1
Phylum sIG	IS110	BETAPROTEOBACTERIA	Neisseria meningitidis WUE 2594	1529865	1529904	-	WP_002218958.1	bifunctional hydroxymethylpyrimidine kinase/phosphomethylpyrimidine kinase	1530064	1530870	+	1
Phylum sIG	IS110	BETAPROTEOBACTERIA	Neisseria meningitidis Z2491	1762285	1762324	-	WP_002235080.1	bifunctional hydroxymethylpyrimidine kinase/phosphomethylpyrimidine kinase	1762484	1763290	+	1
Phylum sIG	IS110	BETAPROTEOBACTERIA	Neisseria meningitidis alpha14	1539901	1539940	-	WP_015815777.1	bifunctional hydroxymethylpyrimidine kinase/phosphomethylpyrimidine kinase	1540100	1540906	+	1
Phylum sIG	IS110	BETAPROTEOBACTERIA	Neisseria meningitidis alpha710	1650265	1650304	-	WP_002218958.1	bifunctional hydroxymethylpyrimidine kinase/phosphomethylpyrimidine kinase	1650463	1651269	+	1
Phylum sIG	IS110	FIRMICUTES	Staphylococcus argenteus	612138	613797	-	WP_001185454.1	bifunctional hydroxymethylpyrimidine kinase/phosphomethylpyrimidine kinase	611024	611854	-	-1
Phylum sIG	IS110	ACTINOBACTERIA	Amycolatopsis sp. AA4	8772162	8773581	-	WP_009085989.1	ABC transporter ATP-binding protein	8770949	8771866	-	-1
Phylum sIG	IS110	ACTINOBACTERIA	Corynebacterium diphtheriae	1216103	1217083	+	WP_072567235.1	ABC transporter ATP-binding protein	1214819	1215742	-	-1
Phylum sIG	IS110	ACTINOBACTERIA	Corynebacterium diphtheriae	1418801	1419068	+	WP_010935486.1	ABC transporter ATP-binding protein	1417779	1418702	-	-1
Phylum sIG	IS110	ACTINOBACTERIA	Corynebacterium diphtheriae	2012934	2013140	+	WP_014302343.1	ABC transporter ATP-binding protein	2011861	2012784	-	-1
Phylum sIG	IS110	ACTINOBACTERIA	Corynebacterium diphtheriae 241	1997605	1997872	+	WP_014302343.1	ABC transporter ATP-binding protein	1996583	1997506	-	-1	IN SILICO	PROMOTERS	N18b	1997769	1997734	-
Phylum sIG	IS110	ACTINOBACTERIA	Corynebacterium diphtheriae 31A	2059964	2060933	+	WP_014303860.1	ABC transporter ATP-binding protein	2058685	2059608	-	-1
Phylum sIG	IS110	ACTINOBACTERIA	Corynebacterium diphtheriae BH8	2042936	2043175	+	WP_014318177.1	ABC transporter ATP-binding protein	2041866	2042789	-	-1	IN SILICO	PROMOTERS	N18b	2043051	2043016	-
Phylum sIG	IS110	ACTINOBACTERIA	Corynebacterium diphtheriae C7 (beta)	2048478	2048684	+	WP_014302343.1	ABC transporter ATP-binding protein	2047405	2048328	-	-1	IN SILICO	PROMOTERS	N18b	2048590	2048555	-
Phylum sIG	IS110	ACTINOBACTERIA	Corynebacterium diphtheriae CDCE 8392	1975188	1976168	+	WP_014302343.1	ABC transporter ATP-binding protein	1973904	1974827	-	-1
Phylum sIG	IS110	ACTINOBACTERIA	Corynebacterium diphtheriae HC01	1998205	1998472	+	WP_014302343.1	ABC transporter ATP-binding protein	1997183	1998106	-	-1	IN SILICO	PROMOTERS	N18b	1998369	1998334	-
Phylum sIG	IS110	ACTINOBACTERIA	Corynebacterium diphtheriae HC02	2016692	2016959	+	WP_003852895.1	ABC transporter ATP-binding protein	2015670	2016593	-	-1	IN SILICO	PROMOTERS	N18b	2016856	2016821	-
Phylum sIG	IS110	ACTINOBACTERIA	Corynebacterium diphtheriae HC03	1995277	1995474	+	WP_014302343.1	ABC transporter ATP-binding protein	1994207	1995130	-	-1	IN SILICO	PROMOTERS	N18b	1995392	1995357	-
Phylum sIG	IS110	ACTINOBACTERIA	Corynebacterium diphtheriae HC04	1987858	1989034	+	WP_014309559.1	ABC transporter ATP-binding protein	1986671	1987594	-	-1	IN SILICO	PROMOTERS	N18	1988982	1988987	+
Phylum sIG	IS110	ACTINOBACTERIA	Corynebacterium diphtheriae HC04	2034876	2036052	+	WP_014309559.1	ABC transporter ATP-binding protein	2033689	2034612	-	-1	IN SILICO	PROMOTERS	N18	2036000	2036005	+
Phylum sIG	IS110	ACTINOBACTERIA	Corynebacterium diphtheriae INCA 402	2019035	2019241	+	WP_014303860.1	ABC transporter ATP-binding protein	2017959	2018882	-	-1
Phylum sIG	IS110	ACTINOBACTERIA	Corynebacterium diphtheriae NCTC 13129	2040596	2040863	+	WP_010935486.1	ABC transporter ATP-binding protein	2039574	2040497	-	-1	IN SILICO	PROMOTERS	N18b	2040760	2040725	-
Phylum sIG	IS110	ACTINOBACTERIA	Corynebacterium diphtheriae PW8	2071648	2072637	+	WP_014310818.1	ABC transporter ATP-binding protein	2070363	2071286	-	-1
Phylum sIG	IS110	ACTINOBACTERIA	Corynebacterium diphtheriae VA01	1961418	1961636	+	WP_014311533.1	ABC transporter ATP-binding protein	1960347	1961270	-	-1	IN SILICO	PROMOTERS	N18b	1961533	1961498	-
Phylum sIG	IS110	ALPHAPROTEOBACTERIA	Rhizobium leguminosarum	1435985	1437003	+	WP_003540418.1	ABC transporter ATP-binding protein	1437573	1438499	+	1
Phylum sIG	IS110	FIRMICUTES	Streptococcus suis TL13	46290	47676	-	WP_015646230.1	ABC transporter ATP-binding protein	48306	49130	+	1	IN SILICO	PROMOTERS	N16	46366	46371	+
Phylum sIG	IS110	GAMMAPROTEOBACTERIA	Alteromonas sp. MB-3u-76	1002390	1003617	+	WP_071978806.1	ABC transporter ATP-binding protein	1004058	1004864	+	1
Phylum sIG	IS110	GAMMAPROTEOBACTERIA	Thiolapillus brandeum	1184784	1186071	+	WP_041066392.1	ABC transporter ATP-binding protein	1186764	1187690	+	1
Phylum sIG	IS110	STENOSARCHAEA GROUP	Methanosarcina barkeri str. Fusaro	824698	824744	-	WP_048102559.1	ABC transporter ATP-binding protein	823590	824579	-	-1
Phylum sIG	IS110	STENOSARCHAEA GROUP	Methanosarcina barkeri str. Wiesmoor	366289	366340	+	WP_048102559.1	ABC transporter ATP-binding protein	366460	367449	+	1
Phylum sIG	IS110	STENOSARCHAEA GROUP	Methanosarcina siciliae C2J	1079153	1080146	+	WP_082092927.1	ABC transporter ATP-binding protein	1077845	1078822	-	-1
Phylum sIG	IS110	STENOSARCHAEA GROUP	Methanosarcina siciliae T4/M	1033801	1034754	+	WP_082088880.1	ABC transporter ATP-binding protein	1032386	1033363	-	-1
Phylum sIG	IS110	ALPHAPROTEOBACTERIA	Acetobacter pasteurianus	1539853	1540235	+	WP_089179068.1	TonB-dependent siderophore receptor	1537219	1539636	-	-1
Phylum sIG	IS110	BACTEROIDETES/CHLOROBI GROUP	Sphingobacterium sp. 21	4192083	4193265	-	WP_013666655.1	TonB-dependent siderophore receptor	4193505	4195955	+	1
Phylum sIG	IS110	CRENARCHAEOTA	Sulfolobus islandicus Y.N.15.51	1702344	1703204	+	WP_012717628.1	hydantoinase/oxoprolinase family protein	1700342	1702276	-	-1
Phylum sIG	IS110	GAMMAPROTEOBACTERIA	Alcanivorax xenomutans	222127	223210	-	WP_080531821.1	hydantoinase/oxoprolinase family protein	219988	221979	-	-1
Phylum sIG	IS110	ACTINOBACTERIA	Corynebacterium casei LMG S-19264	2538874	2539902	+	WP_009885406.1	hypothetical protein	2538116	2538601	-	-1
Phylum sIG	IS110	ACTINOBACTERIA	Corynebacterium glutamicum	51205	52176	-	WP_080724051.1	hypothetical protein	49706	50464	-	-1
Phylum sIG	IS110	ACTINOBACTERIA	Corynebacterium glutamicum	51205	52176	-	WP_080724051.1	hypothetical protein	49706	50464	-	-1
Phylum sIG	IS110	ACTINOBACTERIA	Rhodococcus sp. 2G	1834255	1835469	+	WP_065996202.1	hypothetical protein	1835504	1836013	+	1
Phylum sIG	IS110	ACTINOBACTERIA	Rhodococcus sp. p52	3850671	3851885	+	WP_065996202.1	hypothetical protein	3851920	3852429	+	1
Phylum sIG	IS110	ACTINOBACTERIA	Streptomyces hygroscopicus subsp. jinggangensis 5008	356504	357799	-	WP_086011463.1	hypothetical protein	354111	355291	-	-1
Phylum sIG	IS110	BETAPROTEOBACTERIA	Burkholderia plantarii	2785660	2786706	-	WP_082465472.1	hypothetical protein	2785320	2785616	-	-1
Phylum sIG	IS110	BETAPROTEOBACTERIA	Nitrosomonas ureae	2655272	2655956	-	WP_062558875.1	hypothetical protein	2656221	2656835	+	1
Phylum sIG	IS110	BETAPROTEOBACTERIA	Pandoraea oxalativorans	4233889	4235063	+	WP_084009866.1	hypothetical protein	4236274	4236816	+	1
Phylum sIG	IS110	DEINOCOCCUS-THERMUS	Deinococcus puniceus	2699644	2700603	+	WP_082869768.1	hypothetical protein	2698534	2699379	-	-1
Phylum sIG	IS110	GAMMAPROTEOBACTERIA	Escherichia coli	3920022	3920155	+	WP_077757159.1	hypothetical protein	3920594	3921100	+	1
Phylum sIG	IS110	GAMMAPROTEOBACTERIA	Escherichia coli 042	4929729	4931174	-	WP_077626169.1	hypothetical protein	4929420	4929689	-	-1
Phylum sIG	IS110	GAMMAPROTEOBACTERIA	Escherichia coli O127:H6 str. E2348/69	80723	82108	+	WP_085947617.1	hypothetical protein	82148	82417	+	1
Phylum sIG	IS110	GAMMAPROTEOBACTERIA	Shigella dysenteriae Sd197	43110	43372	+	YP_406049.1	hypothetical protein	43633	43935	+	1
Phylum sIG	IS110	GAMMAPROTEOBACTERIA	Yersinia enterocolitica subsp. enterocolitica 8081	3835154	3835975	-	YP_001007681.1	hypothetical protein	3836292	3836549	+	1
Phylum sIG	IS110	GAMMAPROTEOBACTERIA	Yersinia ruckeri	2211283	2211376	+	WP_072015614.1	hypothetical protein	2210175	2210753	-	-1
Phylum sIG	IS110	ALPHAPROTEOBACTERIA	Wolbachia endosymbiont of Drosophila simulans wHa	640100	640857	-	WP_015589121.1	dihydrolipoyl dehydrogenase	638648	640021	-	-1	IN SILICO	PROMOTERS	N18	640843	640848	+
Phylum sIG	IS110	CRENARCHAEOTA	Sulfolobus islandicus Y.N.15.51	103790	105071	-	WP_080513556.1	dihydrolipoyl dehydrogenase	105231	106268	+	1
Phylum sIG	IS110	FIRMICUTES	Caldanaerobacter subterraneus subsp. tengcongensis MB4	1622947	1624423	-	WP_011025889.1	dihydrolipoyl dehydrogenase	1621163	1622518	-	-1	IN SILICO	PROMOTERS	N17b	1624413	1624379	-
Phylum sIG	IS110	GAMMAPROTEOBACTERIA	Escherichia coli	810025	811225	-	WP_007896426.1	dihydrolipoyl dehydrogenase	811332	812657	+	1
Phylum sIG	IS110	ACTINOBACTERIA	Corynebacterium diphtheriae HC02	2141808	2142934	+	WP_014320499.1	class I SAM-dependent DNA methyltransferase	2140055	2141620	-	-1
Phylum sIG	IS110	GAMMAPROTEOBACTERIA	Escherichia coli O157:H16	3402812	3403235	+	WP_001385107.1	class I SAM-dependent DNA methyltransferase	3399779	3402565	-	-1
Phylum sIG	IS110	BETAPROTEOBACTERIA	Pandoraea oxalativorans	1689096	1690195	-	WP_046291348.1	PLP-dependent aminotransferase family protein	1687645	1688988	-	-1
Phylum sIG	IS110	FIRMICUTES	Oscillibacter valericigenes Sjm18-20	363061	364212	-	WP_049801332.1	PLP-dependent aminotransferase family protein	361917	362918	-	-1
Phylum sIG	IS110	FIRMICUTES	Peptoclostridium acidaminophilum DSM 3953	593169	594681	-	WP_025436930.1	PLP-dependent aminotransferase family protein	591638	593026	-	-1
Phylum sIG	IS110	ACTINOBACTERIA	Streptomyces autolyticus	163284	163541	-	WP_079255690.1	serine/threonine protein kinase	163771	167202	+	1
Phylum sIG	IS110	ACTINOBACTERIA	Streptomyces sp. M56	11383756	11383971	+	WP_100808810.1	serine/threonine protein kinase	11380060	11383491	-	-1
Phylum sIG	IS110	CYANOBACTERIA/MELAINABACTERIA GROUP	Calothrix sp. PCC 6303	6665184	6666621	-	WP_015201036.1	serine/threonine protein kinase	6663507	6664919	-	-1
Phylum sIG	IS110	ACTINOBACTERIA	Glutamicibacter arilaitensis Re117	940467	941938	-	WP_013348202.1	ATP-grasp domain-containing protein	938487	940271	-	-1	IN SILICO	PROMOTERS	N16b	941926	941893	-
Phylum sIG	IS110	ALPHAPROTEOBACTERIA	Hyphomonas neptunium ATCC 15444	1064501	1065678	-	WP_011646080.1	ATP-grasp domain-containing protein	1067060	1069066	+	1
Phylum sIG	IS110	ALPHAPROTEOBACTERIA	Rickettsia bellii	245989	247068	-	WP_011476851.1	type I methionyl aminopeptidase	244990	245778	-	-1	IN SILICO	PROMOTERS	N16b	247089	247056	-
Phylum sIG	IS110	BETAPROTEOBACTERIA	Pandoraea vervacti	2440802	2441906	-	WP_072617465.1	type I methionyl aminopeptidase	2439892	2440755	-	-1	IN SILICO	PROMOTERS	N17b	2441219	2441185	-	IN SILICO	PROMOTERS	N18	2440957	2440962	+	IN SILICO	PROMOTERS	N18b	2441220	2441185	-
Phylum sIG	IS110	GAMMAPROTEOBACTERIA	Pseudomonas putida NBRC 14164	4632465	4633536	-	WP_070100152.1	type I methionyl aminopeptidase	4633684	4634526	+	1
Phylum sIG	IS110	ACTINOBACTERIA	Streptomyces sp. 769	1337037	1338389	-	WP_039629802.1	short-chain dehydrogenase	1338528	1339283	+	1
Phylum sIG	IS110	ALPHAPROTEOBACTERIA	Acetobacter pasteurianus subsp. ascendens	1239695	1241607	+	WP_070323239.1	short-chain dehydrogenase	1246345	1247058	+	1
Phylum sIG	IS110	ALPHAPROTEOBACTERIA	Ochrobactrum sp. A44	1202427	1203166	-	WP_095445000.1	short-chain dehydrogenase	1198343	1199116	-	-1
Phylum sIG	IS110	ALPHAPROTEOBACTERIA	Rhizobium gallicum	2129385	2130582	-	WP_074072769.1	short-chain dehydrogenase	2128397	2129164	-	-1
Phylum sIG	IS110	ALPHAPROTEOBACTERIA	Sinorhizobium fredii CCBAU 83666	244286	244561	-	WP_037434270.1	short-chain dehydrogenase	242494	243255	-	-1
Phylum sIG	IS110	ALPHAPROTEOBACTERIA	Sinorhizobium fredii CCBAU 83666	244286	244561	-	WP_037434281.1	short-chain dehydrogenase	244914	245675	+	1
Phylum sIG	IS110	ALPHAPROTEOBACTERIA	Sinorhizobium fredii NGR234	442644	443957	-	YP_002822659.1	short-chain dehydrogenase	444068	444841	+	1
Phylum sIG	IS110	ALPHAPROTEOBACTERIA	Sphingomonas sanxanigenens DSM 19645 NX02	486906	488211	-	WP_025290582.1	short-chain dehydrogenase	485605	486351	-	-1
Phylum sIG	IS110	ALPHAPROTEOBACTERIA	Thiobacimonas profunda	47404	48426	+	WP_076625820.1	short-chain dehydrogenase	46363	47112	-	-1
Phylum sIG	IS110	BETAPROTEOBACTERIA	Neisseria gonorrhoeae	500793	500901	+	WP_003693775.1	short-chain dehydrogenase	498427	499092	-	-1
Phylum sIG	IS110	BETAPROTEOBACTERIA	Paraburkholderia phenoliruptrix BR3459a	2299734	2300962	+	WP_015002855.1	short-chain dehydrogenase	2301052	2301618	+	1
Phylum sIG	IS110	FIRMICUTES	Aeribacillus pallidus	2744486	2745920	-	WP_094245696.1	short-chain dehydrogenase	2746400	2747134	+	1
Phylum sIG	IS110	GAMMAPROTEOBACTERIA	Pseudomonas pseudoalcaligenes	2558204	2559410	-	WP_003461026.1	short-chain dehydrogenase	2557050	2557811	-	-1
Phylum sIG	IS110	GAMMAPROTEOBACTERIA	Pseudomonas pseudoalcaligenes CECT 5344	2547580	2548786	-	WP_003461026.1	short-chain dehydrogenase	2546426	2547187	-	-1
Phylum sIG	IS110	GAMMAPROTEOBACTERIA	Xenorhabdus bovienii SS-2004	1364923	1366202	-	WP_012987936.1	short-chain dehydrogenase	1364023	1364772	-	-1
Phylum sIG	IS110	PLANCTOMYCETES	Paludisphaera borealis	3462014	3463278	+	WP_083712920.1	short-chain dehydrogenase	3463532	3464311	+	1	IN SILICO	PROMOTERS	N17b	3462353	3462319	-
Phylum sIG	IS110	THERMOTOGAE	Fervidobacterium islandicum	595575	596879	-	WP_033191190.1	short-chain dehydrogenase	594617	595354	-	-1
Phylum sIG	IS110	BACTEROIDETES/CHLOROBI GROUP	Alistipes finegoldii DSM 17242	1620806	1621964	+	WP_009598459.1	8-amino-7-oxononanoate synthase	1622331	1623518	+	1	IN SILICO	PROMOTERS	N16	1621927	1621932	+	IN SILICO	PROMOTERS	N16b	1620814	1620781	-	IN SILICO	PROMOTERS	N16b	1621924	1621891	-	IN SILICO	PROMOTERS	N17	1620901	1620906	+	IN SILICO	PROMOTERS	N17b	1621923	1621889	-	IN SILICO	PROMOTERS	N17b	1621925	1621891	-	IN SILICO
Phylum sIG	IS110	BETAPROTEOBACTERIA	Burkholderia glumae BGR1	53483	55093	-	WP_012732740.1	8-amino-7-oxononanoate synthase	56888	58075	+	1
Phylum sIG	IS110	BETAPROTEOBACTERIA	Burkholderia glumae LMG 2196 ATCC 33617	19111	20528	+	WP_012732740.1	8-amino-7-oxononanoate synthase	16034	17221	-	-1
Phylum sIG	IS110	FIRMICUTES	Caldicellulosiruptor lactoaceticus 6A	1444926	1446914	+	WP_014042677.1	ribosome biogenesis GTPase YlqF	1443592	1444440	-	-1
Phylum sIG	IS110	GAMMAPROTEOBACTERIA	Vibrio scophthalmi	145022	146036	-	WP_065546065.1	ribosome biogenesis GTPase YlqF	143053	143997	-	-1
Phylum sIG	IS110	ALPHAPROTEOBACTERIA	Sinorhizobium fredii CCBAU 83666	1116324	1116909	+	WP_037430544.1	glutamate-1-semialdehyde 2,1-aminomutase	1113976	1115358	-	-1
Phylum sIG	IS110	ALPHAPROTEOBACTERIA	Sinorhizobium fredii CCBAU 83666	1120016	1120159	-	WP_037430544.1	glutamate-1-semialdehyde 2,1-aminomutase	1113976	1115358	-	-1
Phylum sIG	IS110	ALPHAPROTEOBACTERIA	Sinorhizobium meliloti	494839	495855	-	WP_027988721.1	glutamate-1-semialdehyde 2,1-aminomutase	496554	497876	+	1
Phylum sIG	IS110	BETAPROTEOBACTERIA	Neisseria meningitidis	568167	568330	+	WP_002233042.1	glutamate-1-semialdehyde 2,1-aminomutase	568719	570002	+	1
Phylum sIG	IS110	BETAPROTEOBACTERIA	Neisseria meningitidis	434638	434801	+	WP_002248132.1	glutamate-1-semialdehyde 2,1-aminomutase	435190	436473	+	1
Phylum sIG	IS110	BETAPROTEOBACTERIA	Neisseria meningitidis	304855	305018	+	WP_002248132.1	glutamate-1-semialdehyde 2,1-aminomutase	305407	306690	+	1
Phylum sIG	IS110	BETAPROTEOBACTERIA	Neisseria meningitidis	1921350	1921516	-	WP_002245202.1	glutamate-1-semialdehyde 2,1-aminomutase	1919684	1920967	-	-1
Phylum sIG	IS110	BETAPROTEOBACTERIA	Neisseria meningitidis	1853758	1853924	-	WP_002229910.1	glutamate-1-semialdehyde 2,1-aminomutase	1852092	1853375	-	-1
Phylum sIG	IS110	BETAPROTEOBACTERIA	Neisseria meningitidis	2005664	2005827	+	WP_002233042.1	glutamate-1-semialdehyde 2,1-aminomutase	2006216	2007499	+	1
Phylum sIG	IS110	BETAPROTEOBACTERIA	Neisseria meningitidis	1954989	1955155	-	WP_079889578.1	glutamate-1-semialdehyde 2,1-aminomutase	1953323	1954606	-	-1
Phylum sIG	IS110	BETAPROTEOBACTERIA	Neisseria meningitidis	904935	905098	+	WP_002258704.1	glutamate-1-semialdehyde 2,1-aminomutase	905487	906770	+	1
Phylum sIG	IS110	BETAPROTEOBACTERIA	Neisseria meningitidis	2071533	2071696	+	WP_002258704.1	glutamate-1-semialdehyde 2,1-aminomutase	2072085	2073368	+	1
Phylum sIG	IS110	BETAPROTEOBACTERIA	Neisseria meningitidis	503852	504015	+	WP_002258704.1	glutamate-1-semialdehyde 2,1-aminomutase	504404	505687	+	1
Phylum sIG	IS110	BETAPROTEOBACTERIA	Neisseria meningitidis	1375545	1375705	-	WP_002258704.1	glutamate-1-semialdehyde 2,1-aminomutase	1373873	1375156	-	-1
Phylum sIG	IS110	BETAPROTEOBACTERIA	Neisseria meningitidis	2135053	2135216	+	WP_002258704.1	glutamate-1-semialdehyde 2,1-aminomutase	2135605	2136888	+	1
Phylum sIG	IS110	BETAPROTEOBACTERIA	Neisseria meningitidis	2149692	2149852	-	WP_002258704.1	glutamate-1-semialdehyde 2,1-aminomutase	2148020	2149303	-	-1
Phylum sIG	IS110	BETAPROTEOBACTERIA	Neisseria meningitidis	1277115	1277275	-	WP_002258704.1	glutamate-1-semialdehyde 2,1-aminomutase	1275443	1276726	-	-1
Phylum sIG	IS110	BETAPROTEOBACTERIA	Neisseria meningitidis	74979	75139	-	WP_002258704.1	glutamate-1-semialdehyde 2,1-aminomutase	73307	74590	-	-1
Phylum sIG	IS110	BETAPROTEOBACTERIA	Neisseria meningitidis	996036	996198	+	WP_002245202.1	glutamate-1-semialdehyde 2,1-aminomutase	996587	997870	+	1
Phylum sIG	IS110	BETAPROTEOBACTERIA	Neisseria meningitidis	794237	794400	+	WP_002243023.1	glutamate-1-semialdehyde 2,1-aminomutase	794789	796072	+	1
Phylum sIG	IS110	BETAPROTEOBACTERIA	Neisseria meningitidis	1229624	1229787	+	WP_002243023.1	glutamate-1-semialdehyde 2,1-aminomutase	1230176	1231459	+	1
Phylum sIG	IS110	BETAPROTEOBACTERIA	Neisseria meningitidis 8013	1974851	1975017	-	WP_002248132.1	glutamate-1-semialdehyde 2,1-aminomutase	1973185	1974468	-	-1
Phylum sIG	IS110	BETAPROTEOBACTERIA	Neisseria meningitidis M01-240149	353485	353648	+	WP_002245202.1	glutamate-1-semialdehyde 2,1-aminomutase	354037	355320	+	1
Phylum sIG	IS110	BETAPROTEOBACTERIA	Neisseria meningitidis M01-240355	1976259	1976425	-	WP_012221274.1	glutamate-1-semialdehyde 2,1-aminomutase	1974593	1975876	-	-1
Phylum sIG	IS110	BETAPROTEOBACTERIA	Neisseria meningitidis M04-240196	1951213	1951379	-	WP_014581562.1	glutamate-1-semialdehyde 2,1-aminomutase	1949547	1950830	-	-1
Phylum sIG	IS110	BETAPROTEOBACTERIA	Neisseria meningitidis NZ-05/33	484169	484332	+	WP_002245202.1	glutamate-1-semialdehyde 2,1-aminomutase	484721	486004	+	1
Phylum sIG	IS110	BETAPROTEOBACTERIA	Neisseria meningitidis WUE 2594	331286	331449	+	WP_002233042.1	glutamate-1-semialdehyde 2,1-aminomutase	331838	333121	+	1
Phylum sIG	IS110	BETAPROTEOBACTERIA	Neisseria meningitidis Z2491	564806	564969	+	WP_002233042.1	glutamate-1-semialdehyde 2,1-aminomutase	565358	566641	+	1
Phylum sIG	IS110	BETAPROTEOBACTERIA	Neisseria meningitidis alpha710	1938787	1938953	-	WP_014575559.1	glutamate-1-semialdehyde 2,1-aminomutase	1937121	1938404	-	-1
Phylum sIG	IS110	ACTINOBACTERIA	Micromonospora sp. L5	831565	832029	+	WP_013473822.1	SulP family inorganic anion transporter	829750	831249	-	-1
Phylum sIG	IS110	GAMMAPROTEOBACTERIA	Alteromonas macleodii str. 'Balearic Sea AD45'	685219	686419	+	WP_014978293.1	SulP family inorganic anion transporter	686742	688307	+	1
Phylum sIG	IS110	GAMMAPROTEOBACTERIA	Citrobacter farmeri	2923	4287	-	WP_022652309.1	SulP family inorganic anion transporter	4711	6189	+	1
Phylum sIG	IS110	GAMMAPROTEOBACTERIA	Citrobacter freundii	33418	34814	-	WP_022652309.1	SulP family inorganic anion transporter	35238	36716	+	1
Phylum sIG	IS110	GAMMAPROTEOBACTERIA	Citrobacter freundii	138	1502	+	WP_022652309.1	SulP family inorganic anion transporter	99109	100587	-	-1
Phylum sIG	IS110	GAMMAPROTEOBACTERIA	Citrobacter freundii	104080	105444	-	WP_022652309.1	SulP family inorganic anion transporter	105868	107346	+	1
Phylum sIG	IS110	GAMMAPROTEOBACTERIA	Citrobacter freundii complex sp. CFNIH9	75482	76879	-	WP_022652309.1	SulP family inorganic anion transporter	77303	78781	+	1
Phylum sIG	IS110	GAMMAPROTEOBACTERIA	Klebsiella pneumoniae	38468	39832	+	WP_022652309.1	SulP family inorganic anion transporter	36566	38044	-	-1
Phylum sIG	IS110	GAMMAPROTEOBACTERIA	Klebsiella sp. LTGPAF-6F	502984	504347	+	WP_013095207.1	SulP family inorganic anion transporter	501078	502556	-	-1
Phylum sIG	IS110	ACTINOBACTERIA	Pseudonocardia sp. EC080619-01	4859301	4860052	+	WP_082539083.1	hypothetical protein	4857742	4859253	-	-1
Phylum sIG	IS110	BACTEROIDETES/CHLOROBI GROUP	Sphingobacterium sp. G1-14	189413	190601	+	WP_088159865.1	hypothetical protein	187547	189100	-	-1	IN SILICO	PROMOTERS	N17	189475	189480	+
Phylum sIG	IS110	BETAPROTEOBACTERIA	Paraburkholderia rhizoxinica HKI 454	924117	925183	+	WP_013434753.1	hypothetical protein	922557	923933	-	-1
Phylum sIG	IS110	CALDITRICHAE	Caldithrix abyssi DSM 13497	3134659	3136060	+	WP_006929874.1	hypothetical protein	3132337	3134595	-	-1
Phylum sIG	IS110	FIRMICUTES	Caldicellulosiruptor saccharolyticus DSM 8903	947130	948131	+	WP_011916405.1	hypothetical protein	945313	945636	-	-1
Phylum sIG	IS110	GAMMAPROTEOBACTERIA	Escherichia coli	1254329	1255366	+	WP_001518966.1	hypothetical protein	1252693	1254234	-	-1	IN SILICO	PROMOTERS	N18b	1255042	1255007	-
Phylum sIG	IS110	GAMMAPROTEOBACTERIA	Shigella dysenteriae Sd197	125261	125717	+	YP_406160.1	hypothetical protein	123820	124746	-	-1
Phylum sIG	IS110	ACTINOBACTERIA	Bifidobacterium breve ACS-071-V-Sch8b	1643155	1643823	+	WP_041473264.1	ATPase AAA	1647957	1648718	+	1
Phylum sIG	IS110	ACTINOBACTERIA	Rhodococcus erythropolis PR4	190625	190914	-	WP_011331592.1	ATPase AAA	188475	189179	-	-1
Phylum sIG	IS110	ALPHAPROTEOBACTERIA	Methylobacterium extorquens AM1	835663	836410	-	WP_043766344.1	ATPase AAA	833479	834345	-	-1
Phylum sIG	IS110	ALPHAPROTEOBACTERIA	Sinorhizobium fredii CCBAU 83666	1154747	1155880	-	WP_014328473.1	ATPase AAA	1148509	1149429	-	-1
Phylum sIG	IS110	BETAPROTEOBACTERIA	Ralstonia solanacearum	607851	608296	-	WP_087451113.1	ATPase AAA	609292	610080	+	1
Phylum sIG	IS110	BETAPROTEOBACTERIA	Sulfuriferula sp. AH1	606233	606601	+	WP_087446196.1	ATPase AAA	604190	604978	-	-1
Phylum sIG	IS110	DELTA/EPSILON SUBDIVISIONS	Desulfuromonas soudanensis	2581195	2581874	-	WP_053549950.1	ATPase AAA	2579186	2579956	-	-1
Phylum sIG	IS110	FIRMICUTES	Caldicellulosiruptor lactoaceticus 6A	327459	329543	+	WP_014041925.1	ATPase AAA	326393	327184	-	-1	IN SILICO	PROMOTERS	N16	327546	327551	+
Phylum sIG	IS110	NITROSPIRA	Nitrospira defluvii	2045089	2046084	+	WP_013248680.1	ATPase AAA	2047403	2048182	+	1
Phylum sIG	IS110	ACTINOBACTERIA	Rhodococcus opacus	1803238	1804654	-	WP_065489816.1	acyltransferase	1799336	1801483	-	-1	IN SILICO	PROMOTERS	N17b	1803333	1803299	-
Phylum sIG	IS110	ALPHAPROTEOBACTERIA	Acetobacter pasteurianus subsp. pasteurianus	208700	209885	-	WP_087652325.1	acyltransferase	205385	207358	-	-1
Phylum sIG	IS110	ACTINOBACTERIA	Mycobacterium marinum M	5326239	5326997	-	WP_036451074.1	NAD-dependent succinate-semialdehyde dehydrogenase	5324094	5325542	-	-1	IN SILICO	PROMOTERS	N18b	5326868	5326833	-	IN SILICO	PROMOTERS	N18b	5327024	5326989	-
Phylum sIG	IS110	ACTINOBACTERIA	Mycobacterium smegmatis	5976713	5978166	-	WP_058127072.1	NAD-dependent succinate-semialdehyde dehydrogenase	5978328	5979881	+	1
Phylum sIG	IS110	ACTINOBACTERIA	Mycobacterium ulcerans subsp. shinshuense	1182941	1183699	+	WP_096372337.1	NAD-dependent succinate-semialdehyde dehydrogenase	1184396	1185844	+	1
Phylum sIG	IS110	ALPHAPROTEOBACTERIA	Celeribacter indicus	101210	102431	+	WP_043872375.1	NAD-dependent succinate-semialdehyde dehydrogenase	98823	100274	-	-1
Phylum sIG	IS110	BETAPROTEOBACTERIA	Acidovorax avenae subsp. avenae ATCC 19860	2936350	2937410	-	WP_013595011.1	NAD-dependent succinate-semialdehyde dehydrogenase	2937556	2939079	+	1	IN SILICO	PROMOTERS	N18b	2937373	2937338	-
Phylum sIG	IS110	BETAPROTEOBACTERIA	Acidovorax citrulli	2301357	2302428	-	WP_011796298.1	NAD-dependent succinate-semialdehyde dehydrogenase	2302582	2304102	+	1	IN SILICO	PROMOTERS	N18b	2302391	2302356	-
Phylum sIG	IS110	BETAPROTEOBACTERIA	Acidovorax citrulli	334956	336028	-	WP_017438688.1	NAD-dependent succinate-semialdehyde dehydrogenase	336174	337697	+	1	IN SILICO	PROMOTERS	N18b	335991	335956	-
Phylum sIG	IS110	BETAPROTEOBACTERIA	Acidovorax citrulli AAC00-1	2852724	2853745	+	WP_011795701.1	NAD-dependent succinate-semialdehyde dehydrogenase	2851055	2852578	-	-1	IN SILICO	PROMOTERS	N18	2852790	2852795	+
Phylum sIG	IS110	BETAPROTEOBACTERIA	Acidovorax citrulli AAC00-1	3559172	3560243	-	WP_011796298.1	NAD-dependent succinate-semialdehyde dehydrogenase	3560397	3561917	+	1	IN SILICO	PROMOTERS	N18b	3560206	3560171	-
Phylum sIG	IS110	BETAPROTEOBACTERIA	Burkholderia sp. CCGE1001	182905	184107	-	WP_062826947.1	NAD-dependent succinate-semialdehyde dehydrogenase	185128	186603	+	1
Phylum sIG	IS110	BETAPROTEOBACTERIA	Burkholderia thailandensis E444	1963099	1964555	-	WP_009892710.1	NAD-dependent succinate-semialdehyde dehydrogenase	1959944	1961395	-	-1
Phylum sIG	IS110	BETAPROTEOBACTERIA	Cupriavidus basilensis	839743	840212	-	WP_043353786.1	NAD-dependent succinate-semialdehyde dehydrogenase	840923	842407	+	1
Phylum sIG	IS110	BETAPROTEOBACTERIA	Cupriavidus necator N-1	134892	135367	-	WP_013954236.1	NAD-dependent succinate-semialdehyde dehydrogenase	135681	137186	+	1
Phylum sIG	IS110	BETAPROTEOBACTERIA	Pandoraea oxalativorans	3910135	3910788	-	WP_046292641.1	NAD-dependent succinate-semialdehyde dehydrogenase	3913032	3914504	+	1
Phylum sIG	IS110	BETAPROTEOBACTERIA	Pandoraea oxalativorans	3911962	3912591	-	WP_046292641.1	NAD-dependent succinate-semialdehyde dehydrogenase	3913032	3914504	+	1
Phylum sIG	IS110	FIRMICUTES	Geobacillus genomosp. 3	1692291	1693617	+	WP_020959895.1	NAD-dependent succinate-semialdehyde dehydrogenase	1694025	1695485	+	1	IN SILICO	PROMOTERS	N16	1692330	1692335	+
Phylum sIG	IS110	FIRMICUTES	Lactobacillus delbrueckii subsp. lactis DSM 20072	361727	363479	-	WP_035182802.1	NAD-dependent succinate-semialdehyde dehydrogenase	358810	360195	-	-1	IN SILICO	PROMOTERS	N17	361757	361762	+	IN SILICO	PROMOTERS	N17	361982	361987	+	IN SILICO	PROMOTERS	N18b	361827	361792	-
Phylum sIG	IS110	GAMMAPROTEOBACTERIA	Citrobacter freundii CFNIH1	209708	211127	-	WP_023205627.1	NAD-dependent succinate-semialdehyde dehydrogenase	207738	209129	-	-1
Phylum sIG	IS110	GAMMAPROTEOBACTERIA	Citrobacter freundii complex sp. CFNIH9	315800	317255	-	WP_023205627.1	NAD-dependent succinate-semialdehyde dehydrogenase	313862	315253	-	-1
Phylum sIG	IS110	GAMMAPROTEOBACTERIA	Coxiella burnetii	1220668	1222126	+	WP_040953261.1	NAD-dependent succinate-semialdehyde dehydrogenase	1222164	1225304	+	1
Phylum sIG	IS110	GAMMAPROTEOBACTERIA	Edwardsiella ictaluri	681647	682792	-	WP_081165451.1	NAD-dependent succinate-semialdehyde dehydrogenase	678320	679825	-	-1	IN SILICO	PROMOTERS	N17b	681725	681691	-	IN SILICO	PROMOTERS	N17b	681787	681753	-	IN SILICO	PROMOTERS	N18	681727	681732	+
Phylum sIG	IS110	GAMMAPROTEOBACTERIA	Edwardsiella ictaluri 93-146	2069542	2070071	-	WP_015871442.1	NAD-dependent succinate-semialdehyde dehydrogenase	2066508	2068013	-	-1	IN SILICO	PROMOTERS	N17	2070010	2070015	+
Phylum sIG	IS110	GAMMAPROTEOBACTERIA	Enterobacter cloacae ECNIH2	257387	258807	-	WP_023205627.1	NAD-dependent succinate-semialdehyde dehydrogenase	255417	256808	-	-1
Phylum sIG	IS110	GAMMAPROTEOBACTERIA	Klebsiella pneumoniae subsp. pneumoniae KPNIH27	209682	211141	-	WP_023205627.1	NAD-dependent succinate-semialdehyde dehydrogenase	207749	209140	-	-1
Phylum sIG	IS110	GAMMAPROTEOBACTERIA	Leclercia sp. LSNIH1	262406	263768	+	WP_023205627.1	NAD-dependent succinate-semialdehyde dehydrogenase	264347	265738	+	1
Phylum sIG	IS110	GAMMAPROTEOBACTERIA	Pantoea sp. PSNIH1	270432	271794	+	WP_023205627.1	NAD-dependent succinate-semialdehyde dehydrogenase	272373	273764	+	1
Phylum sIG	IS110	GAMMAPROTEOBACTERIA	Pantoea sp. PSNIH2	116784	118203	-	WP_023205627.1	NAD-dependent succinate-semialdehyde dehydrogenase	114814	116205	-	-1
Phylum sIG	IS110	GAMMAPROTEOBACTERIA	Plautia stali symbiont	1804137	1805176	-	WP_022548109.1	NAD-dependent succinate-semialdehyde dehydrogenase	1801971	1803476	-	-1
Phylum sIG	IS110	ACTINOBACTERIA	Mycobacterium rhodesiae NBB3	3078249	3079507	+	WP_050899858.1	NAD-dependent alcohol dehydrogenase	3076493	3077695	-	-1
Phylum sIG	IS110	FIRMICUTES	Carboxydothermus hydrogenoformans Z-2901	1566923	1568650	-	WP_049752090.1	NAD-dependent alcohol dehydrogenase	1565462	1566700	-	-1	IN SILICO	PROMOTERS	N16b	1566944	1566911	-
Phylum sIG	IS110	ACTINOBACTERIA	Corynebacterium glutamicum	1644352	1645548	+	WP_011014067.1	diguanylate cyclase	1640870	1643926	-	-1
Phylum sIG	IS110	ACTINOBACTERIA	Corynebacterium glutamicum	1090288	1091466	-	WP_011014067.1	diguanylate cyclase	1091895	1094951	+	1
Phylum sIG	IS110	ACTINOBACTERIA	Corynebacterium glutamicum	1869704	1870882	-	WP_011014067.1	diguanylate cyclase	1871311	1874367	+	1
Phylum sIG	IS110	ACTINOBACTERIA	Corynebacterium glutamicum ATCC 13032	1088556	1089734	-	NP_600263.1	diguanylate cyclase	1090163	1093219	+	1
Phylum sIG	IS110	ACTINOBACTERIA	Corynebacterium glutamicum ATCC 13032	1090025	1091203	-	WP_011014067.1	diguanylate cyclase	1091632	1094688	+	1
Phylum sIG	IS110	ACTINOBACTERIA	Corynebacterium glutamicum K051	1088555	1089733	-	WP_011014067.1	diguanylate cyclase	1090162	1093218	+	1
Phylum sIG	IS110	ACTINOBACTERIA	Corynebacterium glutamicum MB001	1091452	1092630	-	WP_011014067.1	diguanylate cyclase	1093059	1096115	+	1
Phylum sIG	IS110	ALPHAPROTEOBACTERIA	Gluconacetobacter diazotrophicus PA1 5	2337329	2337772	-	WP_012226161.1	diguanylate cyclase	2334965	2337067	-	-1
Phylum sIG	IS110	ALPHAPROTEOBACTERIA	Methylobacterium extorquens	5550882	5552209	-	WP_056114648.1	diguanylate cyclase	5548120	5550420	-	-1
Phylum sIG	IS110	ALPHAPROTEOBACTERIA	Methylobacterium extorquens	905098	906357	-	WP_101475450.1	diguanylate cyclase	907196	911503	+	1
Phylum sIG	IS110	ALPHAPROTEOBACTERIA	Methylobacterium extorquens DM4	88293	89014	+	WP_041359169.1	diguanylate cyclase	89814	91289	+	1
Phylum sIG	IS110	ALPHAPROTEOBACTERIA	Methylobacterium oryzae CBMB20	5512183	5512942	-	WP_100794049.1	diguanylate cyclase	5513486	5516269	+	1
Phylum sIG	IS110	ALPHAPROTEOBACTERIA	Methylobacterium phyllosphaerae	4554949	4555708	-	WP_075381182.1	diguanylate cyclase	4556222	4559005	+	1
Phylum sIG	IS110	ALPHAPROTEOBACTERIA	Rhizobium sp. N1314	2208536	2210170	+	WP_064802645.1	diguanylate cyclase	2205914	2208175	-	-1	IN SILICO	PROMOTERS	N18	2210091	2210096	+
Phylum sIG	IS110	ALPHAPROTEOBACTERIA	Rhizobium sp. N731	2208536	2210170	+	WP_064802645.1	diguanylate cyclase	2205914	2208175	-	-1	IN SILICO	PROMOTERS	N18	2210091	2210096	+
Phylum sIG	IS110	BETAPROTEOBACTERIA	Paraburkholderia hospita	719684	721166	-	WP_086910743.1	diguanylate cyclase	716184	717776	-	-1
Phylum sIG	IS110	BETAPROTEOBACTERIA	Paraburkholderia hospita	721253	722541	-	WP_086910743.1	diguanylate cyclase	716184	717776	-	-1
Phylum sIG	IS110	CYANOBACTERIA/MELAINABACTERIA GROUP	Nostoc sp. PCC 7524	2412722	2413631	-	WP_015138280.1	diguanylate cyclase	2414306	2420338	+	1
Phylum sIG	IS110	FIRMICUTES	Anoxybacillus sp. B2M1	2137504	2138980	-	WP_066401578.1	diguanylate cyclase	2135305	2137197	-	-1	IN SILICO	PROMOTERS	N18b	2138963	2138928	-
Phylum sIG	IS110	FIRMICUTES	Thermoanaerobacterium xylanolyticum LX-11	2095789	2097049	+	WP_013788762.1	diguanylate cyclase	2094069	2095106	-	-1
Phylum sIG	IS110	GAMMAPROTEOBACTERIA	Escherichia coli	2051492	2052949	+	WP_074014521.1	diguanylate cyclase	2048596	2051490	-	-1
Phylum sIG	IS110	GAMMAPROTEOBACTERIA	Escherichia coli	2119350	2120807	+	WP_074014521.1	diguanylate cyclase	2116454	2119348	-	-1
Phylum sIG	IS110	GAMMAPROTEOBACTERIA	Methylomonas denitrificans	2408655	2409195	+	WP_062328598.1	diguanylate cyclase	2405542	2408070	-	-1
Phylum sIG	IS110	GAMMAPROTEOBACTERIA	Pseudomonas savastanoi pv. phaseolicola 1448A	25062	25895	+	WP_011282440.1	diguanylate cyclase	22914	24863	-	-1
Phylum sIG	IS110	GAMMAPROTEOBACTERIA	Thioflavicoccus mobilis 8321	2729604	2729897	-	WP_015281328.1	diguanylate cyclase	2725929	2728991	-	-1
Phylum sIG	IS110	SPIROCHAETIA	Leptospira borgpetersenii serovar Hardjo-bovis str. JB197	3210385	3212030	+	WP_011672060.1	diguanylate cyclase	3206880	3209243	-	-1
Phylum sIG	IS110	SPIROCHAETIA	Leptospira borgpetersenii serovar Hardjo-bovis str. L550	433040	434638	-	WP_011669400.1	diguanylate cyclase	435780	438143	+	1
Phylum sIG	IS110	SPIROCHAETIA	Leptospira santarosai serovar Shermani str. LT 821	521162	522636	-	WP_004463154.1	diguanylate cyclase	519299	520972	-	-1	IN SILICO	PROMOTERS	N16	522395	522400	+
Phylum sIG	IS110	ALPHAPROTEOBACTERIA	Defluviimonas alba	1355794	1356702	+	WP_066811749.1	hypothetical protein	1355791	1356720	+	0	IN SILICO	PROMOTERS	N16b	1355818	1355785	-
Phylum sIG	IS110	AQUIFICAE	Sulfurihydrogenibium sp. YO3AOP1	396754	397423	-	WP_083766926.1	hypothetical protein	396846	397337	-	0
Phylum sIG	IS110	BACTEROIDETES/CHLOROBI GROUP	Hymenobacter sedentarius	1849442	1850419	-	WP_068191596.1	hypothetical protein	1849196	1850458	-	0
Phylum sIG	IS110	BACTEROIDETES/CHLOROBI GROUP	Hymenobacter sp. PAMC 26628	212685	213867	-	WP_068227612.1	hypothetical protein	212741	213802	-	0
Phylum sIG	IS110	BETAPROTEOBACTERIA	Sulfuriferula sp. AH1	606233	606601	+	WP_087448233.1	hypothetical protein	606017	606967	+	0
Phylum sIG	IS110	CYANOBACTERIA/MELAINABACTERIA GROUP	Halomicronema hongdechloris C2206	4271711	4272631	-	WP_080809980.1	hypothetical protein	4271678	4272655	-	0
Phylum sIG	IS110	GAMMAPROTEOBACTERIA	Francisella sp. TX077310	1848839	1849970	+	WP_084645153.1	hypothetical protein	1848892	1849881	+	0
Phylum sIG	IS110	GAMMAPROTEOBACTERIA	Francisella sp. TX077310	310450	311581	+	WP_084645153.1	hypothetical protein	310503	311492	+	0
Phylum sIG	IS110	GAMMAPROTEOBACTERIA	Francisella sp. TX077310	325803	326934	+	WP_084645153.1	hypothetical protein	325856	326845	+	0
Phylum sIG	IS110	GAMMAPROTEOBACTERIA	Francisella sp. TX077310	340832	341963	+	WP_084645153.1	hypothetical protein	340885	341874	+	0
Phylum sIG	IS110	GAMMAPROTEOBACTERIA	Francisella sp. TX077310	614333	615464	+	WP_084645153.1	hypothetical protein	614386	615375	+	0
Phylum sIG	IS110	GAMMAPROTEOBACTERIA	Francisella sp. TX077310	997311	998442	+	WP_084645153.1	hypothetical protein	997364	998353	+	0
Phylum sIG	IS110	GAMMAPROTEOBACTERIA	Methylomonas sp. DH-1	3779913	3780550	-	WP_082880980.1	hypothetical protein	3778081	3778779	-	-1
Phylum sIG	IS110	GAMMAPROTEOBACTERIA	Methylomonas sp. DH-1	3779913	3780550	-	WP_082880981.1	hypothetical protein	3780099	3780449	-	0
Phylum sIG	IS110	GAMMAPROTEOBACTERIA	Oceanisphaera profunda	759083	760143	-	WP_087034858.1	hypothetical protein	759104	759649	-	0
Phylum sIG	IS110	GAMMAPROTEOBACTERIA	Oceanisphaera profunda	759083	760143	-	WP_087034859.1	hypothetical protein	759677	760057	-	0
Phylum sIG	IS110	GAMMAPROTEOBACTERIA	Xenorhabdus bovienii	1917723	1918547	+	WP_082243320.1	hypothetical protein	1917800	1918522	+	0
Phylum sIG	IS110	PLANCTOMYCETES	Phycisphaerae bacterium ST-PulAB-D4	2024777	2025905	+	WP_085755790.1	hypothetical protein	2024875	2025855	+	0
Phylum sIG	IS110	PLANCTOMYCETES	Phycisphaerae bacterium ST-PulAB-D4	2336134	2337262	-	WP_085755790.1	hypothetical protein	2336184	2337164	-	0
Phylum sIG	IS1182	ALPHAPROTEOBACTERIA	Kozakia baliensis	1890579	1891793	-	WP_083278404.1	hypothetical protein	1891194	1891772	-	0
Phylum sIG	IS1182	ALPHAPROTEOBACTERIA	Rickettsia rhipicephali	2	1239	+	WP_082623671.1	hypothetical protein	23	763	+	0
Phylum sIG	IS1182	BACTEROIDETES/CHLOROBI GROUP	Spirosoma sp. HA7	4949294	4950751	-	WP_100990118.1	hypothetical protein	4949222	4950751	-	0
Phylum sIG	IS1182	FIRMICUTES	Exiguobacterium sp. ZWU0009	2818973	2819898	+	WP_084642249.1	hypothetical protein	2819333	2819833	+	0
Phylum sIG	IS1182	FIRMICUTES	Exiguobacterium sp. ZWU0009	2818973	2819898	+	WP_084642250.1	hypothetical protein	2821246	2821737	+	1
Phylum sIG	IS1182	FIRMICUTES	Lactobacillus curvatus	1876839	1877601	-	WP_089542395.1	hypothetical protein	1877074	1877568	-	0	IN SILICO	PROMOTERS	N18b	1876925	1876890	-
Phylum sIG	IS1182	FIRMICUTES	Staphylococcus simulans	77251	78804	-	WP_002479755.1	hypothetical protein	77369	78703	-	0
Phylum sIG	IS1182	ACTINOBACTERIA	Streptomyces noursei ATCC 11455	9428360	9430316	+	WP_099055898.1	hypothetical protein	9429592	9430308	+	0	IN SILICO	PROMOTERS	N18	9428373	9428378	+
Phylum sIG	IS1182	BACTEROIDETES/CHLOROBI GROUP	Hymenobacter sp. PAMC 26554	32967	34726	-	WP_068331690.1	hypothetical protein	33044	34258	-	0
Phylum sIG	IS1182	ALPHAPROTEOBACTERIA	Sinorhizobium meliloti	243627	244292	+	WP_017275870.1	group II intron reverse transcriptase/maturase	241159	242568	-	-1
Phylum sIG	IS1182	ALPHAPROTEOBACTERIA	Sinorhizobium meliloti	347099	348196	-	WP_088201701.1	group II intron reverse transcriptase/maturase	344666	346075	-	-1
Phylum sIG	IS1182	ALPHAPROTEOBACTERIA	Sinorhizobium meliloti Rm41	1119730	1120395	+	WP_017275870.1	group II intron reverse transcriptase/maturase	1117262	1118671	-	-1
Phylum sIG	IS1182	FIRMICUTES	Streptococcus agalactiae	1093172	1093313	-	WP_001292556.1	group II intron reverse transcriptase/maturase	1093730	1095007	+	1
Phylum sIG	IS1182	FIRMICUTES	Streptococcus agalactiae	1602871	1603038	-	WP_001292556.1	group II intron reverse transcriptase/maturase	1603455	1604732	+	1
Phylum sIG	IS1182	FIRMICUTES	Streptococcus agalactiae	1629746	1629913	-	WP_001292556.1	group II intron reverse transcriptase/maturase	1630330	1631607	+	1
Phylum sIG	IS1182	FIRMICUTES	Streptococcus agalactiae	947943	948084	+	WP_001292556.1	group II intron reverse transcriptase/maturase	946249	947526	-	-1
Phylum sIG	IS1182	FIRMICUTES	Streptococcus anginosus	370083	371642	+	WP_004224222.1	group II intron reverse transcriptase/maturase	373762	375039	+	1
Phylum sIG	IS1182	GAMMAPROTEOBACTERIA	Legionella longbeachae	2552069	2553538	+	WP_003637218.1	group II intron reverse transcriptase/maturase	2550613	2551473	-	-1
Phylum sIG	IS1182	GAMMAPROTEOBACTERIA	Legionella longbeachae NSW150	28783	30252	-	WP_003637218.1	group II intron reverse transcriptase/maturase	30848	31708	+	1
Phylum sIG	IS1182	STENOSARCHAEA GROUP	Methanosarcina siciliae C2J	1390096	1390435	-	WP_048174449.1	group II intron reverse transcriptase/maturase	1392224	1393702	+	1
Phylum sIG	IS1182	ALPHAPROTEOBACTERIA	Paracoccus aminophilus JCM 7686	347026	348409	+	WP_020952479.1	ATP-binding protein	349279	350007	+	1
Phylum sIG	IS1182	FIRMICUTES	Alicyclobacillus acidocaldarius subsp. acidocaldarius Tc-4-1	1155209	1156706	-	WP_006446313.1	ATP-binding protein	1153244	1154059	-	-1
Phylum sIG	IS1182	STENOSARCHAEA GROUP	Methanosarcina acetivorans C2A	1254119	1254829	+	WP_011021079.1	ATP-binding protein	1252113	1252886	-	-1
Phylum sIG	IS1182	STENOSARCHAEA GROUP	Methanosarcina acetivorans C2A	3522738	3523740	-	WP_011020063.1	ATP-binding protein	3520542	3521315	-	-1
Phylum sIG	IS1182	CYANOBACTERIA/MELAINABACTERIA GROUP	Nostoc punctiforme PCC 73102	107517	109061	+	WP_012412907.1	non-ribosomal peptide synthetase	101412	106817	-	-1
Phylum sIG	IS1182	METHANOMADA GROUP	Methanobrevibacter millerae	872939	874469	-	WP_058738867.1	non-ribosomal peptide synthetase	865547	872749	-	-1
Phylum sIG	IS1182	ALPHAPROTEOBACTERIA	Sphingomonas wittichii RW1	7546	9085	+	WP_011950399.1	peptide chain release factor 3	12109	13674	+	1
Phylum sIG	IS1182	FIRMICUTES	Bacillus horikoshii	3716792	3718436	-	WP_088019506.1	peptide chain release factor 3	3714715	3716292	-	-1
Phylum sIG	IS1182	ALPHAPROTEOBACTERIA	Rhizobium phaseoli	345554	347052	+	WP_064826260.1	aldo/keto reductase	347969	349000	+	1
Phylum sIG	IS1182	ALPHAPROTEOBACTERIA	Rhizobium phaseoli	345554	347052	+	WP_064826260.1	aldo/keto reductase	347969	349000	+	1
Phylum sIG	IS1182	BETAPROTEOBACTERIA	Burkholderia mallei	1421847	1423517	-	WP_004198121.1	aldo/keto reductase	1419846	1420817	-	-1
Phylum sIG	IS1182	BACTEROIDETES/CHLOROBI GROUP	Bacteroides vulgatus ATCC 8482	1933817	1935659	-	WP_016270147.1	hypothetical protein	1935905	1936810	+	1
Phylum sIG	IS1182	GAMMAPROTEOBACTERIA	Thiocystis violascens DSM 198	3215176	3215930	-	WP_083845756.1	hypothetical protein	3216929	3217555	+	1
Phylum sIG	IS1182	ALPHAPROTEOBACTERIA	Acetobacter aceti	569406	569507	-	WP_077811871.1	cation-translocating P-type ATPase	569919	572729	+	1
Phylum sIG	IS1182	FIRMICUTES	Lactobacillus johnsonii	318671	320510	+	WP_087712637.1	cation-translocating P-type ATPase	315614	318298	-	-1
Phylum sIG	IS1182	FIRMICUTES	Lactobacillus johnsonii	201140	202986	-	WP_087712637.1	cation-translocating P-type ATPase	203359	206043	+	1
Phylum sIG	IS1182	DELTA/EPSILON SUBDIVISIONS	Desulfomonile tiedjei DSM 6799	3339186	3340797	+	WP_014810637.1	polysaccharide biosynthesis protein	3337543	3338538	-	-1
Phylum sIG	IS1182	FIRMICUTES	Clostridium botulinum	3305490	3307141	-	WP_075144333.1	polysaccharide biosynthesis protein	3303406	3305271	-	-1
Phylum sIG	IS1182	ALPHAPROTEOBACTERIA	Rhodospirillum centenum SW	2456931	2458458	-	WP_012567551.1	Fic family protein	2459980	2461074	+	1	IN SILICO	PROMOTERS	N17b	2456994	2456960	-	IN SILICO	PROMOTERS	N18b	2456994	2456959	-
Phylum sIG	IS1182	BACTEROIDETES/CHLOROBI GROUP	Prosthecochloris aestuarii DSM 271	2482344	2483477	+	WP_012506831.1	Fic family protein	2483678	2484103	+	1	IN SILICO	PROMOTERS	N16b	2483481	2483448	-
Phylum sIG	IS1182	ALPHAPROTEOBACTERIA	Hyphomicrobium sp. MC1	3097298	3098807	+	WP_013948841.1	glycine/betaine ABC transporter ATP-binding protein	3099078	3099806	+	1
Phylum sIG	IS1182	FIRMICUTES	Streptococcus agalactiae	268405	270040	+	WP_000529592.1	glycine/betaine ABC transporter ATP-binding protein	260947	262092	-	-1	IN SILICO	PROMOTERS	N17	268479	268484	+
Phylum sIG	IS1182	FIRMICUTES	Streptococcus agalactiae	1545042	1546681	-	WP_000529592.1	glycine/betaine ABC transporter ATP-binding protein	1553020	1554165	+	1	IN SILICO	PROMOTERS	N17b	1546661	1546627	-
Phylum sIG	IS1182	FIRMICUTES	Streptococcus agalactiae A909	265646	267281	+	WP_000529592.1	glycine/betaine ABC transporter ATP-binding protein	258189	259334	-	-1	IN SILICO	PROMOTERS	N17	265720	265725	+
Phylum sIG	IS1182	FIRMICUTES	Streptococcus agalactiae GD201008-001	268177	269812	+	WP_000529592.1	glycine/betaine ABC transporter ATP-binding protein	260716	261861	-	-1	IN SILICO	PROMOTERS	N17	268251	268256	+
Phylum sIG	IS1182	ACTINOBACTERIA	Mycobacterium vanbaalenii PYR-1	2210656	2212427	-	WP_011779304.1	xanthine dehydrogenase family protein molybdopterin-binding subunit	2212496	2214667	+	1
Phylum sIG	IS1182	FIRMICUTES	Heliobacterium modesticaldum Ice1	2618419	2620336	+	WP_012283665.1	xanthine dehydrogenase family protein molybdopterin-binding subunit	2615733	2618027	-	-1	IN SILICO	PROMOTERS	N16b	2618433	2618400	-	IN SILICO	PROMOTERS	N16b	2618495	2618462	-	IN SILICO	PROMOTERS	N16b	2620280	2620247	-	IN SILICO	PROMOTERS	N17b	2618496	2618462	-	IN SILICO	PROMOTERS	N18b	2618570	2618535	-
Phylum sIG	IS1182	DELTA/EPSILON SUBDIVISIONS	Desulfomonile tiedjei DSM 6799	1688678	1690292	-	WP_014809290.1	pyridine nucleotide-disulfide oxidoreductase	1690847	1692187	+	1
Phylum sIG	IS1182	FIRMICUTES	Bacillus coagulans 2-6	1806748	1808041	+	WP_013859727.1	pyridine nucleotide-disulfide oxidoreductase	1804085	1806025	-	-1
Phylum sIG	IS1182	BACTEROIDETES/CHLOROBI GROUP	Pedobacter ginsengisoli	3574876	3576540	-	WP_099439548.1	acetate--CoA ligase	3572855	3574747	-	-1
Phylum sIG	IS1182	BETAPROTEOBACTERIA	Paraburkholderia hospita	137514	139045	-	WP_007584251.1	acetate--CoA ligase	139265	140971	+	1
Phylum sIG	IS1182	ALPHAPROTEOBACTERIA	Rhizobium phaseoli	578277	579822	+	WP_064817387.1	methyl-accepting chemotaxis protein	575656	577662	-	-1
Phylum sIG	IS1182	ALPHAPROTEOBACTERIA	Rhizobium phaseoli	578277	579822	+	WP_064817387.1	methyl-accepting chemotaxis protein	575656	577662	-	-1
Phylum sIG	IS1182	FIRMICUTES	Desulfotomaculum ferrireducens	484785	486159	+	WP_077713024.1	methyl-accepting chemotaxis protein	482778	484340	-	-1
Phylum sIG	IS1182	FIRMICUTES	Halanaerobium hydrogeniformans	117458	118681	+	WP_013404696.1	methyl-accepting chemotaxis protein	115535	117253	-	-1
Phylum sIG	IS1182	FIRMICUTES	Paenibacillus larvae subsp. pulvifaciens	1389816	1391356	+	WP_077997560.1	methyl-accepting chemotaxis protein	1392039	1393976	+	1
Phylum sIG	IS1182	BACTEROIDETES/CHLOROBI GROUP	Pedobacter ginsengisoli	1255448	1257113	-	WP_099437834.1	hypothetical protein	1257675	1260149	+	1
Phylum sIG	IS1182	PLANCTOMYCETES	Phycisphaerae bacterium L21-RPul-D3	1030409	1031948	-	WP_077539453.1	hypothetical protein	1032201	1034558	+	1	IN SILICO	PROMOTERS	N16b	1031866	1031833	-	IN SILICO	PROMOTERS	N18	1030660	1030665	+	IN SILICO	PROMOTERS	N18b	1031970	1031935	-
Phylum sIG	IS1182	ALPHAPROTEOBACTERIA	Kozakia baliensis	2367685	2369082	-	WP_070405551.1	LL-diaminopimelate aminotransferase	2366233	2367402	-	-1
Phylum sIG	IS1182	NITROSPIRA	Leptospirillum sp. Group II 'CF-1'	267349	268999	-	WP_023524357.1	LL-diaminopimelate aminotransferase	269240	270424	+	1	IN SILICO	PROMOTERS	N16b	268986	268953	-	IN SILICO	PROMOTERS	N17b	268980	268946	-	IN SILICO	PROMOTERS	N18	268953	268958	+	IN SILICO	PROMOTERS	N18	268995	269000	+
Phylum sIG	IS1182	GAMMAPROTEOBACTERIA	Vibrio tapetis subsp. tapetis	2512094	2513802	+	WP_102522874.1	hypothetical protein	2515825	2517297	+	1
Phylum sIG	IS1182	STENOSARCHAEA GROUP	Methanosarcina sp. Kolksee	2915309	2916948	+	WP_048121254.1	hypothetical protein	2912465	2914018	-	-1
Phylum sIG	IS1182	CALDITRICHAE	Caldithrix abyssi DSM 13497	431348	433151	-	WP_006929874.1	DUF4338 domain-containing protein	433190	435448	+	1
Phylum sIG	IS1182	CYANOBACTERIA/MELAINABACTERIA GROUP	Moorea producens PAL-8-15-08-1	1927557	1928655	-	WP_083305041.1	DUF4338 domain-containing protein	1929946	1930938	+	1
Phylum sIG	IS1182	ALPHAPROTEOBACTERIA	Celeribacter manganoxidans	174498	175323	+	WP_054540804.1	cadmium-translocating P-type ATPase	167554	169881	-	-1
Phylum sIG	IS1182	FIRMICUTES	Bacillus coagulans DSM 1 ATCC 7050	1662743	1664036	-	WP_014097067.1	cadmium-translocating P-type ATPase	1657894	1660029	-	-1
Phylum sIG	IS1182	FIRMICUTES	Lactobacillus plantarum subsp. plantarum	1766464	1768223	-	WP_074029380.1	cadmium-translocating P-type ATPase	1770748	1772592	+	1
Phylum sIG	IS1182	ACTINOBACTERIA	Microbacterium sp. No. 7	49816	51430	-	WP_081766114.1	hypothetical protein	49878	51320	-	0
Phylum sIG	IS1182	ALPHAPROTEOBACTERIA	Bradyrhizobium diazoefficiens	243101	243904	-	WP_063824234.1	hypothetical protein	243407	243868	-	0	IN SILICO	PROMOTERS	N16b	243117	243084	-
Phylum sIG	IS1182	ALPHAPROTEOBACTERIA	Bradyrhizobium diazoefficiens	243101	243904	-	WP_082755222.1	hypothetical protein	243166	243471	-	0	IN SILICO	PROMOTERS	N16b	243117	243084	-
Phylum sIG	IS1182	ALPHAPROTEOBACTERIA	Octadecabacter antarcticus 307	4209118	4209772	-	WP_044044221.1	hypothetical protein	4212111	4212590	+	1
Phylum sIG	IS1182	ALPHAPROTEOBACTERIA	Octadecabacter antarcticus 307	4212058	4212661	+	WP_044044221.1	hypothetical protein	4212111	4212590	+	0
Phylum sIG	IS1182	BACTEROIDETES/CHLOROBI GROUP	Chryseobacterium indologenes	4608794	4609333	+	WP_098972913.1	hypothetical protein	4608962	4609249	+	0
Phylum sIG	IS1182	BACTEROIDETES/CHLOROBI GROUP	Flammeovirgaceae bacterium 311	2109479	2111088	-	WP_061987030.1	hypothetical protein	2109720	2110292	-	0	IN SILICO	PROMOTERS	N17b	2110416	2110382	-
Phylum sIG	IS1182	CYANOBACTERIA/MELAINABACTERIA GROUP	Synechococcus sp. SynAce01	91047	92531	+	WP_083544298.1	hypothetical protein	91023	92570	+	0	IN SILICO	PROMOTERS	N16	91693	91698	+	IN SILICO	PROMOTERS	N16b	91401	91368	-
Phylum sIG	IS1182	FIRMICUTES	Caldicellulosiruptor owensensis OL	552480	553781	-	WP_083792150.1	hypothetical protein	550191	551054	-	-1	IN SILICO	PROMOTERS	N17b	553762	553728	-
Phylum sIG	IS1182	FIRMICUTES	Clostridium formicaceticum	1987646	1988816	+	WP_081561917.1	hypothetical protein	1987708	1988622	+	0
Phylum sIG	IS1182	FIRMICUTES	Clostridium formicaceticum	793472	794642	+	WP_081561917.1	hypothetical protein	793534	794448	+	0
Phylum sIG	IS1182	FIRMICUTES	Lachnoclostridium sp. YL32	1794461	1796788	+	WP_084414666.1	hypothetical protein	1794563	1794823	+	0
Phylum sIG	IS1182	GAMMAPROTEOBACTERIA	Pseudomonas aeruginosa PAO1	1481163	1482826	-	NP_250059.1	hypothetical protein	1481334	1482758	-	0	IN SILICO	PROMOTERS	N17b	1482819	1482785	-	IN SILICO	PROMOTERS	N18b	1482817	1482782	-
Phylum sIG	IS1182	GAMMAPROTEOBACTERIA	Thiocystis violascens DSM 198	3215176	3215930	-	WP_083845755.1	hypothetical protein	3215360	3215851	-	0
Phylum sIG	IS1182	GAMMAPROTEOBACTERIA	Thiocystis violascens DSM 198	3225138	3225894	-	WP_083845755.1	hypothetical protein	3225324	3225815	-	0
Phylum sIG	IS1182	METHANOMADA GROUP	Methanobrevibacter millerae	872939	874469	-	WP_058738868.1	hypothetical protein	872953	874413	-	0
Phylum sIG	IS1182	PLANCTOMYCETES	Candidatus Kuenenia stuttgartiensis	236021	237776	-	WP_099323688.1	hypothetical protein	236110	236829	-	0
Phylum sIG	IS1182	PLANCTOMYCETES	Candidatus Kuenenia stuttgartiensis	236021	237776	-	WP_099323689.1	hypothetical protein	236944	237705	-	0
Phylum sIG	IS1182	SPIROCHAETIA	Salinispira pacifica	2172772	2173768	-	WP_024268318.1	hypothetical protein	2172855	2173697	-	0	IN SILICO	PROMOTERS	N18b	2172790	2172755	-
Phylum sIG	IS1182	STENOSARCHAEA GROUP	Methanosarcina acetivorans C2A	2406811	2408611	-	WP_048065268.1	hypothetical protein	2406904	2407218	-	0
Phylum sIG	IS1182	STENOSARCHAEA GROUP	Methanosarcina acetivorans C2A	3188956	3189485	-	WP_048065268.1	hypothetical protein	3189044	3189358	-	0
Phylum sIG	IS1182	STENOSARCHAEA GROUP	Methanosarcina acetivorans C2A	3190172	3191528	-	WP_048065268.1	hypothetical protein	3189044	3189358	-	-1
Phylum sIG	IS1182	STENOSARCHAEA GROUP	Methanosarcina vacuolata Z-761	1032107	1032697	+	WP_084626066.1	hypothetical protein	1032194	1032640	+	0
Phylum sIG	IS1182	ALPHAPROTEOBACTERIA	Bradyrhizobium sp. ORS 285	6318084	6318185	+	WP_087877675.1	hypothetical protein	6320280	6322058	+	1
Phylum sIG	IS1182	ALPHAPROTEOBACTERIA	Gluconacetobacter diazotrophicus PA1 5	545163	546686	-	WP_012226161.1	hypothetical protein	542153	544255	-	-1	IN SILICO	PROMOTERS	N16	545197	545202	+	IN SILICO	PROMOTERS	N16	545198	545203	+	IN SILICO	PROMOTERS	N16	545968	545973	+	IN SILICO	PROMOTERS	N16b	545957	545924	-	IN SILICO	PROMOTERS	N16b	546475	546442	-	IN SILICO	PROMOTERS	N16b	546619	546586	-	IN SILICO
Phylum sIG	IS1182	ALPHAPROTEOBACTERIA	Magnetospirillum sp. ME-1	1081381	1082751	-	WP_085375472.1	hypothetical protein	1078208	1080799	-	-1
Phylum sIG	IS1182	ALPHAPROTEOBACTERIA	Methylobacterium radiotolerans JCM 2831	5099407	5099645	+	WP_012321695.1	hypothetical protein	5100077	5102434	+	1
Phylum sIG	IS1182	ALPHAPROTEOBACTERIA	Methylobacterium sp. C1	5298079	5298317	+	WP_071000205.1	hypothetical protein	5298749	5301106	+	1
Phylum sIG	IS1182	BACTEROIDETES/CHLOROBI GROUP	Spirosoma sp. HA7	4187972	4189271	+	WP_100989537.1	hypothetical protein	4184891	4187488	-	-1
Phylum sIG	IS1182	BETAPROTEOBACTERIA	Massilia putida	2472548	2474171	-	WP_075792788.1	hypothetical protein	2470635	2472341	-	-1
Phylum sIG	IS1182	CYANOBACTERIA/MELAINABACTERIA GROUP	Acaryochloris marina MBIC11017	165616	167561	+	WP_083776907.1	hypothetical protein	167637	169784	+	1
Phylum sIG	IS1182	CYANOBACTERIA/MELAINABACTERIA GROUP	Acaryochloris marina MBIC11017	57113	59127	-	WP_083776907.1	hypothetical protein	54890	57037	-	-1
Phylum sIG	IS1182	CYANOBACTERIA/MELAINABACTERIA GROUP	Leptolyngbya boryana NIES-2135	536342	536473	-	WP_017292364.1	hypothetical protein	529534	535785	-	-1
Phylum sIG	IS1182	CYANOBACTERIA/MELAINABACTERIA GROUP	Oscillatoria acuminata PCC 6304	6646113	6647846	+	WP_083896824.1	hypothetical protein	6647885	6650980	+	1	IN SILICO	PROMOTERS	N17b	6647859	6647825	-
Phylum sIG	IS1182	GAMMAPROTEOBACTERIA	Legionella fallonii LLAP-10	69584	70936	+	WP_084602255.1	hypothetical protein	68483	69457	-	-1
Phylum sIG	IS1182	GAMMAPROTEOBACTERIA	Methylomonas denitrificans	1979300	1980932	+	WP_052142196.1	hypothetical protein	1980978	1981775	+	1
Phylum sIG	IS1182	FIRMICUTES	Solibacillus sp. R5-41	2737535	2738979	+	WP_099424383.1	ABC transporter ATP-binding protein	2739223	2740941	+	1
Phylum sIG	IS1182	GAMMAPROTEOBACTERIA	Pseudomonas frederiksbergensis	2703374	2704910	+	WP_096480029.1	ABC transporter ATP-binding protein	2705194	2707053	+	1
Phylum sIG	IS1380	BACTEROIDETES/CHLOROBI GROUP	Petrimonas mucosa	1838494	1839943	+	WP_071138254.1	ABC transporter ATP-binding protein	1840212	1840934	+	1
Phylum sIG	IS1380	FIRMICUTES	Bacillus coagulans	2764831	2766136	+	WP_051039163.1	ABC transporter ATP-binding protein	2767243	2768322	+	1	IN SILICO	PROMOTERS	N16	2766085	2766090	+
Phylum sIG	IS1380	FIRMICUTES	Bacillus coagulans DSM 1 ATCC 7050	2116832	2117866	+	WP_013860836.1	ABC transporter ATP-binding protein	2119324	2120403	+	1	IN SILICO	PROMOTERS	N16b	2116870	2116837	-
Phylum sIG	IS1380	FIRMICUTES	Brevibacillus brevis X23	5638273	5638602	-	WP_017251856.1	ABC transporter ATP-binding protein	5636632	5637720	-	-1
Phylum sIG	IS1380	FIRMICUTES	Laceyella sp. FBKL4.010	2870265	2870690	-	WP_102993314.1	ABC transporter ATP-binding protein	2868930	2869742	-	-1
Phylum sIG	IS1380	ALPHAPROTEOBACTERIA	Croceicoccus naphthovorans	3536961	3538685	+	WP_047819461.1	TonB-dependent receptor	3535090	3536448	-	-1
Phylum sIG	IS1380	ALPHAPROTEOBACTERIA	Sphingomonas koreensis	1206907	1208672	-	WP_075150666.1	TonB-dependent receptor	1203739	1206015	-	-1	IN SILICO	PROMOTERS	N16	1208627	1208632	+	IN SILICO	PROMOTERS	N18	1208647	1208652	+	IN SILICO	PROMOTERS	N18b	1208641	1208606	-
Phylum sIG	IS1380	ALPHAPROTEOBACTERIA	Sphingomonas koreensis	1234046	1235812	+	WP_075150666.1	TonB-dependent receptor	1236704	1238980	+	1	IN SILICO	PROMOTERS	N16b	1234119	1234086	-	IN SILICO	PROMOTERS	N17b	1234119	1234085	-	IN SILICO	PROMOTERS	N18	1234107	1234112	+
Phylum sIG	IS1380	ALPHAPROTEOBACTERIA	Sphingomonas koreensis	675570	677335	+	WP_075150666.1	TonB-dependent receptor	678227	680503	+	1	IN SILICO	PROMOTERS	N16b	675642	675609	-	IN SILICO	PROMOTERS	N17b	675588	675554	-	IN SILICO	PROMOTERS	N17b	675623	675589	-	IN SILICO	PROMOTERS	N17b	675642	675608	-	IN SILICO	PROMOTERS	N18	675630	675635	+	IN SILICO	PROMOTERS	N18b	675624	675589	-
Phylum sIG	IS1380	NITROSPIRA	Leptospirillum sp. Group II 'CF-1'	168233	169895	+	WP_023524431.1	TonB-dependent receptor	169976	171364	+	1	IN SILICO	PROMOTERS	N16	168274	168279	+	IN SILICO	PROMOTERS	N17	168304	168309	+	IN SILICO	PROMOTERS	N17b	168392	168358	-
Phylum sIG	IS1380	FIRMICUTES	Carnobacterium inhibens subsp. gilichinskyi	25038	26436	-	WP_023176416.1	recombinase family protein	24208	24786	-	-1
Phylum sIG	IS1380	GAMMAPROTEOBACTERIA	Klebsiella pneumoniae	24785	24997	-	WP_077270329.1	recombinase family protein	25716	26258	+	1
Phylum sIG	IS1380	GAMMAPROTEOBACTERIA	Klebsiella pneumoniae	65514	65750	+	WP_077270329.1	recombinase family protein	64277	64819	-	-1
Phylum sIG	IS1380	BETAPROTEOBACTERIA	Janthinobacterium sp. LM6	6131349	6132848	+	WP_077408794.1	LPS-assembly protein LptD	6127913	6130159	-	-1
Phylum sIG	IS1380	GAMMAPROTEOBACTERIA	Pseudomonas aeruginosa	670905	672425	-	WP_003099560.1	LPS-assembly protein LptD	667815	670586	-	-1
Phylum sIG	IS1380	GAMMAPROTEOBACTERIA	Pseudomonas aeruginosa	3061108	3062628	+	WP_003113209.1	LPS-assembly protein LptD	3062948	3065722	+	1
Phylum sIG	IS1380	GAMMAPROTEOBACTERIA	Pseudomonas aeruginosa	707799	709319	-	WP_003137369.1	LPS-assembly protein LptD	704706	707480	-	-1
Phylum sIG	IS1380	GAMMAPROTEOBACTERIA	Pseudomonas aeruginosa	4259737	4261257	-	WP_003137369.1	LPS-assembly protein LptD	4256644	4259418	-	-1
Phylum sIG	IS1380	GAMMAPROTEOBACTERIA	Pseudomonas aeruginosa	662606	664126	-	WP_003459402.1	LPS-assembly protein LptD	659495	662287	-	-1
Phylum sIG	IS1380	GAMMAPROTEOBACTERIA	Pseudomonas aeruginosa	653524	655044	-	WP_003113209.1	LPS-assembly protein LptD	650431	653205	-	-1
Phylum sIG	IS1380	GAMMAPROTEOBACTERIA	Pseudomonas aeruginosa	656158	657678	-	WP_004352244.1	LPS-assembly protein LptD	653056	655839	-	-1
Phylum sIG	IS1380	GAMMAPROTEOBACTERIA	Pseudomonas aeruginosa	4466567	4468087	-	WP_023129218.1	LPS-assembly protein LptD	4463478	4466249	-	-1
Phylum sIG	IS1380	GAMMAPROTEOBACTERIA	Pseudomonas aeruginosa	740440	741960	-	WP_023129218.1	LPS-assembly protein LptD	737350	740121	-	-1
Phylum sIG	IS1380	GAMMAPROTEOBACTERIA	Pseudomonas aeruginosa	2739500	2741020	-	WP_023092353.1	LPS-assembly protein LptD	2736389	2739181	-	-1
Phylum sIG	IS1380	GAMMAPROTEOBACTERIA	Pseudomonas aeruginosa	6638968	6640488	+	WP_023129218.1	LPS-assembly protein LptD	6640807	6643578	+	1
Phylum sIG	IS1380	GAMMAPROTEOBACTERIA	Pseudomonas aeruginosa	3353576	3355096	-	WP_004352244.1	LPS-assembly protein LptD	3350474	3353257	-	-1
Phylum sIG	IS1380	GAMMAPROTEOBACTERIA	Pseudomonas aeruginosa	730508	732028	-	WP_003085092.1	LPS-assembly protein LptD	727388	730189	-	-1
Phylum sIG	IS1380	GAMMAPROTEOBACTERIA	Pseudomonas aeruginosa	664933	666452	-	WP_003113209.1	LPS-assembly protein LptD	661841	664615	-	-1
Phylum sIG	IS1380	GAMMAPROTEOBACTERIA	Pseudomonas aeruginosa	683283	684803	-	WP_003085092.1	LPS-assembly protein LptD	680163	682964	-	-1
Phylum sIG	IS1380	GAMMAPROTEOBACTERIA	Pseudomonas aeruginosa	683283	684803	-	WP_003085092.1	LPS-assembly protein LptD	680163	682964	-	-1
Phylum sIG	IS1380	GAMMAPROTEOBACTERIA	Pseudomonas aeruginosa	667040	668560	-	WP_023129218.1	LPS-assembly protein LptD	663950	666721	-	-1
Phylum sIG	IS1380	GAMMAPROTEOBACTERIA	Pseudomonas alkylphenolica	501933	503604	-	WP_038606050.1	LPS-assembly protein LptD	498900	501710	-	-1
Phylum sIG	IS1380	GAMMAPROTEOBACTERIA	Pseudomonas sp. ATCC 13867	555234	556754	-	WP_015475268.1	LPS-assembly protein LptD	552136	554913	-	-1
Phylum sIG	IS1380	ALPHAPROTEOBACTERIA	Acetobacter pasteurianus subsp. paradoxus	1903358	1905573	-	WP_070325022.1	hypothetical protein	1903422	1903712	-	0
Phylum sIG	IS1380	ALPHAPROTEOBACTERIA	Bradyrhizobium diazoefficiens USDA 110	2014819	2016071	-	NP_768500.1	hypothetical protein	2014986	2015336	-	0	IN SILICO	PROMOTERS	N17	2015855	2015860	+
Phylum sIG	IS1380	ALPHAPROTEOBACTERIA	Bradyrhizobium diazoefficiens USDA 110	2329782	2330424	+	NP_768796.1	hypothetical protein	2329893	2330216	+	0	IN SILICO	PROMOTERS	N18b	2329854	2329819	-
Phylum sIG	IS1380	ALPHAPROTEOBACTERIA	Microvirga ossetica	20924	21466	+	WP_099514348.1	hypothetical protein	20936	21319	+	0
Phylum sIG	IS1380	BACTEROIDETES/CHLOROBI GROUP	Ichthyobacterium seriolicida	1204876	1206341	+	WP_096686331.1	hypothetical protein	1204950	1206134	+	0
Phylum sIG	IS1380	BACTEROIDETES/CHLOROBI GROUP	Ichthyobacterium seriolicida	1362075	1363216	+	WP_096686059.1	hypothetical protein	1363287	1364585	+	1
Phylum sIG	IS1380	BACTEROIDETES/CHLOROBI GROUP	Ichthyobacterium seriolicida	1362075	1363216	+	WP_096686580.1	hypothetical protein	1362176	1362775	+	0
Phylum sIG	IS1380	BACTEROIDETES/CHLOROBI GROUP	Ichthyobacterium seriolicida	41503	43034	+	WP_096684585.1	hypothetical protein	41607	41906	+	0
Phylum sIG	IS1380	BACTEROIDETES/CHLOROBI GROUP	Ichthyobacterium seriolicida	41503	43034	+	WP_096684587.1	hypothetical protein	41839	42906	+	0
Phylum sIG	IS1380	BACTEROIDETES/CHLOROBI GROUP	Ichthyobacterium seriolicida	443526	444989	-	WP_096685248.1	hypothetical protein	443594	444391	-	0
Phylum sIG	IS1380	BACTEROIDETES/CHLOROBI GROUP	Ichthyobacterium seriolicida	443526	444989	-	WP_096685251.1	hypothetical protein	444538	444915	-	0
Phylum sIG	IS1380	BACTEROIDETES/CHLOROBI GROUP	Ichthyobacterium seriolicida	838082	839547	+	WP_096685809.1	hypothetical protein	838156	838518	+	0
Phylum sIG	IS1380	BACTEROIDETES/CHLOROBI GROUP	Ichthyobacterium seriolicida	838082	839547	+	WP_096685810.1	hypothetical protein	838400	839455	+	0
Phylum sIG	IS1380	BETAPROTEOBACTERIA	Nitrosomonas communis	2855066	2855982	+	WP_052752251.1	hypothetical protein	2855451	2855873	+	0	IN SILICO	PROMOTERS	N18b	2855193	2855158	-
Phylum sIG	IS1380	FIRMICUTES	Desulfotomaculum ferrireducens	2111278	2112775	-	WP_077712747.1	hypothetical protein	2111361	2112752	-	0
Phylum sIG	IS1380	FIRMICUTES	Desulfotomaculum ferrireducens	3008092	3009589	+	WP_077712747.1	hypothetical protein	3008115	3009506	+	0
Phylum sIG	IS1380	FIRMICUTES	Desulfotomaculum ferrireducens	662982	664479	+	WP_077712747.1	hypothetical protein	663005	664396	+	0
Phylum sIG	IS1380	FIRMICUTES	Lactobacillus coryniformis subsp. torquens DSM 20004 KCTC 3535	1353979	1355476	+	WP_099235838.1	hypothetical protein	1354077	1355399	+	0
Phylum sIG	IS1380	FIRMICUTES	Lactobacillus salivarius	152310	153551	-	WP_087449092.1	hypothetical protein	152262	153551	-	0
Phylum sIG	IS1380	FIRMICUTES	Novibacillus thermophilus	2178417	2179887	+	WP_077718401.1	hypothetical protein	2181469	2182791	+	1
Phylum sIG	IS1380	FIRMICUTES	Novibacillus thermophilus	3194136	3195684	-	WP_077720819.1	hypothetical protein	3194228	3195613	-	0	IN SILICO	PROMOTERS	N16	3195446	3195451	+	IN SILICO	PROMOTERS	N17	3195447	3195452	+	IN SILICO	PROMOTERS	N17	3195544	3195549	+	IN SILICO	PROMOTERS	N17b	3194700	3194666	-	IN SILICO	PROMOTERS	N17b	3195111	3195077	-	IN SILICO	PROMOTERS	N18b	3194788	3194753	-	IN SILICO
Phylum sIG	IS1380	FIRMICUTES	Tetragenococcus halophilus	135864	137319	+	WP_069028523.1	hypothetical protein	135905	137227	+	0
Phylum sIG	IS1380	FIRMICUTES	Tetragenococcus halophilus	2049303	2050803	-	WP_069029240.1	hypothetical protein	2049392	2050714	-	0
Phylum sIG	IS1380	FIRMICUTES	Tetragenococcus halophilus	2534901	2536356	+	WP_069028523.1	hypothetical protein	2534942	2536264	+	0
Phylum sIG	IS1380	BETAPROTEOBACTERIA	Cupriavidus sp. USMAA2-4	3322780	3324297	+	WP_071015160.1	JAB domain-containing protein	3320812	3321486	-	-1
Phylum sIG	IS1380	BETAPROTEOBACTERIA	Cupriavidus sp. USMAHM13	3752109	3753626	-	WP_071015160.1	JAB domain-containing protein	3754920	3755594	+	1
Phylum sIG	IS1380	BETAPROTEOBACTERIA	Polaromonas sp. JS666	970614	972329	-	WP_041388363.1	JAB domain-containing protein	969681	970355	-	-1
Phylum sIG	IS1380	GAMMAPROTEOBACTERIA	Pseudomonas alcaliphila JAB1	5100574	5102323	+	WP_075750716.1	JAB domain-containing protein	5098855	5099529	-	-1
Phylum sIG	IS1380	GAMMAPROTEOBACTERIA	Pseudomonas pseudoalcaligenes	4360976	4362725	+	WP_003464579.1	JAB domain-containing protein	4359001	4359675	-	-1
Phylum sIG	IS1380	GAMMAPROTEOBACTERIA	Pseudomonas pseudoalcaligenes CECT 5344	4350332	4352081	+	WP_003464579.1	JAB domain-containing protein	4348355	4349029	-	-1
Phylum sIG	IS1380	ACTINOBACTERIA	Corynebacterium frankenforstense DSM 45800	2390001	2390558	+	WP_075664600.1	ATP-dependent Clp protease ATP-binding subunit	2387229	2389790	-	-1	IN SILICO	PROMOTERS	N18b	2390002	2389967	-
Phylum sIG	IS1380	CYANOBACTERIA/MELAINABACTERIA GROUP	Thermosynechococcus elongatus BP-1	294782	296477	+	NP_681098.1	ATP-dependent Clp protease ATP-binding subunit	290720	293194	-	-1
Phylum sIG	IS1380	FIRMICUTES	Aerococcus viridans	690526	692206	-	WP_039935390.1	ATP-dependent Clp protease ATP-binding subunit	688256	690445	-	-1	IN SILICO	PROMOTERS	N17b	692240	692206	-
Phylum sIG	IS1380	ACTINOBACTERIA	Streptomyces lincolnensis	960373	961185	+	WP_067426953.1	transcription termination factor Rho	961447	962589	+	1
Phylum sIG	IS1380	DEFERRIBACTERES	Flexistipes sinusarabici DSM 4947	2098379	2100008	+	WP_013887059.1	transcription termination factor Rho	2100311	2101552	+	1
Phylum sIG	IS1380	ACTINOBACTERIA	Rhodococcus erythropolis	4815719	4816291	-	WP_019744924.1	hypothetical protein	4816371	4816919	+	1
Phylum sIG	IS1380	ACTINOBACTERIA	Rhodococcus erythropolis CCM2595	4789274	4789846	-	WP_019744924.1	hypothetical protein	4789926	4790474	+	1
Phylum sIG	IS1380	ACTINOBACTERIA	Rhodococcus erythropolis PR4	5062353	5062925	-	WP_020908793.1	hypothetical protein	5063005	5063553	+	1
Phylum sIG	IS1380	ACTINOBACTERIA	Rhodococcus erythropolis R138	2124118	2124690	+	WP_029256020.1	hypothetical protein	2123490	2124038	-	-1
Phylum sIG	IS1380	ACTINOBACTERIA	Rhodococcus qingshengii	4990179	4990532	-	WP_003940103.1	hypothetical protein	4990612	4991160	+	1
Phylum sIG	IS1380	ACTINOBACTERIA	Rhodococcus sp. 008	715189	715542	-	WP_003940103.1	hypothetical protein	715622	716170	+	1
Phylum sIG	IS1380	ACTINOBACTERIA	Rhodococcus sp. BH4	4866488	4866841	-	WP_003940103.1	hypothetical protein	4866921	4867469	+	1
Phylum sIG	IS1380	ACTINOBACTERIA	Rhodococcus sp. H-CA8f	1488360	1488932	+	WP_020908793.1	hypothetical protein	1487732	1488280	-	-1
Phylum sIG	IS1380	ACTINOBACTERIA	Rhodococcus sp. YL-1	4868201	4868554	-	WP_003940103.1	hypothetical protein	4868634	4869182	+	1
Phylum sIG	IS1380	FIRMICUTES	Bacillus atrophaeus	1168057	1168410	+	WP_003328852.1	hypothetical protein	1167396	1167935	-	-1
Phylum sIG	IS1380	FIRMICUTES	Bacillus atrophaeus	1810878	1811231	+	WP_088117191.1	hypothetical protein	1810217	1810756	-	-1
Phylum sIG	IS1380	FIRMICUTES	Bacillus atrophaeus	1874022	1874375	+	WP_094232048.1	hypothetical protein	1873361	1873900	-	-1
Phylum sIG	IS1380	FIRMICUTES	Bacillus atrophaeus 1942	1242701	1243054	+	WP_003328852.1	hypothetical protein	1242040	1242579	-	-1
Phylum sIG	IS1380	FIRMICUTES	Bacillus coagulans 36D1	1093353	1093700	-	WP_014096362.1	hypothetical protein	1093876	1094424	+	1
Phylum sIG	IS1380	FIRMICUTES	Bacillus coagulans DSM 1 ATCC 7050	2595067	2595414	+	WP_014096362.1	hypothetical protein	2594343	2594891	-	-1
Phylum sIG	IS1380	FIRMICUTES	Bacillus gibsonii	546270	546614	+	WP_029726479.1	hypothetical protein	545593	546150	-	-1
Phylum sIG	IS1380	FIRMICUTES	Bacillus sp.	1781881	1782225	+	WP_003245720.1	hypothetical protein	1781203	1781760	-	-1
Phylum sIG	IS1380	FIRMICUTES	Bacillus sp. FJAT-14266	2509757	2510101	-	WP_029726479.1	hypothetical protein	2510221	2510778	+	1
Phylum sIG	IS1380	FIRMICUTES	Bacillus sp. JS	1830980	1831324	+	WP_041521340.1	hypothetical protein	1830302	1830859	-	-1
Phylum sIG	IS1380	FIRMICUTES	Bacillus sp. LM 4-2	1755667	1756011	+	WP_003245720.1	hypothetical protein	1754989	1755546	-	-1
Phylum sIG	IS1380	FIRMICUTES	Bacillus sp. MD-5	1633472	1633816	+	WP_040083130.1	hypothetical protein	1632794	1633351	-	-1
Phylum sIG	IS1380	FIRMICUTES	Bacillus sp. YP1	1528067	1528411	+	WP_038428985.1	hypothetical protein	1527389	1527946	-	-1
Phylum sIG	IS1380	FIRMICUTES	Bacillus subtilis	1742143	1742487	+	WP_038428985.1	hypothetical protein	1741465	1742022	-	-1
Phylum sIG	IS1380	FIRMICUTES	Bacillus subtilis	1781665	1782009	+	WP_003245720.1	hypothetical protein	1780987	1781544	-	-1
Phylum sIG	IS1380	FIRMICUTES	Bacillus subtilis	1775946	1776290	+	WP_047182628.1	hypothetical protein	1775268	1775825	-	-1
Phylum sIG	IS1380	FIRMICUTES	Bacillus subtilis	2691342	2691686	+	WP_003245720.1	hypothetical protein	2690664	2691221	-	-1
Phylum sIG	IS1380	FIRMICUTES	Bacillus subtilis	1761521	1761865	+	WP_003245720.1	hypothetical protein	1760843	1761400	-	-1
Phylum sIG	IS1380	FIRMICUTES	Bacillus subtilis	755104	755400	-	WP_088110903.1	hypothetical protein	755521	756078	+	1
Phylum sIG	IS1380	FIRMICUTES	Bacillus subtilis	1735009	1735353	+	WP_029726479.1	hypothetical protein	1734332	1734889	-	-1
Phylum sIG	IS1380	FIRMICUTES	Bacillus subtilis	1756648	1756992	+	WP_003245720.1	hypothetical protein	1755970	1756527	-	-1
Phylum sIG	IS1380	FIRMICUTES	Bacillus subtilis	3661271	3661615	+	WP_070548996.1	hypothetical protein	3660593	3661150	-	-1
Phylum sIG	IS1380	FIRMICUTES	Bacillus subtilis	2847093	2847389	+	WP_072566293.1	hypothetical protein	2846416	2846973	-	-1
Phylum sIG	IS1380	FIRMICUTES	Bacillus subtilis	1781938	1782282	+	WP_003245720.1	hypothetical protein	1781260	1781817	-	-1
Phylum sIG	IS1380	FIRMICUTES	Bacillus subtilis	1759290	1759634	+	WP_003245720.1	hypothetical protein	1758612	1759169	-	-1
Phylum sIG	IS1380	FIRMICUTES	Bacillus subtilis	1700297	1700641	+	WP_086343851.1	hypothetical protein	1699619	1700176	-	-1
Phylum sIG	IS1380	FIRMICUTES	Bacillus subtilis	1746100	1746444	+	WP_038428985.1	hypothetical protein	1745422	1745979	-	-1
Phylum sIG	IS1380	FIRMICUTES	Bacillus subtilis	1745860	1746204	+	WP_015483242.1	hypothetical protein	1745182	1745739	-	-1
Phylum sIG	IS1380	FIRMICUTES	Bacillus subtilis	1799917	1800261	+	WP_003245720.1	hypothetical protein	1799239	1799796	-	-1
Phylum sIG	IS1380	FIRMICUTES	Bacillus subtilis BEST7003	1763507	1763851	+	WP_003245720.1	hypothetical protein	1762829	1763386	-	-1
Phylum sIG	IS1380	FIRMICUTES	Bacillus subtilis BSn5	3992398	3992742	+	WP_015715906.1	hypothetical protein	3991720	3992277	-	-1
Phylum sIG	IS1380	FIRMICUTES	Bacillus subtilis HJ5	1728540	1728884	+	WP_015483242.1	hypothetical protein	1727862	1728419	-	-1
Phylum sIG	IS1380	FIRMICUTES	Bacillus subtilis KCTC 1028	1781911	1782255	+	WP_003245720.1	hypothetical protein	1781233	1781790	-	-1
Phylum sIG	IS1380	FIRMICUTES	Bacillus subtilis PY79	1744943	1745287	+	WP_003245720.1	hypothetical protein	1744265	1744822	-	-1
Phylum sIG	IS1380	FIRMICUTES	Bacillus subtilis QB928	1761404	1761748	+	WP_003245720.1	hypothetical protein	1760726	1761283	-	-1
Phylum sIG	IS1380	FIRMICUTES	Bacillus subtilis TO-A	1722446	1722790	+	WP_003245720.1	hypothetical protein	1721768	1722325	-	-1
Phylum sIG	IS1380	FIRMICUTES	Bacillus subtilis XF-1	1781128	1781472	+	WP_015483242.1	hypothetical protein	1780450	1781007	-	-1
Phylum sIG	IS1380	FIRMICUTES	Bacillus subtilis subsp. globigii	2236019	2236372	-	WP_003328852.1	hypothetical protein	2236494	2237033	+	1
Phylum sIG	IS1380	FIRMICUTES	Bacillus subtilis subsp. spizizenii TU-B-10	1885743	1886039	+	WP_014113846.1	hypothetical protein	1885066	1885623	-	-1
Phylum sIG	IS1380	FIRMICUTES	Bacillus subtilis subsp. spizizenii str. W23	1739291	1739587	+	WP_003221032.1	hypothetical protein	1738613	1739170	-	-1
Phylum sIG	IS1380	FIRMICUTES	Bacillus subtilis subsp. subtilis	1761397	1761741	+	WP_003245720.1	hypothetical protein	1760719	1761276	-	-1
Phylum sIG	IS1380	FIRMICUTES	Bacillus subtilis subsp. subtilis	1867242	1867586	-	WP_015483242.1	hypothetical protein	1867707	1868264	+	1
Phylum sIG	IS1380	FIRMICUTES	Bacillus subtilis subsp. subtilis	1761126	1761470	+	WP_003245720.1	hypothetical protein	1760448	1761005	-	-1
Phylum sIG	IS1380	FIRMICUTES	Bacillus subtilis subsp. subtilis	2825592	2825936	-	WP_003245720.1	hypothetical protein	2826057	2826614	+	1
Phylum sIG	IS1380	FIRMICUTES	Bacillus subtilis subsp. subtilis	1781350	1781694	+	WP_003245720.1	hypothetical protein	1780672	1781229	-	-1
Phylum sIG	IS1380	FIRMICUTES	Bacillus subtilis subsp. subtilis	1758400	1758744	+	WP_086343851.1	hypothetical protein	1757723	1758280	-	-1
Phylum sIG	IS1380	FIRMICUTES	Bacillus subtilis subsp. subtilis 6051-HGW	1781904	1782248	+	WP_003245720.1	hypothetical protein	1781226	1781783	-	-1
Phylum sIG	IS1380	FIRMICUTES	Bacillus subtilis subsp. subtilis str. 168	1781906	1782250	+	NP_389588.1	hypothetical protein	1781228	1781785	-	-1
Phylum sIG	IS1380	FIRMICUTES	Bacillus subtilis subsp. subtilis str. 168	1781918	1782262	+	WP_003245720.1	hypothetical protein	1781240	1781797	-	-1
Phylum sIG	IS1380	FIRMICUTES	Bacillus subtilis subsp. subtilis str. AG1839	1765456	1765800	+	WP_003245720.1	hypothetical protein	1764778	1765335	-	-1
Phylum sIG	IS1380	FIRMICUTES	Bacillus subtilis subsp. subtilis str. BAB-1	1741172	1741516	+	WP_015483242.1	hypothetical protein	1740494	1741051	-	-1
Phylum sIG	IS1380	FIRMICUTES	Bacillus subtilis subsp. subtilis str. BSP1	2287675	2288019	-	WP_003245720.1	hypothetical protein	2288139	2288696	+	1
Phylum sIG	IS1380	FIRMICUTES	Bacillus subtilis subsp. subtilis str. JH642 substr. AG174	1765456	1765800	+	WP_003245720.1	hypothetical protein	1764778	1765335	-	-1
Phylum sIG	IS1380	FIRMICUTES	Bacillus subtilis subsp. subtilis str. OH 131.1	1724593	1724937	+	WP_029726479.1	hypothetical protein	1723916	1724473	-	-1
Phylum sIG	IS1380	FIRMICUTES	Bacillus subtilis subsp. subtilis str. RO-NN-1	1756363	1756707	+	WP_014476847.1	hypothetical protein	1755685	1756242	-	-1
Phylum sIG	IS1380	FIRMICUTES	Brevibacillus brevis X23	5638273	5638602	-	WP_017251858.1	hypothetical protein	5638737	5639300	+	1
Phylum sIG	IS1380	FIRMICUTES	Brevibacillus formosus	4563597	4563770	-	WP_088909446.1	hypothetical protein	4563932	4564495	+	1
Phylum sIG	IS1380	FIRMICUTES	Paenibacillus borealis	2599142	2599726	+	WP_042211674.1	hypothetical protein	2598476	2599024	-	-1
Phylum sIG	IS1380	FIRMICUTES	Paenibacillus graminis	2614315	2614671	+	WP_025703472.1	hypothetical protein	2613656	2614195	-	-1
Phylum sIG	IS1380	FIRMICUTES	Paenibacillus riograndensis SBR5	2922601	2922954	+	WP_020427175.1	hypothetical protein	2921942	2922481	-	-1
Phylum sIG	IS1380	FIRMICUTES	Paenibacillus sp. FSL P4-0081	2514183	2514473	+	WP_042135321.1	hypothetical protein	2513516	2514064	-	-1
Phylum sIG	IS1380	FIRMICUTES	Paenibacillus sp. FSL R7-0273	2874216	2874542	+	WP_039872306.1	hypothetical protein	2873547	2874098	-	-1	IN SILICO	PROMOTERS	N16b	2874232	2874199	-
Phylum sIG	IS1380	FIRMICUTES	Paenibacillus sp. FSL R7-0331	2853655	2853981	+	WP_042175576.1	hypothetical protein	2852986	2853537	-	-1	IN SILICO	PROMOTERS	N16b	2853671	2853638	-
Phylum sIG	IS1380	FIRMICUTES	Paenibacillus swuensis	2288723	2289304	+	WP_068606118.1	hypothetical protein	2288079	2288627	-	-1
Phylum sIG	IS1380	FIRMICUTES	Terribacillus aidingensis	119448	119756	+	WP_038557698.1	hypothetical protein	118787	119335	-	-1
Phylum sIG	IS1380	ALPHAPROTEOBACTERIA	Acetobacter pasteurianus subsp. paradoxus	2131199	2133059	-	WP_070325102.1	ABC transporter ATP-binding protein	2127404	2128318	-	-1
Phylum sIG	IS1380	CYANOBACTERIA/MELAINABACTERIA GROUP	Microcystis aeruginosa NIES-843	1788945	1790706	-	WP_012265253.1	ABC transporter ATP-binding protein	1791866	1793224	+	1	IN SILICO	PROMOTERS	N18	1790702	1790707	+
Phylum sIG	IS1380	ALPHAPROTEOBACTERIA	Xanthobacter autotrophicus Py2	84879	86552	+	WP_011995760.1	Putative sigma54 specific transcriptional regulator, Fis family	88123	89916	+	1	IN SILICO	PROMOTERS	N16	84931	84936	+	IN SILICO	PROMOTERS	N16	84945	84950	+	IN SILICO	PROMOTERS	N16b	84960	84927	-	IN SILICO	PROMOTERS	N18	84942	84947	+	IN SILICO	PROMOTERS	N18	84947	84952	+	IN SILICO	PROMOTERS	N18	84959	84964	+	IN SILICO
Phylum sIG	IS1380	NITROSPIRA	Leptospirillum sp. Group II 'CF-1'	755323	757082	-	WP_023525796.1	Putative sigma54 specific transcriptional regulator, Fis family	753782	755209	-	-1
Phylum sIG	IS1380	ACTINOBACTERIA	Nocardiopsis alba ATCC BAA-2165	1524306	1525106	-	WP_017533154.1	glutathione-dependent formaldehyde dehydrogenase	1525299	1526519	+	1
Phylum sIG	IS1380	ALPHAPROTEOBACTERIA	Acetobacter pasteurianus subsp. pasteurianus	12418	14267	+	WP_087652183.1	glutathione-dependent formaldehyde dehydrogenase	16336	17517	+	1
Phylum sIG	IS1380	ALPHAPROTEOBACTERIA	Acetobacter pasteurianus subsp. pasteurianus	14477	16239	-	WP_087652183.1	glutathione-dependent formaldehyde dehydrogenase	16336	17517	+	1
Phylum sIG	IS1380	ALPHAPROTEOBACTERIA	Brevundimonas vesicularis	1783466	1785133	+	WP_088582616.1	glutathione-dependent formaldehyde dehydrogenase	1785177	1786214	+	1	IN SILICO	PROMOTERS	N16b	1783538	1783505	-	IN SILICO	PROMOTERS	N17b	1783519	1783485	-	IN SILICO	PROMOTERS	N17b	1783538	1783504	-	IN SILICO	PROMOTERS	N18	1783526	1783531	+	IN SILICO	PROMOTERS	N18b	1783520	1783485	-
Phylum sIG	IS1380	ALPHAPROTEOBACTERIA	Methylobacterium extorquens CM4	208786	210395	+	WP_012606214.1	glutathione-dependent formaldehyde dehydrogenase	207108	208283	-	-1
Phylum sIG	IS1380	CYANOBACTERIA/MELAINABACTERIA GROUP	Calothrix sp. NIES-4101	4117735	4119415	-	WP_096618202.1	glutathione-dependent formaldehyde dehydrogenase	4119672	4120901	+	1
Phylum sIG	IS1380	FIRMICUTES	Lactobacillus koreensis	1610926	1612423	+	WP_048734358.1	MFS transporter	1612600	1613961	+	1
Phylum sIG	IS1380	GAMMAPROTEOBACTERIA	Klebsiella pneumoniae subsp. pneumoniae	4508141	4508268	-	WP_004145929.1	MFS transporter	4508823	4510229	+	1	IN SILICO	PROMOTERS	N16	4508263	4508268	+	IN SILICO	PROMOTERS	N16b	4508261	4508228	-	IN SILICO	PROMOTERS	N17b	4508178	4508144	-
Phylum sIG	IS1380	GAMMAPROTEOBACTERIA	Klebsiella pneumoniae subsp. pneumoniae	4435387	4435519	-	WP_004145929.1	MFS transporter	4436074	4437480	+	1
Phylum sIG	IS1380	BETAPROTEOBACTERIA	Comamonadaceae bacterium B1	2229388	2230939	+	WP_045536796.1	molecular chaperone HtpG	2227106	2229031	-	-1	IN SILICO	PROMOTERS	N16	2229419	2229424	+	IN SILICO	PROMOTERS	N17b	2229440	2229406	-	IN SILICO	PROMOTERS	N18	2229419	2229424	+
Phylum sIG	IS1380	FIRMICUTES	Heliobacterium modesticaldum Ice1	12620	14319	-	WP_012281189.1	molecular chaperone HtpG	10109	11989	-	-1	IN SILICO	PROMOTERS	N16	12852	12857	+	IN SILICO	PROMOTERS	N17	12830	12835	+	IN SILICO	PROMOTERS	N17b	12684	12650	-	IN SILICO	PROMOTERS	N17b	14286	14252	-	IN SILICO	PROMOTERS	N18b	14252	14217	-
Phylum sIG	IS1380	BACTEROIDETES/CHLOROBI GROUP	Persicobacter sp. JZB09	1245853	1246632	+	WP_053405905.1	23S rRNA (uracil(1939)-C(5))-methyltransferase RlmD	1244295	1245701	-	-1
Phylum sIG	IS1380	CYANOBACTERIA/MELAINABACTERIA GROUP	Trichodesmium erythraeum IMS101	7378897	7380663	-	WP_011614066.1	23S rRNA (uracil(1939)-C(5))-methyltransferase RlmD	7381867	7383324	+	1
Phylum sIG	IS1380	ALPHAPROTEOBACTERIA	Acetobacter pasteurianus subsp. ascendens	1960908	1962742	+	WP_070323607.1	aldehyde dehydrogenase family protein	1963075	1964562	+	1
Phylum sIG	IS1380	ALPHAPROTEOBACTERIA	Sphingobium sp. TKS	966846	968519	+	WP_066564003.1	aldehyde dehydrogenase family protein	965190	966710	-	-1
Phylum sIG	IS1380	ALPHAPROTEOBACTERIA	Sphingopyxis macrogoltabida	32006	33774	+	WP_084758683.1	aldehyde dehydrogenase family protein	36470	36898	+	1
Phylum sIG	IS1380	FIRMICUTES	Terribacillus aidingensis	119448	119756	+	WP_084160792.1	aldehyde dehydrogenase family protein	120400	121764	+	1
Phylum sIG	IS1380	FIRMICUTES	Desulfotomaculum ferrireducens	3008092	3009589	+	WP_077715260.1	NADP-dependent malic enzyme	3009963	3011384	+	1
Phylum sIG	IS1380	GAMMAPROTEOBACTERIA	Halomonas chromatireducens	1636645	1636947	+	WP_066447211.1	NADP-dependent malic enzyme	1634085	1636355	-	-1
Phylum sIG	IS1380	ALPHAPROTEOBACTERIA	Phaeobacter inhibens	50153	51823	-	WP_001043260.1	sulfonamide-resistant dihydropteroate synthase Sul2	49297	50112	-	-1
Phylum sIG	IS1380	ALPHAPROTEOBACTERIA	Phaeobacter inhibens	46673	48343	-	WP_001043260.1	sulfonamide-resistant dihydropteroate synthase Sul2	45817	46632	-	-1
Phylum sIG	IS1380	ALPHAPROTEOBACTERIA	Phaeobacter inhibens	50153	51823	-	WP_001043260.1	sulfonamide-resistant dihydropteroate synthase Sul2	49297	50112	-	-1
Phylum sIG	IS1380	ALPHAPROTEOBACTERIA	Phaeobacter inhibens	50152	51822	-	WP_001043260.1	sulfonamide-resistant dihydropteroate synthase Sul2	49296	50111	-	-1
Phylum sIG	IS1380	ALPHAPROTEOBACTERIA	Phaeobacter inhibens	50152	51822	-	WP_001043260.1	sulfonamide-resistant dihydropteroate synthase Sul2	49296	50111	-	-1
Phylum sIG	IS1380	GAMMAPROTEOBACTERIA	Proteus mirabilis	3141	3794	+	WP_000259026.1	sulfonamide-resistant dihydropteroate synthase Sul2	976	1947	-	-1
Phylum sIG	IS1380	CYANOBACTERIA/MELAINABACTERIA GROUP	Cyanobacterium aponinum PCC 10605	3306108	3307109	+	WP_015220567.1	glutamate synthase subunit beta	3308331	3309812	+	1
Phylum sIG	IS1380	FIRMICUTES	Heliobacterium modesticaldum Ice1	989017	990787	-	WP_012282097.1	glutamate synthase subunit beta	991149	992525	+	1	IN SILICO	PROMOTERS	N16	989249	989254	+	IN SILICO	PROMOTERS	N17	989227	989232	+	IN SILICO	PROMOTERS	N17b	989081	989047	-	IN SILICO	PROMOTERS	N17b	990683	990649	-	IN SILICO	PROMOTERS	N17b	990725	990691	-	IN SILICO	PROMOTERS	N18b	990649	990614	-	IN SILICO
Phylum sIG	IS1380	ACTINOBACTERIA	Corynebacterium marinum DSM 44953	94405	96094	-	WP_003859513.1	VIT family protein	92550	93272	-	-1
Phylum sIG	IS1380	ALPHAPROTEOBACTERIA	Zymomonas mobilis subsp. mobilis NCIMB 11163	1568303	1569973	-	WP_015740159.1	VIT family protein	1566985	1567689	-	-1
Phylum sIG	IS1380	ALPHAPROTEOBACTERIA	Rickettsia parkeri str. Portsmouth	711516	713002	-	WP_014410756.1	Ti-type conjugative transfer relaxase TraA	713785	717921	+	1
Phylum sIG	IS1380	GAMMAPROTEOBACTERIA	Legionella pneumophila	2637619	2638992	-	WP_027224029.1	Ti-type conjugative transfer relaxase TraA	2634660	2637311	-	-1
Phylum sIG	IS1380	GAMMAPROTEOBACTERIA	Legionella pneumophila	2640101	2641591	+	WP_027224029.1	Ti-type conjugative transfer relaxase TraA	2636674	2639325	-	-1
Phylum sIG	IS1380	ACTINOBACTERIA	Kytococcus sedentarius DSM 20547	2628255	2628575	+	WP_041291716.1	alcohol dehydrogenase	2628968	2630068	+	1
Phylum sIG	IS1380	ALPHAPROTEOBACTERIA	Sphingopyxis macrogoltabida	1069165	1070933	-	WP_054590112.1	alcohol dehydrogenase	1068063	1069157	-	-1	IN SILICO	PROMOTERS	N16	1070888	1070893	+	IN SILICO	PROMOTERS	N18	1069185	1069190	+
Phylum sIG	IS1380	ALPHAPROTEOBACTERIA	Acetobacter pasteurianus IFO 3283-01	1692014	1693686	+	WP_014456900.1	NAD(P)-dependent alcohol dehydrogenase	1690840	1691910	-	-1
Phylum sIG	IS1380	ALPHAPROTEOBACTERIA	Acetobacter pasteurianus IFO 3283-01-42C	1599760	1601432	+	WP_014456900.1	NAD(P)-dependent alcohol dehydrogenase	1598586	1599656	-	-1
Phylum sIG	IS1380	ALPHAPROTEOBACTERIA	Acetobacter pasteurianus IFO 3283-03	1693025	1694697	+	WP_014456900.1	NAD(P)-dependent alcohol dehydrogenase	1691851	1692921	-	-1
Phylum sIG	IS1380	ALPHAPROTEOBACTERIA	Acetobacter pasteurianus IFO 3283-07	1692008	1693680	+	WP_014456900.1	NAD(P)-dependent alcohol dehydrogenase	1690834	1691904	-	-1
Phylum sIG	IS1380	ALPHAPROTEOBACTERIA	Acetobacter pasteurianus IFO 3283-12	1692008	1693680	+	WP_014456900.1	NAD(P)-dependent alcohol dehydrogenase	1690834	1691904	-	-1
Phylum sIG	IS1380	ALPHAPROTEOBACTERIA	Acetobacter pasteurianus IFO 3283-22	1693025	1694697	+	WP_014456900.1	NAD(P)-dependent alcohol dehydrogenase	1691851	1692921	-	-1
Phylum sIG	IS1380	ALPHAPROTEOBACTERIA	Acetobacter pasteurianus IFO 3283-26	1693025	1694697	+	WP_014456900.1	NAD(P)-dependent alcohol dehydrogenase	1691851	1692921	-	-1
Phylum sIG	IS1380	ALPHAPROTEOBACTERIA	Acetobacter pasteurianus IFO 3283-32	1692008	1693680	+	WP_014456900.1	NAD(P)-dependent alcohol dehydrogenase	1690834	1691904	-	-1
Phylum sIG	IS1380	ALPHAPROTEOBACTERIA	Acetobacter pasteurianus subsp. paradoxus	1328266	1330027	-	WP_019088008.1	NAD(P)-dependent alcohol dehydrogenase	1330313	1331383	+	1
Phylum sIG	IS1380	ALPHAPROTEOBACTERIA	Acetobacter pasteurianus subsp. pasteurianus	2519145	2520812	-	WP_014456900.1	NAD(P)-dependent alcohol dehydrogenase	2520924	2521994	+	1
Phylum sIG	IS1380	ALPHAPROTEOBACTERIA	Sphingomonas koreensis	675570	677335	+	WP_075150664.1	NAD(P)-dependent alcohol dehydrogenase	674381	675448	-	-1	IN SILICO	PROMOTERS	N16b	675642	675609	-	IN SILICO	PROMOTERS	N17b	675588	675554	-	IN SILICO	PROMOTERS	N17b	675623	675589	-	IN SILICO	PROMOTERS	N17b	675642	675608	-	IN SILICO	PROMOTERS	N18	675630	675635	+	IN SILICO	PROMOTERS	N18b	675624	675589	-
Phylum sIG	IS1380	BACTEROIDETES/CHLOROBI GROUP	Chlorobium phaeobacteroides BS1	1170593	1172378	+	WP_012474509.1	NAD(P)-dependent alcohol dehydrogenase	1172611	1173639	+	1
Phylum sIG	IS1380	CYANOBACTERIA/MELAINABACTERIA GROUP	Dactylococcopsis salina PCC 8305	3062489	3064286	+	WP_083874437.1	NAD(P)-dependent alcohol dehydrogenase	3060003	3060923	-	-1
Phylum sIG	IS1380	ACTINOBACTERIA	Amycolatopsis japonica	2129609	2129977	-	WP_038510057.1	acyl-CoA synthetase	2127876	2129372	-	-1
Phylum sIG	IS1380	ACTINOBACTERIA	Amycolatopsis orientalis HCCB10007	6549692	6550135	+	WP_016336110.1	acyl-CoA synthetase	6550297	6551793	+	1
Phylum sIG	IS1380	ACTINOBACTERIA	Amycolatopsis sp. BJA-103	5282517	5282882	+	WP_101609548.1	acyl-CoA synthetase	5283140	5284636	+	1
Phylum sIG	IS1380	ACTINOBACTERIA	Dietzia timorensis	559195	560800	+	WP_067477813.1	acyl-CoA synthetase	556881	558833	-	-1
Phylum sIG	IS1380	BETAPROTEOBACTERIA	Cupriavidus sp. NH9	2957927	2959634	+	WP_078197071.1	acyl-CoA synthetase	2954680	2956662	-	-1
Phylum sIG	IS1380	FIRMICUTES	Lactobacillus acidipiscis	259497	260991	-	WP_079578470.1	ubiquinone-dependent pyruvate dehydrogenase	257288	259126	-	-1
Phylum sIG	IS1380	GAMMAPROTEOBACTERIA	Methylomonas methanica MC09	2000260	2001789	+	WP_013818495.1	ubiquinone-dependent pyruvate dehydrogenase	1996421	1998133	-	-1
Phylum sIG	IS1380	NITROSPIRA	Leptospirillum sp. Group II 'CF-1'	2707184	2708946	+	WP_014962228.1	ubiquinone-dependent pyruvate dehydrogenase	2705288	2707033	-	-1	IN SILICO	PROMOTERS	N17b	2708975	2708941	-
Phylum sIG	IS1380	ALPHAPROTEOBACTERIA	Acidiphilium cryptum JF-5	1303912	1304382	+	WP_043509312.1	hypothetical protein	1299633	1302419	-	-1
Phylum sIG	IS1380	BACTEROIDETES/CHLOROBI GROUP	Ichthyobacterium seriolicida	1362075	1363216	+	WP_096686576.1	hypothetical protein	1357275	1361807	-	-1
Phylum sIG	IS1380	BACTEROIDETES/CHLOROBI GROUP	Ichthyobacterium seriolicida	443526	444989	-	WP_096685253.1	hypothetical protein	445138	449460	+	1
Phylum sIG	IS1380	BACTEROIDETES/CHLOROBI GROUP	Chlorobium phaeobacteroides DSM 266	390988	392767	-	WP_011744245.1	type I secretion system permease/ATPase	392896	394815	+	1
Phylum sIG	IS1380	FIRMICUTES	Paenibacillus durus ATCC 35681	237090	238535	-	WP_025694099.1	type I secretion system permease/ATPase	235011	236708	-	-1	IN SILICO	PROMOTERS	N17b	238519	238485	-
Phylum sIG	IS1380	GAMMAPROTEOBACTERIA	Vibrio campbellii ATCC BAA-1116	1615344	1616053	+	WP_012129892.1	type I secretion system permease/ATPase	1612360	1614504	-	-1
Phylum sIG	IS1380	GAMMAPROTEOBACTERIA	Vibrio campbellii ATCC BAA-1116	463679	464393	-	WP_012129892.1	type I secretion system permease/ATPase	465233	467377	+	1
Phylum sIG	IS1380	BETAPROTEOBACTERIA	Thauera sp. MZ1T	563878	565571	+	WP_012584476.1	MexE family multidrug efflux RND transporter periplasmic adaptor subunit	565940	567139	+	1	IN SILICO	PROMOTERS	N16	563939	563944	+	IN SILICO	PROMOTERS	N16b	563957	563924	-	IN SILICO	PROMOTERS	N17	563952	563957	+	IN SILICO	PROMOTERS	N17b	563956	563922	-	IN SILICO	PROMOTERS	N18	563937	563942	+	IN SILICO	PROMOTERS	N18b	563957	563922	-
Phylum sIG	IS1380	GAMMAPROTEOBACTERIA	Klebsiella pneumoniae subsp. pneumoniae	4059010	4059134	-	WP_004177236.1	MexE family multidrug efflux RND transporter periplasmic adaptor subunit	4059614	4060807	+	1	IN SILICO	PROMOTERS	N16	4059129	4059134	+	IN SILICO	PROMOTERS	N16b	4059127	4059094	-	IN SILICO	PROMOTERS	N17b	4059044	4059010	-
Phylum sIG	IS1380	BETAPROTEOBACTERIA	Comamonadaceae bacterium A1	142534	144091	-	WP_045530335.1	hypothetical protein	142626	143993	-	0	IN SILICO	PROMOTERS	N18	144067	144072	+	IN SILICO	PROMOTERS	N18b	144089	144054	-
Phylum sIG	IS1380	BETAPROTEOBACTERIA	Comamonadaceae bacterium B1	2229388	2230939	+	WP_052468432.1	hypothetical protein	2229456	2230844	+	0	IN SILICO	PROMOTERS	N16	2229419	2229424	+	IN SILICO	PROMOTERS	N17b	2229440	2229406	-	IN SILICO	PROMOTERS	N18	2229419	2229424	+
Phylum sIG	IS1380	BETAPROTEOBACTERIA	Comamonadaceae bacterium B1	659459	659839	+	WP_052468389.1	hypothetical protein	659450	659899	+	0
Phylum sIG	IS1380	FIRMICUTES	Bacillus coagulans DSM 1 ATCC 7050	89531	90601	+	WP_029142291.1	hypothetical protein	89522	90625	+	0
Phylum sIG	IS1380	BETAPROTEOBACTERIA	Janthinobacterium sp. LM6	6131349	6132848	+	WP_077408796.1	aminoglycoside phosphotransferase	6133132	6134199	+	1
Phylum sIG	IS1380	GAMMAPROTEOBACTERIA	Pseudomonas alkylphenolica	501933	503604	-	WP_038606056.1	aminoglycoside phosphotransferase	504688	505713	+	1
Phylum sIG	IS1380	ACIDITHIOBACILLIA	Acidithiobacillus caldus ATCC 51756	1891296	1892639	-	WP_051620779.1	ABC transporter substrate-binding protein	1888026	1890815	-	-1
Phylum sIG	IS1380	ACTINOBACTERIA	Streptomyces scabiei 87.22	315576	315749	+	WP_012998239.1	ABC transporter substrate-binding protein	311681	315412	-	-1
Phylum sIG	IS1380	ALPHAPROTEOBACTERIA	Acetobacter pasteurianus subsp. ascendens	26076	28046	+	WP_070322582.1	ABC transporter substrate-binding protein	25477	26052	-	-1
Phylum sIG	IS1380	ALPHAPROTEOBACTERIA	Acetobacter pasteurianus subsp. ascendens	26076	28046	+	WP_070322585.1	ABC transporter substrate-binding protein	30903	32243	+	1
Phylum sIG	IS1380	ALPHAPROTEOBACTERIA	Croceicoccus naphthovorans	68878	70532	+	WP_082134717.1	ABC transporter substrate-binding protein	70553	71731	+	1
Phylum sIG	IS1380	ALPHAPROTEOBACTERIA	Magnetospirillum sp. ME-1	2205311	2206981	+	WP_085373465.1	ABC transporter substrate-binding protein	2208182	2211943	+	1
Phylum sIG	IS1380	ALPHAPROTEOBACTERIA	Phaeobacter piscinae	1164041	1165712	+	WP_096871065.1	ABC transporter substrate-binding protein	1161024	1163552	-	-1
Phylum sIG	IS1380	CYANOBACTERIA/MELAINABACTERIA GROUP	Oscillatoria nigro-viridis PCC 7112	4789821	4791570	+	WP_015177635.1	ABC transporter substrate-binding protein	4792090	4797582	+	1
Phylum sIG	IS1380	CYANOBACTERIA/MELAINABACTERIA GROUP	Thermosynechococcus elongatus BP-1	1149515	1151059	+	NP_681910.1	ABC transporter substrate-binding protein	1151497	1152810	+	1
Phylum sIG	IS1380	DELTA/EPSILON SUBDIVISIONS	Desulfobacterium autotrophicum HRM2	661383	661693	-	WP_041273008.1	ABC transporter substrate-binding protein	661963	663552	+	1
Phylum sIG	IS1380	ACTINOBACTERIA	Acidipropionibacterium acidipropionici	1248020	1248841	+	WP_015071997.1	class I SAM-dependent methyltransferase	1247993	1248853	+	0
Phylum sIG	IS1380	ACTINOBACTERIA	Acidipropionibacterium acidipropionici	2084240	2085061	-	WP_015071997.1	class I SAM-dependent methyltransferase	2084228	2085088	-	0
Phylum sIG	IS1380	ACTINOBACTERIA	Acidipropionibacterium acidipropionici	2382876	2383697	-	WP_015071997.1	class I SAM-dependent methyltransferase	2382864	2383724	-	0
Phylum sIG	IS1380	ACTINOBACTERIA	Acidipropionibacterium acidipropionici	2040588	2041409	-	WP_015071997.1	class I SAM-dependent methyltransferase	2040576	2041436	-	0
Phylum sIG	IS1380	ACTINOBACTERIA	Acidipropionibacterium acidipropionici ATCC 4875	3552913	3553734	-	WP_015071997.1	class I SAM-dependent methyltransferase	3552901	3553761	-	0
Phylum sIG	IS1380	ACTINOBACTERIA	Actinoalloteichus hymeniacidonis	2256240	2256950	+	WP_069853538.1	class I SAM-dependent methyltransferase	2256237	2257058	+	0
Phylum sIG	IS1380	ACTINOBACTERIA	Actinoalloteichus sp. ADI127-7	14838	15653	+	WP_075737777.1	class I SAM-dependent methyltransferase	14823	15662	+	0
Phylum sIG	IS1380	ACTINOBACTERIA	Actinoalloteichus sp. GBA129-24	14850	15665	+	WP_075737777.1	class I SAM-dependent methyltransferase	14835	15674	+	0
Phylum sIG	IS1380	ACTINOBACTERIA	Actinoplanes friuliensis DSM 7358	6948958	6949758	+	WP_023560987.1	class I SAM-dependent methyltransferase	6948937	6949770	+	0
Phylum sIG	IS1380	ACTINOBACTERIA	Amycolatopsis sp. AA4	1477215	1478030	-	WP_009074103.1	class I SAM-dependent methyltransferase	1477212	1478033	-	0
Phylum sIG	IS1380	ACTINOBACTERIA	Cellulomonas gilvus ATCC 13127	581471	582313	-	WP_081465411.1	class I SAM-dependent methyltransferase	581456	582772	-	0
Phylum sIG	IS1380	ACTINOBACTERIA	Cnuibacter physcomitrellae	305688	306494	+	WP_085017854.1	class I SAM-dependent methyltransferase	305667	306512	+	0
Phylum sIG	IS1380	ACTINOBACTERIA	Dermacoccus nishinomiyaensis	293998	294849	+	WP_051805491.1	class I SAM-dependent methyltransferase	293932	294963	+	0
Phylum sIG	IS1380	ACTINOBACTERIA	Frankia sp. EAN1pec	8744430	8745239	+	WP_041255161.1	class I SAM-dependent methyltransferase	8744394	8745242	+	0
Phylum sIG	IS1380	ACTINOBACTERIA	Kitasatospora albolonga	3512727	3513521	-	WP_084747240.1	class I SAM-dependent methyltransferase	3512718	3513554	-	0
Phylum sIG	IS1380	ACTINOBACTERIA	Mycobacterium liflandii 128FXT	5245013	5245804	+	WP_012396151.1	class I SAM-dependent methyltransferase	5244965	5245816	+	0
Phylum sIG	IS1380	ACTINOBACTERIA	Mycobacterium marinum M	5647358	5648149	+	WP_012396151.1	class I SAM-dependent methyltransferase	5647310	5648161	+	0
Phylum sIG	IS1380	ACTINOBACTERIA	Mycobacterium smegmatis	623798	624595	-	WP_003891968.1	class I SAM-dependent methyltransferase	623792	624619	-	0
Phylum sIG	IS1380	ACTINOBACTERIA	Mycobacterium smegmatis	623804	624601	-	WP_003891968.1	class I SAM-dependent methyltransferase	623798	624625	-	0
Phylum sIG	IS1380	ACTINOBACTERIA	Mycobacterium smegmatis str. MC2 155	623792	624589	-	YP_884957.1	class I SAM-dependent methyltransferase	623786	624613	-	0
Phylum sIG	IS1380	ACTINOBACTERIA	Mycobacterium smegmatis str. MC2 155	625405	626202	-	WP_003891968.1	class I SAM-dependent methyltransferase	625399	626226	-	0
Phylum sIG	IS1380	ACTINOBACTERIA	Mycobacterium smegmatis str. MC2 155	623798	624595	-	WP_003891968.1	class I SAM-dependent methyltransferase	623792	624619	-	0
Phylum sIG	IS1380	ACTINOBACTERIA	Mycobacterium sp. YC-RL4	559792	560589	-	WP_067990740.1	class I SAM-dependent methyltransferase	559786	560613	-	0
Phylum sIG	IS1380	ACTINOBACTERIA	Nocardia brasiliensis	179165	179974	-	WP_042259039.1	class I SAM-dependent methyltransferase	179159	179983	-	0
Phylum sIG	IS1380	ACTINOBACTERIA	Nocardia brasiliensis ATCC 700358	6856378	6857187	+	WP_014986839.1	class I SAM-dependent methyltransferase	6856369	6857193	+	0
Phylum sIG	IS1380	ACTINOBACTERIA	Nocardiopsis alba ATCC BAA-2165	1524306	1525106	-	WP_014911601.1	class I SAM-dependent methyltransferase	1524276	1525127	-	0
Phylum sIG	IS1380	ACTINOBACTERIA	Plantactinospora sp. KBS50	3421371	3422102	+	WP_095567859.1	class I SAM-dependent methyltransferase	3421296	3422189	+	0
Phylum sIG	IS1380	ACTINOBACTERIA	Rhodococcus erythropolis	5115027	5115872	-	WP_037136748.1	class I SAM-dependent methyltransferase	5115021	5115932	-	0
Phylum sIG	IS1380	ACTINOBACTERIA	Rhodococcus erythropolis PR4	5315320	5316087	-	WP_041815219.1	class I SAM-dependent methyltransferase	5315314	5316225	-	0
Phylum sIG	IS1380	ACTINOBACTERIA	Rhodococcus qingshengii	5286218	5287060	-	WP_042451446.1	class I SAM-dependent methyltransferase	5286212	5287138	-	0
Phylum sIG	IS1380	ACTINOBACTERIA	Rhodococcus sp. 008	970084	970926	-	WP_065351360.1	class I SAM-dependent methyltransferase	970078	970926	-	0
Phylum sIG	IS1380	ACTINOBACTERIA	Rhodococcus sp. BH4	5132325	5133167	-	WP_081558372.1	class I SAM-dependent methyltransferase	5132319	5133230	-	0
Phylum sIG	IS1380	ACTINOBACTERIA	Rhodococcus sp. H-CA8f	1228655	1229500	+	WP_037136748.1	class I SAM-dependent methyltransferase	1228595	1229506	+	0
Phylum sIG	IS1380	ACTINOBACTERIA	Rhodococcus sp. YL-1	5123233	5124075	-	WP_083954716.1	class I SAM-dependent methyltransferase	5123227	5124141	-	0	IN SILICO	PROMOTERS	N16	5123450	5123455	+	IN SILICO	PROMOTERS	N16	5123612	5123617	+	IN SILICO	PROMOTERS	N18	5123922	5123927	+
Phylum sIG	IS1380	ACTINOBACTERIA	Streptomyces albulus	5079505	5080293	+	WP_016578745.1	class I SAM-dependent methyltransferase	5079469	5080305	+	0
Phylum sIG	IS1380	ACTINOBACTERIA	Streptomyces albulus ZPM	5442469	5443257	+	WP_016578745.1	class I SAM-dependent methyltransferase	5442433	5443269	+	0
Phylum sIG	IS1380	ACTINOBACTERIA	Streptomyces bingchenggensis BCW-1	11137485	11138270	-	WP_014181930.1	class I SAM-dependent methyltransferase	11137470	11138285	-	0
Phylum sIG	IS1380	ACTINOBACTERIA	Streptomyces fulvissimus DSM 40593	3660384	3661172	-	WP_015609505.1	class I SAM-dependent methyltransferase	3660363	3661205	-	0
Phylum sIG	IS1380	ACTINOBACTERIA	Streptomyces griseus subsp. griseus NBRC 13350	3947600	3948388	-	WP_042496599.1	class I SAM-dependent methyltransferase	3947579	3948418	-	0
Phylum sIG	IS1380	ACTINOBACTERIA	Streptomyces hygroscopicus	11541137	11541934	+	WP_078646656.1	class I SAM-dependent methyltransferase	11541113	11541937	+	0
Phylum sIG	IS1380	ACTINOBACTERIA	Streptomyces lincolnensis	960373	961185	+	WP_067426950.1	class I SAM-dependent methyltransferase	960361	961188	+	0
Phylum sIG	IS1380	ACTINOBACTERIA	Streptomyces lydicus	7852785	7853561	-	WP_069572829.1	class I SAM-dependent methyltransferase	7852764	7853597	-	0
Phylum sIG	IS1380	ACTINOBACTERIA	Streptomyces lydicus	4703042	4703818	+	WP_077193091.1	class I SAM-dependent methyltransferase	4703006	4703839	+	0
Phylum sIG	IS1380	ACTINOBACTERIA	Streptomyces noursei ATCC 11455	4507571	4508359	-	WP_067348668.1	class I SAM-dependent methyltransferase	4507562	4508395	-	0
Phylum sIG	IS1380	ACTINOBACTERIA	Streptomyces pratensis ATCC 33331	3909925	3910710	+	WP_014155431.1	class I SAM-dependent methyltransferase	3909889	3910725	+	0
Phylum sIG	IS1380	ACTINOBACTERIA	Streptomyces silaceus	4139710	4140492	-	WP_076685216.1	class I SAM-dependent methyltransferase	4139701	4140528	-	0
Phylum sIG	IS1380	ACTINOBACTERIA	Streptomyces sp. 769	4739524	4740312	-	WP_039634312.1	class I SAM-dependent methyltransferase	4739515	4740348	-	0
Phylum sIG	IS1380	ACTINOBACTERIA	Streptomyces sp. CFMR 7	4729932	4730720	+	WP_053560563.1	class I SAM-dependent methyltransferase	4729899	4730741	+	0
Phylum sIG	IS1380	ACTINOBACTERIA	Streptomyces sp. MOE7	4790553	4791329	+	WP_084772554.1	class I SAM-dependent methyltransferase	4790517	4791350	+	0
Phylum sIG	IS1380	ACTINOBACTERIA	Streptomyces sp. PAMC 26508	3528922	3529707	-	WP_015577765.1	class I SAM-dependent methyltransferase	3528907	3529743	-	0
Phylum sIG	IS1380	ACTINOBACTERIA	Streptomyces sp. S8	4137381	4138169	+	WP_084994156.1	class I SAM-dependent methyltransferase	4137348	4138190	+	0
Phylum sIG	IS1380	ACTINOBACTERIA	Streptomyces sp. Tue 6075	3602920	3603705	-	WP_075265074.1	class I SAM-dependent methyltransferase	3602905	3603738	-	0
Phylum sIG	IS1380	ACTINOBACTERIA	Streptomyces violaceoruber	3554911	3555699	-	WP_083192717.1	class I SAM-dependent methyltransferase	3554890	3555732	-	0
Phylum sIG	IS1380	ALPHAPROTEOBACTERIA	Devosia sp. H5989	508232	509032	-	WP_049707869.1	class I SAM-dependent methyltransferase	508229	509050	-	0
Phylum sIG	IS1380	BACTEROIDETES/CHLOROBI GROUP	Flavobacteriaceae bacterium 3519-10	1798180	1798959	+	WP_015806410.1	class I SAM-dependent methyltransferase	1798174	1798968	+	0
Phylum sIG	IS1380	BACTEROIDETES/CHLOROBI GROUP	Flavobacteriaceae bacterium UJ101	1698729	1699514	+	WP_071670910.1	class I SAM-dependent methyltransferase	1698714	1699520	+	0
Phylum sIG	IS1380	BACTEROIDETES/CHLOROBI GROUP	Fluviicola taffensis DSM 16823	745005	745772	+	WP_013685417.1	class I SAM-dependent methyltransferase	744984	745778	+	0
Phylum sIG	IS1380	BACTEROIDETES/CHLOROBI GROUP	Odoribacter splanchnicus	1410956	1411738	-	WP_013611472.1	class I SAM-dependent methyltransferase	1410953	1411750	-	0
Phylum sIG	IS1380	BACTEROIDETES/CHLOROBI GROUP	Odoribacter splanchnicus DSM 20712	1410976	1411758	-	WP_013611472.1	class I SAM-dependent methyltransferase	1410973	1411770	-	0
Phylum sIG	IS1380	BACTEROIDETES/CHLOROBI GROUP	Persicobacter sp. JZB09	1245853	1246632	+	WP_060685434.1	class I SAM-dependent methyltransferase	1245847	1246635	+	0
Phylum sIG	IS1380	DELTA/EPSILON SUBDIVISIONS	Chondromyces crocatus	9564181	9564960	-	WP_050434394.1	class I SAM-dependent methyltransferase	9564178	9564984	-	0
Phylum sIG	IS1380	FIRMICUTES	Lactobacillus casei W56	2800840	2801652	-	WP_012492073.1	class I SAM-dependent methyltransferase	2800831	2801679	-	0
Phylum sIG	IS1380	FIRMICUTES	Lactobacillus paracasei	2787618	2788430	-	WP_003585760.1	class I SAM-dependent methyltransferase	2787609	2788457	-	0
Phylum sIG	IS1380	FIRMICUTES	Lactobacillus paracasei	2603471	2604283	+	WP_016376031.1	class I SAM-dependent methyltransferase	2603444	2604292	+	0
Phylum sIG	IS1380	FIRMICUTES	Lactobacillus paracasei N1115	2599603	2600415	-	WP_016376031.1	class I SAM-dependent methyltransferase	2599594	2600442	-	0
Phylum sIG	IS1380	FIRMICUTES	Lactobacillus paracasei subsp. paracasei JCM 8130	2770735	2771547	-	WP_032781161.1	class I SAM-dependent methyltransferase	2770726	2771574	-	0
Phylum sIG	IS1380	GAMMAPROTEOBACTERIA	Pseudoalteromonas phenolica	1886246	1887010	+	WP_058029825.1	class I SAM-dependent methyltransferase	1886246	1887016	+	0
Phylum sIG	IS1380	GAMMAPROTEOBACTERIA	Shewanella psychrophila	6143590	6144381	-	WP_077755307.1	class I SAM-dependent methyltransferase	6143587	6144381	-	0
Phylum sIG	IS1380	GAMMAPROTEOBACTERIA	Shewanella violacea DSS12	4816723	4817514	-	WP_013053466.1	class I SAM-dependent methyltransferase	4816720	4817514	-	0
Phylum sIG	IS1380	ACTINOBACTERIA	Mycobacterium indicus pranii MTCC 9506	1027292	1028868	+	WP_014711026.1	acyl-CoA dehydrogenase	1029015	1030967	+	1
Phylum sIG	IS1380	ALPHAPROTEOBACTERIA	Azospirillum sp. B510	1439702	1441318	+	WP_042444763.1	acyl-CoA dehydrogenase	1438107	1439264	-	-1
Phylum sIG	IS1380	FIRMICUTES	Sporosarcina sp. P37	45603	46582	-	WP_085431891.1	acyl-CoA dehydrogenase	44073	45311	-	-1
Phylum sIG	IS1380	ACTINOBACTERIA	Kibdelosporangium phytohabitans	9342625	9342942	-	WP_054294402.1	TetR family transcriptional regulator	9342385	9342978	-	0
Phylum sIG	IS1380	FIRMICUTES	Bacillus atrophaeus	1168057	1168410	+	WP_003328851.1	TetR family transcriptional regulator	1168057	1168647	+	0
Phylum sIG	IS1380	FIRMICUTES	Bacillus atrophaeus	1810878	1811231	+	WP_088117192.1	TetR family transcriptional regulator	1810878	1811468	+	0
Phylum sIG	IS1380	FIRMICUTES	Bacillus atrophaeus	1874022	1874375	+	WP_094232049.1	TetR family transcriptional regulator	1874022	1874612	+	0
Phylum sIG	IS1380	FIRMICUTES	Bacillus atrophaeus 1942	1242701	1243054	+	WP_003328851.1	TetR family transcriptional regulator	1242701	1243291	+	0
Phylum sIG	IS1380	FIRMICUTES	Bacillus coagulans 36D1	1093353	1093700	-	WP_029143158.1	TetR family transcriptional regulator	1093116	1093700	-	0
Phylum sIG	IS1380	FIRMICUTES	Bacillus coagulans DSM 1 ATCC 7050	2595067	2595414	+	WP_029143158.1	TetR family transcriptional regulator	2595067	2595651	+	0
Phylum sIG	IS1380	FIRMICUTES	Bacillus gibsonii	546270	546614	+	WP_029317807.1	TetR family transcriptional regulator	546270	546887	+	0
Phylum sIG	IS1380	FIRMICUTES	Bacillus oceanisediminis 2691	3565217	3565798	-	WP_019381197.1	TetR family transcriptional regulator	3565205	3565798	-	0
Phylum sIG	IS1380	FIRMICUTES	Bacillus paralicheniformis	2883354	2883764	-	WP_020452312.1	TetR family transcriptional regulator	2883171	2883764	-	0
Phylum sIG	IS1380	FIRMICUTES	Bacillus sp.	1781881	1782225	+	WP_003231827.1	TetR family transcriptional regulator	1781881	1782498	+	0
Phylum sIG	IS1380	FIRMICUTES	Bacillus sp. FJAT-14266	2509757	2510101	-	WP_029317807.1	TetR family transcriptional regulator	2509484	2510101	-	0
Phylum sIG	IS1380	FIRMICUTES	Bacillus sp. JS	1830980	1831324	+	WP_014664036.1	TetR family transcriptional regulator	1830980	1831597	+	0
Phylum sIG	IS1380	FIRMICUTES	Bacillus sp. LM 4-2	1755667	1756011	+	WP_003231827.1	TetR family transcriptional regulator	1755667	1756284	+	0
Phylum sIG	IS1380	FIRMICUTES	Bacillus sp. MD-5	1633472	1633816	+	WP_040083129.1	TetR family transcriptional regulator	1633472	1634089	+	0
Phylum sIG	IS1380	FIRMICUTES	Bacillus sp. YP1	1528067	1528411	+	WP_021479267.1	TetR family transcriptional regulator	1528067	1528684	+	0
Phylum sIG	IS1380	FIRMICUTES	Bacillus subtilis	1742143	1742487	+	WP_029317807.1	TetR family transcriptional regulator	1742143	1742760	+	0
Phylum sIG	IS1380	FIRMICUTES	Bacillus subtilis	1781665	1782009	+	WP_003231827.1	TetR family transcriptional regulator	1781665	1782282	+	0
Phylum sIG	IS1380	FIRMICUTES	Bacillus subtilis	1775946	1776290	+	WP_015383700.1	TetR family transcriptional regulator	1775946	1776563	+	0
Phylum sIG	IS1380	FIRMICUTES	Bacillus subtilis	2691342	2691686	+	WP_003231827.1	TetR family transcriptional regulator	2691342	2691959	+	0
Phylum sIG	IS1380	FIRMICUTES	Bacillus subtilis	1761521	1761865	+	WP_003231827.1	TetR family transcriptional regulator	1761521	1762138	+	0
Phylum sIG	IS1380	FIRMICUTES	Bacillus subtilis	755104	755400	-	WP_003238404.1	TetR family transcriptional regulator	754783	755400	-	0
Phylum sIG	IS1380	FIRMICUTES	Bacillus subtilis	1735009	1735353	+	WP_029317807.1	TetR family transcriptional regulator	1735009	1735626	+	0
Phylum sIG	IS1380	FIRMICUTES	Bacillus subtilis	1756648	1756992	+	WP_003231827.1	TetR family transcriptional regulator	1756648	1757265	+	0
Phylum sIG	IS1380	FIRMICUTES	Bacillus subtilis	3661271	3661615	+	WP_070548998.1	TetR family transcriptional regulator	3661271	3661888	+	0
Phylum sIG	IS1380	FIRMICUTES	Bacillus subtilis	2847093	2847389	+	WP_014113847.1	TetR family transcriptional regulator	2847093	2847710	+	0
Phylum sIG	IS1380	FIRMICUTES	Bacillus subtilis	1781938	1782282	+	WP_003231827.1	TetR family transcriptional regulator	1781938	1782555	+	0
Phylum sIG	IS1380	FIRMICUTES	Bacillus subtilis	1759290	1759634	+	WP_080529331.1	TetR family transcriptional regulator	1759290	1759907	+	0
Phylum sIG	IS1380	FIRMICUTES	Bacillus subtilis	1700297	1700641	+	WP_003231827.1	TetR family transcriptional regulator	1700297	1700914	+	0
Phylum sIG	IS1380	FIRMICUTES	Bacillus subtilis	1746100	1746444	+	WP_021479267.1	TetR family transcriptional regulator	1746100	1746717	+	0
Phylum sIG	IS1380	FIRMICUTES	Bacillus subtilis	1745860	1746204	+	WP_015383700.1	TetR family transcriptional regulator	1745860	1746477	+	0
Phylum sIG	IS1380	FIRMICUTES	Bacillus subtilis	1799917	1800261	+	WP_003231827.1	TetR family transcriptional regulator	1799917	1800534	+	0
Phylum sIG	IS1380	FIRMICUTES	Bacillus subtilis BEST7003	1763507	1763851	+	WP_003231827.1	TetR family transcriptional regulator	1763507	1764124	+	0
Phylum sIG	IS1380	FIRMICUTES	Bacillus subtilis BSn5	3992398	3992742	+	WP_015715907.1	TetR family transcriptional regulator	3992398	3993015	+	0
Phylum sIG	IS1380	FIRMICUTES	Bacillus subtilis HJ5	1728540	1728884	+	WP_015383700.1	TetR family transcriptional regulator	1728540	1729157	+	0
Phylum sIG	IS1380	FIRMICUTES	Bacillus subtilis KCTC 1028	1781911	1782255	+	WP_003231827.1	TetR family transcriptional regulator	1781911	1782528	+	0
Phylum sIG	IS1380	FIRMICUTES	Bacillus subtilis PY79	1744943	1745287	+	WP_003231827.1	TetR family transcriptional regulator	1744943	1745560	+	0
Phylum sIG	IS1380	FIRMICUTES	Bacillus subtilis QB928	1761404	1761748	+	WP_003231827.1	TetR family transcriptional regulator	1761404	1762021	+	0
Phylum sIG	IS1380	FIRMICUTES	Bacillus subtilis TO-A	1722446	1722790	+	WP_003231827.1	TetR family transcriptional regulator	1722446	1723063	+	0
Phylum sIG	IS1380	FIRMICUTES	Bacillus subtilis XF-1	1781128	1781472	+	WP_015383700.1	TetR family transcriptional regulator	1781128	1781745	+	0
Phylum sIG	IS1380	FIRMICUTES	Bacillus subtilis subsp. globigii	2236019	2236372	-	WP_003328851.1	TetR family transcriptional regulator	2235782	2236372	-	0
Phylum sIG	IS1380	FIRMICUTES	Bacillus subtilis subsp. spizizenii TU-B-10	1885743	1886039	+	WP_014113847.1	TetR family transcriptional regulator	1885743	1886360	+	0
Phylum sIG	IS1380	FIRMICUTES	Bacillus subtilis subsp. spizizenii str. W23	1739291	1739587	+	WP_003221034.1	TetR family transcriptional regulator	1739291	1739908	+	0
Phylum sIG	IS1380	FIRMICUTES	Bacillus subtilis subsp. subtilis	1761397	1761741	+	WP_003231827.1	TetR family transcriptional regulator	1761397	1762014	+	0
Phylum sIG	IS1380	FIRMICUTES	Bacillus subtilis subsp. subtilis	1867242	1867586	-	WP_015383700.1	TetR family transcriptional regulator	1866969	1867586	-	0
Phylum sIG	IS1380	FIRMICUTES	Bacillus subtilis subsp. subtilis	1761126	1761470	+	WP_003231827.1	TetR family transcriptional regulator	1761126	1761743	+	0
Phylum sIG	IS1380	FIRMICUTES	Bacillus subtilis subsp. subtilis	2825592	2825936	-	WP_003231827.1	TetR family transcriptional regulator	2825319	2825936	-	0
Phylum sIG	IS1380	FIRMICUTES	Bacillus subtilis subsp. subtilis	1781350	1781694	+	WP_003231827.1	TetR family transcriptional regulator	1781350	1781967	+	0
Phylum sIG	IS1380	FIRMICUTES	Bacillus subtilis subsp. subtilis	1758400	1758744	+	WP_088325895.1	TetR family transcriptional regulator	1758400	1759017	+	0
Phylum sIG	IS1380	FIRMICUTES	Bacillus subtilis subsp. subtilis 6051-HGW	1781904	1782248	+	WP_003231827.1	TetR family transcriptional regulator	1781904	1782521	+	0
Phylum sIG	IS1380	FIRMICUTES	Bacillus subtilis subsp. subtilis str. 168	1781906	1782250	+	NP_389589.1	TetR family transcriptional regulator	1781906	1782523	+	0
Phylum sIG	IS1380	FIRMICUTES	Bacillus subtilis subsp. subtilis str. 168	1781918	1782262	+	WP_003231827.1	TetR family transcriptional regulator	1781918	1782535	+	0
Phylum sIG	IS1380	FIRMICUTES	Bacillus subtilis subsp. subtilis str. AG1839	1765456	1765800	+	WP_003231827.1	TetR family transcriptional regulator	1765456	1766073	+	0
Phylum sIG	IS1380	FIRMICUTES	Bacillus subtilis subsp. subtilis str. BAB-1	1741172	1741516	+	WP_015383700.1	TetR family transcriptional regulator	1741172	1741789	+	0
Phylum sIG	IS1380	FIRMICUTES	Bacillus subtilis subsp. subtilis str. BSP1	2287675	2288019	-	WP_003231827.1	TetR family transcriptional regulator	2287402	2288019	-	0
Phylum sIG	IS1380	FIRMICUTES	Bacillus subtilis subsp. subtilis str. JH642 substr. AG174	1765456	1765800	+	WP_003231827.1	TetR family transcriptional regulator	1765456	1766073	+	0
Phylum sIG	IS1380	FIRMICUTES	Bacillus subtilis subsp. subtilis str. OH 131.1	1724593	1724937	+	WP_029317807.1	TetR family transcriptional regulator	1724593	1725210	+	0
Phylum sIG	IS1380	FIRMICUTES	Bacillus subtilis subsp. subtilis str. RO-NN-1	1756363	1756707	+	WP_014476848.1	TetR family transcriptional regulator	1756363	1756980	+	0
Phylum sIG	IS1380	FIRMICUTES	Brevibacillus brevis X23	5638273	5638602	-	WP_017251857.1	TetR family transcriptional regulator	5638015	5638602	-	0
Phylum sIG	IS1380	FIRMICUTES	Brevibacillus formosus	4563597	4563770	-	WP_088909445.1	TetR family transcriptional regulator	4563183	4563770	-	0
Phylum sIG	IS1380	FIRMICUTES	Laceyella sp. FBKL4.010	2870265	2870690	-	WP_102993908.1	TetR family transcriptional regulator	2870022	2870690	-	0
Phylum sIG	IS1380	FIRMICUTES	Paenibacillus borealis	2599142	2599726	+	WP_042219228.1	TetR family transcriptional regulator	2599142	2599741	+	0
Phylum sIG	IS1380	FIRMICUTES	Paenibacillus graminis	2614315	2614671	+	WP_025703471.1	TetR family transcriptional regulator	2614315	2614902	+	0
Phylum sIG	IS1380	FIRMICUTES	Paenibacillus ihbetae	4793753	4794136	+	WP_077567692.1	TetR family transcriptional regulator	4793753	4794361	+	0
Phylum sIG	IS1380	FIRMICUTES	Paenibacillus riograndensis SBR5	2922601	2922954	+	WP_046502463.1	TetR family transcriptional regulator	2922601	2923188	+	0
Phylum sIG	IS1380	FIRMICUTES	Paenibacillus sp. FSL P4-0081	2514183	2514473	+	WP_042140940.1	TetR family transcriptional regulator	2514183	2514782	+	0
Phylum sIG	IS1380	FIRMICUTES	Paenibacillus sp. FSL R7-0273	2874216	2874542	+	WP_039878642.1	TetR family transcriptional regulator	2874216	2874803	+	0	IN SILICO	PROMOTERS	N16b	2874232	2874199	-
Phylum sIG	IS1380	FIRMICUTES	Paenibacillus sp. FSL R7-0331	2853655	2853981	+	WP_042182545.1	TetR family transcriptional regulator	2853655	2854242	+	0	IN SILICO	PROMOTERS	N16b	2853671	2853638	-
Phylum sIG	IS1380	FIRMICUTES	Paenibacillus swuensis	2288723	2289304	+	WP_068606119.1	TetR family transcriptional regulator	2288723	2289325	+	0
Phylum sIG	IS1380	FIRMICUTES	Terribacillus aidingensis	119448	119756	+	WP_038557699.1	TetR family transcriptional regulator	119448	120050	+	0
Phylum sIG	IS1380	FIRMICUTES	Virgibacillus necropolis	4277493	4278074	+	WP_089534187.1	TetR family transcriptional regulator	4277493	4278089	+	0
Phylum sIG	IS1380	ACTINOBACTERIA	Kocuria rhizophila	1542799	1543140	+	WP_012397326.1	Na+/H+ antiporter NhaA	1544011	1545864	+	1	IN SILICO	PROMOTERS	N17b	1542804	1542770	-	IN SILICO	PROMOTERS	N18	1543117	1543122	+
Phylum sIG	IS1380	ACTINOBACTERIA	Kocuria rhizophila DC2201	284360	284701	-	WP_012397326.1	Na+/H+ antiporter NhaA	281636	283489	-	-1	IN SILICO	PROMOTERS	N18b	284412	284377	-
Phylum sIG	IS1380	ALPHAPROTEOBACTERIA	Rhizobium etli	618405	618492	-	WP_011423954.1	Na+/H+ antiporter NhaA	615459	616640	-	-1
Phylum sIG	IS1380	ALPHAPROTEOBACTERIA	Dinoroseobacter shibae DFL 12 DSM 16493	113360	113626	-	WP_012187101.1	fatty acid hydroxylase	109817	110656	-	-1
Phylum sIG	IS1380	GAMMAPROTEOBACTERIA	Halomonas sp. KO116	150642	152164	+	WP_035564175.1	fatty acid hydroxylase	149652	150467	-	-1
Phylum sIG	IS1380	ACTINOBACTERIA	Streptomyces hygroscopicus subsp. limoneus	7795573	7797179	-	WP_058084175.1	multicopper oxidase	7793092	7794990	-	-1
Phylum sIG	IS1380	FIRMICUTES	Clostridium pasteurianum BC1	1763919	1764453	+	WP_015614966.1	multicopper oxidase	1761789	1763582	-	-1
Phylum sIG	IS1380	ALPHAPROTEOBACTERIA	Sphingomonas sp. DC-6	2544464	2546062	-	WP_030092839.1	asparagine synthase (glutamine-hydrolyzing)	2546159	2548126	+	1	IN SILICO	PROMOTERS	N17	2546043	2546048	+	IN SILICO	PROMOTERS	N17b	2546041	2546007	-	IN SILICO	PROMOTERS	N18	2546033	2546038	+	IN SILICO	PROMOTERS	N18	2546043	2546048	+
Phylum sIG	IS1380	FIRMICUTES	Tetragenococcus halophilus	772145	773646	+	WP_014124462.1	asparagine synthase (glutamine-hydrolyzing)	770027	771898	-	-1	IN SILICO	PROMOTERS	N18b	772171	772136	-
Phylum sIG	IS1380	FIRMICUTES	Tetragenococcus halophilus NBRC 12172	1068781	1070287	+	WP_014124462.1	asparagine synthase (glutamine-hydrolyzing)	1066663	1068534	-	-1	IN SILICO	PROMOTERS	N18b	1068807	1068772	-
Phylum sIG	IS1380	ALPHAPROTEOBACTERIA	Acetobacter pasteurianus IFO 3283-01	41563	43236	-	WP_012813407.1	recombinase family protein	41074	41559	-	-1
Phylum sIG	IS1380	ALPHAPROTEOBACTERIA	Acetobacter pasteurianus IFO 3283-01-42C	41563	43236	-	WP_012813407.1	recombinase family protein	41074	41559	-	-1
Phylum sIG	IS1380	ALPHAPROTEOBACTERIA	Acetobacter pasteurianus IFO 3283-03	41563	43236	-	WP_012813407.1	recombinase family protein	41074	41559	-	-1
Phylum sIG	IS1380	ALPHAPROTEOBACTERIA	Acetobacter pasteurianus IFO 3283-07	41563	43236	-	WP_012813407.1	recombinase family protein	41074	41559	-	-1
Phylum sIG	IS1380	ALPHAPROTEOBACTERIA	Acetobacter pasteurianus IFO 3283-12	41563	43236	-	WP_012813407.1	recombinase family protein	41074	41559	-	-1
Phylum sIG	IS1380	ALPHAPROTEOBACTERIA	Acetobacter pasteurianus IFO 3283-22	41563	43236	-	WP_012813407.1	recombinase family protein	41074	41559	-	-1
Phylum sIG	IS1380	ALPHAPROTEOBACTERIA	Acetobacter pasteurianus IFO 3283-26	41563	43236	-	WP_012813407.1	recombinase family protein	41074	41559	-	-1
Phylum sIG	IS1380	ALPHAPROTEOBACTERIA	Acetobacter pasteurianus IFO 3283-32	41563	43236	-	WP_012813407.1	recombinase family protein	41074	41559	-	-1
Phylum sIG	IS1380	ALPHAPROTEOBACTERIA	Acetobacter pasteurianus subsp. pasteurianus	35045	36714	+	WP_012813407.1	recombinase family protein	36723	37208	+	1
Phylum sIG	IS1380	GAMMAPROTEOBACTERIA	Marinobacter hydrocarbonoclasticus VT8	725607	727288	-	WP_011600734.1	recombinase family protein	724926	725486	-	-1	IN SILICO	PROMOTERS	N17b	727242	727208	-	IN SILICO	PROMOTERS	N18b	727243	727208	-
Phylum sIG	IS1380	FIRMICUTES	Lactobacillus coryniformis subsp. torquens DSM 20004 KCTC 3535	796853	798356	+	WP_056980418.1	ferredoxin--nitrite reductase	800519	802132	+	1
Phylum sIG	IS1380	NITROSPIRA	Leptospirillum sp. Group II 'CF-1'	1198382	1200140	-	WP_014961136.1	ferredoxin--nitrite reductase	1200271	1201914	+	1
Phylum sIG	IS1380	FIRMICUTES	Bacillus coagulans	415327	415886	+	WP_026683809.1	hypothetical protein	415365	415724	+	0	IN SILICO	PROMOTERS	N16b	415807	415774	-	IN SILICO	PROMOTERS	N16b	415829	415796	-
Phylum sIG	IS1380	FIRMICUTES	Limnochorda pilosa	504029	505324	-	WP_068133798.1	hypothetical protein	504014	505360	-	0
Phylum sIG	IS1380	GAMMAPROTEOBACTERIA	Methylomonas methanica MC09	4745571	4746751	-	WP_049794730.1	hypothetical protein	4746095	4746532	-	0
Phylum sIG	IS1380	ALPHAPROTEOBACTERIA	Sphingopyxis macrogoltabida	2724695	2726365	+	WP_054588490.1	copper resistance system multicopper oxidase	2722880	2724688	-	-1	IN SILICO	PROMOTERS	N16	2724702	2724707	+	IN SILICO	PROMOTERS	N16b	2724764	2724731	-	IN SILICO	PROMOTERS	N16b	2724767	2724734	-	IN SILICO	PROMOTERS	N17	2724755	2724760	+	IN SILICO	PROMOTERS	N17	2724759	2724764	+	IN SILICO	PROMOTERS	N17	2726206	2726211	+	IN SILICO
Phylum sIG	IS1380	GAMMAPROTEOBACTERIA	Halomonas sp. KO116	203513	205170	-	WP_035561674.1	copper resistance system multicopper oxidase	200393	202255	-	-1
Phylum sIG	IS1380	BETAPROTEOBACTERIA	Candidatus Symbiobacter mobilis CR	1818440	1819280	-	WP_022773761.1	DNA polymerase I	1819435	1822386	+	1	IN SILICO	PROMOTERS	N16	1819213	1819218	+	IN SILICO	PROMOTERS	N17	1819213	1819218	+	IN SILICO	PROMOTERS	N17b	1819216	1819182	-
Phylum sIG	IS1380	DEFERRIBACTERES	Flexistipes sinusarabici DSM 4947	467872	469492	-	WP_013885642.1	DNA polymerase I	470175	472556	+	1
Phylum sIG	IS1380	CYANOBACTERIA/MELAINABACTERIA GROUP	Microcystis aeruginosa NIES-2481	3650520	3652281	+	WP_066030116.1	heavy metal translocating P-type ATPase	3647548	3649458	-	-1	IN SILICO	PROMOTERS	N18b	3650553	3650518	-
Phylum sIG	IS1380	CYANOBACTERIA/MELAINABACTERIA GROUP	Microcystis aeruginosa NIES-2549	3649584	3651345	+	WP_046663079.1	heavy metal translocating P-type ATPase	3646612	3648522	-	-1	IN SILICO	PROMOTERS	N18b	3649617	3649582	-
Phylum sIG	IS1380	CYANOBACTERIA/MELAINABACTERIA GROUP	Microcystis aeruginosa NIES-843	4723051	4724714	-	WP_012267551.1	heavy metal translocating P-type ATPase	4719847	4722177	-	-1	IN SILICO	PROMOTERS	N18	4724710	4724715	+
Phylum sIG	IS1380	FIRMICUTES	Lactobacillus coryniformis subsp. coryniformis KCTC 3167 DSM 20001	172207	173710	+	WP_003678095.1	heavy metal translocating P-type ATPase	169857	171755	-	-1
Phylum sIG	IS1380	BETAPROTEOBACTERIA	Comamonas testosteroni P19	723839	725460	-	WP_057091675.1	bifunctional phosphopantothenoylcysteine decarboxylase/phosphopantothenate--cysteine ligase CoaBC	726506	727732	+	1
Phylum sIG	IS1380	GAMMAPROTEOBACTERIA	Pseudomonas alcaliphila JAB1	5100574	5102323	+	WP_075750718.1	bifunctional phosphopantothenoylcysteine decarboxylase/phosphopantothenate--cysteine ligase CoaBC	5102595	5103803	+	1
Phylum sIG	IS1380	GAMMAPROTEOBACTERIA	Pseudomonas pseudoalcaligenes	4360976	4362725	+	WP_039965395.1	bifunctional phosphopantothenoylcysteine decarboxylase/phosphopantothenate--cysteine ligase CoaBC	4362997	4364205	+	1
Phylum sIG	IS1380	GAMMAPROTEOBACTERIA	Pseudomonas pseudoalcaligenes CECT 5344	4350332	4352081	+	WP_039965395.1	bifunctional phosphopantothenoylcysteine decarboxylase/phosphopantothenate--cysteine ligase CoaBC	4352353	4353561	+	1
Phylum sIG	IS1380	ACIDITHIOBACILLIA	Acidithiobacillus ferrivorans SS3	1169598	1171096	-	WP_041648664.1	hypothetical protein	1171184	1171657	+	1
Phylum sIG	IS1380	CYANOBACTERIA/MELAINABACTERIA GROUP	Microcystis aeruginosa NIES-843	3102718	3104803	+	WP_012266305.1	hypothetical protein	3105087	3105656	+	1	IN SILICO	PROMOTERS	N16b	3104812	3104779	-	IN SILICO	PROMOTERS	N17	3102903	3102908	+	IN SILICO	PROMOTERS	N18	3102975	3102980	+
Phylum sIG	IS1380	FIRMICUTES	Novibacillus thermophilus	3194136	3195684	-	WP_077720818.1	hypothetical protein	3192367	3193851	-	-1	IN SILICO	PROMOTERS	N16	3195446	3195451	+	IN SILICO	PROMOTERS	N17	3195447	3195452	+	IN SILICO	PROMOTERS	N17	3195544	3195549	+	IN SILICO	PROMOTERS	N17b	3194700	3194666	-	IN SILICO	PROMOTERS	N17b	3195111	3195077	-	IN SILICO	PROMOTERS	N18b	3194788	3194753	-	IN SILICO
Phylum sIG	IS1380	ACTINOBACTERIA	Brevibacterium linens	438448	440160	+	WP_064485749.1	DNA cytosine methyltransferase	436975	438096	-	-1	IN SILICO	PROMOTERS	N17b	438539	438505	-
Phylum sIG	IS1380	ALPHAPROTEOBACTERIA	Sphingobium herbicidovorans	207677	209322	-	WP_062793022.1	DNA cytosine methyltransferase	206527	207513	-	-1
Phylum sIG	IS1380	ALPHAPROTEOBACTERIA	Azospirillum sp. B510	615771	617389	-	WP_086935330.1	peptide chain release factor 2	618588	619655	+	1
Phylum sIG	IS1380	CYANOBACTERIA/MELAINABACTERIA GROUP	Crinalium epipsammum PCC 9333	3841865	3843668	+	WP_071881127.1	peptide chain release factor 2	3844317	3845393	+	1
Phylum sIG	IS1380	ACIDITHIOBACILLIA	Acidithiobacillus ferrivorans SS3	2310560	2311630	-	WP_014029683.1	group II intron reverse transcriptase/maturase	2310449	2311774	-	0
Phylum sIG	IS1380	ACTINOBACTERIA	Arthrobacter sp. PAMC 25486	594560	596064	-	WP_038468424.1	group II intron reverse transcriptase/maturase	592384	593847	-	-1
Phylum sIG	IS1380	ACTINOBACTERIA	Plantactinospora sp. KBS50	1909210	1910550	-	WP_095567668.1	group II intron reverse transcriptase/maturase	1911243	1912454	+	1
Phylum sIG	IS1380	ACTINOBACTERIA	Plantactinospora sp. KBS50	5935308	5935805	-	WP_095567668.1	group II intron reverse transcriptase/maturase	5933563	5934774	-	-1
Phylum sIG	IS1380	ACTINOBACTERIA	Streptomyces avermitilis MA-4680 NBRC 14893	264632	266287	-	WP_010981662.1	group II intron reverse transcriptase/maturase	264551	266317	-	0
Phylum sIG	IS1380	ACTINOBACTERIA	Streptomyces malaysiensis	2988329	2990321	+	WP_099013589.1	group II intron reverse transcriptase/maturase	2988439	2990226	+	0
Phylum sIG	IS1380	ACTINOBACTERIA	Streptomyces malaysiensis	3716778	3717887	-	WP_099013839.1	group II intron reverse transcriptase/maturase	3716607	3718079	-	0	IN SILICO	PROMOTERS	NULL	3716832	3716860	+
Phylum sIG	IS1380	ACTINOBACTERIA	Streptomyces malaysiensis	7936484	7938323	-	WP_099016979.1	group II intron reverse transcriptase/maturase	7936549	7938258	-	0
Phylum sIG	IS1380	ALPHAPROTEOBACTERIA	Orientia tsutsugamushi str. Boryong	1108465	1109377	+	WP_080571853.1	group II intron reverse transcriptase/maturase	1108284	1109450	+	0
Phylum sIG	IS1380	ALPHAPROTEOBACTERIA	Orientia tsutsugamushi str. Boryong	1108465	1109377	+	WP_080571854.1	group II intron reverse transcriptase/maturase	1113360	1114526	+	1
Phylum sIG	IS1380	ALPHAPROTEOBACTERIA	Orientia tsutsugamushi str. Boryong	463579	464461	-	WP_050897503.1	group II intron reverse transcriptase/maturase	463506	464642	-	0
Phylum sIG	IS1380	ALPHAPROTEOBACTERIA	Orientia tsutsugamushi str. Boryong	508678	509590	-	WP_080571808.1	group II intron reverse transcriptase/maturase	508605	509771	-	0
Phylum sIG	IS1380	ALPHAPROTEOBACTERIA	Orientia tsutsugamushi str. Boryong	537279	538191	-	WP_080571808.1	group II intron reverse transcriptase/maturase	537206	538372	-	0
Phylum sIG	IS1380	ALPHAPROTEOBACTERIA	Orientia tsutsugamushi str. Boryong	587292	588174	+	WP_050897503.1	group II intron reverse transcriptase/maturase	587111	588247	+	0
Phylum sIG	IS1380	ALPHAPROTEOBACTERIA	Rhizobium tropici CIAT 899	100989	102414	+	WP_004111509.1	group II intron reverse transcriptase/maturase	101084	102412	+	0
Phylum sIG	IS1380	ALPHAPROTEOBACTERIA	Wolbachia endosymbiont of Drosophila simulans wNo	241984	243078	-	WP_015587817.1	group II intron reverse transcriptase/maturase	239537	241330	-	-1
Phylum sIG	IS1380	ALPHAPROTEOBACTERIA	Wolbachia endosymbiont of Drosophila simulans wNo	241984	243078	-	WP_015587818.1	group II intron reverse transcriptase/maturase	241888	243135	-	0
Phylum sIG	IS1380	ALPHAPROTEOBACTERIA	Wolbachia endosymbiont of Drosophila simulans wNo	758604	760305	+	WP_015588021.1	group II intron reverse transcriptase/maturase	758699	760246	+	0
Phylum sIG	IS1380	ALPHAPROTEOBACTERIA	Wolbachia endosymbiont of Drosophila simulans wNo	810010	811711	-	WP_015588021.1	group II intron reverse transcriptase/maturase	810069	811616	-	0
Phylum sIG	IS1380	ALPHAPROTEOBACTERIA	Wolbachia endosymbiont of Drosophila simulans wNo	980716	982417	-	WP_015588021.1	group II intron reverse transcriptase/maturase	980775	982322	-	0
Phylum sIG	IS1380	BACTEROIDETES/CHLOROBI GROUP	Bacteroides caecimuris	1333483	1334976	+	WP_065540306.1	group II intron reverse transcriptase/maturase	1333432	1335096	+	0
Phylum sIG	IS1380	BACTEROIDETES/CHLOROBI GROUP	Bacteroides vulgatus ATCC 8482	2745990	2747492	+	WP_004316241.1	group II intron reverse transcriptase/maturase	2745951	2747606	+	0
Phylum sIG	IS1380	BACTEROIDETES/CHLOROBI GROUP	Barnesiella viscericola DSM 18177	2856773	2857708	-	WP_007567572.1	group II intron reverse transcriptase/maturase	2856470	2857765	-	0
Phylum sIG	IS1380	BACTEROIDETES/CHLOROBI GROUP	Petrimonas mucosa	689745	691116	+	WP_071138094.1	group II intron reverse transcriptase/maturase	691473	692705	+	1
Phylum sIG	IS1380	BACTEROIDETES/CHLOROBI GROUP	Prevotella enoeca	2481749	2483582	-	WP_025066705.1	group II intron reverse transcriptase/maturase	2481823	2483493	-	0
Phylum sIG	IS1380	BACTEROIDETES/CHLOROBI GROUP	Prosthecochloris sp. CIB 2401	1437845	1438155	-	WP_083188168.1	group II intron reverse transcriptase/maturase	1436755	1437465	-	-1
Phylum sIG	IS1380	BETAPROTEOBACTERIA	Burkholderia cenocepacia	58287	59499	-	WP_062884058.1	group II intron reverse transcriptase/maturase	58199	59557	-	0
Phylum sIG	IS1380	BETAPROTEOBACTERIA	Burkholderia latens	2377905	2379410	-	WP_069241983.1	group II intron reverse transcriptase/maturase	2377743	2379455	-	0
Phylum sIG	IS1380	BETAPROTEOBACTERIA	Burkholderia sp. CCGE1001	257909	259577	-	WP_062826994.1	group II intron reverse transcriptase/maturase	257995	259494	-	0
Phylum sIG	IS1380	BETAPROTEOBACTERIA	Burkholderia sp. CCGE1003	2941710	2943209	-	WP_013340040.1	group II intron reverse transcriptase/maturase	2941560	2943260	-	0
Phylum sIG	IS1380	BETAPROTEOBACTERIA	Burkholderia sp. MSMB0266	3517688	3519877	-	WP_059582608.1	group II intron reverse transcriptase/maturase	3517729	3519252	-	0	IN SILICO	PROMOTERS	N18b	3519870	3519835	-
Phylum sIG	IS1380	BETAPROTEOBACTERIA	Burkholderia sp. OLGA172	3806988	3808487	+	WP_063497173.1	group II intron reverse transcriptase/maturase	3806937	3808637	+	0
Phylum sIG	IS1380	BETAPROTEOBACTERIA	Burkholderia sp. PAMC 26561	86587	87715	-	WP_082771669.1	group II intron reverse transcriptase/maturase	86469	88292	-	0
Phylum sIG	IS1380	BETAPROTEOBACTERIA	Collimonas pratensis	3747213	3748824	+	WP_061942182.1	group II intron reverse transcriptase/maturase	3747302	3748759	+	0
Phylum sIG	IS1380	BETAPROTEOBACTERIA	Collimonas pratensis	3747213	3748824	+	WP_061942184.1	group II intron reverse transcriptase/maturase	3748919	3749590	+	1
Phylum sIG	IS1380	BETAPROTEOBACTERIA	Cupriavidus metallidurans CH34	3135708	3137219	+	WP_011517436.1	group II intron reverse transcriptase/maturase	3135681	3137381	+	0
Phylum sIG	IS1380	BETAPROTEOBACTERIA	Cupriavidus sp. USMAA2-4	1264109	1265626	+	WP_071037300.1	group II intron reverse transcriptase/maturase	1264088	1265788	+	0
Phylum sIG	IS1380	BETAPROTEOBACTERIA	Cupriavidus sp. USMAA2-4	3322780	3324297	+	WP_071037934.1	group II intron reverse transcriptase/maturase	3322759	3324474	+	0
Phylum sIG	IS1380	BETAPROTEOBACTERIA	Cupriavidus sp. USMAHM13	3752109	3753626	-	WP_071015158.1	group II intron reverse transcriptase/maturase	3751932	3753647	-	0
Phylum sIG	IS1380	BETAPROTEOBACTERIA	Herminiimonas arsenicoxydans	1003169	1004698	+	WP_011870517.1	group II intron reverse transcriptase/maturase	1003154	1004857	+	0
Phylum sIG	IS1380	BETAPROTEOBACTERIA	Janthinobacterium sp. LM6	6131349	6132848	+	WP_077408795.1	group II intron reverse transcriptase/maturase	6131304	6133007	+	0
Phylum sIG	IS1380	BETAPROTEOBACTERIA	Paraburkholderia caribensis	2242106	2243614	+	WP_060600702.1	group II intron reverse transcriptase/maturase	2242064	2243764	+	0
Phylum sIG	IS1380	BETAPROTEOBACTERIA	Paraburkholderia caribensis	1092253	1093758	+	WP_062915167.1	group II intron reverse transcriptase/maturase	1092208	1093908	+	0
Phylum sIG	IS1380	BETAPROTEOBACTERIA	Paraburkholderia fungorum	2196300	2197799	+	WP_046567686.1	group II intron reverse transcriptase/maturase	2196249	2197949	+	0
Phylum sIG	IS1380	BETAPROTEOBACTERIA	Paraburkholderia hospita	3580068	3581156	-	WP_090839012.1	group II intron reverse transcriptase/maturase	3579954	3581258	-	0
Phylum sIG	IS1380	BETAPROTEOBACTERIA	Paraburkholderia hospita	481934	483436	+	WP_090835997.1	group II intron reverse transcriptase/maturase	481886	483586	+	0
Phylum sIG	IS1380	BETAPROTEOBACTERIA	Polaromonas sp. JS666	4879400	4880893	-	WP_011485471.1	group II intron reverse transcriptase/maturase	4879178	4880935	-	0
Phylum sIG	IS1380	BETAPROTEOBACTERIA	Polaromonas sp. JS666	4897035	4898650	-	WP_011485487.1	group II intron reverse transcriptase/maturase	4896911	4898668	-	0
Phylum sIG	IS1380	BETAPROTEOBACTERIA	Rhodoferax saidenbachensis	3558221	3559747	+	WP_029708520.1	group II intron reverse transcriptase/maturase	3558188	3559942	+	0	IN SILICO	PROMOTERS	N16	3559083	3559088	+
Phylum sIG	IS1380	CYANOBACTERIA/MELAINABACTERIA GROUP	Anabaena sp. WA102	3766708	3768424	-	WP_053539824.1	group II intron reverse transcriptase/maturase	3766737	3768311	-	0
Phylum sIG	IS1380	CYANOBACTERIA/MELAINABACTERIA GROUP	Anabaena sp. WA102	5259107	5260823	-	WP_053540341.1	group II intron reverse transcriptase/maturase	5259136	5260710	-	0
Phylum sIG	IS1380	CYANOBACTERIA/MELAINABACTERIA GROUP	Anabaena sp. WA102	608201	609854	-	WP_053537830.1	group II intron reverse transcriptase/maturase	608230	609741	-	0
Phylum sIG	IS1380	CYANOBACTERIA/MELAINABACTERIA GROUP	Calothrix sp. NIES-4101	6901	7309	-	WP_096613539.1	group II intron reverse transcriptase/maturase	3459	5270	-	-1
Phylum sIG	IS1380	CYANOBACTERIA/MELAINABACTERIA GROUP	Chondrocystis sp. NIES-4102	23426	24949	+	WP_096723977.1	group II intron reverse transcriptase/maturase	23396	25060	+	0
Phylum sIG	IS1380	CYANOBACTERIA/MELAINABACTERIA GROUP	Crinalium epipsammum PCC 9333	698003	698872	+	WP_015201683.1	group II intron reverse transcriptase/maturase	698003	699046	+	0
Phylum sIG	IS1380	CYANOBACTERIA/MELAINABACTERIA GROUP	Cyanothece sp. PCC 7822	24396	25709	+	WP_013320185.1	group II intron reverse transcriptase/maturase	24330	25919	+	0
Phylum sIG	IS1380	CYANOBACTERIA/MELAINABACTERIA GROUP	Cyanothece sp. PCC 7822	3117395	3119017	-	WP_013322871.1	group II intron reverse transcriptase/maturase	3117185	3119080	-	0
Phylum sIG	IS1380	CYANOBACTERIA/MELAINABACTERIA GROUP	Cyanothece sp. PCC 8801	3059339	3061199	+	WP_041229610.1	group II intron reverse transcriptase/maturase	3062142	3063905	+	1
Phylum sIG	IS1380	CYANOBACTERIA/MELAINABACTERIA GROUP	Cyanothece sp. PCC 8802	3356764	3358347	-	WP_015784624.1	group II intron reverse transcriptase/maturase	3356578	3358368	-	0
Phylum sIG	IS1380	CYANOBACTERIA/MELAINABACTERIA GROUP	Dactylococcopsis salina PCC 8305	1022536	1024333	+	WP_015228747.1	group II intron reverse transcriptase/maturase	1025020	1026804	+	1
Phylum sIG	IS1380	CYANOBACTERIA/MELAINABACTERIA GROUP	Dactylococcopsis salina PCC 8305	1049804	1051503	-	WP_015228773.1	group II intron reverse transcriptase/maturase	1049668	1051590	-	0
Phylum sIG	IS1380	CYANOBACTERIA/MELAINABACTERIA GROUP	Dactylococcopsis salina PCC 8305	1234244	1235872	+	WP_015228929.1	group II intron reverse transcriptase/maturase	1234157	1236091	+	0
Phylum sIG	IS1380	CYANOBACTERIA/MELAINABACTERIA GROUP	Dactylococcopsis salina PCC 8305	1553482	1555279	-	WP_015229219.1	group II intron reverse transcriptase/maturase	1551013	1552797	-	-1
Phylum sIG	IS1380	CYANOBACTERIA/MELAINABACTERIA GROUP	Dactylococcopsis salina PCC 8305	1683155	1684756	-	WP_015229338.1	group II intron reverse transcriptase/maturase	1682951	1684852	-	0
Phylum sIG	IS1380	CYANOBACTERIA/MELAINABACTERIA GROUP	Dactylococcopsis salina PCC 8305	3172500	3174199	+	WP_015230606.1	group II intron reverse transcriptase/maturase	3172413	3174314	+	0
Phylum sIG	IS1380	CYANOBACTERIA/MELAINABACTERIA GROUP	Microcoleus sp. PCC 7113	897362	898993	-	WP_015180853.1	group II intron reverse transcriptase/maturase	897281	899077	-	0
Phylum sIG	IS1380	CYANOBACTERIA/MELAINABACTERIA GROUP	Microcystis aeruginosa NIES-2481	4287328	4288938	+	WP_052734211.1	group II intron reverse transcriptase/maturase	4287301	4289061	+	0
Phylum sIG	IS1380	CYANOBACTERIA/MELAINABACTERIA GROUP	Microcystis aeruginosa NIES-2549	4288535	4290145	+	WP_052734211.1	group II intron reverse transcriptase/maturase	4288508	4290268	+	0
Phylum sIG	IS1380	CYANOBACTERIA/MELAINABACTERIA GROUP	Microcystis aeruginosa NIES-843	3031870	3032746	-	WP_012266243.1	group II intron reverse transcriptase/maturase	3029730	3030806	-	-1	IN SILICO	PROMOTERS	N18	3032742	3032747	+
Phylum sIG	IS1380	CYANOBACTERIA/MELAINABACTERIA GROUP	Microcystis aeruginosa NIES-843	3031870	3032746	-	WP_012266245.1	group II intron reverse transcriptase/maturase	3031956	3032711	-	0	IN SILICO	PROMOTERS	N18	3032742	3032747	+
Phylum sIG	IS1380	CYANOBACTERIA/MELAINABACTERIA GROUP	Microcystis aeruginosa NIES-843	4469011	4470621	-	WP_050766313.1	group II intron reverse transcriptase/maturase	4468888	4470648	-	0
Phylum sIG	IS1380	CYANOBACTERIA/MELAINABACTERIA GROUP	Moorea producens PAL-8-15-08-1	1289431	1291261	-	WP_070391404.1	group II intron reverse transcriptase/maturase	1289481	1291199	-	0
Phylum sIG	IS1380	CYANOBACTERIA/MELAINABACTERIA GROUP	Moorea producens PAL-8-15-08-1	5565145	5566972	+	WP_070391047.1	group II intron reverse transcriptase/maturase	5565213	5566952	+	0
Phylum sIG	IS1380	CYANOBACTERIA/MELAINABACTERIA GROUP	Moorea producens PAL-8-15-08-1	7134889	7136722	-	WP_070390745.1	group II intron reverse transcriptase/maturase	7134900	7136660	-	0
Phylum sIG	IS1380	CYANOBACTERIA/MELAINABACTERIA GROUP	Moorea producens PAL-8-15-08-1	740048	741875	-	WP_070391047.1	group II intron reverse transcriptase/maturase	740068	741807	-	0
Phylum sIG	IS1380	CYANOBACTERIA/MELAINABACTERIA GROUP	Oscillatoria nigro-viridis PCC 7112	215244	216993	+	WP_041623931.1	group II intron reverse transcriptase/maturase	217146	218723	+	1
Phylum sIG	IS1380	CYANOBACTERIA/MELAINABACTERIA GROUP	Thermosynechococcus elongatus BP-1	1149515	1151059	+	NP_681909.1	group II intron reverse transcriptase/maturase	1149586	1150407	+	0
Phylum sIG	IS1380	CYANOBACTERIA/MELAINABACTERIA GROUP	Trichodesmium erythraeum IMS101	5587721	5589322	+	WP_011613032.1	group II intron reverse transcriptase/maturase	5590250	5590597	+	1
Phylum sIG	IS1380	CYANOBACTERIA/MELAINABACTERIA GROUP	Trichodesmium erythraeum IMS101	676005	677588	-	WP_011610282.1	group II intron reverse transcriptase/maturase	675849	677618	-	0
Phylum sIG	IS1380	CYANOBACTERIA/MELAINABACTERIA GROUP	Trichodesmium erythraeum IMS101	7378897	7380663	-	WP_011614065.1	group II intron reverse transcriptase/maturase	7378708	7380708	-	0
Phylum sIG	IS1380	CYANOBACTERIA/MELAINABACTERIA GROUP	Trichodesmium erythraeum IMS101	747735	749401	-	WP_011610321.1	group II intron reverse transcriptase/maturase	748560	749348	-	0
Phylum sIG	IS1380	FIRMICUTES	Bacillus cereus AH187	22120	23103	-	WP_002019929.1	group II intron reverse transcriptase/maturase	21235	23133	-	0
Phylum sIG	IS1380	FIRMICUTES	Bacillus cereus ATCC 10987	84963	85946	+	WP_002019929.1	group II intron reverse transcriptase/maturase	84933	86831	+	0
Phylum sIG	IS1380	FIRMICUTES	Bacillus cereus D17	138129	139112	-	WP_002019929.1	group II intron reverse transcriptase/maturase	137244	139142	-	0
Phylum sIG	IS1380	FIRMICUTES	Bacillus cereus NC7401	77398	78381	-	WP_002019929.1	group II intron reverse transcriptase/maturase	76513	78411	-	0
Phylum sIG	IS1380	FIRMICUTES	Bacillus megaterium	102096	103821	+	WP_078082358.1	group II intron reverse transcriptase/maturase	102149	103798	+	0
Phylum sIG	IS1380	FIRMICUTES	Bacillus megaterium NBRC 15308 ATCC 14581	65532	67061	-	WP_034655913.1	group II intron reverse transcriptase/maturase	65457	67106	-	0
Phylum sIG	IS1380	FIRMICUTES	Bacillus thuringiensis	149885	151000	+	WP_079246553.1	group II intron reverse transcriptase/maturase	149864	151660	+	0
Phylum sIG	IS1380	FIRMICUTES	Clostridium formicaceticum	2909593	2910757	+	WP_070968781.1	group II intron reverse transcriptase/maturase	2911305	2912615	+	1	IN SILICO	PROMOTERS	N18b	2909654	2909619	-
Phylum sIG	IS1380	FIRMICUTES	Clostridium formicaceticum	2909593	2910757	+	WP_081561985.1	group II intron reverse transcriptase/maturase	2909703	2910716	+	0	IN SILICO	PROMOTERS	N18b	2909654	2909619	-
Phylum sIG	IS1380	FIRMICUTES	Clostridium formicaceticum	3761618	3763031	-	WP_070971101.1	group II intron reverse transcriptase/maturase	3761659	3762969	-	0
Phylum sIG	IS1380	FIRMICUTES	Clostridium formicaceticum	1715418	1716582	+	WP_070968781.1	group II intron reverse transcriptase/maturase	1717130	1718440	+	1	IN SILICO	PROMOTERS	N18b	1715479	1715444	-
Phylum sIG	IS1380	FIRMICUTES	Clostridium formicaceticum	1715418	1716582	+	WP_081561985.1	group II intron reverse transcriptase/maturase	1715528	1716541	+	0	IN SILICO	PROMOTERS	N18b	1715479	1715444	-
Phylum sIG	IS1380	FIRMICUTES	Clostridium formicaceticum	2567485	2568898	-	WP_081562077.1	group II intron reverse transcriptase/maturase	2567526	2568836	-	0
Phylum sIG	IS1380	FIRMICUTES	Clostridium pasteurianum BC1	4843491	4844525	-	WP_015617720.1	group II intron reverse transcriptase/maturase	4843338	4844582	-	0
Phylum sIG	IS1380	FIRMICUTES	Kyrpidia sp. EA-1	2300869	2301727	-	WP_100668257.1	group II intron reverse transcriptase/maturase	2299243	2300427	-	-1
Phylum sIG	IS1380	FIRMICUTES	Kyrpidia sp. EA-1	2300869	2301727	-	WP_100668259.1	group II intron reverse transcriptase/maturase	2300937	2301629	-	0
Phylum sIG	IS1380	FIRMICUTES	Lachnoclostridium sp. YL32	917027	918634	-	WP_065547580.1	group II intron reverse transcriptase/maturase	916972	918642	-	0
Phylum sIG	IS1380	GAMMAPROTEOBACTERIA	Azotobacter vinelandii CA	2030949	2031239	+	WP_012700652.1	group II intron reverse transcriptase/maturase	2030625	2031302	+	0
Phylum sIG	IS1380	GAMMAPROTEOBACTERIA	Azotobacter vinelandii CA	2030949	2031239	+	WP_081434879.1	group II intron reverse transcriptase/maturase	2031299	2031706	+	1
Phylum sIG	IS1380	GAMMAPROTEOBACTERIA	Azotobacter vinelandii CA	2457665	2459122	+	WP_012701037.1	group II intron reverse transcriptase/maturase	2457665	2459182	+	0
Phylum sIG	IS1380	GAMMAPROTEOBACTERIA	Azotobacter vinelandii CA6	2030937	2031227	+	WP_012700652.1	group II intron reverse transcriptase/maturase	2030613	2031290	+	0
Phylum sIG	IS1380	GAMMAPROTEOBACTERIA	Azotobacter vinelandii CA6	2030937	2031227	+	WP_081434879.1	group II intron reverse transcriptase/maturase	2031287	2031694	+	1
Phylum sIG	IS1380	GAMMAPROTEOBACTERIA	Azotobacter vinelandii CA6	2457653	2459110	+	WP_012701037.1	group II intron reverse transcriptase/maturase	2457653	2459170	+	0
Phylum sIG	IS1380	GAMMAPROTEOBACTERIA	Azotobacter vinelandii DJ	2030924	2031214	+	WP_012700652.1	group II intron reverse transcriptase/maturase	2030600	2031277	+	0
Phylum sIG	IS1380	GAMMAPROTEOBACTERIA	Azotobacter vinelandii DJ	2030924	2031214	+	WP_081434879.1	group II intron reverse transcriptase/maturase	2031274	2031681	+	1
Phylum sIG	IS1380	GAMMAPROTEOBACTERIA	Azotobacter vinelandii DJ	2457641	2459098	+	WP_012701037.1	group II intron reverse transcriptase/maturase	2457641	2459158	+	0
Phylum sIG	IS1380	GAMMAPROTEOBACTERIA	Escherichia coli	163576	164561	-	WP_073691216.1	group II intron reverse transcriptase/maturase	163488	164666	-	0
Phylum sIG	IS1380	GAMMAPROTEOBACTERIA	Escherichia coli	93667	95160	+	WP_000138832.1	group II intron reverse transcriptase/maturase	93616	95170	+	0
Phylum sIG	IS1380	GAMMAPROTEOBACTERIA	Escherichia coli	29461	30954	+	WP_000138832.1	group II intron reverse transcriptase/maturase	29410	31134	+	0
Phylum sIG	IS1380	GAMMAPROTEOBACTERIA	Escherichia coli	30190	31683	+	WP_000138832.1	group II intron reverse transcriptase/maturase	30139	31863	+	0
Phylum sIG	IS1380	GAMMAPROTEOBACTERIA	Escherichia coli	36337	37830	-	WP_000138832.1	group II intron reverse transcriptase/maturase	36157	37881	-	0
Phylum sIG	IS1380	GAMMAPROTEOBACTERIA	Escherichia coli	4042	5535	-	WP_001385964.1	group II intron reverse transcriptase/maturase	3862	5586	-	0
Phylum sIG	IS1380	GAMMAPROTEOBACTERIA	Escherichia coli	7777	9270	+	WP_000138832.1	group II intron reverse transcriptase/maturase	7726	9450	+	0
Phylum sIG	IS1380	GAMMAPROTEOBACTERIA	Escherichia coli	119843	121358	-	WP_100190671.1	group II intron reverse transcriptase/maturase	119494	121395	-	0
Phylum sIG	IS1380	GAMMAPROTEOBACTERIA	Escherichia coli	27122	28832	-	WP_100190671.1	group II intron reverse transcriptase/maturase	30551	32452	+	1
Phylum sIG	IS1380	GAMMAPROTEOBACTERIA	Escherichia coli	30588	32103	+	WP_012372796.1	group II intron reverse transcriptase/maturase	27064	28731	-	-1
Phylum sIG	IS1380	GAMMAPROTEOBACTERIA	Escherichia coli	30588	32103	+	WP_100190671.1	group II intron reverse transcriptase/maturase	30551	32452	+	0
Phylum sIG	IS1380	GAMMAPROTEOBACTERIA	Escherichia coli O157:H7	36335	37828	+	WP_000138832.1	group II intron reverse transcriptase/maturase	36284	38008	+	0
Phylum sIG	IS1380	GAMMAPROTEOBACTERIA	Escherichia coli O157:H7	56511	58004	+	WP_000138832.1	group II intron reverse transcriptase/maturase	56460	58184	+	0
Phylum sIG	IS1380	GAMMAPROTEOBACTERIA	Escherichia coli O157:H7	56502	57995	+	WP_000138832.1	group II intron reverse transcriptase/maturase	56451	58175	+	0
Phylum sIG	IS1380	GAMMAPROTEOBACTERIA	Escherichia coli O157:H7 str. EDL933	58899	60392	+	WP_000138832.1	group II intron reverse transcriptase/maturase	58848	60572	+	0
Phylum sIG	IS1380	GAMMAPROTEOBACTERIA	Escherichia coli Xuzhou21	36326	37819	+	WP_000138832.1	group II intron reverse transcriptase/maturase	36275	37999	+	0
Phylum sIG	IS1380	GAMMAPROTEOBACTERIA	Legionella pneumophila	1186566	1188053	-	WP_010946816.1	group II intron reverse transcriptase/maturase	1186560	1188062	-	0
Phylum sIG	IS1380	GAMMAPROTEOBACTERIA	Legionella pneumophila	1183640	1185127	-	WP_010946816.1	group II intron reverse transcriptase/maturase	1183634	1185136	-	0
Phylum sIG	IS1380	GAMMAPROTEOBACTERIA	Legionella pneumophila	1178598	1180085	-	WP_010946816.1	group II intron reverse transcriptase/maturase	1178592	1180094	-	0
Phylum sIG	IS1380	GAMMAPROTEOBACTERIA	Legionella pneumophila	1224457	1225944	-	WP_010946816.1	group II intron reverse transcriptase/maturase	1224451	1225953	-	0
Phylum sIG	IS1380	GAMMAPROTEOBACTERIA	Legionella pneumophila	1186567	1188054	-	WP_010946816.1	group II intron reverse transcriptase/maturase	1186561	1188063	-	0
Phylum sIG	IS1380	GAMMAPROTEOBACTERIA	Legionella pneumophila	1224457	1225944	-	WP_010946816.1	group II intron reverse transcriptase/maturase	1224451	1225953	-	0
Phylum sIG	IS1380	GAMMAPROTEOBACTERIA	Legionella pneumophila	1186565	1188052	-	WP_010946816.1	group II intron reverse transcriptase/maturase	1186559	1188061	-	0
Phylum sIG	IS1380	GAMMAPROTEOBACTERIA	Legionella pneumophila	1224457	1225944	-	WP_010946816.1	group II intron reverse transcriptase/maturase	1224451	1225953	-	0
Phylum sIG	IS1380	GAMMAPROTEOBACTERIA	Legionella pneumophila	1197258	1198745	-	WP_010946816.1	group II intron reverse transcriptase/maturase	1197252	1198754	-	0
Phylum sIG	IS1380	GAMMAPROTEOBACTERIA	Legionella pneumophila	1185346	1186833	-	WP_010946816.1	group II intron reverse transcriptase/maturase	1185340	1186842	-	0
Phylum sIG	IS1380	GAMMAPROTEOBACTERIA	Legionella pneumophila	1219896	1221383	-	WP_010946816.1	group II intron reverse transcriptase/maturase	1219890	1221392	-	0
Phylum sIG	IS1380	GAMMAPROTEOBACTERIA	Legionella pneumophila	1177438	1178925	-	WP_010946816.1	group II intron reverse transcriptase/maturase	1177432	1178934	-	0
Phylum sIG	IS1380	GAMMAPROTEOBACTERIA	Legionella pneumophila	1186500	1187987	-	WP_010946816.1	group II intron reverse transcriptase/maturase	1186494	1187996	-	0
Phylum sIG	IS1380	GAMMAPROTEOBACTERIA	Legionella pneumophila	1185347	1186834	-	WP_010946816.1	group II intron reverse transcriptase/maturase	1185341	1186843	-	0
Phylum sIG	IS1380	GAMMAPROTEOBACTERIA	Legionella pneumophila	1184864	1186351	-	WP_010946816.1	group II intron reverse transcriptase/maturase	1184858	1186360	-	0
Phylum sIG	IS1380	GAMMAPROTEOBACTERIA	Legionella pneumophila	1188066	1189553	-	WP_010946816.1	group II intron reverse transcriptase/maturase	1188060	1189562	-	0
Phylum sIG	IS1380	GAMMAPROTEOBACTERIA	Legionella pneumophila	2637619	2638992	-	WP_013101382.1	group II intron reverse transcriptase/maturase	2637508	2639067	-	0
Phylum sIG	IS1380	GAMMAPROTEOBACTERIA	Legionella pneumophila	2637619	2638992	-	WP_027224028.1	group II intron reverse transcriptase/maturase	2640302	2641789	+	1
Phylum sIG	IS1380	GAMMAPROTEOBACTERIA	Legionella pneumophila	2640195	2641783	+	WP_013101382.1	group II intron reverse transcriptase/maturase	2637508	2639067	-	-1
Phylum sIG	IS1380	GAMMAPROTEOBACTERIA	Legionella pneumophila	1192422	1193909	-	WP_010946816.1	group II intron reverse transcriptase/maturase	1192416	1193918	-	0
Phylum sIG	IS1380	GAMMAPROTEOBACTERIA	Legionella pneumophila	1183344	1184831	-	WP_010946816.1	group II intron reverse transcriptase/maturase	1183338	1184840	-	0
Phylum sIG	IS1380	GAMMAPROTEOBACTERIA	Legionella pneumophila	1188713	1190200	-	WP_010946816.1	group II intron reverse transcriptase/maturase	1188707	1190209	-	0
Phylum sIG	IS1380	GAMMAPROTEOBACTERIA	Legionella pneumophila	1181529	1183016	-	WP_010946816.1	group II intron reverse transcriptase/maturase	1181523	1183025	-	0
Phylum sIG	IS1380	GAMMAPROTEOBACTERIA	Legionella pneumophila	1188147	1189634	-	WP_010946816.1	group II intron reverse transcriptase/maturase	1188141	1189643	-	0
Phylum sIG	IS1380	GAMMAPROTEOBACTERIA	Legionella pneumophila	1186451	1187938	-	WP_010946816.1	group II intron reverse transcriptase/maturase	1186445	1187947	-	0
Phylum sIG	IS1380	GAMMAPROTEOBACTERIA	Legionella pneumophila	1187885	1189372	-	WP_010946816.1	group II intron reverse transcriptase/maturase	1187879	1189381	-	0
Phylum sIG	IS1380	GAMMAPROTEOBACTERIA	Legionella pneumophila	1184273	1185760	-	WP_010946816.1	group II intron reverse transcriptase/maturase	1184267	1185769	-	0
Phylum sIG	IS1380	GAMMAPROTEOBACTERIA	Legionella pneumophila	1192457	1193944	-	WP_010946816.1	group II intron reverse transcriptase/maturase	1192451	1193953	-	0
Phylum sIG	IS1380	GAMMAPROTEOBACTERIA	Legionella pneumophila	1222048	1223535	-	WP_010946816.1	group II intron reverse transcriptase/maturase	1222042	1223544	-	0
Phylum sIG	IS1380	GAMMAPROTEOBACTERIA	Legionella pneumophila	1190742	1192229	-	WP_010946816.1	group II intron reverse transcriptase/maturase	1190736	1192238	-	0
Phylum sIG	IS1380	GAMMAPROTEOBACTERIA	Legionella pneumophila	1102534	1104021	-	WP_010946816.1	group II intron reverse transcriptase/maturase	1102528	1104030	-	0
Phylum sIG	IS1380	GAMMAPROTEOBACTERIA	Legionella pneumophila	1190840	1192327	-	WP_010946816.1	group II intron reverse transcriptase/maturase	1190834	1192336	-	0
Phylum sIG	IS1380	GAMMAPROTEOBACTERIA	Legionella pneumophila	2917857	2918969	-	WP_014843139.1	group II intron reverse transcriptase/maturase	2917779	2919023	-	0
Phylum sIG	IS1380	GAMMAPROTEOBACTERIA	Legionella pneumophila subsp. pneumophila ATCC 43290	1137799	1139286	-	WP_010946816.1	group II intron reverse transcriptase/maturase	1137793	1139295	-	0
Phylum sIG	IS1380	GAMMAPROTEOBACTERIA	Legionella pneumophila subsp. pneumophila str. Philadelphia 1	1176208	1177695	-	YP_095114.1	group II intron reverse transcriptase/maturase	1176202	1177704	-	0
Phylum sIG	IS1380	GAMMAPROTEOBACTERIA	Photobacterium gaetbulicola Gung47	1320490	1321878	-	WP_044621947.1	group II intron reverse transcriptase/maturase	1320451	1321923	-	0
Phylum sIG	IS1380	GAMMAPROTEOBACTERIA	Pseudomonas aeruginosa	670905	672425	-	WP_043091292.1	group II intron reverse transcriptase/maturase	670719	672431	-	0
Phylum sIG	IS1380	GAMMAPROTEOBACTERIA	Pseudomonas aeruginosa	3061108	3062628	+	WP_059309732.1	group II intron reverse transcriptase/maturase	3061102	3062802	+	0
Phylum sIG	IS1380	GAMMAPROTEOBACTERIA	Pseudomonas aeruginosa	707799	709319	-	WP_003109031.1	group II intron reverse transcriptase/maturase	707613	709325	-	0
Phylum sIG	IS1380	GAMMAPROTEOBACTERIA	Pseudomonas aeruginosa	4259737	4261257	-	WP_003109031.1	group II intron reverse transcriptase/maturase	4259551	4261263	-	0
Phylum sIG	IS1380	GAMMAPROTEOBACTERIA	Pseudomonas aeruginosa	662606	664126	-	WP_031634768.1	group II intron reverse transcriptase/maturase	662420	664132	-	0
Phylum sIG	IS1380	GAMMAPROTEOBACTERIA	Pseudomonas aeruginosa	653524	655044	-	WP_031687873.1	group II intron reverse transcriptase/maturase	653338	655050	-	0
Phylum sIG	IS1380	GAMMAPROTEOBACTERIA	Pseudomonas aeruginosa	656158	657678	-	WP_003109031.1	group II intron reverse transcriptase/maturase	655972	657684	-	0
Phylum sIG	IS1380	GAMMAPROTEOBACTERIA	Pseudomonas aeruginosa	4466567	4468087	-	WP_031687873.1	group II intron reverse transcriptase/maturase	4466381	4468093	-	0
Phylum sIG	IS1380	GAMMAPROTEOBACTERIA	Pseudomonas aeruginosa	5494599	5496071	-	WP_025297298.1	group II intron reverse transcriptase/maturase	5494404	5496125	-	0
Phylum sIG	IS1380	GAMMAPROTEOBACTERIA	Pseudomonas aeruginosa	740440	741960	-	WP_031687873.1	group II intron reverse transcriptase/maturase	740254	741966	-	0
Phylum sIG	IS1380	GAMMAPROTEOBACTERIA	Pseudomonas aeruginosa	2739500	2741020	-	WP_003109031.1	group II intron reverse transcriptase/maturase	2739314	2741026	-	0
Phylum sIG	IS1380	GAMMAPROTEOBACTERIA	Pseudomonas aeruginosa	2068504	2069976	-	WP_025297298.1	group II intron reverse transcriptase/maturase	2068309	2070030	-	0
Phylum sIG	IS1380	GAMMAPROTEOBACTERIA	Pseudomonas aeruginosa	6638968	6640488	+	WP_031687873.1	group II intron reverse transcriptase/maturase	6638962	6640674	+	0
Phylum sIG	IS1380	GAMMAPROTEOBACTERIA	Pseudomonas aeruginosa	3353576	3355096	-	WP_003109031.1	group II intron reverse transcriptase/maturase	3353390	3355102	-	0
Phylum sIG	IS1380	GAMMAPROTEOBACTERIA	Pseudomonas aeruginosa	730508	732028	-	WP_033961955.1	group II intron reverse transcriptase/maturase	730322	732034	-	0
Phylum sIG	IS1380	GAMMAPROTEOBACTERIA	Pseudomonas aeruginosa	683283	684803	-	WP_031634768.1	group II intron reverse transcriptase/maturase	683097	684809	-	0
Phylum sIG	IS1380	GAMMAPROTEOBACTERIA	Pseudomonas aeruginosa	683283	684803	-	WP_031634768.1	group II intron reverse transcriptase/maturase	683097	684809	-	0
Phylum sIG	IS1380	GAMMAPROTEOBACTERIA	Pseudomonas aeruginosa	667040	668560	-	WP_023435438.1	group II intron reverse transcriptase/maturase	666854	668566	-	0
Phylum sIG	IS1380	GAMMAPROTEOBACTERIA	Pseudomonas alkylphenolica	5452912	5454432	+	WP_033863259.1	group II intron reverse transcriptase/maturase	5452906	5454612	+	0
Phylum sIG	IS1380	GAMMAPROTEOBACTERIA	Pseudomonas chlororaphis	5303452	5304927	+	WP_038636839.1	group II intron reverse transcriptase/maturase	5303398	5305107	+	0
Phylum sIG	IS1380	GAMMAPROTEOBACTERIA	Pseudomonas fluorescens	1431130	1432635	-	WP_023093520.1	group II intron reverse transcriptase/maturase	1430953	1432656	-	0
Phylum sIG	IS1380	GAMMAPROTEOBACTERIA	Pseudomonas fluorescens NCIMB 11764	2810787	2812292	+	WP_017337003.1	group II intron reverse transcriptase/maturase	2810766	2812463	+	0
Phylum sIG	IS1380	GAMMAPROTEOBACTERIA	Pseudomonas frederiksbergensis	171006	172484	-	WP_071556021.1	group II intron reverse transcriptase/maturase	170859	172520	-	0
Phylum sIG	IS1380	GAMMAPROTEOBACTERIA	Pseudomonas pseudoalcaligenes	1045819	1046917	+	WP_042920460.1	group II intron reverse transcriptase/maturase	1047527	1048948	+	1
Phylum sIG	IS1380	GAMMAPROTEOBACTERIA	Pseudomonas pseudoalcaligenes	1045819	1046917	+	WP_045107731.1	group II intron reverse transcriptase/maturase	1045701	1047026	+	0
Phylum sIG	IS1380	GAMMAPROTEOBACTERIA	Pseudomonas pseudoalcaligenes	1731202	1731805	-	WP_082065082.1	group II intron reverse transcriptase/maturase	1733178	1733810	+	1
Phylum sIG	IS1380	GAMMAPROTEOBACTERIA	Pseudomonas pseudoalcaligenes CECT 5344	1723740	1724343	-	WP_082065082.1	group II intron reverse transcriptase/maturase	1725716	1726348	+	1
Phylum sIG	IS1380	GAMMAPROTEOBACTERIA	Pseudomonas pseudoalcaligenes KF707 NBRC 110670	259588	261159	+	WP_003455680.1	group II intron reverse transcriptase/maturase	259588	261321	+	0
Phylum sIG	IS1380	GAMMAPROTEOBACTERIA	Pseudomonas putida	3796027	3797086	-	WP_020415617.1	group II intron reverse transcriptase/maturase	3795897	3797246	-	0
Phylum sIG	IS1380	GAMMAPROTEOBACTERIA	Pseudomonas putida	6409490	6410690	-	WP_042914397.1	group II intron reverse transcriptase/maturase	6409360	6410781	-	0
Phylum sIG	IS1380	GAMMAPROTEOBACTERIA	Pseudomonas putida W619	400966	402438	-	WP_012312325.1	group II intron reverse transcriptase/maturase	400786	402492	-	0
Phylum sIG	IS1380	GAMMAPROTEOBACTERIA	Pseudomonas sp. ATCC 13867	555234	556754	-	WP_015475269.1	group II intron reverse transcriptase/maturase	555048	556760	-	0
Phylum sIG	IS1380	GAMMAPROTEOBACTERIA	Pseudomonas sp. JY-Q	903351	904929	+	WP_035834956.1	group II intron reverse transcriptase/maturase	903374	904879	+	0
Phylum sIG	IS1380	GAMMAPROTEOBACTERIA	Pseudomonas stutzeri A1501	1272474	1274097	-	WP_011911882.1	group II intron reverse transcriptase/maturase	1272524	1274029	-	0
Phylum sIG	IS1380	GAMMAPROTEOBACTERIA	Shewanella baltica OS117	2241185	2242376	+	WP_011846610.1	group II intron reverse transcriptase/maturase	2241181	2242527	+	0
Phylum sIG	IS1380	GAMMAPROTEOBACTERIA	Shewanella baltica OS155	2138204	2139395	+	WP_011846610.1	group II intron reverse transcriptase/maturase	2138200	2139546	+	0
Phylum sIG	IS1380	GAMMAPROTEOBACTERIA	Shewanella baltica OS195	2971825	2973409	-	WP_012196724.1	group II intron reverse transcriptase/maturase	2971884	2973356	-	0
Phylum sIG	IS1380	GAMMAPROTEOBACTERIA	Shewanella baltica OS678	2921292	2922876	-	WP_012196724.1	group II intron reverse transcriptase/maturase	2921351	2922823	-	0
Phylum sIG	IS1380	GAMMAPROTEOBACTERIA	Sulfurifustis variabilis	3733572	3735008	+	WP_096462550.1	group II intron reverse transcriptase/maturase	3733527	3735170	+	0
Phylum sIG	IS1380	GAMMAPROTEOBACTERIA	Vibrio anguillarum	2971564	2973145	+	WP_040122743.1	group II intron reverse transcriptase/maturase	2971623	2973095	+	0
Phylum sIG	IS1380	GAMMAPROTEOBACTERIA	Vibrio anguillarum	1149679	1150453	+	WP_096036225.1	group II intron reverse transcriptase/maturase	1150875	1152347	+	1
Phylum sIG	IS1380	GAMMAPROTEOBACTERIA	Vibrio anguillarum	1731088	1733381	+	WP_096036791.1	group II intron reverse transcriptase/maturase	1731141	1732613	+	0
Phylum sIG	IS1380	GAMMAPROTEOBACTERIA	Vibrio campbellii ATCC BAA-1116	85255	86830	+	WP_021018383.1	group II intron reverse transcriptase/maturase	85308	86780	+	0
Phylum sIG	IS1380	GAMMAPROTEOBACTERIA	Vibrio campbellii ATCC BAA-1116	1857828	1858567	+	WP_012127634.1	group II intron reverse transcriptase/maturase	1857911	1858504	+	0
Phylum sIG	IS1380	GAMMAPROTEOBACTERIA	Vibrio campbellii ATCC BAA-1116	1615344	1616053	+	WP_041853608.1	group II intron reverse transcriptase/maturase	1615397	1615963	+	0
Phylum sIG	IS1380	GAMMAPROTEOBACTERIA	Vibrio campbellii ATCC BAA-1116	1918773	1920348	+	WP_048814461.1	group II intron reverse transcriptase/maturase	1918826	1920298	+	0
Phylum sIG	IS1380	GAMMAPROTEOBACTERIA	Vibrio campbellii ATCC BAA-1116	1975957	1977532	+	WP_012128517.1	group II intron reverse transcriptase/maturase	1976010	1977482	+	0
Phylum sIG	IS1380	GAMMAPROTEOBACTERIA	Vibrio campbellii ATCC BAA-1116	1622426	1624001	+	WP_021017686.1	group II intron reverse transcriptase/maturase	1622479	1623951	+	0
Phylum sIG	IS1380	GAMMAPROTEOBACTERIA	Vibrio campbellii ATCC BAA-1116	868429	869182	-	WP_012127634.1	group II intron reverse transcriptase/maturase	868506	869099	-	0
Phylum sIG	IS1380	GAMMAPROTEOBACTERIA	Vibrio campbellii ATCC BAA-1116	102224	103799	-	WP_012128517.1	group II intron reverse transcriptase/maturase	102274	103746	-	0
Phylum sIG	IS1380	GAMMAPROTEOBACTERIA	Vibrio campbellii ATCC BAA-1116	463679	464393	-	WP_012129895.1	group II intron reverse transcriptase/maturase	463774	464382	-	0
Phylum sIG	IS1380	GAMMAPROTEOBACTERIA	Vibrio campbellii ATCC BAA-1116	84694	86269	+	WP_021018383.1	group II intron reverse transcriptase/maturase	84747	86219	+	0
Phylum sIG	IS1380	GAMMAPROTEOBACTERIA	Vibrio natriegens	1087688	1089067	-	WP_065299340.1	group II intron reverse transcriptase/maturase	1085705	1087336	-	-1
Phylum sIG	IS1380	GAMMAPROTEOBACTERIA	Vibrio natriegens	1087688	1089067	-	WP_065300429.1	group II intron reverse transcriptase/maturase	1087640	1089112	-	0
Phylum sIG	IS1380	METHANOMADA GROUP	Methanobrevibacter millerae	544940	546575	-	WP_058738564.1	group II intron reverse transcriptase/maturase	545035	546528	-	0
Phylum sIG	IS1380	PLANCTOMYCETES	Candidatus Kuenenia stuttgartiensis	56803	57411	+	WP_099323530.1	group II intron reverse transcriptase/maturase	58017	58913	+	1
Phylum sIG	IS1380	STENOSARCHAEA GROUP	Methanolobus psychrophilus R15	2558038	2559552	+	WP_015054576.1	group II intron reverse transcriptase/maturase	2557972	2559687	+	0
Phylum sIG	IS1380	STENOSARCHAEA GROUP	Methanosarcina mazei WWM610	2448402	2449796	-	WP_048052999.1	group II intron reverse transcriptase/maturase	2448312	2449811	-	0
Phylum sIG	IS1380	STENOSARCHAEA GROUP	Methanosarcina siciliae C2J	1109753	1111316	+	WP_048185671.1	group II intron reverse transcriptase/maturase	1109776	1111254	+	0
Phylum sIG	IS1380	STENOSARCHAEA GROUP	Methanosarcina siciliae C2J	2767200	2768315	-	WP_082093009.1	group II intron reverse transcriptase/maturase	2767107	2768339	-	0
Phylum sIG	IS1380	STENOSARCHAEA GROUP	Methanosarcina siciliae T4/M	2337562	2338443	-	WP_082088946.1	group II intron reverse transcriptase/maturase	2337490	2338704	-	0
Phylum sIG	IS1380	STENOSARCHAEA GROUP	Methanosarcina siciliae T4/M	514382	515749	+	WP_048174449.1	group II intron reverse transcriptase/maturase	514307	515785	+	0
Phylum sIG	IS1380	STENOSARCHAEA GROUP	Methanosarcina sp. Kolksee	2031432	2032892	-	WP_082091229.1	group II intron reverse transcriptase/maturase	2031252	2033045	-	0
Phylum sIG	IS1380	STENOSARCHAEA GROUP	Methanosarcina sp. MTP4	3719977	3721152	-	WP_082090661.1	group II intron reverse transcriptase/maturase	3719863	3721179	-	0
Phylum sIG	IS1380	STENOSARCHAEA GROUP	Methanosarcina vacuolata Z-761	2079893	2081353	-	WP_084626224.1	group II intron reverse transcriptase/maturase	2079713	2081506	-	0
Phylum sIG	IS1380	ALPHAPROTEOBACTERIA	Xanthobacter autotrophicus Py2	2528310	2530078	-	WP_012114294.1	MFS transporter	2531614	2532936	+	1	IN SILICO	PROMOTERS	N16	2530027	2530032	+	IN SILICO	PROMOTERS	N16	2530033	2530038	+	IN SILICO	PROMOTERS	N16	2530036	2530041	+	IN SILICO	PROMOTERS	N16b	2530023	2529990	-	IN SILICO	PROMOTERS	N16b	2530042	2530009	-	IN SILICO	PROMOTERS	N16b	2530056	2530023	-	IN SILICO
Phylum sIG	IS1380	FIRMICUTES	Bacillus coagulans	415327	415886	+	WP_014095657.1	MFS transporter	417546	418964	+	1	IN SILICO	PROMOTERS	N16b	415807	415774	-	IN SILICO	PROMOTERS	N16b	415829	415796	-
Phylum sIG	IS1380	NITROSPIRA	Leptospirillum sp. Group II 'CF-1'	520061	521819	-	WP_042225502.1	MFS transporter	518595	519857	-	-1
Phylum sIG	IS1380	BACTEROIDETES/CHLOROBI GROUP	Petrimonas mucosa	1838494	1839943	+	WP_071136855.1	hypothetical protein	1838538	1839866	+	0
Phylum sIG	IS1380	BACTEROIDETES/CHLOROBI GROUP	Petrimonas mucosa	2002823	2004272	+	WP_071136955.1	hypothetical protein	2002867	2004195	+	0
Phylum sIG	IS1380	BACTEROIDETES/CHLOROBI GROUP	Petrimonas mucosa	3352752	3354201	+	WP_071137831.1	hypothetical protein	3352796	3354124	+	0
Phylum sIG	IS1380	BACTEROIDETES/CHLOROBI GROUP	Petrimonas mucosa	689745	691116	+	WP_083373158.1	hypothetical protein	689828	691027	+	0
Phylum sIG	IS1380	BACTEROIDETES/CHLOROBI GROUP	Petrimonas mucosa	988683	990165	-	WP_071136286.1	hypothetical protein	988754	990082	-	0
Phylum sIG	IS1380	BACTEROIDETES/CHLOROBI GROUP	Salegentibacter sp. T436	1024285	1025719	-	WP_083634132.1	hypothetical protein	1024359	1025687	-	0	IN SILICO	PROMOTERS	N17	1025471	1025476	+
Phylum sIG	IS1380	CALDITRICHAE	Caldithrix abyssi DSM 13497	3671392	3671932	-	WP_081474974.1	hypothetical protein	3671484	3671846	-	0
Phylum sIG	IS1380	CALDITRICHAE	Caldithrix abyssi DSM 13497	3673057	3674185	-	WP_081474974.1	hypothetical protein	3671484	3671846	-	-1	IN SILICO	PROMOTERS	N17	3674087	3674092	+
Phylum sIG	IS1380	GAMMAPROTEOBACTERIA	Citrobacter freundii	228720	229406	+	WP_069219806.1	hypothetical protein	229004	229406	+	0
Phylum sIG	IS1380	GAMMAPROTEOBACTERIA	Escherichia coli	37479	38195	-	WP_087758002.1	hypothetical protein	37686	38102	-	0
Phylum sIG	IS1380	GAMMAPROTEOBACTERIA	Klebsiella pneumoniae	4871704	4872906	+	WP_077269513.1	hypothetical protein	4873876	4874226	+	1	IN SILICO	PROMOTERS	N16	4871746	4871751	+	IN SILICO	PROMOTERS	N16	4871868	4871873	+	IN SILICO	PROMOTERS	N16b	4871744	4871711	-	IN SILICO	PROMOTERS	N16b	4871920	4871887	-	IN SILICO	PROMOTERS	N17	4871830	4871835	+	IN SILICO	PROMOTERS	N17	4871885	4871890	+	IN SILICO
Phylum sIG	IS1380	GAMMAPROTEOBACTERIA	Klebsiella pneumoniae	4873791	4874433	+	WP_077269513.1	hypothetical protein	4873876	4874226	+	0	IN SILICO	PROMOTERS	N16	4874292	4874297	+	IN SILICO	PROMOTERS	N16	4874330	4874335	+	IN SILICO	PROMOTERS	N16b	4874376	4874343	-	IN SILICO	PROMOTERS	N17	4874235	4874240	+	IN SILICO	PROMOTERS	N17	4874247	4874252	+	IN SILICO	PROMOTERS	N17	4874359	4874364	+	IN SILICO
Phylum sIG	IS1380	GAMMAPROTEOBACTERIA	Klebsiella pneumoniae subsp. pneumoniae	304310	305178	+	WP_077257464.1	hypothetical protein	304600	304971	+	0
Phylum sIG	IS1380	GAMMAPROTEOBACTERIA	Salmonella enterica subsp. enterica serovar Newport	85159	87526	-	WP_077906271.1	hypothetical protein	86943	87221	+	0
Phylum sIG	IS1380	GAMMAPROTEOBACTERIA	Salmonella enterica subsp. enterica serovar Newport str. CVM N1543	847	3214	-	WP_077906271.1	hypothetical protein	1152	1430	-	0
Phylum sIG	IS1380	GAMMAPROTEOBACTERIA	Salmonella enterica subsp. enterica serovar Newport str. SL254	69981	72348	-	WP_077906271.1	hypothetical protein	70286	70564	-	0
Phylum sIG	IS1595	BACTEROIDETES/CHLOROBI GROUP	Chryseobacterium piperi	2192938	2194030	+	WP_034688362.1	nitronate monooxygenase	2191771	2192832	-	-1
Phylum sIG	IS1595	FIRMICUTES	Bacillus gibsonii	1383937	1384356	-	WP_029727169.1	nitronate monooxygenase	1385171	1386214	+	1
Phylum sIG	IS1595	FIRMICUTES	Bacillus licheniformis	2606129	2606548	-	WP_014480370.1	nitronate monooxygenase	2607361	2608404	+	1
Phylum sIG	IS1595	FIRMICUTES	Bacillus sp.	2753708	2754127	-	WP_003229861.1	nitronate monooxygenase	2754926	2755969	+	1
Phylum sIG	IS1595	FIRMICUTES	Bacillus sp. FJAT-14266	1671994	1672413	+	WP_029727169.1	nitronate monooxygenase	1670135	1671178	-	-1
Phylum sIG	IS1595	FIRMICUTES	Bacillus sp. LM 4-2	2575554	2575973	-	WP_019712534.1	nitronate monooxygenase	2576787	2577830	+	1
Phylum sIG	IS1595	FIRMICUTES	Bacillus sp. YP1	2341359	2341778	-	WP_019712534.1	nitronate monooxygenase	2342594	2343637	+	1
Phylum sIG	IS1595	FIRMICUTES	Bacillus subtilis	2590595	2591014	-	WP_029727169.1	nitronate monooxygenase	2591829	2592872	+	1
Phylum sIG	IS1595	FIRMICUTES	Bacillus subtilis	2735460	2735879	-	WP_003229861.1	nitronate monooxygenase	2736678	2737721	+	1
Phylum sIG	IS1595	FIRMICUTES	Bacillus subtilis	2536813	2537232	-	WP_047182933.1	nitronate monooxygenase	2538049	2539092	+	1
Phylum sIG	IS1595	FIRMICUTES	Bacillus subtilis	3510737	3511156	-	WP_003229861.1	nitronate monooxygenase	3511954	3512997	+	1
Phylum sIG	IS1595	FIRMICUTES	Bacillus subtilis	2715303	2715722	-	WP_003229861.1	nitronate monooxygenase	2716521	2717564	+	1
Phylum sIG	IS1595	FIRMICUTES	Bacillus subtilis	2608392	2608811	-	WP_014480370.1	nitronate monooxygenase	2609624	2610667	+	1
Phylum sIG	IS1595	FIRMICUTES	Bacillus subtilis	2733089	2733508	-	WP_029727169.1	nitronate monooxygenase	2734324	2735367	+	1
Phylum sIG	IS1595	FIRMICUTES	Bacillus subtilis	2682365	2682799	-	WP_015714372.1	nitronate monooxygenase	2683597	2684640	+	1
Phylum sIG	IS1595	FIRMICUTES	Bacillus subtilis	427983	428402	-	WP_070547571.1	nitronate monooxygenase	429217	430260	+	1
Phylum sIG	IS1595	FIRMICUTES	Bacillus subtilis	3894763	3895182	+	WP_014480370.1	nitronate monooxygenase	3892904	3893947	-	-1
Phylum sIG	IS1595	FIRMICUTES	Bacillus subtilis	1772360	1772779	-	WP_014480370.1	nitronate monooxygenase	1773595	1774638	+	1
Phylum sIG	IS1595	FIRMICUTES	Bacillus subtilis	2735715	2736134	-	WP_003229861.1	nitronate monooxygenase	2736933	2737976	+	1
Phylum sIG	IS1595	FIRMICUTES	Bacillus subtilis	2586410	2586829	-	WP_076458182.1	nitronate monooxygenase	2587645	2588688	+	1
Phylum sIG	IS1595	FIRMICUTES	Bacillus subtilis	567206	567625	-	WP_014480370.1	nitronate monooxygenase	568441	569484	+	1
Phylum sIG	IS1595	FIRMICUTES	Bacillus subtilis	2506731	2507150	-	WP_086344117.1	nitronate monooxygenase	2507949	2508992	+	1
Phylum sIG	IS1595	FIRMICUTES	Bacillus subtilis	2559452	2559871	-	WP_019712534.1	nitronate monooxygenase	2560687	2561730	+	1
Phylum sIG	IS1595	FIRMICUTES	Bacillus subtilis	2518771	2519190	-	WP_015483478.1	nitronate monooxygenase	2520007	2521050	+	1
Phylum sIG	IS1595	FIRMICUTES	Bacillus subtilis	681500	681919	-	WP_014480370.1	nitronate monooxygenase	682732	683775	+	1
Phylum sIG	IS1595	FIRMICUTES	Bacillus subtilis	2555968	2556402	-	WP_015714372.1	nitronate monooxygenase	2557200	2558243	+	1
Phylum sIG	IS1595	FIRMICUTES	Bacillus subtilis	2753706	2754125	-	WP_003229861.1	nitronate monooxygenase	2754924	2755967	+	1
Phylum sIG	IS1595	FIRMICUTES	Bacillus subtilis BEST7003	2567488	2567907	-	WP_003229861.1	nitronate monooxygenase	2568706	2569749	+	1
Phylum sIG	IS1595	FIRMICUTES	Bacillus subtilis BSn5	719514	719948	-	WP_015714372.1	nitronate monooxygenase	720746	721789	+	1
[truncated: 32,129 more rows]
[truncated: 341 more columns]

## Sheet: Table S22
Table S22. IS containing regulatory motifs in ←IS→ shapes class-to-genus sIG.
sIG category	ISFamily	Phylum	Organism name	IS location on the genome - Start	IS location on the genome - End	IS orientation	Gene ID	Gene function	Gene location on the genome - Start	Gene location on the genome - End	Gene orientation	Relative pos	Overlapping regulator information (all other columns in this format : Detection type, regulator type, name, start pos, end pos, orientation)
Class-to-genus	IS110	FIRMICUTES	Brevibacillus brevis X23	1737232	1738781	+	WP_017250945.1	hypothetical protein	1739047	1739598	+	1	IN SILICO	PROMOTERS	NULL	1737268	1737296	+	IN SILICO	PROMOTERS	NULL	1737951	1737979	-
Class-to-genus	IS110	FIRMICUTES	Solibacillus sp. R5-41	1457989	1459438	+	WP_099423211.1	hypothetical protein	1456787	1457365	-	-1
Class-to-genus	IS110	FIRMICUTES	Geobacillus kaustophilus HTA426	176407	177879	-	WP_015373743.1	hypothetical protein	174906	176000	-	-1
Class-to-genus	IS110	FIRMICUTES	Geobacillus sp. GHH01	176426	177658	-	WP_015373743.1	hypothetical protein	174925	176019	-	-1
Class-to-genus	IS110	ALPHAPROTEOBACTERIA	Sinorhizobium fredii CCBAU 83666	544885	545016	-	WP_034859708.1	hypothetical protein	545743	546228	+	1
Class-to-genus	IS110	ALPHAPROTEOBACTERIA	Sinorhizobium sp. CCBAU 05631	166762	166893	+	WP_034859708.1	hypothetical protein	165550	166035	-	-1
Class-to-genus	IS110	BETAPROTEOBACTERIA	Acidovorax avenae subsp. avenae ATCC 19860	2936350	2937410	-	WP_013595009.1	LysR family transcriptional regulator	2935313	2936200	-	-1	IN SILICO	PROMOTERS	N18b	2937373	2937338	-
Class-to-genus	IS110	BETAPROTEOBACTERIA	Acidovorax citrulli	334956	336028	-	WP_011795702.1	LysR family transcriptional regulator	333931	334818	-	-1	IN SILICO	PROMOTERS	N18b	335991	335956	-
Class-to-genus	IS110	BETAPROTEOBACTERIA	Acidovorax citrulli AAC00-1	2852724	2853745	+	WP_011795702.1	LysR family transcriptional regulator	2853934	2854821	+	1	IN SILICO	PROMOTERS	N18	2852790	2852795	+
Class-to-genus	IS110	GAMMAPROTEOBACTERIA	Edwardsiella anguillarum ET080813	1322954	1324261	-	WP_034164840.1	hypothetical protein	1320753	1322096	-	-1	IN SILICO	PROMOTERS	N16	1323101	1323106	+	IN SILICO	PROMOTERS	N17	1323102	1323107	+
Class-to-genus	IS110	GAMMAPROTEOBACTERIA	Edwardsiella sp. LADL05-105	3690982	3692289	-	WP_034172597.1	hypothetical protein	3688781	3689485	-	-1	IN SILICO	PROMOTERS	N16	3691129	3691134	+	IN SILICO	PROMOTERS	N17	3691130	3691135	+
Class-to-genus	IS110	FIRMICUTES	Anoxybacillus flavithermus WK1	1649240	1650674	-	WP_041638507.1	zinc-ribbon domain-containing protein	1650987	1651361	+	1
Class-to-genus	IS110	FIRMICUTES	Geobacillus stearothermophilus 10	2491346	2492795	+	WP_013523108.1	zinc-ribbon domain-containing protein	2490459	2490842	-	-1	IN SILICO	PROMOTERS	N17b	2491476	2491442	-
Class-to-genus	IS110	FIRMICUTES	Enterococcus faecium	469517	470957	-	WP_002287165.1	NAD(P)/FAD-dependent oxidoreductase	468286	469284	-	-1
Class-to-genus	IS110	FIRMICUTES	Enterococcus faecium	993774	995214	-	WP_002287165.1	NAD(P)/FAD-dependent oxidoreductase	992543	993541	-	-1
Class-to-genus	IS110	FIRMICUTES	Enterococcus faecium	152483	153923	-	WP_002287165.1	NAD(P)/FAD-dependent oxidoreductase	151252	152250	-	-1
Class-to-genus	IS110	FIRMICUTES	Enterococcus faecium	2077610	2079050	+	WP_002287165.1	NAD(P)/FAD-dependent oxidoreductase	2079283	2080281	+	1
Class-to-genus	IS110	FIRMICUTES	Enterococcus faecium	2957210	2958650	-	WP_002287165.1	NAD(P)/FAD-dependent oxidoreductase	2955979	2956977	-	-1
Class-to-genus	IS110	FIRMICUTES	Enterococcus faecium	2019512	2020952	+	WP_002287165.1	NAD(P)/FAD-dependent oxidoreductase	2021185	2022183	+	1
Class-to-genus	IS110	FIRMICUTES	Enterococcus faecium	2104452	2105892	+	WP_002287165.1	NAD(P)/FAD-dependent oxidoreductase	2106125	2107123	+	1
Class-to-genus	IS110	FIRMICUTES	Enterococcus faecium	2135400	2136840	+	WP_002287165.1	NAD(P)/FAD-dependent oxidoreductase	2137073	2138071	+	1
Class-to-genus	IS110	FIRMICUTES	Enterococcus faecium	2155130	2156570	+	WP_002287165.1	NAD(P)/FAD-dependent oxidoreductase	2156803	2157801	+	1
Class-to-genus	IS110	FIRMICUTES	Sporosarcina ureae	2118340	2119795	+	WP_083034573.1	NAD(P)/FAD-dependent oxidoreductase	2120102	2121136	+	1	IN SILICO	PROMOTERS	N17	2118379	2118384	+
Class-to-genus	IS110	ACTINOBACTERIA	Corynebacterium aquilae DSM 44791	1116607	1117800	-	WP_075725678.1	hypothetical protein	1116547	1117800	-	0
Class-to-genus	IS110	ACTINOBACTERIA	Corynebacterium diphtheriae 31A	2093883	2095188	+	WP_014317112.1	hypothetical protein	2092759	2093007	-	-1
Class-to-genus	IS110	ACTINOBACTERIA	Corynebacterium diphtheriae HC02	2013855	2014378	+	WP_080571969.1	hypothetical protein	2014560	2014895	+	1
Class-to-genus	IS110	ACTINOBACTERIA	Corynebacterium pseudotuberculosis	2089083	2089656	+	WP_075140847.1	hypothetical protein	2089205	2089588	+	0
Class-to-genus	IS110	ACTINOBACTERIA	Corynebacterium pseudotuberculosis	2089211	2089775	+	WP_075140847.1	hypothetical protein	2089324	2089707	+	0
Class-to-genus	IS110	ACTINOBACTERIA	Corynebacterium pseudotuberculosis	2089076	2089531	+	WP_075140847.1	hypothetical protein	2089077	2089460	+	0
Class-to-genus	IS110	ACTINOBACTERIA	Corynebacterium variabile DSM 44702	1556121	1556837	+	WP_081465755.1	hypothetical protein	1555968	1556978	+	0
Class-to-genus	IS110	FIRMICUTES	Bacillus coagulans DSM 1 ATCC 7050	299844	301604	+	WP_029143005.1	MFS transporter	298312	299574	-	-1	IN SILICO	PROMOTERS	N18b	301460	301425	-
Class-to-genus	IS110	FIRMICUTES	Geobacillus lituanicus	3016493	3017966	-	WP_094239781.1	MFS transporter	3018192	3019436	+	1	IN SILICO	PROMOTERS	N17	3017864	3017869	+
Class-to-genus	IS110	BETAPROTEOBACTERIA	Neisseria gonorrhoeae	504536	504636	-	WP_003689397.1	EamA family transporter	503627	504502	-	-1
Class-to-genus	IS110	BETAPROTEOBACTERIA	Neisseria gonorrhoeae	1529889	1529989	-	WP_003693582.1	EamA family transporter	1528980	1529855	-	-1
Class-to-genus	IS110	BETAPROTEOBACTERIA	Neisseria gonorrhoeae	328618	328744	+	WP_003689397.1	EamA family transporter	328778	329653	+	1
Class-to-genus	IS110	BETAPROTEOBACTERIA	Neisseria gonorrhoeae	833100	833226	+	WP_003693582.1	EamA family transporter	833260	834135	+	1
Class-to-genus	IS110	BETAPROTEOBACTERIA	Neisseria gonorrhoeae	1427032	1427132	-	WP_003693582.1	EamA family transporter	1426123	1426998	-	-1
Class-to-genus	IS110	BETAPROTEOBACTERIA	Neisseria gonorrhoeae FA 1090	1480442	1480470	-	YP_208562.1	EamA family transporter	1479533	1480408	-	-1
Class-to-genus	IS110	BETAPROTEOBACTERIA	Neisseria gonorrhoeae MS11	1552844	1552944	-	WP_003689397.1	EamA family transporter	1551935	1552810	-	-1
Class-to-genus	IS110	BETAPROTEOBACTERIA	Neisseria gonorrhoeae NCCP11945	1489719	1489819	-	WP_003693582.1	EamA family transporter	1488810	1489685	-	-1
Class-to-genus	IS110	BETAPROTEOBACTERIA	Neisseria meningitidis	1988183	1988486	-	WP_002236718.1	EamA family transporter	1985806	1986660	-	-1	IN SILICO	PROMOTERS	N17	1988439	1988444	+
Class-to-genus	IS110	BETAPROTEOBACTERIA	Neisseria meningitidis	1237366	1237669	-	WP_069972439.1	EamA family transporter	1234989	1235843	-	-1	IN SILICO	PROMOTERS	N17	1237622	1237627	+
Class-to-genus	IS110	BETAPROTEOBACTERIA	Neisseria meningitidis	444081	444332	+	WP_002218821.1	EamA family transporter	444366	445220	+	1
Class-to-genus	IS110	BETAPROTEOBACTERIA	Neisseria meningitidis	1854310	1854461	-	WP_002220396.1	EamA family transporter	1852172	1853026	-	-1
Class-to-genus	IS110	BETAPROTEOBACTERIA	Neisseria meningitidis 8013	469436	469687	+	WP_002218821.1	EamA family transporter	469721	470575	+	1
Class-to-genus	IS110	BETAPROTEOBACTERIA	Neisseria meningitidis M01-240355	479964	480215	+	WP_002218821.1	EamA family transporter	480249	481103	+	1
Class-to-genus	IS110	BETAPROTEOBACTERIA	Neisseria meningitidis M04-240196	467174	467425	+	WP_002236718.1	EamA family transporter	467459	468313	+	1
Class-to-genus	IS110	BETAPROTEOBACTERIA	Neisseria meningitidis WUE 2594	1750058	1750361	-	WP_002236718.1	EamA family transporter	1747681	1748535	-	-1	IN SILICO	PROMOTERS	N17	1750314	1750319	+
Class-to-genus	IS110	BETAPROTEOBACTERIA	Neisseria meningitidis Z2491	1985143	1985348	-	WP_002236718.1	EamA family transporter	1982766	1983620	-	-1
Class-to-genus	IS110	BETAPROTEOBACTERIA	Neisseria meningitidis alpha710	461363	461614	+	WP_002218821.1	EamA family transporter	461648	462502	+	1
Class-to-genus	IS110	GAMMAPROTEOBACTERIA	Escherichia coli	180569	181897	+	WP_004118061.1	DUF2251 domain-containing protein	182536	182940	+	1
Class-to-genus	IS110	GAMMAPROTEOBACTERIA	Klebsiella aerogenes	1093290	1094622	-	WP_032710316.1	DUF2251 domain-containing protein	1092656	1093075	-	-1
Class-to-genus	IS110	FIRMICUTES	Thermoanaerobacter brockii subsp. finnii Ako-1	136888	138188	-	WP_009052111.1	peptidase E	138327	139055	+	1
Class-to-genus	IS110	FIRMICUTES	Thermoanaerobacter pseudethanolicus ATCC 33223	141469	142769	-	WP_009052111.1	peptidase E	142908	143636	+	1
Class-to-genus	IS110	FIRMICUTES	Thermoanaerobacter sp. X513	2339114	2340505	+	WP_009052111.1	peptidase E	2338327	2339055	-	-1
Class-to-genus	IS110	FIRMICUTES	Thermoanaerobacter sp. X514	2339019	2340410	+	WP_009052111.1	peptidase E	2338232	2338960	-	-1
Class-to-genus	IS110	ALPHAPROTEOBACTERIA	Rhizobium etli	552008	553044	+	WP_064809532.1	amino acid ABC transporter	553325	554200	+	1
Class-to-genus	IS110	ALPHAPROTEOBACTERIA	Rhizobium sp. N113	552037	553073	+	WP_064809532.1	amino acid ABC transporter	553354	554229	+	1
Class-to-genus	IS110	ALPHAPROTEOBACTERIA	Rhizobium sp. N1341	552052	553088	+	WP_064809532.1	amino acid ABC transporter	553369	554244	+	1
Class-to-genus	IS110	ALPHAPROTEOBACTERIA	Rhizobium sp. N621	575755	576791	+	WP_064809532.1	amino acid ABC transporter	577072	577947	+	1
Class-to-genus	IS110	ALPHAPROTEOBACTERIA	Rhizobium sp. N6212	575755	576791	+	WP_064809532.1	amino acid ABC transporter	577072	577947	+	1
Class-to-genus	IS110	ALPHAPROTEOBACTERIA	Rhizobium sp. N741	552052	553088	+	WP_064809532.1	amino acid ABC transporter	553369	554244	+	1
Class-to-genus	IS110	ALPHAPROTEOBACTERIA	Rhizobium sp. N871	552128	553164	+	WP_064809532.1	amino acid ABC transporter	553445	554320	+	1
Class-to-genus	IS110	GAMMAPROTEOBACTERIA	Haemophilus parasuis SH0165	117449	118562	+	WP_012621556.1	inositol-1-monophosphatase	116323	117135	-	-1
Class-to-genus	IS110	GAMMAPROTEOBACTERIA	[Haemophilus] parasuis	1052723	1053825	-	WP_038514282.1	inositol-1-monophosphatase	1054124	1054936	+	1
Class-to-genus	IS110	GAMMAPROTEOBACTERIA	Edwardsiella piscicida	921015	921503	-	WP_069578261.1	hypothetical protein	921768	922991	+	1
Class-to-genus	IS110	GAMMAPROTEOBACTERIA	Edwardsiella tarda FL6-60	887091	887579	-	WP_015683263.1	hypothetical protein	887844	889067	+	1
Class-to-genus	IS110	GAMMAPROTEOBACTERIA	Shigella dysenteriae Sd197	1987441	1988895	-	YP_403767.1	hypothetical protein	1989099	1989758	+	1
Class-to-genus	IS110	GAMMAPROTEOBACTERIA	Shigella flexneri 2a str. 301	2159573	2161025	+	NP_707965.2	hypothetical protein	2158713	2159372	-	-1
Class-to-genus	IS110	GAMMAPROTEOBACTERIA	Citrobacter farmeri	15447	16739	+	WP_004393990.1	TetR/AcrR family transcriptional regulator	14735	15343	-	-1
Class-to-genus	IS110	GAMMAPROTEOBACTERIA	Citrobacter freundii	45975	47369	+	WP_004393990.1	TetR/AcrR family transcriptional regulator	45262	45870	-	-1
Class-to-genus	IS110	GAMMAPROTEOBACTERIA	Citrobacter freundii	88487	89834	-	WP_004393990.1	TetR/AcrR family transcriptional regulator	89955	90563	+	1
Class-to-genus	IS110	GAMMAPROTEOBACTERIA	Citrobacter freundii	94222	95564	+	WP_004393990.1	TetR/AcrR family transcriptional regulator	93509	94117	-	-1
Class-to-genus	IS110	GAMMAPROTEOBACTERIA	Citrobacter freundii	116605	117951	+	WP_004393990.1	TetR/AcrR family transcriptional regulator	115892	116500	-	-1
Class-to-genus	IS110	GAMMAPROTEOBACTERIA	Citrobacter freundii	99399	100741	+	WP_004393990.1	TetR/AcrR family transcriptional regulator	98686	99294	-	-1
Class-to-genus	IS110	GAMMAPROTEOBACTERIA	Citrobacter freundii complex sp. CFNIH9	88040	89331	+	WP_004393990.1	TetR/AcrR family transcriptional regulator	87327	87935	-	-1
Class-to-genus	IS110	GAMMAPROTEOBACTERIA	Enterobacter hormaechei subsp. hormaechei	255332	256674	+	WP_004393990.1	TetR/AcrR family transcriptional regulator	254619	255227	-	-1
Class-to-genus	IS110	GAMMAPROTEOBACTERIA	Klebsiella pneumoniae	31620	32911	+	WP_004393990.1	TetR/AcrR family transcriptional regulator	30907	31515	-	-1
Class-to-genus	IS110	GAMMAPROTEOBACTERIA	Klebsiella pneumoniae	151829	153120	+	WP_004393990.1	TetR/AcrR family transcriptional regulator	151116	151724	-	-1
Class-to-genus	IS110	GAMMAPROTEOBACTERIA	Klebsiella pneumoniae	151829	153120	+	WP_004393990.1	TetR/AcrR family transcriptional regulator	151116	151724	-	-1
Class-to-genus	IS110	GAMMAPROTEOBACTERIA	Klebsiella pneumoniae	151829	153120	+	WP_004393990.1	TetR/AcrR family transcriptional regulator	151116	151724	-	-1
Class-to-genus	IS110	GAMMAPROTEOBACTERIA	Klebsiella pneumoniae	120365	121656	+	WP_004393990.1	TetR/AcrR family transcriptional regulator	119652	120260	-	-1
Class-to-genus	IS110	GAMMAPROTEOBACTERIA	Klebsiella pneumoniae	120365	121656	+	WP_004393990.1	TetR/AcrR family transcriptional regulator	119652	120260	-	-1
Class-to-genus	IS110	GAMMAPROTEOBACTERIA	Klebsiella pneumoniae	150442	151733	+	WP_004393990.1	TetR/AcrR family transcriptional regulator	149729	150337	-	-1
Class-to-genus	IS110	GAMMAPROTEOBACTERIA	Klebsiella pneumoniae	120365	121656	+	WP_004393990.1	TetR/AcrR family transcriptional regulator	119652	120260	-	-1
Class-to-genus	IS110	GAMMAPROTEOBACTERIA	Klebsiella pneumoniae	120365	121656	+	WP_004393990.1	TetR/AcrR family transcriptional regulator	119652	120260	-	-1
Class-to-genus	IS110	FIRMICUTES	Clostridium kluyveri DSM 555	831841	832949	+	WP_011989401.1	adenosine deaminase	830461	831507	-	-1
Class-to-genus	IS110	FIRMICUTES	Clostridium kluyveri NBRC 12016	831816	832924	+	WP_011989401.1	adenosine deaminase	830436	831482	-	-1
Class-to-genus	IS110	FIRMICUTES	Lactobacillus delbrueckii subsp. lactis DSM 20072	1678294	1680093	+	WP_003615583.1	adenosine deaminase	1677145	1678137	-	-1	IN SILICO	PROMOTERS	N16	1678297	1678302	+	IN SILICO	PROMOTERS	N17b	1679866	1679832	-	IN SILICO	PROMOTERS	N17b	1680091	1680057	-	IN SILICO	PROMOTERS	N18	1680022	1680027	+
Class-to-genus	IS110	GAMMAPROTEOBACTERIA	Enterobacter hormaechei subsp. oharae	3501229	3502559	+	WP_049019349.1	hypothetical protein	3499805	3501022	-	-1	IN SILICO	PROMOTERS	N18	3501236	3501241	+
Class-to-genus	IS110	GAMMAPROTEOBACTERIA	Enterobacter sp. CRENT-193	1965247	1966580	-	WP_003862253.1	hypothetical protein	1966791	1968008	+	1
Class-to-genus	IS110	STENOSARCHAEA GROUP	Methanosarcina sp. Kolksee	328864	329038	-	WP_048153335.1	YkgJ family cysteine cluster protein	327391	327945	-	-1
Class-to-genus	IS110	STENOSARCHAEA GROUP	Methanosarcina vacuolata Z-761	343311	343486	-	WP_048117203.1	YkgJ family cysteine cluster protein	341838	342392	-	-1
Class-to-genus	IS110	BETAPROTEOBACTERIA	Burkholderia sp. HB1	2614552	2615478	-	WP_053858402.1	porin	2612611	2613684	-	-1
Class-to-genus	IS110	BETAPROTEOBACTERIA	Burkholderia sp. HB1	2616432	2617445	+	WP_053858402.1	porin	2612611	2613684	-	-1
Class-to-genus	IS110	BETAPROTEOBACTERIA	Burkholderia sp. OLGA172	1747039	1748338	+	WP_063495662.1	porin	1748696	1749829	+	1
Class-to-genus	IS110	BETAPROTEOBACTERIA	Burkholderia vietnamiensis	1199481	1200855	+	WP_011884212.1	porin	1203452	1204597	+	1
Class-to-genus	IS110	GAMMAPROTEOBACTERIA	Klebsiella pneumoniae	2658	3626	-	WP_001554382.1	S-(hydroxymethyl)glutathione synthase	2009	2437	-	-1
Class-to-genus	IS110	GAMMAPROTEOBACTERIA	Klebsiella pneumoniae	2658	3626	-	WP_001554382.1	S-(hydroxymethyl)glutathione synthase	2009	2437	-	-1
Class-to-genus	IS110	GAMMAPROTEOBACTERIA	Raoultella ornithinolytica	5531528	5532515	-	WP_001554382.1	S-(hydroxymethyl)glutathione synthase	5530858	5531286	-	-1	IN SILICO	PROMOTERS	N18	5532474	5532479	+
Class-to-genus	IS110	GAMMAPROTEOBACTERIA	Klebsiella pneumoniae subsp. pneumoniae KPNIH27	232903	234103	-	WP_004118235.1	RNA polymerase sigma factor	234548	235069	+	1
Class-to-genus	IS110	GAMMAPROTEOBACTERIA	Klebsiella sp. LTGPAF-6F	509160	510729	-	WP_001572456.1	RNA polymerase sigma factor	507521	508042	-	-1
Class-to-genus	IS110	BETAPROTEOBACTERIA	Burkholderia cepacia	506745	508169	-	WP_059237585.1	Lrp/AsnC family transcriptional regulator	508387	508818	+	1
Class-to-genus	IS110	BETAPROTEOBACTERIA	Burkholderia ubonensis	507279	508703	-	WP_045564389.1	Lrp/AsnC family transcriptional regulator	508921	509352	+	1
Class-to-genus	IS110	GAMMAPROTEOBACTERIA	Pseudoalteromonas atlantica T6c	2366859	2368073	-	WP_011574762.1	hypothetical protein	2364536	2365519	-	-1
Class-to-genus	IS110	GAMMAPROTEOBACTERIA	Pseudoalteromonas tunicata	353205	354896	-	WP_096035278.1	hypothetical protein	355539	355970	+	1
Class-to-genus	IS110	GAMMAPROTEOBACTERIA	Shewanella halifaxensis HAW-EB4	2409479	2410294	-	WP_012277092.1	hypothetical protein	2410372	2411352	+	1
Class-to-genus	IS110	GAMMAPROTEOBACTERIA	Enterobacter cloacae subsp. cloacae ATCC 13047	3906633	3908141	-	YP_003614304.1	mercuric transporter	3908582	3908932	+	1
Class-to-genus	IS110	GAMMAPROTEOBACTERIA	Escherichia coli	2335970	2337394	+	WP_001294663.1	mercuric transporter	2335200	2335550	-	-1
Class-to-genus	IS110	GAMMAPROTEOBACTERIA	Escherichia coli	185782	187206	+	WP_001294663.1	mercuric transporter	185012	185362	-	-1
Class-to-genus	IS110	GAMMAPROTEOBACTERIA	Escherichia coli	45190	46530	+	WP_001294663.1	mercuric transporter	44336	44686	-	-1
Class-to-genus	IS110	GAMMAPROTEOBACTERIA	Klebsiella aerogenes	79496	80836	+	WP_001294663.1	mercuric transporter	78642	78992	-	-1
Class-to-genus	IS110	GAMMAPROTEOBACTERIA	Klebsiella aerogenes EA1509E	144270	145494	+	WP_001294663.1	mercuric transporter	143416	143766	-	-1
Class-to-genus	IS110	GAMMAPROTEOBACTERIA	Klebsiella pneumoniae	164371	165711	+	WP_001294663.1	mercuric transporter	163517	163867	-	-1
Class-to-genus	IS110	GAMMAPROTEOBACTERIA	Klebsiella pneumoniae	164371	165711	+	WP_001294663.1	mercuric transporter	163517	163867	-	-1
Class-to-genus	IS110	GAMMAPROTEOBACTERIA	Klebsiella pneumoniae	164371	165711	+	WP_001294663.1	mercuric transporter	163517	163867	-	-1
Class-to-genus	IS110	GAMMAPROTEOBACTERIA	Klebsiella pneumoniae	132907	134247	+	WP_001294663.1	mercuric transporter	132053	132403	-	-1
Class-to-genus	IS110	GAMMAPROTEOBACTERIA	Klebsiella pneumoniae	132907	134247	+	WP_001294663.1	mercuric transporter	132053	132403	-	-1
Class-to-genus	IS110	GAMMAPROTEOBACTERIA	Klebsiella pneumoniae	162984	164324	+	WP_001294663.1	mercuric transporter	162130	162480	-	-1
Class-to-genus	IS110	GAMMAPROTEOBACTERIA	Klebsiella pneumoniae	132907	134247	+	WP_001294663.1	mercuric transporter	132053	132403	-	-1
Class-to-genus	IS110	GAMMAPROTEOBACTERIA	Klebsiella pneumoniae	132907	134247	+	WP_001294663.1	mercuric transporter	132053	132403	-	-1
Class-to-genus	IS110	GAMMAPROTEOBACTERIA	Klebsiella pneumoniae	166638	168083	-	WP_001294663.1	mercuric transporter	168503	168853	+	1
Class-to-genus	IS110	GAMMAPROTEOBACTERIA	Klebsiella variicola	98772	99117	+	WP_001294663.1	mercuric transporter	98002	98352	-	-1
Class-to-genus	IS110	GAMMAPROTEOBACTERIA	Klebsiella variicola	91394	91735	+	WP_001294663.1	mercuric transporter	90624	90974	-	-1
Class-to-genus	IS110	GAMMAPROTEOBACTERIA	Proteus mirabilis	9561	10901	+	WP_001294663.1	mercuric transporter	8707	9057	-	-1
Class-to-genus	IS110	FIRMICUTES	Bacillus cereus	1115453	1117190	-	WP_090975847.1	2-oxoglutarate dehydrogenase E1 component	1111568	1114435	-	-1
Class-to-genus	IS110	FIRMICUTES	Kyrpidia tusciae DSM 2912	1399991	1401823	-	WP_013075389.1	2-oxoglutarate dehydrogenase E1 component	1396914	1399739	-	-1
Class-to-genus	IS110	ACTINOBACTERIA	Streptomyces autolyticus	19223	20406	-	WP_079255591.1	hypothetical protein	20711	21163	+	1
Class-to-genus	IS110	ACTINOBACTERIA	Streptomyces malaysiensis	10644382	10645592	+	WP_099016728.1	hypothetical protein	10643652	10644104	-	-1
Class-to-genus	IS110	GAMMAPROTEOBACTERIA	Escherichia coli	111240	112244	-	WP_015632467.1	peptidase	109841	110272	-	-1
Class-to-genus	IS110	GAMMAPROTEOBACTERIA	Escherichia coli	186630	187652	+	WP_015632467.1	peptidase	188599	189030	+	1
Class-to-genus	IS110	GAMMAPROTEOBACTERIA	Klebsiella pneumoniae	40632	41850	-	WP_015632467.1	peptidase	39352	39783	-	-1
Class-to-genus	IS110	GAMMAPROTEOBACTERIA	Klebsiella pneumoniae	35562	36780	-	WP_015632467.1	peptidase	34282	34713	-	-1
Class-to-genus	IS110	GAMMAPROTEOBACTERIA	Klebsiella pneumoniae	32870	33874	-	WP_015632467.1	peptidase	31471	31902	-	-1
Class-to-genus	IS110	GAMMAPROTEOBACTERIA	Klebsiella pneumoniae	65258	66280	+	WP_015632467.1	peptidase	67227	67658	+	1
Class-to-genus	IS110	GAMMAPROTEOBACTERIA	Klebsiella pneumoniae	74339	75343	-	WP_015632467.1	peptidase	72940	73371	-	-1
Class-to-genus	IS110	GAMMAPROTEOBACTERIA	Klebsiella pneumoniae	28116	29120	-	WP_015632467.1	peptidase	26717	27148	-	-1
Class-to-genus	IS110	GAMMAPROTEOBACTERIA	Klebsiella pneumoniae	76202	77206	-	WP_015632467.1	peptidase	74803	75234	-	-1
Class-to-genus	IS110	GAMMAPROTEOBACTERIA	Klebsiella pneumoniae	23976	24998	+	WP_015632467.1	peptidase	25945	26376	+	1
Class-to-genus	IS110	FIRMICUTES	Caldicellulosiruptor kristjanssonii I77R1B	405653	406533	+	WP_013431762.1	type 1 glutamine amidotransferase	406958	407521	+	1
Class-to-genus	IS110	FIRMICUTES	Caldicellulosiruptor lactoaceticus 6A	2094515	2095591	-	WP_014043097.1	type 1 glutamine amidotransferase	2093626	2094189	-	-1
Class-to-genus	IS110	ACTINOBACTERIA	Streptomyces autolyticus	163284	163541	-	WP_079255689.1	phosphatase	160926	163100	-	-1
Class-to-genus	IS110	ACTINOBACTERIA	Streptomyces sp. M56	11383756	11383971	+	WP_100808811.1	phosphatase	11384161	11386335	+	1
Class-to-genus	IS110	CRENARCHAEOTA	Sulfolobus islandicus L.S.2.15	468125	468537	-	WP_012713068.1	hypothetical protein	469600	470088	+	1
Class-to-genus	IS110	CRENARCHAEOTA	Sulfolobus islandicus Y.G.57.14	961792	962204	+	WP_010923533.1	hypothetical protein	960240	960728	-	-1
Class-to-genus	IS110	CRENARCHAEOTA	Sulfolobus islandicus Y.N.15.51	1629959	1630371	-	WP_010923533.1	hypothetical protein	1631435	1631923	+	1
Class-to-genus	IS110	CRENARCHAEOTA	Sulfolobus solfataricus	1578482	1578894	+	WP_010923533.1	hypothetical protein	1576930	1577418	-	-1
Class-to-genus	IS110	CRENARCHAEOTA	Sulfolobus solfataricus P2	1485975	1486387	+	WP_010923533.1	hypothetical protein	1484423	1484911	-	-1
Class-to-genus	IS110	ALPHAPROTEOBACTERIA	Rhizobium etli 8C-3	1965548	1966564	+	WP_074061268.1	ArsR family transcriptional regulator	1964908	1965222	-	-1	IN SILICO	PROMOTERS	N16b	1965582	1965549	-	IN SILICO	PROMOTERS	N17b	1965583	1965549	-
Class-to-genus	IS110	ALPHAPROTEOBACTERIA	Sulfitobacter pseudonitzschiae	48744	49799	+	WP_089422741.1	ArsR family transcriptional regulator	50722	51042	+	1
Class-to-genus	IS110	GAMMAPROTEOBACTERIA	Edwardsiella piscicida	1306112	1307418	+	WP_071890262.1	acyltransferase	1304086	1305222	-	-1	IN SILICO	PROMOTERS	N16	1307280	1307285	+	IN SILICO	PROMOTERS	N16b	1307298	1307265	-	IN SILICO	PROMOTERS	N17b	1307298	1307264	-
Class-to-genus	IS110	GAMMAPROTEOBACTERIA	Edwardsiella tarda EIB202	1272733	1274039	+	WP_012848032.1	acyltransferase	1269987	1271123	-	-1	IN SILICO	PROMOTERS	N16	1273901	1273906	+	IN SILICO	PROMOTERS	N16b	1273919	1273886	-	IN SILICO	PROMOTERS	N17b	1273919	1273885	-
Class-to-genus	IS110	GAMMAPROTEOBACTERIA	Edwardsiella tarda FL6-60	1265569	1266875	+	WP_012848032.1	acyltransferase	1262823	1263959	-	-1	IN SILICO	PROMOTERS	N16	1266737	1266742	+	IN SILICO	PROMOTERS	N16b	1266755	1266722	-	IN SILICO	PROMOTERS	N17b	1266755	1266721	-
Class-to-genus	IS110	BETAPROTEOBACTERIA	Herminiimonas arsenicoxydans	659851	661335	-	WP_011870195.1	N-acetyl-gamma-glutamyl-phosphate reductase	658358	659290	-	-1	IN SILICO	PROMOTERS	N17b	659944	659910	-
Class-to-genus	IS110	BETAPROTEOBACTERIA	Ralstonia solanacearum	3635996	3637181	+	WP_016722548.1	N-acetyl-gamma-glutamyl-phosphate reductase	3637793	3638806	+	1
Class-to-genus	IS110	GAMMAPROTEOBACTERIA	Edwardsiella piscicida	1306112	1307418	+	WP_012848035.1	FUSC family protein	1308626	1309684	+	1	IN SILICO	PROMOTERS	N16	1307280	1307285	+	IN SILICO	PROMOTERS	N16b	1307298	1307265	-	IN SILICO	PROMOTERS	N17b	1307298	1307264	-
Class-to-genus	IS110	GAMMAPROTEOBACTERIA	Edwardsiella tarda EIB202	1272733	1274039	+	WP_012848035.1	FUSC family protein	1274329	1275387	+	1	IN SILICO	PROMOTERS	N16	1273901	1273906	+	IN SILICO	PROMOTERS	N16b	1273919	1273886	-	IN SILICO	PROMOTERS	N17b	1273919	1273885	-
Class-to-genus	IS110	GAMMAPROTEOBACTERIA	Edwardsiella tarda FL6-60	1265569	1266875	+	WP_012848035.1	FUSC family protein	1267165	1268223	+	1	IN SILICO	PROMOTERS	N16	1266737	1266742	+	IN SILICO	PROMOTERS	N16b	1266755	1266722	-	IN SILICO	PROMOTERS	N17b	1266755	1266721	-
Class-to-genus	IS110	ALPHAPROTEOBACTERIA	Mesorhizobium ciceri	4566477	4567646	-	WP_063170390.1	LysR family transcriptional regulator	4568363	4569280	+	1
Class-to-genus	IS110	ALPHAPROTEOBACTERIA	Sinorhizobium medicae WSM419	906600	906920	-	YP_001314565.1	LysR family transcriptional regulator	904243	905169	-	-1
Class-to-genus	IS110	BETAPROTEOBACTERIA	Bordetella genomosp. 6	4029738	4030968	-	WP_086093860.1	3-hydroxyacyl-CoA dehydrogenase	4031861	4032640	+	1	IN SILICO	PROMOTERS	N16	4030826	4030831	+
Class-to-genus	IS110	BETAPROTEOBACTERIA	Pandoraea faecigallinarum	1870257	1871689	+	WP_047907652.1	3-hydroxyacyl-CoA dehydrogenase	1868243	1869799	-	-1	IN SILICO	PROMOTERS	N16	1871465	1871470	+
Class-to-genus	IS110	BETAPROTEOBACTERIA	Ralstonia eutropha JMP134	491512	491654	-	WP_011299998.1	3-hydroxyacyl-CoA dehydrogenase	492370	494484	+	1
Class-to-genus	IS110	BETAPROTEOBACTERIA	Ralstonia eutropha JMP134	491835	492062	+	WP_011299998.1	3-hydroxyacyl-CoA dehydrogenase	492370	494484	+	1
Class-to-genus	IS110	GAMMAPROTEOBACTERIA	Edwardsiella piscicida	921015	921503	-	WP_084822824.1	hypothetical protein	917762	919570	-	-1
Class-to-genus	IS110	GAMMAPROTEOBACTERIA	Edwardsiella tarda FL6-60	887091	887579	-	WP_015683259.1	hypothetical protein	883838	885646	-	-1
Class-to-genus	IS110	BETAPROTEOBACTERIA	Methylibium petroleiphilum PM1	3980158	3980188	+	WP_011831333.1	type IV pili twitching motility protein PilT	3979604	3980647	+	0
Class-to-genus	IS110	BETAPROTEOBACTERIA	Rubrivivax gelatinosus IL144	81678	81709	-	WP_014426316.1	type IV pili twitching motility protein PilT	81222	82265	-	0
Class-to-genus	IS110	BETAPROTEOBACTERIA	Thiomonas intermedia K12	360734	360761	+	WP_013122121.1	type IV pili twitching motility protein PilT	360178	361224	+	0
Class-to-genus	IS110	BETAPROTEOBACTERIA	Variovorax paradoxus S110	5132610	5132637	+	WP_015867574.1	type IV pili twitching motility protein PilT	5132054	5133097	+	0
Class-to-genus	IS110	BETAPROTEOBACTERIA	Variovorax paradoxus S110	5132610	5132637	+	WP_015867575.1	type IV pili twitching motility protein PilT	5133126	5134262	+	1
Class-to-genus	IS110	ALPHAPROTEOBACTERIA	Nitrobacter hamburgensis X14	149610	150833	+	WP_011508738.1	ATP-binding protein	147863	148759	-	-1
Class-to-genus	IS110	ALPHAPROTEOBACTERIA	Orientia tsutsugamushi str. Ikeda	624154	625568	+	WP_012461254.1	ATP-binding protein	625825	627336	+	1
Class-to-genus	IS110	FIRMICUTES	Thermoanaerobacter brockii subsp. finnii Ako-1	478861	480292	+	WP_003867440.1	TIGR00159 family protein	480483	481316	+	1
Class-to-genus	IS110	FIRMICUTES	Thermoanaerobacter pseudethanolicus ATCC 33223	483445	484876	+	WP_003867440.1	TIGR00159 family protein	485067	485900	+	1
Class-to-genus	IS110	FIRMICUTES	Thermoanaerobacter sp. X513	1958086	1959517	-	WP_009052820.1	TIGR00159 family protein	1957063	1957896	-	-1
Class-to-genus	IS110	FIRMICUTES	Thermoanaerobacter sp. X514	954864	956295	+	WP_009052820.1	TIGR00159 family protein	956485	957318	+	1
Class-to-genus	IS110	GAMMAPROTEOBACTERIA	Escherichia coli	2120	2338	-	WP_001196199.1	recombinase family protein	6466	7047	+	1
Class-to-genus	IS110	GAMMAPROTEOBACTERIA	Klebsiella pneumoniae	42221	43549	+	WP_032426806.1	recombinase family protein	43568	44026	+	1
Class-to-genus	IS110	GAMMAPROTEOBACTERIA	Yersinia frederiksenii Y225	871901	872923	-	WP_038633886.1	DgsA anti-repressor MtfA	870414	871217	-	-1
Class-to-genus	IS110	GAMMAPROTEOBACTERIA	Yersinia kristensenii	910479	911501	+	WP_038633886.1	DgsA anti-repressor MtfA	912185	912988	+	1
Class-to-genus	IS110	GAMMAPROTEOBACTERIA	Cronobacter malonaticus	3820569	3821895	-	WP_007898884.1	diguanylate phosphodiesterase	3820284	3820562	-	-1
Class-to-genus	IS110	GAMMAPROTEOBACTERIA	Enterobacter cloacae	3283932	3285260	+	WP_007898884.1	diguanylate phosphodiesterase	3285267	3285545	+	1
Class-to-genus	IS110	GAMMAPROTEOBACTERIA	Enterobacter cloacae	1397647	1398975	+	WP_007898884.1	diguanylate phosphodiesterase	1398982	1399260	+	1
Class-to-genus	IS110	GAMMAPROTEOBACTERIA	Enterobacter cloacae	3307987	3309315	+	WP_007898884.1	diguanylate phosphodiesterase	3309322	3309600	+	1
Class-to-genus	IS110	GAMMAPROTEOBACTERIA	Enterobacter cloacae	4272494	4273845	+	WP_007898884.1	diguanylate phosphodiesterase	4273852	4274130	+	1
Class-to-genus	IS110	GAMMAPROTEOBACTERIA	Enterobacter cloacae	2629950	2631278	+	WP_007898884.1	diguanylate phosphodiesterase	2631285	2631563	+	1
Class-to-genus	IS110	GAMMAPROTEOBACTERIA	Klebsiella pneumoniae	59793	61141	-	WP_071527925.1	diguanylate phosphodiesterase	59530	59772	-	-1
Class-to-genus	IS110	GAMMAPROTEOBACTERIA	Klebsiella pneumoniae	41721	43047	+	WP_071527925.1	diguanylate phosphodiesterase	43090	43332	+	1
Class-to-genus	IS110	GAMMAPROTEOBACTERIA	Klebsiella pneumoniae	99113	100463	-	WP_071785586.1	diguanylate phosphodiesterase	98852	99094	-	-1
Class-to-genus	IS110	GAMMAPROTEOBACTERIA	Klebsiella pneumoniae	5244340	5245690	-	WP_071785586.1	diguanylate phosphodiesterase	5244079	5244321	-	-1
Class-to-genus	IS110	GAMMAPROTEOBACTERIA	Klebsiella pneumoniae	99113	100463	-	WP_071785586.1	diguanylate phosphodiesterase	98852	99094	-	-1
Class-to-genus	IS110	GAMMAPROTEOBACTERIA	Klebsiella pneumoniae	101396	102746	-	WP_071785586.1	diguanylate phosphodiesterase	101135	101377	-	-1
Class-to-genus	IS110	GAMMAPROTEOBACTERIA	Klebsiella pneumoniae	99113	100463	-	WP_071785586.1	diguanylate phosphodiesterase	98852	99094	-	-1
Class-to-genus	IS110	GAMMAPROTEOBACTERIA	Klebsiella pneumoniae	31118	32497	+	WP_071785586.1	diguanylate phosphodiesterase	32540	32782	+	1
Class-to-genus	IS110	GAMMAPROTEOBACTERIA	Klebsiella sp. LTGPAF-6F	498138	499489	+	WP_077270094.1	diguanylate phosphodiesterase	499532	499774	+	1
Class-to-genus	IS110	FIRMICUTES	Bacillus cereus	1264622	1266359	-	WP_075718102.1	sodium-dependent transporter	1266370	1267728	+	1
Class-to-genus	IS110	FIRMICUTES	Bacillus thuringiensis YBT-1518	1644098	1645685	-	WP_023521482.1	sodium-dependent transporter	1645753	1647111	+	1	IN SILICO	PROMOTERS	N18b	1644120	1644085	-
Class-to-genus	IS110	FIRMICUTES	Desulfotomaculum ruminis DSM 2154	892563	893958	+	WP_013840913.1	sodium-dependent transporter	894250	895629	+	1
Class-to-genus	IS110	FIRMICUTES	Bacillus cereus	4249440	4251178	-	WP_000547868.1	glutamyl-tRNA reductase	4247253	4248587	-	-1
Class-to-genus	IS110	FIRMICUTES	Bacillus thuringiensis serovar finitimus YBT-020	4288735	4290469	-	WP_000547873.1	glutamyl-tRNA reductase	4286546	4287880	-	-1
Class-to-genus	IS110	GAMMAPROTEOBACTERIA	Pseudomonas mandelii JR-1	72745	74112	-	WP_010465907.1	outer membrane porin, OprD family	75811	77136	+	1
Class-to-genus	IS110	GAMMAPROTEOBACTERIA	Pseudomonas putida	6104649	6105813	-	WP_024087901.1	outer membrane porin, OprD family	6106463	6107725	+	1
Class-to-genus	IS110	GAMMAPROTEOBACTERIA	Pseudomonas putida	6223266	6224430	-	WP_024087901.1	outer membrane porin, OprD family	6225080	6226342	+	1
Class-to-genus	IS110	GAMMAPROTEOBACTERIA	Pseudomonas syringae pv. lapsa	5532403	5533573	+	WP_057407376.1	outer membrane porin, OprD family	5530792	5532117	-	-1	IN SILICO	PROMOTERS	N17	5532566	5532571	+
Class-to-genus	IS110	GAMMAPROTEOBACTERIA	Shewanella piezotolerans WP3	867761	868972	+	WP_044556258.1	DUF808 domain-containing protein	869009	869887	+	1
Class-to-genus	IS110	GAMMAPROTEOBACTERIA	Stenotrophomonas maltophilia	3836644	3836675	-	WP_079223945.1	DUF808 domain-containing protein	3835618	3836544	-	-1
Class-to-genus	IS110	GAMMAPROTEOBACTERIA	Escherichia albertii	40298	41685	-	WP_001043260.1	sulfonamide-resistant dihydropteroate synthase Sul2	39050	39865	-	-1
Class-to-genus	IS110	GAMMAPROTEOBACTERIA	Escherichia coli	62886	63975	-	WP_001043260.1	sulfonamide-resistant dihydropteroate synthase Sul2	61638	62453	-	-1
Class-to-genus	IS110	GAMMAPROTEOBACTERIA	Klebsiella pneumoniae	21836	23260	+	WP_001043260.1	sulfonamide-resistant dihydropteroate synthase Sul2	23693	24508	+	1
Class-to-genus	IS110	GAMMAPROTEOBACTERIA	Klebsiella pneumoniae	35221	36666	-	WP_001043260.1	sulfonamide-resistant dihydropteroate synthase Sul2	33994	34809	-	-1
Class-to-genus	IS110	GAMMAPROTEOBACTERIA	Salmonella enterica subsp. enterica serovar Schwarzengrund str. CVM19633	75513	75661	+	WP_001043260.1	sulfonamide-resistant dihydropteroate synthase Sul2	76091	76906	+	1
Class-to-genus	IS110	BETAPROTEOBACTERIA	Burkholderia lata	272586	274027	-	WP_006486309.1	Lrp/AsnC family transcriptional regulator	274145	274603	+	1
Class-to-genus	IS110	BETAPROTEOBACTERIA	Pandoraea vervacti	3997062	3998499	-	WP_044456548.1	Lrp/AsnC family transcriptional regulator	3998685	3999197	+	1	IN SILICO	PROMOTERS	N16	3998062	3998067	+
Class-to-genus	IS110	ACTINOBACTERIA	Mycobacterium chimaera	987863	988689	+	WP_087588780.1	metal-dependent hydrolase	989438	990271	+	1
Class-to-genus	IS110	ACTINOBACTERIA	Mycobacterium chimaera	2399254	2399587	-	WP_079628783.1	metal-dependent hydrolase	2401650	2402456	+	1
Class-to-genus	IS110	ACTINOBACTERIA	Mycobacterium chimaera	2279988	2280321	-	WP_079628783.1	metal-dependent hydrolase	2282384	2283190	+	1
Class-to-genus	IS110	ACTINOBACTERIA	Mycobacterium sp. MOTT36Y	2383239	2383572	-	WP_079628783.1	metal-dependent hydrolase	2385635	2386441	+	1
Class-to-genus	IS110	ACTINOBACTERIA	Mycobacterium yongonense	2189181	2189579	-	WP_079628783.1	metal-dependent hydrolase	2191547	2192353	+	1
Class-to-genus	IS110	ACTINOBACTERIA	Mycobacterium yongonense	2183890	2184223	-	WP_079628783.1	metal-dependent hydrolase	2186286	2187092	+	1
Class-to-genus	IS110	ACTINOBACTERIA	Mycobacterium yongonense 05-1390	2216667	2217000	-	WP_079628783.1	metal-dependent hydrolase	2219063	2219869	+	1
Class-to-genus	IS110	STENOSARCHAEA GROUP	Methanosarcina sp. Kolksee	3957146	3957356	+	WP_082091171.1	hypothetical protein	3957429	3957923	+	1
Class-to-genus	IS110	STENOSARCHAEA GROUP	Methanosarcina vacuolata Z-761	3975436	3975646	+	WP_084626178.1	hypothetical protein	3975770	3976213	+	1
Class-to-genus	IS110	GAMMAPROTEOBACTERIA	Escherichia coli	140178	141521	+	WP_022644891.1	ATP-binding protein	135468	136508	-	-1
Class-to-genus	IS110	GAMMAPROTEOBACTERIA	Xenorhabdus bovienii	1272975	1274003	+	WP_046336300.1	ATP-binding protein	1274463	1275449	+	1	IN SILICO	PROMOTERS	N17b	1272983	1272949	-
Class-to-genus	IS110	GAMMAPROTEOBACTERIA	Xenorhabdus bovienii SS-2004	1384932	1385933	-	WP_012987950.1	ATP-binding protein	1383486	1384472	-	-1
Class-to-genus	IS110	CRENARCHAEOTA	Sulfolobus islandicus L.S.2.15	2357584	2358818	-	WP_012714412.1	hypothetical protein	2356934	2357539	-	-1
Class-to-genus	IS110	CRENARCHAEOTA	Sulfolobus islandicus LAL14/1	2089743	2090859	-	WP_048050279.1	hypothetical protein	2088865	2089470	-	-1
Class-to-genus	IS110	CRENARCHAEOTA	Sulfolobus islandicus REY15A	2137095	2138248	-	WP_014514257.1	hypothetical protein	2136217	2136774	-	-1
Class-to-genus	IS110	CRENARCHAEOTA	Sulfolobus islandicus Y.G.57.14	2295986	2297139	-	WP_012716667.1	hypothetical protein	2295211	2295816	-	-1
Class-to-genus	IS110	CRENARCHAEOTA	Sulfolobus islandicus Y.N.15.51	321192	322384	+	WP_012717082.1	hypothetical protein	322435	323040	+	1
Class-to-genus	IS110	CRENARCHAEOTA	Sulfolobus solfataricus	688285	689466	+	WP_009988368.1	hypothetical protein	689518	690123	+	1
Class-to-genus	IS110	CRENARCHAEOTA	Sulfolobus solfataricus	688230	689411	+	WP_009988368.1	hypothetical protein	689463	690068	+	1
Class-to-genus	IS110	CRENARCHAEOTA	Sulfolobus solfataricus	688280	689461	+	WP_009988368.1	hypothetical protein	689513	690118	+	1
Class-to-genus	IS110	CRENARCHAEOTA	Sulfolobus solfataricus 98/2	688176	689357	+	WP_009988368.1	hypothetical protein	689409	690014	+	1
Class-to-genus	IS110	BETAPROTEOBACTERIA	Neisseria lactamica 020-06	2045550	2045679	-	WP_013449568.1	hemoglobin receptor component HpuA	2045814	2046836	+	1
Class-to-genus	IS110	BETAPROTEOBACTERIA	Neisseria meningitidis	213712	213918	-	WP_002226752.1	hemoglobin receptor component HpuA	214484	215470	+	1	IN SILICO	PROMOTERS	N17b	213715	213681	-
Class-to-genus	IS110	BETAPROTEOBACTERIA	Neisseria meningitidis	68167	68331	+	WP_002248159.1	hemoglobin receptor component HpuA	67043	67981	-	-1
Class-to-genus	IS110	BETAPROTEOBACTERIA	Neisseria meningitidis	1926745	1926874	-	WP_002248159.1	hemoglobin receptor component HpuA	1927095	1928033	+	1
Class-to-genus	IS110	BETAPROTEOBACTERIA	Neisseria meningitidis	2001406	2001535	-	WP_002248159.1	hemoglobin receptor component HpuA	2001758	2002696	+	1
Class-to-genus	IS110	BETAPROTEOBACTERIA	Neisseria meningitidis	2000389	2000518	-	WP_002254628.1	hemoglobin receptor component HpuA	2000653	2001675	+	1
Class-to-genus	IS110	BETAPROTEOBACTERIA	Neisseria meningitidis	798889	799142	+	WP_065826100.1	hemoglobin receptor component HpuA	797709	798791	-	-1
Class-to-genus	IS110	BETAPROTEOBACTERIA	Neisseria meningitidis	799657	799909	+	WP_065826100.1	hemoglobin receptor component HpuA	797709	798791	-	-1
Class-to-genus	IS110	BETAPROTEOBACTERIA	Neisseria meningitidis	1964992	1965245	+	WP_002258720.1	hemoglobin receptor component HpuA	1963810	1964802	-	-1
Class-to-genus	IS110	BETAPROTEOBACTERIA	Neisseria meningitidis	1965760	1966012	+	WP_002258720.1	hemoglobin receptor component HpuA	1963810	1964802	-	-1
Class-to-genus	IS110	BETAPROTEOBACTERIA	Neisseria meningitidis	397311	397564	+	WP_002258720.1	hemoglobin receptor component HpuA	396130	397122	-	-1
Class-to-genus	IS110	BETAPROTEOBACTERIA	Neisseria meningitidis	398079	398331	+	WP_002258720.1	hemoglobin receptor component HpuA	396130	397122	-	-1
Class-to-genus	IS110	BETAPROTEOBACTERIA	Neisseria meningitidis	1481995	1482247	-	WP_002258720.1	hemoglobin receptor component HpuA	1482435	1483427	+	1
Class-to-genus	IS110	BETAPROTEOBACTERIA	Neisseria meningitidis	2028511	2028764	+	WP_002258720.1	hemoglobin receptor component HpuA	2027332	2028324	-	-1
Class-to-genus	IS110	BETAPROTEOBACTERIA	Neisseria meningitidis	2029279	2029531	+	WP_002258720.1	hemoglobin receptor component HpuA	2027332	2028324	-	-1
Class-to-genus	IS110	BETAPROTEOBACTERIA	Neisseria meningitidis	86257	86509	-	WP_002258720.1	hemoglobin receptor component HpuA	86697	87689	+	1
Class-to-genus	IS110	BETAPROTEOBACTERIA	Neisseria meningitidis	1384649	1384901	-	WP_002258720.1	hemoglobin receptor component HpuA	1385092	1386084	+	1
Class-to-genus	IS110	BETAPROTEOBACTERIA	Neisseria meningitidis	181481	181733	-	WP_002258720.1	hemoglobin receptor component HpuA	181921	182913	+	1
Class-to-genus	IS110	BETAPROTEOBACTERIA	Neisseria meningitidis	613159	613288	-	WP_002248159.1	hemoglobin receptor component HpuA	613509	614447	+	1
Class-to-genus	IS110	BETAPROTEOBACTERIA	Neisseria meningitidis	1975087	1975338	-	WP_002224670.1	hemoglobin receptor component HpuA	1975437	1976510	+	1
Class-to-genus	IS110	BETAPROTEOBACTERIA	Neisseria meningitidis	889142	889306	+	WP_080611084.1	hemoglobin receptor component HpuA	887967	888959	-	-1
Class-to-genus	IS110	BETAPROTEOBACTERIA	Neisseria meningitidis	2110665	2110916	-	WP_002224670.1	hemoglobin receptor component HpuA	2111015	2112088	+	1
Class-to-genus	IS110	BETAPROTEOBACTERIA	Neisseria meningitidis FAM18	1975265	1975394	-	WP_002254530.1	hemoglobin receptor component HpuA	1975529	1976554	+	1
Class-to-genus	IS110	BETAPROTEOBACTERIA	Neisseria meningitidis Z2491	457786	458038	+	WP_002225846.1	hemoglobin receptor component HpuA	456615	457688	-	-1
Class-to-genus	IS110	ALPHAPROTEOBACTERIA	Sinorhizobium medicae WSM419	1128219	1129524	+	YP_001314750.1	hypothetical protein	1127473	1127886	-	-1
Class-to-genus	IS110	ALPHAPROTEOBACTERIA	Sinorhizobium meliloti	93223	94534	+	WP_080659459.1	hypothetical protein	92473	92889	-	-1
Class-to-genus	IS110	GAMMAPROTEOBACTERIA	Stenotrophomonas maltophilia	110418	110448	-	WP_053448409.1	hypothetical protein	109969	110277	-	-1
Class-to-genus	IS110	GAMMAPROTEOBACTERIA	Stenotrophomonas maltophilia	93439	93467	-	WP_053442330.1	hypothetical protein	92988	93296	-	-1
Class-to-genus	IS110	GAMMAPROTEOBACTERIA	Stenotrophomonas maltophilia	93439	93467	-	WP_053442330.1	hypothetical protein	92988	93296	-	-1
Class-to-genus	IS110	GAMMAPROTEOBACTERIA	Stenotrophomonas maltophilia	83714	83743	-	WP_088023086.1	hypothetical protein	83265	83573	-	-1
Class-to-genus	IS110	GAMMAPROTEOBACTERIA	Stenotrophomonas maltophilia	100630	100661	-	WP_049443579.1	hypothetical protein	100181	100489	-	-1
Class-to-genus	IS110	GAMMAPROTEOBACTERIA	Stenotrophomonas maltophilia JV3	77675	77705	-	WP_014035473.1	hypothetical protein	77225	77533	-	-1
Class-to-genus	IS110	GAMMAPROTEOBACTERIA	Stenotrophomonas sp. WZN-1	74729	74761	-	WP_087921080.1	hypothetical protein	74282	74590	-	-1
Class-to-genus	IS110	FIRMICUTES	Thermoanaerobacter brockii subsp. finnii Ako-1	1052325	1053799	+	WP_012269268.1	DUF4445 domain-containing protein	1054312	1056777	+	1	IN SILICO	PROMOTERS	N17	1052363	1052368	+
Class-to-genus	IS110	FIRMICUTES	Thermoanaerobacter pseudethanolicus ATCC 33223	1060132	1061608	+	WP_012269268.1	DUF4445 domain-containing protein	1062121	1064586	+	1	IN SILICO	PROMOTERS	N17	1060170	1060175	+
Class-to-genus	IS110	FIRMICUTES	Paenibacillus stellifer	349954	351322	+	WP_038693099.1	hypothetical protein	347678	349135	-	-1	IN SILICO	PROMOTERS	N16	351283	351288	+	IN SILICO	PROMOTERS	N17	351291	351296	+
Class-to-genus	IS110	FIRMICUTES	Ruminiclostridium thermocellum ATCC 27405	1092524	1094118	+	WP_003517278.1	hypothetical protein	1089285	1092518	-	-1
Class-to-genus	IS110	GAMMAPROTEOBACTERIA	Francisella cf. novicida Fx1	25168	26183	-	WP_003040818.1	histidine-type phosphatase	26487	27542	+	1
Class-to-genus	IS110	GAMMAPROTEOBACTERIA	Francisella tularensis subsp. novicida D9876	856005	856921	-	WP_003038054.1	histidine-type phosphatase	854761	855816	-	-1
Class-to-genus	IS110	ALPHAPROTEOBACTERIA	Bradyrhizobium diazoefficiens	3000905	3001866	+	WP_060909278.1	recombinase family protein	2993160	2995265	-	-1
Class-to-genus	IS110	ALPHAPROTEOBACTERIA	Mesorhizobium loti NZP2037	6507472	6508305	-	WP_019863554.1	recombinase family protein	6505055	6507130	-	-1
Class-to-genus	IS110	ALPHAPROTEOBACTERIA	Mesorhizobium loti NZP2037	6508986	6510087	+	WP_019863554.1	recombinase family protein	6505055	6507130	-	-1
Class-to-genus	IS110	ALPHAPROTEOBACTERIA	Novosphingobium resinovorum	280310	280639	+	WP_083274844.1	recombinase family protein	277360	279426	-	-1
Class-to-genus	IS110	FIRMICUTES	Murdochiella vaginalis	457479	458738	+	WP_007895148.1	plasmid mobilization relaxosome protein MobC	456714	457064	-	-1
Class-to-genus	IS110	FIRMICUTES	Streptococcus agalactiae	655468	656727	+	WP_019107292.1	plasmid mobilization relaxosome protein MobC	654698	655054	-	-1
Class-to-genus	IS110	GAMMAPROTEOBACTERIA	Enterobacter cloacae	2516175	2517744	+	WP_038416176.1	TonB-dependent siderophore receptor	2518379	2520565	+	1
Class-to-genus	IS110	GAMMAPROTEOBACTERIA	Enterobacter cloacae ECNIH3	2522701	2524270	+	WP_038416176.1	TonB-dependent siderophore receptor	2524905	2527091	+	1
Class-to-genus	IS110	GAMMAPROTEOBACTERIA	Gibbsiella quercinecans	3168803	3170343	+	WP_095847017.1	TonB-dependent siderophore receptor	3166649	3168613	-	-1	IN SILICO	PROMOTERS	N16	3168959	3168964	+	IN SILICO	PROMOTERS	N17	3168951	3168956	+
Class-to-genus	IS110	CRENARCHAEOTA	Sulfolobus islandicus Y.N.15.51	1944930	1946183	-	WP_048052353.1	DUF4143 domain-containing protein	1947643	1948068	+	1
Class-to-genus	IS110	CRENARCHAEOTA	Sulfolobus solfataricus	2592057	2593340	-	WP_009991747.1	DUF4143 domain-containing protein	2591088	2591513	-	-1
Class-to-genus	IS110	CRENARCHAEOTA	Sulfolobus solfataricus	2592120	2593403	-	WP_009991747.1	DUF4143 domain-containing protein	2591151	2591576	-	-1
Class-to-genus	IS110	CRENARCHAEOTA	Sulfolobus solfataricus	2592134	2593417	-	WP_009991747.1	DUF4143 domain-containing protein	2591165	2591590	-	-1
Class-to-genus	IS110	CRENARCHAEOTA	Sulfolobus solfataricus	1852998	1854281	-	WP_009991747.1	DUF4143 domain-containing protein	1852029	1852454	-	-1
Class-to-genus	IS110	CRENARCHAEOTA	Sulfolobus solfataricus 98/2	2533796	2535079	-	WP_009991747.1	DUF4143 domain-containing protein	2532827	2533252	-	-1
Class-to-genus	IS110	CRENARCHAEOTA	Sulfolobus solfataricus P2	1779540	1780823	-	WP_009991747.1	DUF4143 domain-containing protein	1778571	1778996	-	-1
Class-to-genus	IS110	FIRMICUTES	Lachnoclostridium sp. YL32	926397	927449	+	WP_065547584.1	hypothetical protein	927526	929010	+	1
Class-to-genus	IS110	FIRMICUTES	Thermoanaerobacterium xylanolyticum LX-11	1024583	1025280	-	WP_013787742.1	hypothetical protein	1022910	1024421	-	-1	IN SILICO	PROMOTERS	N18	1024921	1024926	+
Class-to-genus	IS110	GAMMAPROTEOBACTERIA	Pseudomonas putida S13.1.2	974828	974905	-	WP_028613250.1	MFS transporter	975909	977084	+	1
Class-to-genus	IS110	GAMMAPROTEOBACTERIA	Yersinia enterocolitica subsp. palearctica Y11	1254645	1256185	+	WP_005178670.1	MFS transporter	1256307	1257473	+	1	IN SILICO	PROMOTERS	N18	1256148	1256153	+
Class-to-genus	IS110	GAMMAPROTEOBACTERIA	Alteromonas sp. MB-3u-76	237212	238439	-	WP_071978294.1	ribonuclease E inhibitor RraA	239348	239833	+	1
Class-to-genus	IS110	GAMMAPROTEOBACTERIA	Oceanisphaera profunda	807032	808005	+	WP_087034893.1	ribonuclease E inhibitor RraA	806120	806611	-	-1
Class-to-genus	IS110	SPIROCHAETIA	Leptospira borgpetersenii serovar Hardjo-bovis str. L550	3119595	3121163	+	WP_011670936.1	UDP-3-O-(3-hydroxymyristoyl)glucosamine N-acyltransferase	3121681	3122697	+	1
Class-to-genus	IS110	SPIROCHAETIA	Leptospira santarosai serovar Shermani str. LT 821	687921	689466	-	WP_004462695.1	UDP-3-O-(3-hydroxymyristoyl)glucosamine N-acyltransferase	689994	691013	+	1	IN SILICO	PROMOTERS	N16	689223	689228	+	IN SILICO	PROMOTERS	N18	689422	689427	+
Class-to-genus	IS110	BETAPROTEOBACTERIA	Burkholderia cenocepacia	1081686	1082763	-	WP_062886015.1	MFS transporter	1082880	1084226	+	1
Class-to-genus	IS110	BETAPROTEOBACTERIA	Burkholderia glumae BGR1	2433586	2435101	+	WP_015876213.1	MFS transporter	2436509	2437819	+	1	IN SILICO	TRANSTERM	NULL	2433627	2433669	+	IN SILICO	TRANSTERM	NULL	2434822	2434837	+
Class-to-genus	IS110	ALPHAPROTEOBACTERIA	Mesorhizobium amorphae CCNWGS0123	309273	309811	+	WP_006206952.1	class I SAM-dependent methyltransferase	308140	308847	-	-1
Class-to-genus	IS110	ALPHAPROTEOBACTERIA	Mesorhizobium amorphae CCNWGS0123	311271	312641	+	WP_006206952.1	class I SAM-dependent methyltransferase	308140	308847	-	-1
Class-to-genus	IS110	ALPHAPROTEOBACTERIA	Rhizobium gallicum bv. gallicum R602	308995	309281	+	WP_040114299.1	class I SAM-dependent methyltransferase	307495	308193	-	-1
Class-to-genus	IS110	GAMMAPROTEOBACTERIA	Escherichia coli	3439876	3439926	-	WP_000125799.1	enterochelin esterase	3436086	3437288	-	-1
Class-to-genus	IS110	GAMMAPROTEOBACTERIA	Escherichia coli	699726	699776	-	WP_000125799.1	enterochelin esterase	695936	697138	-	-1
Class-to-genus	IS110	GAMMAPROTEOBACTERIA	Escherichia coli	2527121	2527205	+	WP_000125799.1	enterochelin esterase	2529760	2530962	+	1
Class-to-genus	IS110	GAMMAPROTEOBACTERIA	Escherichia coli	3482369	3482419	-	WP_000125799.1	enterochelin esterase	3478578	3479780	-	-1
Class-to-genus	IS110	GAMMAPROTEOBACTERIA	Escherichia coli	629888	629969	+	WP_000125852.1	enterochelin esterase	632527	633729	+	1
Class-to-genus	IS110	GAMMAPROTEOBACTERIA	Escherichia coli APEC O1	595803	595884	+	WP_000125852.1	enterochelin esterase	598442	599644	+	1
Class-to-genus	IS110	GAMMAPROTEOBACTERIA	Escherichia coli APEC O2-211	940268	940348	+	WP_000125799.1	enterochelin esterase	942907	944109	+	1
Class-to-genus	IS110	GAMMAPROTEOBACTERIA	Yersinia enterocolitica	744916	746419	+	WP_072077310.1	enterochelin esterase	746649	747971	+	1	IN SILICO	PROMOTERS	N18	745113	745118	+	IN SILICO	PROMOTERS	N18	745292	745297	+
Class-to-genus	IS110	GAMMAPROTEOBACTERIA	Yersinia enterocolitica	1440196	1441699	+	WP_072077310.1	enterochelin esterase	1441929	1443251	+	1	IN SILICO	PROMOTERS	N18	1440393	1440398	+	IN SILICO	PROMOTERS	N18	1440572	1440577	+
Class-to-genus	IS110	GAMMAPROTEOBACTERIA	Yersinia enterocolitica	745397	746900	+	WP_072077310.1	enterochelin esterase	747130	748452	+	1	IN SILICO	PROMOTERS	N18	745594	745599	+	IN SILICO	PROMOTERS	N18	745773	745778	+
Class-to-genus	IS110	GAMMAPROTEOBACTERIA	Yersinia enterocolitica	745392	746895	+	WP_072077310.1	enterochelin esterase	747125	748447	+	1	IN SILICO	PROMOTERS	N18	745589	745594	+	IN SILICO	PROMOTERS	N18	745768	745773	+
Class-to-genus	IS110	GAMMAPROTEOBACTERIA	Yersinia enterocolitica	745047	746550	+	WP_072077310.1	enterochelin esterase	746780	748102	+	1	IN SILICO	PROMOTERS	N18	745244	745249	+	IN SILICO	PROMOTERS	N18	745423	745428	+
Class-to-genus	IS110	GAMMAPROTEOBACTERIA	Kluyvera intermedia	1300936	1302268	+	WP_047369880.1	transcription-repair coupling factor	1297305	1300751	-	-1
Class-to-genus	IS110	GAMMAPROTEOBACTERIA	Xanthomonas campestris	2143591	2144686	+	WP_046343545.1	transcription-repair coupling factor	2144919	2148389	+	1
Class-to-genus	IS110	GAMMAPROTEOBACTERIA	Enterobacter cloacae	53646	55010	+	WP_001567361.1	serine recombinase	49858	50499	-	-1
Class-to-genus	IS110	GAMMAPROTEOBACTERIA	Klebsiella oxytoca KONIH1	171557	172927	+	WP_000470624.1	serine recombinase	167779	168414	-	-1
Class-to-genus	IS110	GAMMAPROTEOBACTERIA	Klebsiella pneumoniae	79663	81029	-	WP_000470624.1	serine recombinase	84176	84811	+	1
Class-to-genus	IS110	GAMMAPROTEOBACTERIA	Klebsiella pneumoniae	74623	75989	+	WP_000470624.1	serine recombinase	70841	71476	-	-1
Class-to-genus	IS110	GAMMAPROTEOBACTERIA	Klebsiella pneumoniae	107421	108787	+	WP_000470624.1	serine recombinase	103639	104274	-	-1
Class-to-genus	IS110	GAMMAPROTEOBACTERIA	Klebsiella pneumoniae	63042	64408	+	WP_000470624.1	serine recombinase	59260	59895	-	-1
Class-to-genus	IS110	GAMMAPROTEOBACTERIA	Klebsiella pneumoniae	74276	75642	+	WP_000470624.1	serine recombinase	70494	71129	-	-1
Class-to-genus	IS110	GAMMAPROTEOBACTERIA	Klebsiella pneumoniae 30684/NJST258_2	2980	4346	+	WP_000470624.1	serine recombinase	85430	86065	-	-1
Class-to-genus	IS110	GAMMAPROTEOBACTERIA	Kosakonia radicincitans DSM 16656	194882	196279	-	WP_009651826.1	serine recombinase	199426	200067	+	1
Class-to-genus	IS110	GAMMAPROTEOBACTERIA	Alteromonas mediterranea	2524870	2525502	-	WP_012518671.1	prevent-host-death family protein	2525694	2525951	+	1
Class-to-genus	IS110	GAMMAPROTEOBACTERIA	Alteromonas mediterranea	2357694	2358326	-	WP_012518671.1	prevent-host-death family protein	2358518	2358775	+	1
Class-to-genus	IS110	GAMMAPROTEOBACTERIA	Alteromonas mediterranea DE	2457243	2457875	-	WP_012518671.1	prevent-host-death family protein	2458067	2458324	+	1
Class-to-genus	IS110	GAMMAPROTEOBACTERIA	Alteromonas mediterranea DE1	2545845	2546477	-	WP_012518671.1	prevent-host-death family protein	2546669	2546926	+	1
Class-to-genus	IS110	GAMMAPROTEOBACTERIA	Alteromonas mediterranea MED64	2397348	2397980	-	WP_012518671.1	prevent-host-death family protein	2398172	2398429	+	1
Class-to-genus	IS110	GAMMAPROTEOBACTERIA	Alteromonas mediterranea U7	2505110	2505676	-	WP_012518671.1	prevent-host-death family protein	2505868	2506125	+	1
Class-to-genus	IS110	GAMMAPROTEOBACTERIA	Alteromonas mediterranea UM4b	2465791	2466423	-	WP_012518671.1	prevent-host-death family protein	2466615	2466872	+	1
Class-to-genus	IS110	GAMMAPROTEOBACTERIA	Alteromonas mediterranea UM7	2532172	2532804	-	WP_012518671.1	prevent-host-death family protein	2532996	2533253	+	1
Class-to-genus	IS110	GAMMAPROTEOBACTERIA	Vibrio campbellii ATCC BAA-1116	2616568	2618591	+	WP_012128217.1	prevent-host-death family protein	2616239	2616496	-	-1
Class-to-genus	IS110	GAMMAPROTEOBACTERIA	Vibrio campbellii ATCC BAA-1116	112428	114469	-	WP_012128217.1	prevent-host-death family protein	114541	114798	+	1
Class-to-genus	IS110	GAMMAPROTEOBACTERIA	Alteromonas sp. MB-3u-76	1751211	1752438	-	WP_100973210.1	S9 family peptidase	1752797	1755292	+	1
Class-to-genus	IS110	GAMMAPROTEOBACTERIA	Colwellia sp. PAMC 21821	4875584	4876793	+	WP_081182098.1	S9 family peptidase	4872901	4875366	-	-1
Class-to-genus	IS110	BETAPROTEOBACTERIA	Bordetella bronchiseptica	4313954	4314068	+	WP_033464034.1	hypothetical protein	4312822	4313790	-	-1
Class-to-genus	IS110	BETAPROTEOBACTERIA	Neisseria sp. KEM232	338455	338605	-	WP_009424906.1	hypothetical protein	338683	339645	+	1
Class-to-genus	IS110	FIRMICUTES	Geobacillus sp. Y412MC52	2186836	2188309	-	WP_011231630.1	hypothetical protein	2196596	2196886	+	1	IN SILICO	PROMOTERS	N17	2188207	2188212	+
Class-to-genus	IS110	FIRMICUTES	Geobacillus thermocatenulatus	1768751	1770224	+	WP_025949013.1	hypothetical protein	1759298	1759588	-	-1
Class-to-genus	IS110	CRENARCHAEOTA	Sulfolobus islandicus L.S.2.15	2701283	2702592	-	WP_012714690.1	hypothetical protein	2700312	2701151	-	-1
Class-to-genus	IS110	CRENARCHAEOTA	Sulfolobus islandicus Y.G.57.14	2666386	2667608	+	WP_012716893.1	hypothetical protein	2667740	2668579	+	1
Class-to-genus	IS110	CRENARCHAEOTA	Sulfolobus solfataricus	309974	311159	+	WP_009991643.1	hypothetical protein	308540	309373	-	-1
Class-to-genus	IS110	CRENARCHAEOTA	Sulfolobus solfataricus	2382811	2383003	+	WP_009991643.1	hypothetical protein	2381377	2382210	-	-1
Class-to-genus	IS110	CRENARCHAEOTA	Sulfolobus solfataricus P2	2311765	2312950	+	WP_009991643.1	hypothetical protein	2310331	2311164	-	-1
Class-to-genus	IS110	CRENARCHAEOTA	Sulfolobus islandicus L.S.2.15	460546	461777	-	WP_010923542.1	HEPN domain-containing protein	460035	460424	-	-1
Class-to-genus	IS110	CRENARCHAEOTA	Sulfolobus islandicus Y.N.15.51	1607192	1608483	-	WP_012717586.1	HEPN domain-containing protein	1606681	1607070	-	-1
Class-to-genus	IS110	CRENARCHAEOTA	Sulfolobus solfataricus	1587328	1587566	-	WP_010923542.1	HEPN domain-containing protein	1586803	1587192	-	-1
Class-to-genus	IS110	CRENARCHAEOTA	Sulfolobus solfataricus P2	1494822	1495060	-	WP_010923542.1	HEPN domain-containing protein	1494297	1494686	-	-1
Class-to-genus	IS110	ALPHAPROTEOBACTERIA	Phaeobacter piscinae	12977	14260	+	WP_065335167.1	recombinase family protein	14666	15241	+	1
Class-to-genus	IS110	ALPHAPROTEOBACTERIA	Phaeobacter piscinae	12977	14260	+	WP_065335167.1	recombinase family protein	14666	15241	+	1
Class-to-genus	IS110	ALPHAPROTEOBACTERIA	Rhizobium sp. NT-26	199720	200998	-	WP_052642761.1	recombinase family protein	204033	204620	+	1
Class-to-genus	IS110	GAMMAPROTEOBACTERIA	Klebsiella pneumoniae	485	1855	+	WP_001323220.1	hypothetical protein	93086	93511	-	-1
Class-to-genus	IS110	GAMMAPROTEOBACTERIA	Klebsiella sp. LTGPAF-6F	509160	510729	-	WP_008786672.1	hypothetical protein	512368	512793	+	1
Class-to-genus	IS110	BETAPROTEOBACTERIA	Methylibium petroleiphilum PM1	3980158	3980188	+	WP_011831332.1	YggS family pyridoxal phosphate-dependent enzyme	3978835	3979551	-	-1
Class-to-genus	IS110	BETAPROTEOBACTERIA	Rubrivivax gelatinosus IL144	81678	81709	-	WP_014426317.1	YggS family pyridoxal phosphate-dependent enzyme	82309	83001	+	1
Class-to-genus	IS110	BETAPROTEOBACTERIA	Thiomonas intermedia K12	360734	360761	+	WP_013122120.1	YggS family pyridoxal phosphate-dependent enzyme	359296	360027	-	-1
Class-to-genus	IS110	BETAPROTEOBACTERIA	Variovorax paradoxus S110	5132610	5132637	+	WP_015867573.1	YggS family pyridoxal phosphate-dependent enzyme	5131304	5132002	-	-1
Class-to-genus	IS110	ALPHAPROTEOBACTERIA	Methylobacterium oryzae CBMB20	4960360	4960803	+	WP_043346292.1	HD domain-containing protein	4958776	4960155	-	-1
Class-to-genus	IS110	ALPHAPROTEOBACTERIA	Methylobacterium phyllosphaerae	4065697	4066026	+	WP_075381019.1	HD domain-containing protein	4064108	4065487	-	-1
Class-to-genus	IS110	GAMMAPROTEOBACTERIA	Enterobacter cloacae	3301277	3302650	+	WP_048234681.1	hypothetical protein	3300015	3300317	-	-1
Class-to-genus	IS110	GAMMAPROTEOBACTERIA	Enterobacter cloacae	1414992	1416365	+	WP_048234681.1	hypothetical protein	1413730	1414032	-	-1
Class-to-genus	IS110	GAMMAPROTEOBACTERIA	Enterobacter cloacae	3514993	3516366	-	WP_048234681.1	hypothetical protein	3517326	3517628	+	1
Class-to-genus	IS110	GAMMAPROTEOBACTERIA	Enterobacter cloacae	3487522	3488895	-	WP_048234681.1	hypothetical protein	3489855	3490157	+	1
Class-to-genus	IS110	GAMMAPROTEOBACTERIA	Enterobacter cloacae	3325332	3326705	+	WP_048234681.1	hypothetical protein	3324070	3324372	-	-1
Class-to-genus	IS110	GAMMAPROTEOBACTERIA	Enterobacter cloacae ECNIH2	4042801	4044370	-	WP_048234681.1	hypothetical protein	4045232	4045534	+	1
Class-to-genus	IS110	GAMMAPROTEOBACTERIA	Enterobacter cloacae ECNIH2	174556	176125	+	WP_048234681.1	hypothetical protein	173392	173694	-	-1
Class-to-genus	IS110	GAMMAPROTEOBACTERIA	Enterobacter hormaechei subsp. hormaechei	3786333	3787876	-	WP_071882734.1	hypothetical protein	3788764	3789066	+	1
Class-to-genus	IS110	ACTINOBACTERIA	Corynebacterium efficiens YS-314	547500	549436	-	WP_006769818.1	XRE family transcriptional regulator	551244	552026	+	1	IN SILICO	PROMOTERS	N18	548717	548722	+
Class-to-genus	IS110	ACTINOBACTERIA	Streptomyces sp. CNQ-509	1770029	1771326	+	WP_047015425.1	XRE family transcriptional regulator	1771478	1772323	+	1
Class-to-genus	IS110	GAMMAPROTEOBACTERIA	Escherichia coli	135803	136982	-	WP_010891293.1	antirestriction protein YubI	137336	137638	+	1
Class-to-genus	IS110	GAMMAPROTEOBACTERIA	Klebsiella oxytoca	37880	38842	-	WP_040118457.1	antirestriction protein YubI	39413	39841	+	1
Class-to-genus	IS110	GAMMAPROTEOBACTERIA	Klebsiella pneumoniae	72371	73720	-	WP_000656305.1	N-acetyltransferase	71961	72338	-	-1
Class-to-genus	IS110	GAMMAPROTEOBACTERIA	Klebsiella pneumoniae	22112	23536	+	WP_000656305.1	N-acetyltransferase	23592	23969	+	1
Class-to-genus	IS110	GAMMAPROTEOBACTERIA	Klebsiella pneumoniae	142759	144099	+	WP_000656305.1	N-acetyltransferase	144155	144532	+	1
Class-to-genus	IS110	GAMMAPROTEOBACTERIA	Klebsiella pneumoniae	50462	51802	+	WP_000656305.1	N-acetyltransferase	51858	52235	+	1
Class-to-genus	IS110	GAMMAPROTEOBACTERIA	Klebsiella pneumoniae	83678	85027	-	WP_000656305.1	N-acetyltransferase	83268	83645	-	-1
Class-to-genus	IS110	GAMMAPROTEOBACTERIA	Salmonella enterica subsp. enterica serovar Typhi str. CT18	155796	157146	-	NP_569407.1	N-acetyltransferase	155387	155764	-	-1
Class-to-genus	IS110	ACTINOBACTERIA	Frankia casuarinae	2494093	2495518	+	WP_011436541.1	hypothetical protein	2489625	2492840	-	-1	IN SILICO	PROMOTERS	N16b	2494192	2494159	-
Class-to-genus	IS110	ACTINOBACTERIA	Streptomyces lincolnensis	9515199	9515991	-	WP_079164988.1	hypothetical protein	9512495	9514483	-	-1
Class-to-genus	IS110	GAMMAPROTEOBACTERIA	Klebsiella oxytoca KONIH1	171557	172927	+	WP_020314648.1	hypothetical protein	173126	173404	+	1
Class-to-genus	IS110	GAMMAPROTEOBACTERIA	Klebsiella pneumoniae	79663	81029	-	WP_020314648.1	hypothetical protein	79186	79464	-	-1
Class-to-genus	IS110	GAMMAPROTEOBACTERIA	Klebsiella pneumoniae	74623	75989	+	WP_020314648.1	hypothetical protein	76188	76466	+	1
Class-to-genus	IS110	GAMMAPROTEOBACTERIA	Klebsiella pneumoniae	107421	108787	+	WP_020314648.1	hypothetical protein	108986	109264	+	1
Class-to-genus	IS110	GAMMAPROTEOBACTERIA	Klebsiella pneumoniae	63042	64408	+	WP_020314648.1	hypothetical protein	64607	64885	+	1
Class-to-genus	IS110	GAMMAPROTEOBACTERIA	Klebsiella pneumoniae	74276	75642	+	WP_020314648.1	hypothetical protein	75841	76119	+	1
Class-to-genus	IS110	GAMMAPROTEOBACTERIA	Klebsiella pneumoniae 30684/NJST258_2	2980	4346	+	WP_020314648.1	hypothetical protein	4545	4823	+	1
Class-to-genus	IS110	GAMMAPROTEOBACTERIA	Coxiella burnetii	70965	72370	+	WP_005771577.1	type I pantothenate kinase	69963	70919	-	-1
Class-to-genus	IS110	GAMMAPROTEOBACTERIA	Xenorhabdus nematophila AN6/1	255065	256615	-	WP_013183215.1	type I pantothenate kinase	253760	254710	-	-1
Class-to-genus	IS110	GAMMAPROTEOBACTERIA	Xenorhabdus nematophila AN6/1	256420	257453	-	WP_013183215.1	type I pantothenate kinase	253760	254710	-	-1
Class-to-genus	IS110	ALPHAPROTEOBACTERIA	Bradyrhizobium diazoefficiens	7866056	7867634	+	WP_028174153.1	PAS domain S-box protein	7864773	7865978	-	-1
Class-to-genus	IS110	ALPHAPROTEOBACTERIA	Roseomonas sp. FDAARGOS_362	29637	30031	-	WP_019462968.1	PAS domain S-box protein	28251	29303	-	-1
Class-to-genus	IS110	BACTEROIDETES/CHLOROBI GROUP	Petrimonas mucosa	2419327	2420563	-	WP_071137245.1	polysaccharide export protein	2421238	2422038	+	1
Class-to-genus	IS110	BACTEROIDETES/CHLOROBI GROUP	Sphingobacterium sp. G1-14	189413	190601	+	WP_088159868.1	polysaccharide export protein	191320	192102	+	1	IN SILICO	PROMOTERS	N17	189475	189480	+
Class-to-genus	IS110	SPIROCHAETIA	Leptospira borgpetersenii serovar Ballum	2555585	2555887	+	WP_002734566.1	hypothetical protein	2553380	2555212	-	-1
Class-to-genus	IS110	SPIROCHAETIA	Leptospira interrogans serovar Bratislava	1631553	1631842	-	WP_000739012.1	hypothetical protein	1628558	1630387	-	-1
Class-to-genus	IS110	SPIROCHAETIA	Leptospira interrogans serovar Manilae	1526584	1526891	-	WP_000739014.1	hypothetical protein	1523710	1525539	-	-1
Class-to-genus	IS110	SPIROCHAETIA	Leptospira interrogans serovar Manilae	1526586	1526893	-	WP_000739014.1	hypothetical protein	1523712	1525541	-	-1
Class-to-genus	IS110	GAMMAPROTEOBACTERIA	Idiomarina loihiensis GSL 199	2747459	2748665	-	WP_011235788.1	gamma carbonic anhydrase family protein	2754805	2755353	+	1
Class-to-genus	IS110	GAMMAPROTEOBACTERIA	Idiomarina loihiensis L2TR	2747344	2748550	-	WP_011235788.1	gamma carbonic anhydrase family protein	2754690	2755238	+	1
Class-to-genus	IS110	GAMMAPROTEOBACTERIA	Yersinia enterocolitica	357600	357997	+	WP_005166409.1	gamma carbonic anhydrase family protein	350778	351320	-	-1
Class-to-genus	IS110	GAMMAPROTEOBACTERIA	Yersinia enterocolitica	541839	542236	+	WP_005166409.1	gamma carbonic anhydrase family protein	535082	535624	-	-1
Class-to-genus	IS110	GAMMAPROTEOBACTERIA	Yersinia enterocolitica	377835	378232	+	WP_005166409.1	gamma carbonic anhydrase family protein	371079	371621	-	-1
Class-to-genus	IS110	GAMMAPROTEOBACTERIA	Yersinia enterocolitica	1072971	1073368	+	WP_005166409.1	gamma carbonic anhydrase family protein	1066215	1066757	-	-1
Class-to-genus	IS110	GAMMAPROTEOBACTERIA	Yersinia enterocolitica	378193	378590	+	WP_005166409.1	gamma carbonic anhydrase family protein	371437	371979	-	-1
Class-to-genus	IS110	GAMMAPROTEOBACTERIA	Yersinia enterocolitica	378189	378586	+	WP_005166409.1	gamma carbonic anhydrase family protein	371433	371975	-	-1
Class-to-genus	IS110	GAMMAPROTEOBACTERIA	Yersinia enterocolitica	377835	378232	+	WP_005166409.1	gamma carbonic anhydrase family protein	371079	371621	-	-1
Class-to-genus	IS110	GAMMAPROTEOBACTERIA	Yersinia enterocolitica subsp. palearctica 105.5R(r)	4153627	4154024	-	WP_005166409.1	gamma carbonic anhydrase family protein	4160306	4160848	+	1
Class-to-genus	IS110	BETAPROTEOBACTERIA	Acidovorax avenae subsp. avenae ATCC 19860	3481251	3482313	-	WP_013595470.1	tripartite tricarboxylate transporter substrate binding protein	3482459	3483457	+	1	IN SILICO	PROMOTERS	N18b	3481274	3481239	-	IN SILICO	PROMOTERS	N18b	3482276	3482241	-
Class-to-genus	IS110	BETAPROTEOBACTERIA	Acidovorax avenae subsp. avenae ATCC 19860	4010890	4011911	+	WP_049791129.1	tripartite tricarboxylate transporter substrate binding protein	4009754	4010689	-	-1	IN SILICO	PROMOTERS	N18	4010956	4010961	+
Class-to-genus	IS110	BETAPROTEOBACTERIA	Acidovorax citrulli	5180798	5181819	+	WP_011797278.1	tripartite tricarboxylate transporter substrate binding protein	5179665	5180651	-	-1	IN SILICO	PROMOTERS	N18	5180864	5180869	+
Class-to-genus	IS110	BETAPROTEOBACTERIA	Acidovorax citrulli AAC00-1	4727180	4728246	-	WP_011797278.1	tripartite tricarboxylate transporter substrate binding protein	4728393	4729379	+	1	IN SILICO	PROMOTERS	N18b	4728209	4728174	-
Class-to-genus	IS110	BETAPROTEOBACTERIA	Cupriavidus necator N-1	1199080	1199570	+	WP_013959582.1	tripartite tricarboxylate transporter substrate binding protein	1197462	1198424	-	-1
Class-to-genus	IS110	BETAPROTEOBACTERIA	Verminephrobacter eiseniae EF01-2	1085389	1085737	+	WP_083758568.1	tripartite tricarboxylate transporter substrate binding protein	1085890	1087002	+	1
Class-to-genus	IS110	GAMMAPROTEOBACTERIA	Legionella pneumophila subsp. pneumophila	1934790	1935906	+	WP_011215786.1	hypothetical protein	1933601	1934491	-	-1	IN SILICO	PROMOTERS	N18b	1934866	1934831	-
Class-to-genus	IS110	GAMMAPROTEOBACTERIA	Pseudomonas frederiksbergensis	180738	181144	-	WP_071556027.1	hypothetical protein	184190	185176	+	1
Class-to-genus	IS110	GAMMAPROTEOBACTERIA	Citrobacter farmeri	15447	16739	+	WP_000493286.1	type II toxin-antitoxin system RelE/ParE family toxin	16903	17232	+	1
Class-to-genus	IS110	GAMMAPROTEOBACTERIA	Citrobacter freundii	45975	47369	+	WP_000493286.1	type II toxin-antitoxin system RelE/ParE family toxin	47666	47995	+	1
Class-to-genus	IS110	GAMMAPROTEOBACTERIA	Citrobacter freundii	88487	89834	-	WP_000493286.1	type II toxin-antitoxin system RelE/ParE family toxin	87830	88159	-	-1
Class-to-genus	IS110	GAMMAPROTEOBACTERIA	Citrobacter freundii	116605	117951	+	WP_000493286.1	type II toxin-antitoxin system RelE/ParE family toxin	118060	118389	+	1
Class-to-genus	IS110	GAMMAPROTEOBACTERIA	Citrobacter freundii	99399	100741	+	WP_000493286.1	type II toxin-antitoxin system RelE/ParE family toxin	101090	101419	+	1
Class-to-genus	IS110	GAMMAPROTEOBACTERIA	Citrobacter freundii complex sp. CFNIH9	88040	89331	+	WP_000493286.1	type II toxin-antitoxin system RelE/ParE family toxin	89495	89824	+	1
Class-to-genus	IS110	GAMMAPROTEOBACTERIA	Enterobacter hormaechei subsp. hormaechei	255332	256674	+	WP_000493286.1	type II toxin-antitoxin system RelE/ParE family toxin	257023	257352	+	1
Class-to-genus	IS110	GAMMAPROTEOBACTERIA	Enterobacter kobei	3617530	3618894	+	WP_069602317.1	type II toxin-antitoxin system RelE/ParE family toxin	3619681	3620010	+	1
Class-to-genus	IS110	GAMMAPROTEOBACTERIA	Klebsiella michiganensis E718	133767	134050	-	WP_000493286.1	type II toxin-antitoxin system RelE/ParE family toxin	132652	132981	-	-1
Class-to-genus	IS110	GAMMAPROTEOBACTERIA	Klebsiella pneumoniae	151829	153120	+	WP_000493286.1	type II toxin-antitoxin system RelE/ParE family toxin	153284	153613	+	1
Class-to-genus	IS110	GAMMAPROTEOBACTERIA	Klebsiella pneumoniae	151829	153120	+	WP_000493286.1	type II toxin-antitoxin system RelE/ParE family toxin	153284	153613	+	1
Class-to-genus	IS110	GAMMAPROTEOBACTERIA	Klebsiella pneumoniae	151829	153120	+	WP_000493286.1	type II toxin-antitoxin system RelE/ParE family toxin	153284	153613	+	1
Class-to-genus	IS110	GAMMAPROTEOBACTERIA	Klebsiella pneumoniae	120365	121656	+	WP_000493286.1	type II toxin-antitoxin system RelE/ParE family toxin	121820	122149	+	1
Class-to-genus	IS110	GAMMAPROTEOBACTERIA	Klebsiella pneumoniae	120365	121656	+	WP_000493286.1	type II toxin-antitoxin system RelE/ParE family toxin	121820	122149	+	1
Class-to-genus	IS110	GAMMAPROTEOBACTERIA	Klebsiella pneumoniae	150442	151733	+	WP_000493286.1	type II toxin-antitoxin system RelE/ParE family toxin	151897	152226	+	1
Class-to-genus	IS110	GAMMAPROTEOBACTERIA	Klebsiella pneumoniae	120365	121656	+	WP_000493286.1	type II toxin-antitoxin system RelE/ParE family toxin	121820	122149	+	1
Class-to-genus	IS110	GAMMAPROTEOBACTERIA	Klebsiella pneumoniae	120365	121656	+	WP_000493286.1	type II toxin-antitoxin system RelE/ParE family toxin	121820	122149	+	1
Class-to-genus	IS110	GAMMAPROTEOBACTERIA	Klebsiella sp. LTGPAF-6F	79620	81088	-	WP_000493286.1	type II toxin-antitoxin system RelE/ParE family toxin	78899	79228	-	-1
Class-to-genus	IS110	GAMMAPROTEOBACTERIA	Raoultella ornithinolytica	381156	381457	+	WP_000493286.1	type II toxin-antitoxin system RelE/ParE family toxin	382244	382573	+	1
Class-to-genus	IS110	GAMMAPROTEOBACTERIA	Salmonella enterica subsp. enterica serovar Cubana str. CFSAN002050	23274	24643	+	WP_000493286.1	type II toxin-antitoxin system RelE/ParE family toxin	25430	25759	+	1
Class-to-genus	IS110	GAMMAPROTEOBACTERIA	Alcanivorax xenomutans	1877774	1879013	-	WP_026949985.1	NAD(P)/FAD-dependent oxidoreductase	1879151	1880374	+	1
Class-to-genus	IS110	GAMMAPROTEOBACTERIA	Shewanella pealeana ATCC 700345	5119636	5121027	+	WP_012157400.1	NAD(P)/FAD-dependent oxidoreductase	5118290	5119474	-	-1	IN SILICO	PROMOTERS	N16	5119692	5119697	+
Class-to-genus	IS110	ALPHAPROTEOBACTERIA	Gluconacetobacter diazotrophicus PA1 5	2847487	2848179	-	WP_012226918.1	DUF3363 domain-containing protein	2845593	2847332	-	-1	IN SILICO	PROMOTERS	N16b	2847517	2847484	-	IN SILICO	PROMOTERS	N17b	2847553	2847519	-	IN SILICO	PROMOTERS	N18	2847563	2847568	+	IN SILICO	PROMOTERS	N18b	2847536	2847501	-	IN SILICO	PROMOTERS	N18b	2847554	2847519	-
Class-to-genus	IS110	ALPHAPROTEOBACTERIA	Komagataeibacter xylinus E25	793933	795119	+	WP_025437766.1	DUF3363 domain-containing protein	792410	793045	-	-1
Class-to-genus	IS110	GAMMAPROTEOBACTERIA	Haemophilus parasuis SH0165	117449	118562	+	WP_005711321.1	division/cell wall cluster transcriptional repressor MraZ	119050	119508	+	1
Class-to-genus	IS110	GAMMAPROTEOBACTERIA	[Haemophilus] parasuis	1052723	1053825	-	WP_005711321.1	division/cell wall cluster transcriptional repressor MraZ	1051751	1052209	-	-1
Class-to-genus	IS110	ACTINOBACTERIA	Bifidobacterium bifidum	163734	164762	-	WP_021647493.1	UDP-N-acetyl-D-mannosamine dehydrogenase	161859	163103	-	-1
Class-to-genus	IS110	ACTINOBACTERIA	Bifidobacterium bifidum ATCC 29521 JCM 1255 DSM 20456	93779	94807	-	WP_021647493.1	UDP-N-acetyl-D-mannosamine dehydrogenase	91904	93148	-	-1
Class-to-genus	IS110	ACTINOBACTERIA	Corynebacterium stationis	905603	906775	-	WP_066792916.1	UDP-N-acetyl-D-mannosamine dehydrogenase	903920	905182	-	-1
Class-to-genus	IS110	ACTINOBACTERIA	Corynebacterium stationis	728280	729452	-	WP_066792916.1	UDP-N-acetyl-D-mannosamine dehydrogenase	726597	727859	-	-1
Class-to-genus	IS110	GAMMAPROTEOBACTERIA	Escherichia coli	185812	187332	+	WP_046881692.1	OspE1	187930	188196	+	1
Class-to-genus	IS110	GAMMAPROTEOBACTERIA	Shigella dysenteriae Sd197	43110	43372	+	YP_406047.1	OspE1	42529	42795	-	-1
Class-to-genus	IS110	GAMMAPROTEOBACTERIA	Enterobacter cloacae	3191950	3192315	+	WP_003465043.1	cupin domain-containing protein	3193082	3193438	+	1
Class-to-genus	IS110	GAMMAPROTEOBACTERIA	Enterobacter cloacae	3839638	3840042	-	WP_003465043.1	cupin domain-containing protein	3838524	3838880	-	-1	IN SILICO	PROMOTERS	N18	3839908	3839913	+
Class-to-genus	IS110	GAMMAPROTEOBACTERIA	Enterobacter cloacae	3602710	3603114	-	WP_003465043.1	cupin domain-containing protein	3601596	3601952	-	-1	IN SILICO	PROMOTERS	N18	3602980	3602985	+
Class-to-genus	IS110	GAMMAPROTEOBACTERIA	Enterobacter hormaechei subsp. oharae	461162	461566	-	WP_003465043.1	cupin domain-containing protein	460048	460404	-	-1	IN SILICO	PROMOTERS	N18	461432	461437	+
Class-to-genus	IS110	GAMMAPROTEOBACTERIA	Enterobacter cloacae	75410	76751	+	WP_001247892.1	nucleotidyltransferase	76940	77230	+	1
Class-to-genus	IS110	GAMMAPROTEOBACTERIA	Enterobacter cloacae	75410	76751	+	WP_001247892.1	nucleotidyltransferase	76940	77230	+	1
Class-to-genus	IS110	GAMMAPROTEOBACTERIA	Enterobacter cloacae	40512	41234	-	WP_001247892.1	nucleotidyltransferase	42156	42446	+	1
Class-to-genus	IS110	GAMMAPROTEOBACTERIA	Enterobacter sp. CRENT-193	115242	116587	+	WP_001247892.1	nucleotidyltransferase	116777	117067	+	1
Class-to-genus	IS110	GAMMAPROTEOBACTERIA	Enterobacter sp. E20	2640481	2641927	-	WP_001247892.1	nucleotidyltransferase	2644966	2645256	+	1
Class-to-genus	IS110	GAMMAPROTEOBACTERIA	Klebsiella oxytoca	46174	47598	+	WP_001247892.1	nucleotidyltransferase	42845	43135	-	-1
Class-to-genus	IS110	GAMMAPROTEOBACTERIA	Klebsiella oxytoca	116455	117879	+	WP_001247892.1	nucleotidyltransferase	113126	113416	-	-1
Class-to-genus	IS110	GAMMAPROTEOBACTERIA	Klebsiella oxytoca	74252	75676	+	WP_001247892.1	nucleotidyltransferase	71005	71295	-	-1
Class-to-genus	IS110	GAMMAPROTEOBACTERIA	Legionella lansingensis	608249	609303	+	WP_028374241.1	YicC family protein	609449	610318	+	1
Class-to-genus	IS110	GAMMAPROTEOBACTERIA	Legionella waltersii	2396784	2398290	-	WP_058479034.1	YicC family protein	2395832	2396698	-	-1
Class-to-genus	IS110	STENOSARCHAEA GROUP	Methanosarcina sp. Kolksee	328864	329038	-	WP_048153336.1	alpha/beta hydrolase	329156	330115	+	1
Class-to-genus	IS110	STENOSARCHAEA GROUP	Methanosarcina vacuolata Z-761	343311	343486	-	WP_048117205.1	alpha/beta hydrolase	343603	344625	+	1
Class-to-genus	IS110	GAMMAPROTEOBACTERIA	Xenorhabdus bovienii	1119593	1119781	+	WP_046336149.1	hypothetical protein	1117728	1119335	-	-1
Class-to-genus	IS110	GAMMAPROTEOBACTERIA	Xenorhabdus poinarii G6	2804362	2804550	+	WP_045959436.1	hypothetical protein	2802497	2804104	-	-1	IN SILICO	PROMOTERS	N17	2804538	2804543	+
Class-to-genus	IS110	GAMMAPROTEOBACTERIA	Xanthomonas campestris	5028934	5030029	-	WP_046345735.1	Na+ dependent nucleoside transporter domain-containing protein	5027117	5028415	-	-1
Class-to-genus	IS110	GAMMAPROTEOBACTERIA	Xanthomonas gardneri	1646745	1647911	-	WP_006451423.1	Na+ dependent nucleoside transporter domain-containing protein	1644964	1646262	-	-1
Class-to-genus	IS110	BETAPROTEOBACTERIA	Neisseria meningitidis	200791	200951	-	WP_002223860.1	purine permease	199289	200680	-	-1
Class-to-genus	IS110	BETAPROTEOBACTERIA	Neisseria meningitidis	1776087	1776245	+	WP_002223860.1	purine permease	1776362	1777753	+	1
Class-to-genus	IS110	BETAPROTEOBACTERIA	Neisseria meningitidis	1875727	1875887	-	WP_002225335.1	purine permease	1874225	1875616	-	-1
Class-to-genus	IS110	BETAPROTEOBACTERIA	Neisseria meningitidis	1420114	1420274	-	WP_002223860.1	purine permease	1418612	1420003	-	-1
Class-to-genus	IS110	BETAPROTEOBACTERIA	Neisseria meningitidis	1997759	1997919	-	WP_002223860.1	purine permease	1996257	1997648	-	-1
Class-to-genus	IS110	BETAPROTEOBACTERIA	Neisseria meningitidis	804929	805087	+	WP_002223860.1	purine permease	805204	806595	+	1
Class-to-genus	IS110	BETAPROTEOBACTERIA	Neisseria meningitidis	1493305	1493465	-	WP_002223860.1	purine permease	1491803	1493194	-	-1
Class-to-genus	IS110	BETAPROTEOBACTERIA	Neisseria meningitidis	1993460	1993620	-	WP_002223860.1	purine permease	1991958	1993349	-	-1
Class-to-genus	IS110	BETAPROTEOBACTERIA	Neisseria meningitidis	2691	2849	+	WP_002223860.1	purine permease	2966	4357	+	1
Class-to-genus	IS110	BETAPROTEOBACTERIA	Neisseria meningitidis	465452	465612	-	WP_002223860.1	purine permease	463950	465341	-	-1
Class-to-genus	IS110	BETAPROTEOBACTERIA	Neisseria meningitidis	1427926	1428086	-	WP_002223860.1	purine permease	1426424	1427815	-	-1
Class-to-genus	IS110	BETAPROTEOBACTERIA	Neisseria meningitidis	961444	961604	-	WP_002223860.1	purine permease	959942	961333	-	-1
Class-to-genus	IS110	BETAPROTEOBACTERIA	Neisseria meningitidis	275321	275479	+	WP_002223860.1	purine permease	275596	276987	+	1
Class-to-genus	IS110	BETAPROTEOBACTERIA	Neisseria meningitidis	961716	961876	-	WP_002223860.1	purine permease	960214	961605	-	-1
Class-to-genus	IS110	BETAPROTEOBACTERIA	Neisseria meningitidis	123249	123409	-	WP_002223860.1	purine permease	121747	123138	-	-1
Class-to-genus	IS110	BETAPROTEOBACTERIA	Neisseria meningitidis	487293	487453	-	WP_002223860.1	purine permease	485791	487182	-	-1
[truncated: 36,149 more rows]
[truncated: 161 more columns]

## Sheet: Table S23
Table S23. IS containing regulatory motifs in ←IS→ shapes species sIG.
[truncated: 54,666 more rows]
[truncated: 96 more columns]

[truncated: 1 more sheets: Table S24]
