# Supplementary material for: From a large-scale genomic analysis of insertion sequences to insights into their regulatory roles in prokaryotes
Source: BMC Genomics. 2022 Jun 20;23:451. doi: 10.1186/s12864-022-08678-3 (PMC9208149; doi:10.1186/s12864-022-08678-3)
Supplement: Supplementary file 9 — Additional file 9. [file 12864_2022_8678_MOESM9_ESM.xlsx]

## Sheet: Part A
Additional file 9: List of IS occurrences in analyzed genomes (Part A)
NCBI Organism ID	Organism Name	NCBI Sequence ID	IS Family	Start Position	End Postion	Orientation
GCA_001974985.1	Microbacterium aurum	NZ_CP018762.1	IS21	577	921	-
GCA_001974985.1	Microbacterium aurum	NZ_CP018762.1	IS481	46854	47861	+
GCA_001974985.1	Microbacterium aurum	NZ_CP018762.1	IS5	61955	62816	-
GCA_001974985.1	Microbacterium aurum	NZ_CP018762.1	IS256	67474	68920	+
GCA_001974985.1	Microbacterium aurum	NZ_CP018762.1	IS21	216242	218506	+
GCA_001974985.1	Microbacterium aurum	NZ_CP018762.1	IS110	218558	219797	+
GCA_001974985.1	Microbacterium aurum	NZ_CP018762.1	IS256	237998	239423	+
GCA_001974985.1	Microbacterium aurum	NZ_CP018762.1	IS21	239655	241639	+
GCA_001974985.1	Microbacterium aurum	NZ_CP018762.1	IS21	408078	409451	+
GCA_001974985.1	Microbacterium aurum	NZ_CP018762.1	IS256	409533	410981	+
GCA_001974985.1	Microbacterium aurum	NZ_CP018762.1	IS21	411110	411898	+
GCA_001974985.1	Microbacterium aurum	NZ_CP018762.1	IS1595	414128	414970	-
GCA_001974985.1	Microbacterium aurum	NZ_CP018762.1	IS3	518276	519465	-
GCA_001974985.1	Microbacterium aurum	NZ_CP018762.1	ISL3	521032	522960	+
GCA_001974985.1	Microbacterium aurum	NZ_CP018762.1	ISL3	524879	527770	+
GCA_001974985.1	Microbacterium aurum	NZ_CP018762.1	IS256	556122	557366	-
GCA_001974985.1	Microbacterium aurum	NZ_CP018762.1	IS256	562528	563707	-
GCA_001974985.1	Microbacterium aurum	NZ_CP018762.1	IS481	567798	568803	-
GCA_001974985.1	Microbacterium aurum	NZ_CP018762.1	IS256	582189	583547	+
GCA_001974985.1	Microbacterium aurum	NZ_CP018762.1	IS256	583548	584734	-
GCA_001974985.1	Microbacterium aurum	NZ_CP018762.1	IS3	585340	585635	-
GCA_001974985.1	Microbacterium aurum	NZ_CP018762.1	IS21	585728	588283	+
GCA_001974985.1	Microbacterium aurum	NZ_CP018762.1	IS3	615369	615960	-
GCA_001974985.1	Microbacterium aurum	NZ_CP018762.1	ISL3	666913	668339	+
GCA_001974985.1	Microbacterium aurum	NZ_CP018762.1	IS5	850237	851137	-
GCA_001974985.1	Microbacterium aurum	NZ_CP018762.1	IS1634	971396	973026	-
GCA_001974985.1	Microbacterium aurum	NZ_CP018762.1	IS3	1019427	1020677	+
GCA_001974985.1	Microbacterium aurum	NZ_CP018762.1	IS21	1026963	1029491	+
GCA_001974985.1	Microbacterium aurum	NZ_CP018762.1	IS3	1030464	1031813	+
GCA_001974985.1	Microbacterium aurum	NZ_CP018762.1	IS110	1036398	1037637	-
GCA_001974985.1	Microbacterium aurum	NZ_CP018762.1	IS21	1037734	1039953	-
GCA_001974985.1	Microbacterium aurum	NZ_CP018762.1	IS3	1040802	1042052	+
GCA_001974985.1	Microbacterium aurum	NZ_CP018762.1	IS630	1085785	1086920	+
GCA_001974985.1	Microbacterium aurum	NZ_CP018762.1	IS1634	1159090	1160740	+
GCA_001974985.1	Microbacterium aurum	NZ_CP018762.1	IS66	1172085	1172609	+
GCA_001974985.1	Microbacterium aurum	NZ_CP018762.1	IS3	1182034	1183373	+
GCA_001974985.1	Microbacterium aurum	NZ_CP018762.1	IS701	1202831	1204219	+
GCA_001974985.1	Microbacterium aurum	NZ_CP018762.1	IS3	1414107	1414292	+
GCA_001974985.1	Microbacterium aurum	NZ_CP018762.1	IS256	1592559	1593961	-
GCA_001974985.1	Microbacterium aurum	NZ_CP018762.1	ISL3	1694004	1694633	-
GCA_001974985.1	Microbacterium aurum	NZ_CP018762.1	IS256	1719151	1719327	+
GCA_001974985.1	Microbacterium aurum	NZ_CP018762.1	IS1595	1731285	1732064	+
GCA_001974985.1	Microbacterium aurum	NZ_CP018762.1	IS3	1735653	1737494	+
GCA_001974985.1	Microbacterium aurum	NZ_CP018762.1	IS3	1737325	1738147	+
GCA_001974985.1	Microbacterium aurum	NZ_CP018762.1	IS4	1867853	1868335	-
GCA_001974985.1	Microbacterium aurum	NZ_CP018762.1	IS110	1905112	1906499	-
GCA_001974985.1	Microbacterium aurum	NZ_CP018762.1	IS1634	2016248	2017898	+
GCA_001974985.1	Microbacterium aurum	NZ_CP018762.1	IS1634	2215768	2217418	+
GCA_001974985.1	Microbacterium aurum	NZ_CP018762.1	IS21	2300087	2302630	-
GCA_001974985.1	Microbacterium aurum	NZ_CP018762.1	IS701	2524314	2525681	-
GCA_001974985.1	Microbacterium aurum	NZ_CP018762.1	IS630	2525621	2526792	-
GCA_001974985.1	Microbacterium aurum	NZ_CP018762.1	IS256	2597127	2598552	+
GCA_001974985.1	Microbacterium aurum	NZ_CP018762.1	IS1634	2611260	2612814	+
GCA_001974985.1	Microbacterium aurum	NZ_CP018762.1	IS256	2615010	2616419	-
GCA_001974985.1	Microbacterium aurum	NZ_CP018762.1	IS110	2628621	2629814	-
GCA_001974985.1	Microbacterium aurum	NZ_CP018762.1	ISL3	2629911	2631229	-
GCA_001974985.1	Microbacterium aurum	NZ_CP018762.1	IS256	2697488	2698897	-
GCA_001974985.1	Microbacterium aurum	NZ_CP018762.1	IS256	2801313	2802738	+
GCA_001974985.1	Microbacterium aurum	NZ_CP018762.1	IS110	2934991	2936172	-
GCA_001974985.1	Microbacterium aurum	NZ_CP018762.1	IS3	3095464	3096432	-
GCA_001974985.1	Microbacterium aurum	NZ_CP018762.1	IS3	3096433	3097319	+
GCA_001974985.1	Microbacterium aurum	NZ_CP018762.1	IS110	3124042	3125320	-
GCA_001974985.1	Microbacterium aurum	NZ_CP018762.1	IS256	3125543	3126763	-
GCA_001974985.1	Microbacterium aurum	NZ_CP018762.1	IS110	3127048	3128326	+
GCA_001974985.1	Microbacterium aurum	NZ_CP018762.1	IS21	3162382	3164909	+
GCA_001974985.1	Microbacterium aurum	NZ_CP018762.1	IS1634	3176898	3178523	-
GCA_001974985.1	Microbacterium aurum	NZ_CP018762.1	IS630	3180739	3181896	-
GCA_001974985.1	Microbacterium aurum	NZ_CP018762.1	IS256	3327922	3328966	+
GCA_001974985.1	Microbacterium aurum	NZ_CP018762.1	IS256	3328874	3330346	-
GCA_001974985.1	Microbacterium aurum	NZ_CP018762.1	IS256	3330230	3330726	+
GCA_001974985.1	Microbacterium aurum	NZ_CP018762.1	IS21	3331033	3333796	-
GCA_001974985.1	Microbacterium aurum	NZ_CP018762.1	IS110	3338798	3340185	-
GCA_001974985.1	Microbacterium aurum	NZ_CP018762.1	IS3	3343821	3345061	-
GCA_001974985.1	Microbacterium aurum	NZ_CP018762.1	IS1634	3351217	3352867	+
GCA_001974985.1	Microbacterium aurum	NZ_CP018762.1	IS3	3359168	3360423	+
GCA_001974985.1	Microbacterium aurum	NZ_CP018762.1	IS1634	3368167	3369817	+
GCA_001974985.1	Microbacterium aurum	NZ_CP018762.1	IS630	3370153	3371287	+
GCA_001974985.1	Microbacterium aurum	NZ_CP018762.1	IS3	3372218	3373889	+
GCA_001974985.1	Microbacterium aurum	NZ_CP018762.1	IS3	3373697	3374724	+
GCA_001974985.1	Microbacterium aurum	NZ_CP018762.1	IS481	3400276	3401259	-
GCA_000265465.1	Ornithobacterium rhinotracheale DSM 15997	NC_018016.1	IS3	122427	123838	-
GCA_000265465.1	Ornithobacterium rhinotracheale DSM 15997	NC_018016.1	IS982	183180	184177	-
GCA_000265465.1	Ornithobacterium rhinotracheale DSM 15997	NC_018016.1	IS982	236114	237075	+
GCA_000265465.1	Ornithobacterium rhinotracheale DSM 15997	NC_018016.1	IS110	309110	310235	-
GCA_000265465.1	Ornithobacterium rhinotracheale DSM 15997	NC_018016.1	IS3	405060	406569	-
GCA_000265465.1	Ornithobacterium rhinotracheale DSM 15997	NC_018016.1	IS30	426241	427210	+
GCA_000265465.1	Ornithobacterium rhinotracheale DSM 15997	NC_018016.1	IS30	460237	461300	+
GCA_000265465.1	Ornithobacterium rhinotracheale DSM 15997	NC_018016.1	IS1595	548829	549158	+
GCA_000265465.1	Ornithobacterium rhinotracheale DSM 15997	NC_018016.1	IS982	637874	638871	-
GCA_000265465.1	Ornithobacterium rhinotracheale DSM 15997	NC_018016.1	IS30	696351	697405	+
GCA_000265465.1	Ornithobacterium rhinotracheale DSM 15997	NC_018016.1	IS30	739667	740715	+
GCA_000265465.1	Ornithobacterium rhinotracheale DSM 15997	NC_018016.1	IS982	891196	892107	+
GCA_000265465.1	Ornithobacterium rhinotracheale DSM 15997	NC_018016.1	IS982	899929	900892	+
GCA_000265465.1	Ornithobacterium rhinotracheale DSM 15997	NC_018016.1	IS30	1101912	1102868	+
GCA_000265465.1	Ornithobacterium rhinotracheale DSM 15997	NC_018016.1	IS30	1133385	1134460	-
GCA_000265465.1	Ornithobacterium rhinotracheale DSM 15997	NC_018016.1	IS30	1191943	1193014	-
GCA_000265465.1	Ornithobacterium rhinotracheale DSM 15997	NC_018016.1	IS982	1346953	1347946	-
GCA_000265465.1	Ornithobacterium rhinotracheale DSM 15997	NC_018016.1	ISNCY	1483045	1483233	-
GCA_000265465.1	Ornithobacterium rhinotracheale DSM 15997	NC_018016.1	IS30	1553581	1554657	-
GCA_000265465.1	Ornithobacterium rhinotracheale DSM 15997	NC_018016.1	Tn3	1562612	1563289	+
GCA_000265465.1	Ornithobacterium rhinotracheale DSM 15997	NC_018016.1	Tn3	1579902	1580348	-
GCA_000265465.1	Ornithobacterium rhinotracheale DSM 15997	NC_018016.1	IS30	1645174	1646247	-
GCA_000265465.1	Ornithobacterium rhinotracheale DSM 15997	NC_018016.1	IS30	1660921	1661987	-
GCA_000265465.1	Ornithobacterium rhinotracheale DSM 15997	NC_018016.1	IS3	1759208	1760719	-
GCA_000265465.1	Ornithobacterium rhinotracheale DSM 15997	NC_018016.1	IS3	1772124	1773604	-
GCA_000265465.1	Ornithobacterium rhinotracheale DSM 15997	NC_018016.1	IS3	1777650	1779068	+
GCA_000265465.1	Ornithobacterium rhinotracheale DSM 15997	NC_018016.1	IS110	2030557	2031706	+
GCA_000265465.1	Ornithobacterium rhinotracheale DSM 15997	NC_018016.1	IS1182	2048795	2050450	-
GCA_000265465.1	Ornithobacterium rhinotracheale DSM 15997	NC_018016.1	IS3	2069837	2071344	-
GCA_000265465.1	Ornithobacterium rhinotracheale DSM 15997	NC_018016.1	IS982	2176101	2177063	+
GCA_000265465.1	Ornithobacterium rhinotracheale DSM 15997	NC_018016.1	IS982	2220586	2221583	-
GCA_000265465.1	Ornithobacterium rhinotracheale DSM 15997	NC_018016.1	IS30	2240093	2241163	+
GCA_000265465.1	Ornithobacterium rhinotracheale DSM 15997	NC_018016.1	IS110	2254392	2255515	-
GCA_000265465.1	Ornithobacterium rhinotracheale DSM 15997	NC_018016.1	IS982	2324201	2325163	+
GCA_000328565.1	Mycobacterium sp. JS623	NC_019966.1	Tn3	204472	205188	-
GCA_000328565.1	Mycobacterium sp. JS623	NC_019966.1	Tn3	453984	454559	-
GCA_000328565.1	Mycobacterium sp. JS623	NC_019966.1	IS5	514615	515244	-
GCA_000328565.1	Mycobacterium sp. JS623	NC_019966.1	IS5	530557	531180	-
GCA_000328565.1	Mycobacterium sp. JS623	NC_019966.1	Tn3	578656	579321	-
GCA_000328565.1	Mycobacterium sp. JS623	NC_019966.1	Tn3	682576	683160	-
GCA_000328565.1	Mycobacterium sp. JS623	NC_019966.1	IS481	720963	721400	-
GCA_000328565.1	Mycobacterium sp. JS623	NC_019966.1	IS110	721453	722523	-
GCA_000328565.1	Mycobacterium sp. JS623	NC_019966.1	IS5	735915	736541	+
GCA_000328565.1	Mycobacterium sp. JS623	NC_019966.1	IS4	774463	775020	+
GCA_000328565.1	Mycobacterium sp. JS623	NC_019966.1	Tn3	791761	793003	+
GCA_000328565.1	Mycobacterium sp. JS623	NC_019966.1	Tn3	828529	829173	-
GCA_000328565.1	Mycobacterium sp. JS623	NC_019966.1	Tn3	1008491	1009051	+
GCA_000328565.1	Mycobacterium sp. JS623	NC_019966.1	Tn3	1112674	1113363	+
GCA_000328565.1	Mycobacterium sp. JS623	NC_019966.1	ISL3	1248540	1251644	-
GCA_000328565.1	Mycobacterium sp. JS623	NC_019966.1	ISL3	1251671	1252999	-
GCA_000328565.1	Mycobacterium sp. JS623	NC_019966.1	ISL3	1253008	1254963	-
GCA_000328565.1	Mycobacterium sp. JS623	NC_019966.1	Tn3	1298967	1299692	+
GCA_000328565.1	Mycobacterium sp. JS623	NC_019966.1	IS5	1304199	1305059	-
GCA_000328565.1	Mycobacterium sp. JS623	NC_019966.1	Tn3	1588268	1588993	-
GCA_000328565.1	Mycobacterium sp. JS623	NC_019966.1	Tn3	1598970	1599779	-
GCA_000328565.1	Mycobacterium sp. JS623	NC_019966.1	Tn3	1602277	1603065	-
GCA_000328565.1	Mycobacterium sp. JS623	NC_019966.1	IS481	1622478	1622999	+
GCA_000328565.1	Mycobacterium sp. JS623	NC_019966.1	IS1634	1638197	1638421	+
GCA_000328565.1	Mycobacterium sp. JS623	NC_019966.1	IS1595	1722072	1722353	-
GCA_000328565.1	Mycobacterium sp. JS623	NC_019966.1	Tn3	1771473	1772231	+
GCA_000328565.1	Mycobacterium sp. JS623	NC_019966.1	Tn3	1857991	1858758	+
GCA_000328565.1	Mycobacterium sp. JS623	NC_019966.1	Tn3	1876633	1877340	+
GCA_000328565.1	Mycobacterium sp. JS623	NC_019966.1	Tn3	1901524	1902291	-
GCA_000328565.1	Mycobacterium sp. JS623	NC_019966.1	Tn3	1959075	1959812	-
GCA_000328565.1	Mycobacterium sp. JS623	NC_019966.1	Tn3	2003776	2004492	+
GCA_000328565.1	Mycobacterium sp. JS623	NC_019966.1	Tn3	2064431	2065150	+
GCA_000328565.1	Mycobacterium sp. JS623	NC_019966.1	Tn3	2082054	2082788	+
GCA_000328565.1	Mycobacterium sp. JS623	NC_019966.1	Tn3	2121572	2122315	+
GCA_000328565.1	Mycobacterium sp. JS623	NC_019966.1	Tn3	2133044	2133622	+
GCA_000328565.1	Mycobacterium sp. JS623	NC_019966.1	Tn3	2348073	2348621	+
GCA_000328565.1	Mycobacterium sp. JS623	NC_019966.1	Tn3	2395488	2396195	+
GCA_000328565.1	Mycobacterium sp. JS623	NC_019966.1	Tn3	2411911	2412651	+
GCA_000328565.1	Mycobacterium sp. JS623	NC_019966.1	Tn3	2583183	2583791	-
GCA_000328565.1	Mycobacterium sp. JS623	NC_019966.1	IS1380	2632971	2633399	-
GCA_000328565.1	Mycobacterium sp. JS623	NC_019966.1	IS4	2752925	2753431	-
GCA_000328565.1	Mycobacterium sp. JS623	NC_019966.1	Tn3	2848584	2849285	+
GCA_000328565.1	Mycobacterium sp. JS623	NC_019966.1	Tn3	2914768	2915508	+
GCA_000328565.1	Mycobacterium sp. JS623	NC_019966.1	Tn3	3104611	3105426	+
GCA_000328565.1	Mycobacterium sp. JS623	NC_019966.1	IS5	3174493	3175317	+
GCA_000328565.1	Mycobacterium sp. JS623	NC_019966.1	IS4	3310570	3311538	-
GCA_000328565.1	Mycobacterium sp. JS623	NC_019966.1	IS30	3344033	3345272	-
GCA_000328565.1	Mycobacterium sp. JS623	NC_019966.1	Tn3	3348999	3349697	+
GCA_000328565.1	Mycobacterium sp. JS623	NC_019966.1	Tn3	3454175	3454870	-
GCA_000328565.1	Mycobacterium sp. JS623	NC_019966.1	Tn3	3475185	3476693	+
GCA_000328565.1	Mycobacterium sp. JS623	NC_019966.1	Tn3	3480026	3480947	+
GCA_000328565.1	Mycobacterium sp. JS623	NC_019966.1	Tn3	3482595	3483296	+
GCA_000328565.1	Mycobacterium sp. JS623	NC_019966.1	IS21	3492956	3494320	+
GCA_000328565.1	Mycobacterium sp. JS623	NC_019966.1	Tn3	3508278	3509048	-
GCA_000328565.1	Mycobacterium sp. JS623	NC_019966.1	Tn3	3530285	3530683	-
GCA_000328565.1	Mycobacterium sp. JS623	NC_019966.1	Tn3	3555202	3555930	+
GCA_000328565.1	Mycobacterium sp. JS623	NC_019966.1	Tn3	3556947	3557177	+
GCA_000328565.1	Mycobacterium sp. JS623	NC_019966.1	IS5	3601982	3602758	+
GCA_000328565.1	Mycobacterium sp. JS623	NC_019966.1	IS1380	3655858	3655898	+
GCA_000328565.1	Mycobacterium sp. JS623	NC_019966.1	Tn3	3743244	3743996	-
GCA_000328565.1	Mycobacterium sp. JS623	NC_019966.1	IS4	3767392	3768111	+
GCA_000328565.1	Mycobacterium sp. JS623	NC_019966.1	Tn3	3935525	3936259	+
GCA_000328565.1	Mycobacterium sp. JS623	NC_019966.1	Tn3	3942200	3942934	+
GCA_000328565.1	Mycobacterium sp. JS623	NC_019966.1	IS110	3968860	3969861	-
GCA_000328565.1	Mycobacterium sp. JS623	NC_019966.1	Tn3	4074367	4075185	-
GCA_000328565.1	Mycobacterium sp. JS623	NC_019966.1	Tn3	4085114	4085785	-
GCA_000328565.1	Mycobacterium sp. JS623	NC_019966.1	Tn3	4101029	4101811	+
GCA_000328565.1	Mycobacterium sp. JS623	NC_019966.1	Tn3	4411903	4412595	+
GCA_000328565.1	Mycobacterium sp. JS623	NC_019966.1	Tn3	4435499	4436221	-
GCA_000328565.1	Mycobacterium sp. JS623	NC_019966.1	Tn3	4448717	4449538	-
GCA_000328565.1	Mycobacterium sp. JS623	NC_019966.1	Tn3	4451511	4452224	+
GCA_000328565.1	Mycobacterium sp. JS623	NC_019966.1	Tn3	4468017	4468508	-
GCA_000328565.1	Mycobacterium sp. JS623	NC_019966.1	Tn3	4483188	4484012	+
GCA_000328565.1	Mycobacterium sp. JS623	NC_019966.1	Tn3	4488432	4489076	-
GCA_000328565.1	Mycobacterium sp. JS623	NC_019966.1	Tn3	4498458	4499240	-
GCA_000328565.1	Mycobacterium sp. JS623	NC_019966.1	IS607	4522931	4524238	-
GCA_000328565.1	Mycobacterium sp. JS623	NC_019966.1	Tn3	4584057	4584794	+
GCA_000328565.1	Mycobacterium sp. JS623	NC_019966.1	Tn3	4588348	4588941	+
GCA_000328565.1	Mycobacterium sp. JS623	NC_019966.1	Tn3	4594787	4595374	-
GCA_000328565.1	Mycobacterium sp. JS623	NC_019966.1	Tn3	4910555	4911286	+
GCA_000328565.1	Mycobacterium sp. JS623	NC_019966.1	IS481	4918076	4918426	-
GCA_000328565.1	Mycobacterium sp. JS623	NC_019966.1	Tn3	4922463	4923215	-
GCA_000328565.1	Mycobacterium sp. JS623	NC_019966.1	IS5	4932105	4932890	+
GCA_000328565.1	Mycobacterium sp. JS623	NC_019966.1	Tn3	4944235	4944957	-
GCA_000328565.1	Mycobacterium sp. JS623	NC_019966.1	IS4	4972103	4973089	-
GCA_000328565.1	Mycobacterium sp. JS623	NC_019966.1	Tn3	4997908	4998600	+
GCA_000328565.1	Mycobacterium sp. JS623	NC_019966.1	Tn3	5050688	5051419	+
GCA_000328565.1	Mycobacterium sp. JS623	NC_019966.1	Tn3	5065973	5066689	+
GCA_000328565.1	Mycobacterium sp. JS623	NC_019966.1	IS5	5116461	5117162	+
GCA_000328565.1	Mycobacterium sp. JS623	NC_019966.1	Tn3	5122496	5123155	-
GCA_000328565.1	Mycobacterium sp. JS623	NC_019966.1	IS110	5192088	5193594	+
GCA_000328565.1	Mycobacterium sp. JS623	NC_019966.1	Tn3	5269276	5270004	+
GCA_000328565.1	Mycobacterium sp. JS623	NC_019966.1	Tn3	5290324	5291037	+
GCA_000328565.1	Mycobacterium sp. JS623	NC_019966.1	Tn3	5333448	5334053	-
GCA_000328565.1	Mycobacterium sp. JS623	NC_019966.1	Tn3	5337349	5338026	-
GCA_000328565.1	Mycobacterium sp. JS623	NC_019966.1	Tn3	5342255	5342956	+
GCA_000328565.1	Mycobacterium sp. JS623	NC_019966.1	IS30	5451546	5452785	-
GCA_000328565.1	Mycobacterium sp. JS623	NC_019966.1	Tn3	5593012	5593740	-
GCA_000328565.1	Mycobacterium sp. JS623	NC_019966.1	IS481	5610281	5611310	-
GCA_000328565.1	Mycobacterium sp. JS623	NC_019966.1	Tn3	5633072	5633800	-
GCA_000328565.1	Mycobacterium sp. JS623	NC_019966.1	Tn3	5676786	5677529	-
GCA_000328565.1	Mycobacterium sp. JS623	NC_019966.1	Tn3	5717344	5718093	-
GCA_000328565.1	Mycobacterium sp. JS623	NC_019966.1	Tn3	5767012	5767698	-
GCA_000328565.1	Mycobacterium sp. JS623	NC_019966.1	Tn3	5774414	5775130	-
GCA_000328565.1	Mycobacterium sp. JS623	NC_019966.1	IS1380	5780970	5781761	-
GCA_000328565.1	Mycobacterium sp. JS623	NC_019966.1	Tn3	5785267	5785995	-
GCA_000328565.1	Mycobacterium sp. JS623	NC_019966.1	Tn3	5812917	5813462	-
GCA_000328565.1	Mycobacterium sp. JS623	NC_019966.1	ISL3	6065847	6066692	+
GCA_000328565.1	Mycobacterium sp. JS623	NC_019966.1	Tn3	6097994	6098725	+
GCA_000328565.1	Mycobacterium sp. JS623	NC_019966.1	Tn3	6245015	6245746	-
GCA_000328565.1	Mycobacterium sp. JS623	NC_019966.1	Tn3	6261005	6261727	+
GCA_000328565.1	Mycobacterium sp. JS623	NC_019966.1	Tn3	6266628	6267005	-
GCA_000328565.1	Mycobacterium sp. JS623	NC_019957.1	IS481	21370	22436	-
GCA_000328565.1	Mycobacterium sp. JS623	NC_019957.1	IS110	183669	184604	-
GCA_000328565.1	Mycobacterium sp. JS623	NC_019957.1	IS5	324636	325226	+
GCA_000328565.1	Mycobacterium sp. JS623	NC_019958.1	IS200/IS605	135385	136263	-
GCA_000328565.1	Mycobacterium sp. JS623	NC_019959.1	IS607	39847	41226	-
GCA_000834845.1	Yersinia pestis Angola	NZ_CP009935.1	IS21	43172	44800	+
GCA_000834845.1	Yersinia pestis Angola	NZ_CP009935.1	IS200/IS605	60755	61464	+
GCA_000834845.1	Yersinia pestis Angola	NZ_CP009935.1	IS200/IS605	65063	65828	-
GCA_000834845.1	Yersinia pestis Angola	NZ_CP009935.1	IS200/IS605	89882	90689	-
GCA_000834845.1	Yersinia pestis Angola	NZ_CP009935.1	IS200/IS605	98067	98784	+
GCA_000834845.1	Yersinia pestis Angola	NZ_CP009935.1	IS21	102564	104191	-
GCA_000834845.1	Yersinia pestis Angola	NZ_CP009935.1	IS200/IS605	152847	153436	-
GCA_000834845.1	Yersinia pestis Angola	NZ_CP009935.1	IS21	153262	155313	+
GCA_000834845.1	Yersinia pestis Angola	NZ_CP009935.1	IS200/IS605	188644	189358	-
GCA_000834845.1	Yersinia pestis Angola	NZ_CP009935.1	IS21	193998	195953	-
GCA_000834845.1	Yersinia pestis Angola	NZ_CP009935.1	IS200/IS605	196776	197485	-
GCA_000834845.1	Yersinia pestis Angola	NZ_CP009935.1	IS200/IS605	204155	204867	-
GCA_000834845.1	Yersinia pestis Angola	NZ_CP009935.1	IS256	217166	218480	-
GCA_000834845.1	Yersinia pestis Angola	NZ_CP009935.1	IS21	247843	249474	-
GCA_000834845.1	Yersinia pestis Angola	NZ_CP009935.1	IS200/IS605	327308	328022	+
GCA_000834845.1	Yersinia pestis Angola	NZ_CP009935.1	IS200/IS605	340567	341276	+
GCA_000834845.1	Yersinia pestis Angola	NZ_CP009935.1	IS21	347879	349839	-
GCA_000834845.1	Yersinia pestis Angola	NZ_CP009935.1	IS200/IS605	387340	387809	-
GCA_000834845.1	Yersinia pestis Angola	NZ_CP009935.1	IS21	387614	389735	-
GCA_000834845.1	Yersinia pestis Angola	NZ_CP009935.1	IS200/IS605	389566	389920	-
GCA_000834845.1	Yersinia pestis Angola	NZ_CP009935.1	IS3	478792	480421	+
GCA_000834845.1	Yersinia pestis Angola	NZ_CP009935.1	IS21	524980	526935	+
GCA_000834845.1	Yersinia pestis Angola	NZ_CP009935.1	IS3	527263	528792	+
GCA_000834845.1	Yersinia pestis Angola	NZ_CP009935.1	IS200/IS605	535633	536345	-
GCA_000834845.1	Yersinia pestis Angola	NZ_CP009935.1	IS200/IS605	539753	540465	+
GCA_000834845.1	Yersinia pestis Angola	NZ_CP009935.1	IS200/IS605	617482	618191	+
GCA_000834845.1	Yersinia pestis Angola	NZ_CP009935.1	IS3	636532	637986	+
GCA_000834845.1	Yersinia pestis Angola	NZ_CP009935.1	IS21	695930	697884	+
GCA_000834845.1	Yersinia pestis Angola	NZ_CP009935.1	IS200/IS605	723662	724377	-
GCA_000834845.1	Yersinia pestis Angola	NZ_CP009935.1	IS3	742684	744124	+
GCA_000834845.1	Yersinia pestis Angola	NZ_CP009935.1	IS21	805977	807610	-
GCA_000834845.1	Yersinia pestis Angola	NZ_CP009935.1	IS256	853023	854337	-
GCA_000834845.1	Yersinia pestis Angola	NZ_CP009935.1	IS200/IS605	854440	855156	-
GCA_000834845.1	Yersinia pestis Angola	NZ_CP009935.1	IS66	877868	878064	+
GCA_000834845.1	Yersinia pestis Angola	NZ_CP009935.1	IS256	902819	904174	+
GCA_000834845.1	Yersinia pestis Angola	NZ_CP009935.1	IS3	904047	904268	-
GCA_000834845.1	Yersinia pestis Angola	NZ_CP009935.1	IS21	904187	906140	+
GCA_000834845.1	Yersinia pestis Angola	NZ_CP009935.1	IS21	933837	933873	-
GCA_000834845.1	Yersinia pestis Angola	NZ_CP009935.1	IS3	953499	955118	+
GCA_000834845.1	Yersinia pestis Angola	NZ_CP009935.1	IS256	1014472	1015787	+
GCA_000834845.1	Yersinia pestis Angola	NZ_CP009935.1	IS200/IS605	1028942	1029656	-
GCA_000834845.1	Yersinia pestis Angola	NZ_CP009935.1	IS21	1035914	1037545	-
GCA_000834845.1	Yersinia pestis Angola	NZ_CP009935.1	IS200/IS605	1054589	1055298	+
GCA_000834845.1	Yersinia pestis Angola	NZ_CP009935.1	IS21	1078972	1080926	+
GCA_000834845.1	Yersinia pestis Angola	NZ_CP009935.1	ISNCY	1084681	1085595	+
GCA_000834845.1	Yersinia pestis Angola	NZ_CP009935.1	IS200/IS605	1103255	1103969	-
GCA_000834845.1	Yersinia pestis Angola	NZ_CP009935.1	IS200/IS605	1114774	1115486	-
GCA_000834845.1	Yersinia pestis Angola	NZ_CP009935.1	IS3	1130329	1131540	+
GCA_000834845.1	Yersinia pestis Angola	NZ_CP009935.1	IS21	1132107	1134059	-
GCA_000834845.1	Yersinia pestis Angola	NZ_CP009935.1	IS256	1139367	1140681	-
GCA_000834845.1	Yersinia pestis Angola	NZ_CP009935.1	IS1	1169029	1169815	-
GCA_000834845.1	Yersinia pestis Angola	NZ_CP009935.1	IS1	1185877	1185999	-
GCA_000834845.1	Yersinia pestis Angola	NZ_CP009935.1	IS1	1186440	1186900	-
GCA_000834845.1	Yersinia pestis Angola	NZ_CP009935.1	IS256	1191257	1192571	-
GCA_000834845.1	Yersinia pestis Angola	NZ_CP009935.1	IS3	1207028	1208468	-
GCA_000834845.1	Yersinia pestis Angola	NZ_CP009935.1	IS256	1218372	1219857	+
GCA_000834845.1	Yersinia pestis Angola	NZ_CP009935.1	IS200/IS605	1262168	1262882	-
GCA_000834845.1	Yersinia pestis Angola	NZ_CP009935.1	IS200/IS605	1277509	1277545	-
GCA_000834845.1	Yersinia pestis Angola	NZ_CP009935.1	IS200/IS605	1296095	1296813	+
GCA_000834845.1	Yersinia pestis Angola	NZ_CP009935.1	IS21	1326572	1328526	+
GCA_000834845.1	Yersinia pestis Angola	NZ_CP009935.1	IS3	1329007	1329353	+
GCA_000834845.1	Yersinia pestis Angola	NZ_CP009935.1	IS200/IS605	1341124	1343288	-
GCA_000834845.1	Yersinia pestis Angola	NZ_CP009935.1	IS200/IS605	1352094	1352810	+
GCA_000834845.1	Yersinia pestis Angola	NZ_CP009935.1	IS200/IS605	1373274	1373990	+
GCA_000834845.1	Yersinia pestis Angola	NZ_CP009935.1	IS3	1406671	1406707	-
GCA_000834845.1	Yersinia pestis Angola	NZ_CP009935.1	IS256	1409080	1410397	-
GCA_000834845.1	Yersinia pestis Angola	NZ_CP009935.1	IS3	1410414	1410594	-
GCA_000834845.1	Yersinia pestis Angola	NZ_CP009935.1	IS256	1413495	1414809	-
GCA_000834845.1	Yersinia pestis Angola	NZ_CP009935.1	IS200/IS605	1417840	1418598	-
GCA_000834845.1	Yersinia pestis Angola	NZ_CP009935.1	IS21	1467549	1469504	+
GCA_000834845.1	Yersinia pestis Angola	NZ_CP009935.1	IS200/IS605	1547939	1548362	+
GCA_000834845.1	Yersinia pestis Angola	NZ_CP009935.1	IS21	1548184	1550333	+
GCA_000834845.1	Yersinia pestis Angola	NZ_CP009935.1	IS200/IS605	1550138	1550607	+
GCA_000834845.1	Yersinia pestis Angola	NZ_CP009935.1	IS200/IS605	1567786	1568495	+
GCA_000834845.1	Yersinia pestis Angola	NZ_CP009935.1	IS256	1579799	1581113	-
GCA_000834845.1	Yersinia pestis Angola	NZ_CP009935.1	IS200/IS605	1599468	1600177	+
GCA_000834845.1	Yersinia pestis Angola	NZ_CP009935.1	IS256	1616350	1617667	-
GCA_000834845.1	Yersinia pestis Angola	NZ_CP009935.1	IS200/IS605	1623374	1624090	+
GCA_000834845.1	Yersinia pestis Angola	NZ_CP009935.1	IS21	1633830	1635780	+
GCA_000834845.1	Yersinia pestis Angola	NZ_CP009935.1	IS200/IS605	1667394	1668103	+
GCA_000834845.1	Yersinia pestis Angola	NZ_CP009935.1	IS200/IS605	1685294	1686005	-
GCA_000834845.1	Yersinia pestis Angola	NZ_CP009935.1	IS21	1690917	1692866	-
GCA_000834845.1	Yersinia pestis Angola	NZ_CP009935.1	IS200/IS605	1745986	1746704	+
GCA_000834845.1	Yersinia pestis Angola	NZ_CP009935.1	IS1	1746770	1747063	-
GCA_000834845.1	Yersinia pestis Angola	NZ_CP009935.1	IS200/IS605	1797896	1798660	-
GCA_000834845.1	Yersinia pestis Angola	NZ_CP009935.1	IS200/IS605	1805304	1806016	-
GCA_000834845.1	Yersinia pestis Angola	NZ_CP009935.1	IS200/IS605	1825760	1826474	-
GCA_000834845.1	Yersinia pestis Angola	NZ_CP009935.1	IS200/IS605	1867290	1868003	-
GCA_000834845.1	Yersinia pestis Angola	NZ_CP009935.1	IS21	1898026	1898186	-
GCA_000834845.1	Yersinia pestis Angola	NZ_CP009935.1	IS256	1899174	1900488	+
GCA_000834845.1	Yersinia pestis Angola	NZ_CP009935.1	IS21	1906207	1908157	-
GCA_000834845.1	Yersinia pestis Angola	NZ_CP009935.1	IS256	1916713	1918030	+
GCA_000834845.1	Yersinia pestis Angola	NZ_CP009935.1	IS3	1926217	1927658	-
GCA_000834845.1	Yersinia pestis Angola	NZ_CP009935.1	IS200/IS605	2038772	2039486	-
GCA_000834845.1	Yersinia pestis Angola	NZ_CP009935.1	IS200/IS605	2048812	2049527	-
GCA_000834845.1	Yersinia pestis Angola	NZ_CP009935.1	IS200/IS605	2068913	2069590	-
GCA_000834845.1	Yersinia pestis Angola	NZ_CP009935.1	IS21	2069408	2071458	+
GCA_000834845.1	Yersinia pestis Angola	NZ_CP009935.1	IS200/IS605	2133284	2133993	+
GCA_000834845.1	Yersinia pestis Angola	NZ_CP009935.1	IS200/IS605	2174975	2175689	-
GCA_000834845.1	Yersinia pestis Angola	NZ_CP009935.1	IS21	2222806	2224428	+
GCA_000834845.1	Yersinia pestis Angola	NZ_CP009935.1	IS200/IS605	2264639	2265356	-
GCA_000834845.1	Yersinia pestis Angola	NZ_CP009935.1	IS21	2285157	2286784	-
GCA_000834845.1	Yersinia pestis Angola	NZ_CP009935.1	IS3	2290639	2291164	-
GCA_000834845.1	Yersinia pestis Angola	NZ_CP009935.1	IS256	2294660	2295979	-
GCA_000834845.1	Yersinia pestis Angola	NZ_CP009935.1	IS200/IS605	2334380	2335089	+
GCA_000834845.1	Yersinia pestis Angola	NZ_CP009935.1	IS21	2345805	2347758	-
GCA_000834845.1	Yersinia pestis Angola	NZ_CP009935.1	IS200/IS605	2348513	2349216	-
GCA_000834845.1	Yersinia pestis Angola	NZ_CP009935.1	IS21	2356232	2357856	-
GCA_000834845.1	Yersinia pestis Angola	NZ_CP009935.1	IS200/IS605	2413624	2414436	-
GCA_000834845.1	Yersinia pestis Angola	NZ_CP009935.1	IS200/IS605	2424688	2425502	-
GCA_000834845.1	Yersinia pestis Angola	NZ_CP009935.1	IS200/IS605	2447067	2447785	+
GCA_000834845.1	Yersinia pestis Angola	NZ_CP009935.1	IS200/IS605	2488529	2489248	+
GCA_000834845.1	Yersinia pestis Angola	NZ_CP009935.1	IS21	2489362	2491084	+
GCA_000834845.1	Yersinia pestis Angola	NZ_CP009935.1	IS200/IS605	2532633	2533354	+
GCA_000834845.1	Yersinia pestis Angola	NZ_CP009935.1	IS200/IS605	2599118	2599838	+
GCA_000834845.1	Yersinia pestis Angola	NZ_CP009935.1	IS200/IS605	2648059	2648775	+
GCA_000834845.1	Yersinia pestis Angola	NZ_CP009935.1	IS200/IS605	2654213	2654929	-
GCA_000834845.1	Yersinia pestis Angola	NZ_CP009935.1	IS200/IS605	2668956	2669670	-
GCA_000834845.1	Yersinia pestis Angola	NZ_CP009935.1	IS21	2674698	2676324	-
GCA_000834845.1	Yersinia pestis Angola	NZ_CP009935.1	IS256	2754727	2756044	-
GCA_000834845.1	Yersinia pestis Angola	NZ_CP009935.1	IS200/IS605	2890394	2891108	+
GCA_000834845.1	Yersinia pestis Angola	NZ_CP009935.1	IS200/IS605	2900485	2901206	+
GCA_000834845.1	Yersinia pestis Angola	NZ_CP009935.1	IS256	2960240	2961556	-
GCA_000834845.1	Yersinia pestis Angola	NZ_CP009935.1	IS21	2972214	2974172	+
GCA_000834845.1	Yersinia pestis Angola	NZ_CP009935.1	IS256	2992340	2993658	-
GCA_000834845.1	Yersinia pestis Angola	NZ_CP009935.1	IS256	3001490	3002804	+
GCA_000834845.1	Yersinia pestis Angola	NZ_CP009935.1	IS21	3007028	3008655	-
GCA_000834845.1	Yersinia pestis Angola	NZ_CP009935.1	IS200/IS605	3012717	3013432	-
GCA_000834845.1	Yersinia pestis Angola	NZ_CP009935.1	IS200/IS605	3029736	3030446	+
GCA_000834845.1	Yersinia pestis Angola	NZ_CP009935.1	IS200/IS605	3049176	3049885	+
GCA_000834845.1	Yersinia pestis Angola	NZ_CP009935.1	IS200/IS605	3055003	3055717	-
GCA_000834845.1	Yersinia pestis Angola	NZ_CP009935.1	IS200/IS605	3075327	3076041	+
GCA_000834845.1	Yersinia pestis Angola	NZ_CP009935.1	IS21	3106464	3108412	-
GCA_000834845.1	Yersinia pestis Angola	NZ_CP009935.1	IS3	3139734	3141253	-
GCA_000834845.1	Yersinia pestis Angola	NZ_CP009935.1	IS256	3145452	3146756	+
GCA_000834845.1	Yersinia pestis Angola	NZ_CP009935.1	IS3	3148154	3148710	+
GCA_000834845.1	Yersinia pestis Angola	NZ_CP009935.1	IS21	3156316	3158270	+
GCA_000834845.1	Yersinia pestis Angola	NZ_CP009935.1	IS256	3240780	3242093	+
GCA_000834845.1	Yersinia pestis Angola	NZ_CP009935.1	IS21	3245680	3247632	-
GCA_000834845.1	Yersinia pestis Angola	NZ_CP009935.1	IS200/IS605	3264170	3264861	+
GCA_000834845.1	Yersinia pestis Angola	NZ_CP009935.1	IS256	3264684	3266097	+
GCA_000834845.1	Yersinia pestis Angola	NZ_CP009935.1	IS21	3266263	3268218	+
GCA_000834845.1	Yersinia pestis Angola	NZ_CP009935.1	IS256	3277340	3278657	+
GCA_000834845.1	Yersinia pestis Angola	NZ_CP009935.1	IS200/IS605	3291096	3291805	+
GCA_000834845.1	Yersinia pestis Angola	NZ_CP009935.1	IS200/IS605	3322861	3323577	+
GCA_000834845.1	Yersinia pestis Angola	NZ_CP009935.1	IS200/IS605	3385810	3386524	+
GCA_000834845.1	Yersinia pestis Angola	NZ_CP009935.1	IS200/IS605	3390002	3390723	+
GCA_000834845.1	Yersinia pestis Angola	NZ_CP009935.1	IS200/IS605	3411527	3412239	-
GCA_000834845.1	Yersinia pestis Angola	NZ_CP009935.1	IS200/IS605	3429119	3429905	-
GCA_000834845.1	Yersinia pestis Angola	NZ_CP009935.1	IS256	3436236	3437625	+
GCA_000834845.1	Yersinia pestis Angola	NZ_CP009935.1	IS200/IS605	3437456	3437659	+
GCA_000834845.1	Yersinia pestis Angola	NZ_CP009935.1	IS200/IS605	3441475	3442189	-
GCA_000834845.1	Yersinia pestis Angola	NZ_CP009935.1	IS256	3444610	3446094	-
GCA_000834845.1	Yersinia pestis Angola	NZ_CP009935.1	IS256	3481892	3483211	+
GCA_000834845.1	Yersinia pestis Angola	NZ_CP009935.1	IS200/IS605	3495452	3496166	-
GCA_000834845.1	Yersinia pestis Angola	NZ_CP009935.1	IS21	3502141	3504097	-
GCA_000834845.1	Yersinia pestis Angola	NZ_CP009935.1	IS256	3544879	3546194	-
GCA_000834845.1	Yersinia pestis Angola	NZ_CP009935.1	IS200/IS605	3561106	3561369	-
GCA_000834845.1	Yersinia pestis Angola	NZ_CP009935.1	IS200/IS605	3568880	3569647	-
GCA_000834845.1	Yersinia pestis Angola	NZ_CP009935.1	IS200/IS605	3581243	3581957	+
GCA_000834845.1	Yersinia pestis Angola	NZ_CP009935.1	IS3	3582085	3583007	+
GCA_000834845.1	Yersinia pestis Angola	NZ_CP009935.1	IS256	3605406	3606929	+
GCA_000834845.1	Yersinia pestis Angola	NZ_CP009935.1	IS21	3639537	3641525	-
GCA_000834845.1	Yersinia pestis Angola	NZ_CP009935.1	IS200/IS605	3641503	3642219	+
GCA_000834845.1	Yersinia pestis Angola	NZ_CP009935.1	IS200/IS605	3650666	3651380	-
GCA_000834845.1	Yersinia pestis Angola	NZ_CP009935.1	IS256	3662341	3663656	+
GCA_000834845.1	Yersinia pestis Angola	NZ_CP009935.1	IS200/IS605	3670401	3671113	+
GCA_000834845.1	Yersinia pestis Angola	NZ_CP009935.1	IS200/IS605	3690728	3691444	+
GCA_000834845.1	Yersinia pestis Angola	NZ_CP009935.1	IS200/IS605	3696780	3697569	+
GCA_000834845.1	Yersinia pestis Angola	NZ_CP009935.1	IS256	3697394	3698805	-
GCA_000834845.1	Yersinia pestis Angola	NZ_CP009935.1	IS21	3699198	3701153	+
GCA_000834845.1	Yersinia pestis Angola	NZ_CP009935.1	IS200/IS605	3714576	3715285	+
GCA_000834845.1	Yersinia pestis Angola	NZ_CP009935.1	IS200/IS605	3731634	3732349	+
GCA_000834845.1	Yersinia pestis Angola	NZ_CP009935.1	IS200/IS605	3735703	3736416	-
GCA_000834845.1	Yersinia pestis Angola	NZ_CP009935.1	IS256	3754193	3755511	-
GCA_000834845.1	Yersinia pestis Angola	NZ_CP009935.1	IS200/IS605	3779689	3780406	-
GCA_000834845.1	Yersinia pestis Angola	NZ_CP009935.1	IS110	3780308	3780440	-
GCA_000834845.1	Yersinia pestis Angola	NZ_CP009935.1	IS21	3797278	3799232	+
GCA_000834845.1	Yersinia pestis Angola	NZ_CP009935.1	IS256	3808703	3810018	+
GCA_000834845.1	Yersinia pestis Angola	NZ_CP009935.1	IS256	3810434	3811750	-
GCA_000834845.1	Yersinia pestis Angola	NZ_CP009935.1	IS200/IS605	3870420	3871136	-
GCA_000834845.1	Yersinia pestis Angola	NZ_CP009935.1	IS21	3924196	3926150	+
GCA_000834845.1	Yersinia pestis Angola	NZ_CP009935.1	IS200/IS605	3940956	3941665	+
GCA_000834845.1	Yersinia pestis Angola	NZ_CP009935.1	IS256	3949623	3950939	+
GCA_000834845.1	Yersinia pestis Angola	NZ_CP009935.1	IS481	3977745	3978551	+
GCA_000834845.1	Yersinia pestis Angola	NZ_CP009935.1	IS256	4004708	4006022	-
GCA_000834845.1	Yersinia pestis Angola	NZ_CP009935.1	IS21	4013459	4015160	+
GCA_000834845.1	Yersinia pestis Angola	NZ_CP009935.1	IS200/IS605	4014991	4015660	-
GCA_000834845.1	Yersinia pestis Angola	NZ_CP009935.1	IS256	4042169	4043484	-
GCA_000834845.1	Yersinia pestis Angola	NZ_CP009935.1	IS21	4046165	4048214	+
GCA_000834845.1	Yersinia pestis Angola	NZ_CP009935.1	IS200/IS605	4048019	4048319	-
GCA_000834845.1	Yersinia pestis Angola	NZ_CP009935.1	IS200/IS605	4073973	4074682	-
GCA_000834845.1	Yersinia pestis Angola	NZ_CP009935.1	IS200/IS605	4081887	4082596	+
GCA_000834845.1	Yersinia pestis Angola	NZ_CP009935.1	IS200/IS605	4102264	4102979	+
GCA_000834845.1	Yersinia pestis Angola	NZ_CP009935.1	IS21	4116689	4118639	+
GCA_000834845.1	Yersinia pestis Angola	NZ_CP009935.1	IS3	4131870	4131923	-
GCA_000834845.1	Yersinia pestis Angola	NZ_CP009935.1	IS630	4145083	4146036	-
GCA_000834845.1	Yersinia pestis Angola	NZ_CP009935.1	IS256	4170330	4171646	+
GCA_000834845.1	Yersinia pestis Angola	NZ_CP009935.1	IS200/IS605	4185079	4185795	-
GCA_000834845.1	Yersinia pestis Angola	NZ_CP009935.1	IS200/IS605	4196972	4197686	+
GCA_000834845.1	Yersinia pestis Angola	NZ_CP009935.1	IS200/IS605	4218178	4218889	-
GCA_000834845.1	Yersinia pestis Angola	NZ_CP009935.1	IS200/IS605	4235407	4236122	-
GCA_000834845.1	Yersinia pestis Angola	NZ_CP009935.1	IS200/IS605	4245381	4246096	-
GCA_000834845.1	Yersinia pestis Angola	NZ_CP009935.1	IS256	4258479	4259796	+
GCA_000834845.1	Yersinia pestis Angola	NZ_CP009935.1	IS3	4304197	4305774	-
GCA_000834845.1	Yersinia pestis Angola	NZ_CP009935.1	IS200/IS605	4305605	4306363	+
GCA_000834845.1	Yersinia pestis Angola	NZ_CP009935.1	IS1182	4310766	4310911	+
GCA_000834845.1	Yersinia pestis Angola	NZ_CP009935.1	IS200/IS605	4315838	4316554	+
GCA_000834845.1	Yersinia pestis Angola	NZ_CP009935.1	IS21	4334279	4336234	-
GCA_000834845.1	Yersinia pestis Angola	NZ_CP009935.1	IS200/IS605	4340675	4341391	+
GCA_000834845.1	Yersinia pestis Angola	NZ_CP009935.1	IS200/IS605	4347497	4348212	+
GCA_000834845.1	Yersinia pestis Angola	NZ_CP009935.1	IS200/IS605	4384196	4384910	-
GCA_000834845.1	Yersinia pestis Angola	NZ_CP009935.1	IS6	4397747	4398246	+
GCA_000834845.1	Yersinia pestis Angola	NZ_CP009935.1	IS21	4400168	4402118	+
GCA_000834845.1	Yersinia pestis Angola	NZ_CP009935.1	IS200/IS605	4474233	4474538	+
GCA_000834845.1	Yersinia pestis Angola	NZ_CP009935.1	IS21	4474343	4476394	-
GCA_000834845.1	Yersinia pestis Angola	NZ_CP009937.1	Tn3	277	3337	-
GCA_000834845.1	Yersinia pestis Angola	NZ_CP009937.1	IS3	3337	3687	-
GCA_000834845.1	Yersinia pestis Angola	NZ_CP009937.1	IS3	5842	6209	-
GCA_000834845.1	Yersinia pestis Angola	NZ_CP009937.1	IS3	6813	7275	+
GCA_000834845.1	Yersinia pestis Angola	NZ_CP009937.1	IS66	10973	11272	+
GCA_000834845.1	Yersinia pestis Angola	NZ_CP009937.1	IS3	11670	11897	-
GCA_000834845.1	Yersinia pestis Angola	NZ_CP009937.1	IS630	16267	16515	+
GCA_000834845.1	Yersinia pestis Angola	NZ_CP009937.1	IS3	16468	17079	-
GCA_000834845.1	Yersinia pestis Angola	NZ_CP009937.1	IS3	19400	20544	-
GCA_000834845.1	Yersinia pestis Angola	NZ_CP009937.1	IS6	47194	47907	-
GCA_000834845.1	Yersinia pestis Angola	NZ_CP009937.1	IS6	50152	50421	+
GCA_000834845.1	Yersinia pestis Angola	NZ_CP009937.1	IS6	51279	51619	-
GCA_000834845.1	Yersinia pestis Angola	NZ_CP009937.1	IS3	54592	54888	+
GCA_000834845.1	Yersinia pestis Angola	NZ_CP009937.1	IS3	55700	56161	+
GCA_000834845.1	Yersinia pestis Angola	NZ_CP009937.1	IS6	60640	60995	+
GCA_000834845.1	Yersinia pestis Angola	NZ_CP009937.1	IS3	63018	63764	-
GCA_000834845.1	Yersinia pestis Angola	NZ_CP009937.1	IS21	63693	65363	+
GCA_000834845.1	Yersinia pestis Angola	NZ_CP009937.1	IS3	65364	65415	-
GCA_000834845.1	Yersinia pestis Angola	NZ_CP009937.1	IS3	66282	67493	-
GCA_000834845.1	Yersinia pestis Angola	NZ_CP009934.1	IS21	16743	18369	-
GCA_000834845.1	Yersinia pestis Angola	NZ_CP009934.1	IS200/IS605	21652	22373	+
GCA_000834845.1	Yersinia pestis Angola	NZ_CP009934.1	IS256	32689	34003	+
GCA_000834845.1	Yersinia pestis Angola	NZ_CP009934.1	IS110	34354	35718	+
GCA_000834845.1	Yersinia pestis Angola	NZ_CP009934.1	Tn3	41917	42516	-
GCA_000834845.1	Yersinia pestis Angola	NZ_CP009934.1	IS21	54508	56465	+
GCA_000834845.1	Yersinia pestis Angola	NZ_CP009934.1	IS200/IS605	75381	76090	+
GCA_000834845.1	Yersinia pestis Angola	NZ_CP009936.1	IS21	3632	5259	+
GCA_001280405.1	Escherichia coli	NZ_CP012631.1	IS110	6046	6109	+
GCA_001280405.1	Escherichia coli	NZ_CP012631.1	ISL3	69066	70950	+
GCA_001280405.1	Escherichia coli	NZ_CP012631.1	IS110	108277	108318	-
GCA_001280405.1	Escherichia coli	NZ_CP012631.1	IS110	140350	140466	-
GCA_001280405.1	Escherichia coli	NZ_CP012631.1	IS110	287525	287555	-
GCA_001280405.1	Escherichia coli	NZ_CP012631.1	IS110	818642	818723	-
GCA_001280405.1	Escherichia coli	NZ_CP012631.1	IS110	850748	850775	-
GCA_001280405.1	Escherichia coli	NZ_CP012631.1	IS1	1086983	1087750	+
GCA_001280405.1	Escherichia coli	NZ_CP012631.1	IS110	1120228	1120258	-
GCA_001280405.1	Escherichia coli	NZ_CP012631.1	Tn3	1201272	1201403	+
GCA_001280405.1	Escherichia coli	NZ_CP012631.1	IS3	1236950	1238444	+
GCA_001280405.1	Escherichia coli	NZ_CP012631.1	IS110	1238389	1239672	+
GCA_001280405.1	Escherichia coli	NZ_CP012631.1	IS1	1778981	1779748	-
GCA_001280405.1	Escherichia coli	NZ_CP012631.1	IS66	1889568	1889726	+
GCA_001280405.1	Escherichia coli	NZ_CP012631.1	IS21	1908527	1910953	-
GCA_001280405.1	Escherichia coli	NZ_CP012631.1	IS110	1912850	1914308	-
GCA_001280405.1	Escherichia coli	NZ_CP012631.1	ISL3	1917401	1919122	+
GCA_001280405.1	Escherichia coli	NZ_CP012631.1	IS66	1923656	1923927	-
GCA_001280405.1	Escherichia coli	NZ_CP012631.1	IS110	1923862	1925308	+
GCA_001280405.1	Escherichia coli	NZ_CP012631.1	IS3	1940433	1941610	-
GCA_001280405.1	Escherichia coli	NZ_CP012631.1	ISL3	1991876	1992373	+
GCA_001280405.1	Escherichia coli	NZ_CP012631.1	IS110	2137082	2137172	-
GCA_001280405.1	Escherichia coli	NZ_CP012631.1	ISAs1	2517301	2517462	-
GCA_001280405.1	Escherichia coli	NZ_CP012631.1	ISAs1	2522009	2522138	-
GCA_001280405.1	Escherichia coli	NZ_CP012631.1	IS1	2719218	2719988	+
GCA_001280405.1	Escherichia coli	NZ_CP012631.1	IS4	2748560	2749704	+
GCA_001280405.1	Escherichia coli	NZ_CP012631.1	IS4	2757130	2758320	+
GCA_001280405.1	Escherichia coli	NZ_CP012631.1	IS110	2810566	2810611	-
GCA_001280405.1	Escherichia coli	NZ_CP012631.1	IS1	2825566	2826333	+
GCA_001280405.1	Escherichia coli	NZ_CP012631.1	Tn3	2840856	2841415	-
GCA_001280405.1	Escherichia coli	NZ_CP012631.1	IS481	2871075	2872220	+
GCA_001280405.1	Escherichia coli	NZ_CP012631.1	IS110	2999728	2999757	-
GCA_001280405.1	Escherichia coli	NZ_CP012631.1	IS1	3027889	3028000	-
GCA_001280405.1	Escherichia coli	NZ_CP012631.1	IS110	3030539	3031084	-
GCA_001280405.1	Escherichia coli	NZ_CP012631.1	IS66	3030974	3031290	+
GCA_001280405.1	Escherichia coli	NZ_CP012631.1	IS21	3031291	3031444	-
GCA_001280405.1	Escherichia coli	NZ_CP012631.1	IS4	3035788	3037326	-
GCA_001280405.1	Escherichia coli	NZ_CP012631.1	IS4	3039199	3039596	+
GCA_001280405.1	Escherichia coli	NZ_CP012631.1	IS21	3060527	3060554	+
GCA_001280405.1	Escherichia coli	NZ_CP012631.1	IS66	3068532	3068729	-
GCA_001280405.1	Escherichia coli	NZ_CP012631.1	IS1	3072908	3073598	-
GCA_001280405.1	Escherichia coli	NZ_CP012631.1	Tn3	3279050	3279607	-
GCA_001280405.1	Escherichia coli	NZ_CP012631.1	IS110	3361560	3361607	-
GCA_001280405.1	Escherichia coli	NZ_CP012631.1	IS110	3562561	3562611	-
GCA_001280405.1	Escherichia coli	NZ_CP012631.1	Tn3	3572116	3572552	-
GCA_001280405.1	Escherichia coli	NZ_CP012631.1	IS110	3652616	3652655	+
GCA_001280405.1	Escherichia coli	NZ_CP012631.1	IS110	3790984	3791027	+
GCA_001280405.1	Escherichia coli	NZ_CP012631.1	IS1	3844051	3844741	-
GCA_001280405.1	Escherichia coli	NZ_CP012631.1	ISAs1	3875680	3876633	-
GCA_001280405.1	Escherichia coli	NZ_CP012631.1	IS200/IS605	4109363	4110071	-
GCA_001280405.1	Escherichia coli	NZ_CP012631.1	IS110	4136140	4136276	-
GCA_001280405.1	Escherichia coli	NZ_CP012631.1	IS3	4281423	4281518	+
GCA_001280405.1	Escherichia coli	NZ_CP012631.1	IS3	4284989	4286298	+
GCA_001280405.1	Escherichia coli	NZ_CP012631.1	IS4	4299960	4300185	+
GCA_001280405.1	Escherichia coli	NZ_CP012631.1	IS3	4300114	4300490	-
GCA_001280405.1	Escherichia coli	NZ_CP012631.1	IS21	4308083	4308110	-
GCA_001280405.1	Escherichia coli	NZ_CP012631.1	IS66	4321673	4321981	+
GCA_001280405.1	Escherichia coli	NZ_CP012631.1	IS66	4330178	4330512	+
GCA_001280405.1	Escherichia coli	NZ_CP012631.1	IS3	4330646	4331722	+
GCA_001280405.1	Escherichia coli	NZ_CP012631.1	IS481	4348383	4349048	-
GCA_001280405.1	Escherichia coli	NZ_CP012631.1	IS3	4349048	4349959	+
GCA_001280405.1	Escherichia coli	NZ_CP012631.1	IS21	4349960	4350051	+
GCA_001280405.1	Escherichia coli	NZ_CP012631.1	IS66	4350213	4352599	+
GCA_001280405.1	Escherichia coli	NZ_CP012631.1	IS110	4352576	4354022	-
GCA_001280405.1	Escherichia coli	NZ_CP012631.1	IS66	4353925	4354240	+
GCA_001280405.1	Escherichia coli	NZ_CP012631.1	IS66	4365764	4365984	-
GCA_001280405.1	Escherichia coli	NZ_CP012631.1	IS3	4377521	4377598	+
GCA_001280405.1	Escherichia coli	NZ_CP012631.1	IS21	4377599	4377728	-
GCA_001280405.1	Escherichia coli	NZ_CP012631.1	IS110	4415268	4415314	+
GCA_001280405.1	Escherichia coli	NZ_CP012631.1	IS481	4450032	4450871	+
GCA_001280405.1	Escherichia coli	NZ_CP012631.1	IS1	4463009	4463779	+
GCA_001280405.1	Escherichia coli	NZ_CP012631.1	IS110	4783560	4783634	+
GCA_001280405.1	Escherichia coli	NZ_CP012632.1	Tn3	35524	40473	+
GCA_001280405.1	Escherichia coli	NZ_CP012632.1	Tn3	46982	58136	-
GCA_001280405.1	Escherichia coli	NZ_CP012632.1	IS6	58200	58895	+
GCA_001280405.1	Escherichia coli	NZ_CP012632.1	IS6	62189	63140	-
GCA_001280405.1	Escherichia coli	NZ_CP012632.1	Tn3	63069	63196	-
GCA_001280405.1	Escherichia coli	NZ_CP012632.1	Tn3	64897	73681	+
GCA_001562315.1	Alteromonas mediterranea	NZ_CP013929.1	IS5	29261	30019	-
GCA_001562315.1	Alteromonas mediterranea	NZ_CP013929.1	IS3	103545	104716	+
GCA_001562315.1	Alteromonas mediterranea	NZ_CP013929.1	IS3	105716	106743	-
GCA_001562315.1	Alteromonas mediterranea	NZ_CP013929.1	Tn3	121406	126090	+
GCA_001562315.1	Alteromonas mediterranea	NZ_CP013929.1	Tn3	146888	147268	+
GCA_001562315.1	Alteromonas mediterranea	NZ_CP013929.1	IS21	261319	263551	+
GCA_001562315.1	Alteromonas mediterranea	NZ_CP013929.1	IS1595	270771	271682	+
GCA_001562315.1	Alteromonas mediterranea	NZ_CP013928.1	IS1634	173359	174025	-
GCA_001562315.1	Alteromonas mediterranea	NZ_CP013928.1	IS3	174325	175516	-
GCA_001562315.1	Alteromonas mediterranea	NZ_CP013928.1	ISL3	181873	182406	-
GCA_001562315.1	Alteromonas mediterranea	NZ_CP013928.1	IS3	183110	184026	+
GCA_001562315.1	Alteromonas mediterranea	NZ_CP013928.1	IS481	271250	272047	+
GCA_001562315.1	Alteromonas mediterranea	NZ_CP013928.1	IS481	351651	352619	-
GCA_001562315.1	Alteromonas mediterranea	NZ_CP013928.1	IS110	392902	393984	+
GCA_001562315.1	Alteromonas mediterranea	NZ_CP013928.1	IS3	394012	394830	+
GCA_001562315.1	Alteromonas mediterranea	NZ_CP013928.1	IS5	394910	395963	-
GCA_001562315.1	Alteromonas mediterranea	NZ_CP013928.1	IS3	613025	613228	+
GCA_001562315.1	Alteromonas mediterranea	NZ_CP013928.1	IS3	947737	947933	+
GCA_001562315.1	Alteromonas mediterranea	NZ_CP013928.1	IS110	951693	952736	-
GCA_001562315.1	Alteromonas mediterranea	NZ_CP013928.1	IS3	952977	953074	+
GCA_001562315.1	Alteromonas mediterranea	NZ_CP013928.1	IS66	957334	958862	-
GCA_001562315.1	Alteromonas mediterranea	NZ_CP013928.1	IS3	964687	964946	+
GCA_001562315.1	Alteromonas mediterranea	NZ_CP013928.1	IS21	975879	978199	+
GCA_001562315.1	Alteromonas mediterranea	NZ_CP013928.1	IS481	1004823	1005674	+
GCA_001562315.1	Alteromonas mediterranea	NZ_CP013928.1	ISL3	1282089	1283306	+
GCA_001562315.1	Alteromonas mediterranea	NZ_CP013928.1	IS4	1303701	1303912	+
GCA_001562315.1	Alteromonas mediterranea	NZ_CP013928.1	IS4	1318628	1319128	-
GCA_001562315.1	Alteromonas mediterranea	NZ_CP013928.1	IS66	1319129	1319691	+
GCA_001562315.1	Alteromonas mediterranea	NZ_CP013928.1	IS5	1351958	1352030	+
GCA_001562315.1	Alteromonas mediterranea	NZ_CP013928.1	ISKra4	1532358	1532873	-
GCA_001562315.1	Alteromonas mediterranea	NZ_CP013928.1	Tn3	1707779	1708426	+
GCA_001562315.1	Alteromonas mediterranea	NZ_CP013928.1	ISL3	2093151	2094464	+
GCA_001562315.1	Alteromonas mediterranea	NZ_CP013928.1	ISKra4	2105122	2105676	+
GCA_001562315.1	Alteromonas mediterranea	NZ_CP013928.1	IS3	2106577	2106771	+
GCA_001562315.1	Alteromonas mediterranea	NZ_CP013928.1	IS3	2185610	2185663	+
GCA_001562315.1	Alteromonas mediterranea	NZ_CP013928.1	IS3	2195306	2195502	+
GCA_001562315.1	Alteromonas mediterranea	NZ_CP013928.1	IS3	2218759	2218954	+
GCA_001562315.1	Alteromonas mediterranea	NZ_CP013928.1	IS66	2227187	2228794	-
GCA_001562315.1	Alteromonas mediterranea	NZ_CP013928.1	IS91	2329097	2330534	+
GCA_001562315.1	Alteromonas mediterranea	NZ_CP013928.1	IS1595	2523267	2523572	+
GCA_001562315.1	Alteromonas mediterranea	NZ_CP013928.1	IS110	2524870	2525502	-
GCA_001562315.1	Alteromonas mediterranea	NZ_CP013928.1	IS91	2715236	2716675	-
GCA_001562315.1	Alteromonas mediterranea	NZ_CP013928.1	IS1595	3092079	3092279	-
GCA_001562315.1	Alteromonas mediterranea	NZ_CP013928.1	IS481	3164974	3165762	-
GCA_001562315.1	Alteromonas mediterranea	NZ_CP013928.1	ISL3	3281107	3282765	-
GCA_001562315.1	Alteromonas mediterranea	NZ_CP013928.1	ISL3	3299282	3299545	-
GCA_001562315.1	Alteromonas mediterranea	NZ_CP013928.1	IS66	3302666	3304993	-
GCA_001562315.1	Alteromonas mediterranea	NZ_CP013928.1	ISL3	3346783	3348081	-
GCA_001562315.1	Alteromonas mediterranea	NZ_CP013928.1	IS30	3721650	3722597	+
GCA_001562315.1	Alteromonas mediterranea	NZ_CP013928.1	ISL3	3788774	3790063	+
GCA_001562315.1	Alteromonas mediterranea	NZ_CP013928.1	IS1634	4000418	4000920	-
GCA_001562315.1	Alteromonas mediterranea	NZ_CP013928.1	IS66	4001003	4003410	+
GCA_001562315.1	Alteromonas mediterranea	NZ_CP013928.1	ISL3	4068408	4069607	+
GCA_001562315.1	Alteromonas mediterranea	NZ_CP013928.1	IS4	4184627	4185814	-
GCA_001562315.1	Alteromonas mediterranea	NZ_CP013928.1	ISAs1	4540636	4541840	+
GCA_001562315.1	Alteromonas mediterranea	NZ_CP013928.1	IS3	4563058	4564204	-
GCA_000017705.1	Vibrio campbellii ATCC BAA-1116	NC_009777.1	IS66	1	1462	-
GCA_000017705.1	Vibrio campbellii ATCC BAA-1116	NC_009777.1	IS3	12606	12908	-
GCA_000017705.1	Vibrio campbellii ATCC BAA-1116	NC_009777.1	IS66	12732	15281	-
GCA_000017705.1	Vibrio campbellii ATCC BAA-1116	NC_009777.1	IS3	15112	16257	-
GCA_000017705.1	Vibrio campbellii ATCC BAA-1116	NC_009777.1	IS3	17264	18524	-
GCA_000017705.1	Vibrio campbellii ATCC BAA-1116	NC_009777.1	IS110	19935	20636	-
GCA_000017705.1	Vibrio campbellii ATCC BAA-1116	NC_009777.1	IS110	21347	22577	-
GCA_000017705.1	Vibrio campbellii ATCC BAA-1116	NC_009777.1	IS110	22801	23992	-
GCA_000017705.1	Vibrio campbellii ATCC BAA-1116	NC_009777.1	IS4	23928	25320	-
GCA_000017705.1	Vibrio campbellii ATCC BAA-1116	NC_009777.1	IS66	55413	57795	-
GCA_000017705.1	Vibrio campbellii ATCC BAA-1116	NC_009777.1	IS1380	69478	71053	-
GCA_000017705.1	Vibrio campbellii ATCC BAA-1116	NC_009777.1	IS1380	85255	86830	+
GCA_000017705.1	Vibrio campbellii ATCC BAA-1116	NC_009777.1	IS66	86988	87443	-
GCA_000017705.1	Vibrio campbellii ATCC BAA-1116	NC_009777.1	IS630	87280	88525	+
GCA_000017705.1	Vibrio campbellii ATCC BAA-1116	NC_009777.1	IS66	88335	89008	-
GCA_000017705.1	Vibrio campbellii ATCC BAA-1116	NC_009783.1	IS4	13854	15294	-
GCA_000017705.1	Vibrio campbellii ATCC BAA-1116	NC_009783.1	IS4	110144	111606	+
GCA_000017705.1	Vibrio campbellii ATCC BAA-1116	NC_009783.1	IS1380	138375	139602	-
GCA_000017705.1	Vibrio campbellii ATCC BAA-1116	NC_009783.1	IS4	146200	147455	-
GCA_000017705.1	Vibrio campbellii ATCC BAA-1116	NC_009783.1	IS630	180091	180936	+
GCA_000017705.1	Vibrio campbellii ATCC BAA-1116	NC_009783.1	IS21	180765	181142	+
GCA_000017705.1	Vibrio campbellii ATCC BAA-1116	NC_009783.1	IS66	180966	183508	-
GCA_000017705.1	Vibrio campbellii ATCC BAA-1116	NC_009783.1	IS21	183339	185918	+
GCA_000017705.1	Vibrio campbellii ATCC BAA-1116	NC_009783.1	IS630	185746	187259	+
GCA_000017705.1	Vibrio campbellii ATCC BAA-1116	NC_009783.1	IS630	187180	188321	+
GCA_000017705.1	Vibrio campbellii ATCC BAA-1116	NC_009783.1	IS630	188308	189502	+
GCA_000017705.1	Vibrio campbellii ATCC BAA-1116	NC_009783.1	IS630	189591	190712	+
GCA_000017705.1	Vibrio campbellii ATCC BAA-1116	NC_009783.1	IS4	241245	242502	-
GCA_000017705.1	Vibrio campbellii ATCC BAA-1116	NC_009783.1	IS1380	263929	265156	-
GCA_000017705.1	Vibrio campbellii ATCC BAA-1116	NC_009783.1	IS5	277574	278470	-
GCA_000017705.1	Vibrio campbellii ATCC BAA-1116	NC_009783.1	IS4	280569	282063	-
GCA_000017705.1	Vibrio campbellii ATCC BAA-1116	NC_009783.1	IS630	307474	308673	+
GCA_000017705.1	Vibrio campbellii ATCC BAA-1116	NC_009783.1	IS630	308813	310032	+
GCA_000017705.1	Vibrio campbellii ATCC BAA-1116	NC_009783.1	IS630	310172	311293	+
GCA_000017705.1	Vibrio campbellii ATCC BAA-1116	NC_009783.1	IS1380	326745	327678	-
GCA_000017705.1	Vibrio campbellii ATCC BAA-1116	NC_009783.1	IS1380	336806	338033	-
GCA_000017705.1	Vibrio campbellii ATCC BAA-1116	NC_009783.1	IS630	357090	358246	+
GCA_000017705.1	Vibrio campbellii ATCC BAA-1116	NC_009783.1	IS630	358205	359302	+
GCA_000017705.1	Vibrio campbellii ATCC BAA-1116	NC_009783.1	IS4	386243	387672	+
GCA_000017705.1	Vibrio campbellii ATCC BAA-1116	NC_009783.1	IS4	432367	433796	+
GCA_000017705.1	Vibrio campbellii ATCC BAA-1116	NC_009783.1	IS4	440102	441577	+
GCA_000017705.1	Vibrio campbellii ATCC BAA-1116	NC_009783.1	IS630	455252	456710	-
GCA_000017705.1	Vibrio campbellii ATCC BAA-1116	NC_009783.1	IS4	476873	478376	-
GCA_000017705.1	Vibrio campbellii ATCC BAA-1116	NC_009783.1	IS5	480958	481863	-
GCA_000017705.1	Vibrio campbellii ATCC BAA-1116	NC_009783.1	IS110	490526	491744	-
GCA_000017705.1	Vibrio campbellii ATCC BAA-1116	NC_009783.1	IS66	520398	521321	+
GCA_000017705.1	Vibrio campbellii ATCC BAA-1116	NC_009783.1	IS110	526533	527334	-
GCA_000017705.1	Vibrio campbellii ATCC BAA-1116	NC_009783.1	IS4	527161	528484	-
GCA_000017705.1	Vibrio campbellii ATCC BAA-1116	NC_009783.1	IS5	531655	532903	+
GCA_000017705.1	Vibrio campbellii ATCC BAA-1116	NC_009783.1	IS4	532978	534391	-
GCA_000017705.1	Vibrio campbellii ATCC BAA-1116	NC_009783.1	IS5	538285	539138	+
GCA_000017705.1	Vibrio campbellii ATCC BAA-1116	NC_009783.1	IS4	539227	540656	+
GCA_000017705.1	Vibrio campbellii ATCC BAA-1116	NC_009783.1	IS4	570627	571852	+
GCA_000017705.1	Vibrio campbellii ATCC BAA-1116	NC_009783.1	IS3	688169	689131	+
GCA_000017705.1	Vibrio campbellii ATCC BAA-1116	NC_009783.1	IS110	704087	705305	-
GCA_000017705.1	Vibrio campbellii ATCC BAA-1116	NC_009783.1	IS110	707241	708459	-
GCA_000017705.1	Vibrio campbellii ATCC BAA-1116	NC_009783.1	IS110	709101	710319	-
GCA_000017705.1	Vibrio campbellii ATCC BAA-1116	NC_009783.1	IS1380	738432	739659	+
GCA_000017705.1	Vibrio campbellii ATCC BAA-1116	NC_009783.1	IS4	764987	766411	+
GCA_000017705.1	Vibrio campbellii ATCC BAA-1116	NC_009783.1	IS4	780916	782363	-
GCA_000017705.1	Vibrio campbellii ATCC BAA-1116	NC_009783.1	IS4	830241	831466	+
GCA_000017705.1	Vibrio campbellii ATCC BAA-1116	NC_009783.1	IS66	833251	835630	-
GCA_000017705.1	Vibrio campbellii ATCC BAA-1116	NC_009783.1	IS481	846744	847289	+
GCA_000017705.1	Vibrio campbellii ATCC BAA-1116	NC_009783.1	IS4	938676	940117	-
GCA_000017705.1	Vibrio campbellii ATCC BAA-1116	NC_009783.1	IS4	954758	956246	-
GCA_000017705.1	Vibrio campbellii ATCC BAA-1116	NC_009783.1	IS110	978638	979856	+
GCA_000017705.1	Vibrio campbellii ATCC BAA-1116	NC_009783.1	IS4	1002544	1003986	-
GCA_000017705.1	Vibrio campbellii ATCC BAA-1116	NC_009783.1	IS630	1025988	1027132	-
GCA_000017705.1	Vibrio campbellii ATCC BAA-1116	NC_009783.1	IS630	1044622	1045725	+
GCA_000017705.1	Vibrio campbellii ATCC BAA-1116	NC_009783.1	IS4	1068382	1069826	-
GCA_000017705.1	Vibrio campbellii ATCC BAA-1116	NC_009783.1	IS4	1088855	1090296	-
GCA_000017705.1	Vibrio campbellii ATCC BAA-1116	NC_009783.1	IS1380	1094109	1095336	+
GCA_000017705.1	Vibrio campbellii ATCC BAA-1116	NC_009783.1	IS630	1101098	1102201	+
GCA_000017705.1	Vibrio campbellii ATCC BAA-1116	NC_009783.1	IS1380	1102429	1104004	-
GCA_000017705.1	Vibrio campbellii ATCC BAA-1116	NC_009783.1	IS3	1105002	1106262	-
GCA_000017705.1	Vibrio campbellii ATCC BAA-1116	NC_009783.1	IS5	1109449	1110302	+
GCA_000017705.1	Vibrio campbellii ATCC BAA-1116	NC_009783.1	IS66	1110526	1112902	+
GCA_000017705.1	Vibrio campbellii ATCC BAA-1116	NC_009783.1	IS4	1131826	1133243	+
GCA_000017705.1	Vibrio campbellii ATCC BAA-1116	NC_009783.1	IS4	1141827	1143326	-
GCA_000017705.1	Vibrio campbellii ATCC BAA-1116	NC_009783.1	IS66	1159896	1161331	+
GCA_000017705.1	Vibrio campbellii ATCC BAA-1116	NC_009783.1	IS4	1161319	1162593	+
GCA_000017705.1	Vibrio campbellii ATCC BAA-1116	NC_009783.1	IS66	1162456	1163579	+
GCA_000017705.1	Vibrio campbellii ATCC BAA-1116	NC_009783.1	IS5	1170617	1171515	-
GCA_000017705.1	Vibrio campbellii ATCC BAA-1116	NC_009783.1	IS4	1174068	1175515	-
GCA_000017705.1	Vibrio campbellii ATCC BAA-1116	NC_009783.1	IS66	1197884	1200259	+
GCA_000017705.1	Vibrio campbellii ATCC BAA-1116	NC_009783.1	IS5	1203612	1204509	-
GCA_000017705.1	Vibrio campbellii ATCC BAA-1116	NC_009783.1	IS110	1227920	1229138	-
GCA_000017705.1	Vibrio campbellii ATCC BAA-1116	NC_009783.1	IS110	1229509	1230727	-
GCA_000017705.1	Vibrio campbellii ATCC BAA-1116	NC_009783.1	IS4	1244179	1245466	+
GCA_000017705.1	Vibrio campbellii ATCC BAA-1116	NC_009783.1	IS110	1269617	1270810	+
GCA_000017705.1	Vibrio campbellii ATCC BAA-1116	NC_009783.1	IS1380	1301403	1302630	+
GCA_000017705.1	Vibrio campbellii ATCC BAA-1116	NC_009783.1	IS630	1311293	1312545	+
GCA_000017705.1	Vibrio campbellii ATCC BAA-1116	NC_009783.1	IS1380	1312389	1313406	+
GCA_000017705.1	Vibrio campbellii ATCC BAA-1116	NC_009783.1	IS110	1357971	1359171	+
GCA_000017705.1	Vibrio campbellii ATCC BAA-1116	NC_009783.1	IS110	1395465	1396682	+
GCA_000017705.1	Vibrio campbellii ATCC BAA-1116	NC_009783.1	IS110	1396973	1398190	+
GCA_000017705.1	Vibrio campbellii ATCC BAA-1116	NC_009783.1	IS3	1474032	1474313	-
GCA_000017705.1	Vibrio campbellii ATCC BAA-1116	NC_009783.1	IS66	1474139	1476709	+
GCA_000017705.1	Vibrio campbellii ATCC BAA-1116	NC_009783.1	IS110	1476765	1477373	-
GCA_000017705.1	Vibrio campbellii ATCC BAA-1116	NC_009783.1	IS66	1477487	1480036	+
GCA_000017705.1	Vibrio campbellii ATCC BAA-1116	NC_009783.1	IS4	1481630	1482957	-
GCA_000017705.1	Vibrio campbellii ATCC BAA-1116	NC_009783.1	IS110	1483840	1485068	-
GCA_000017705.1	Vibrio campbellii ATCC BAA-1116	NC_009783.1	IS110	1485294	1486485	-
GCA_000017705.1	Vibrio campbellii ATCC BAA-1116	NC_009783.1	IS4	1486421	1487812	-
GCA_000017705.1	Vibrio campbellii ATCC BAA-1116	NC_009783.1	IS4	1488619	1489844	+
GCA_000017705.1	Vibrio campbellii ATCC BAA-1116	NC_009783.1	IS66	1491949	1494998	-
GCA_000017705.1	Vibrio campbellii ATCC BAA-1116	NC_009783.1	IS66	1494829	1496725	-
GCA_000017705.1	Vibrio campbellii ATCC BAA-1116	NC_009783.1	IS5	1497395	1498158	+
GCA_000017705.1	Vibrio campbellii ATCC BAA-1116	NC_009783.1	IS5	1502781	1503217	+
GCA_000017705.1	Vibrio campbellii ATCC BAA-1116	NC_009783.1	IS3	1503190	1504449	+
GCA_000017705.1	Vibrio campbellii ATCC BAA-1116	NC_009783.1	IS4	1591427	1592881	-
GCA_000017705.1	Vibrio campbellii ATCC BAA-1116	NC_009783.1	IS66	1632670	1635044	+
GCA_000017705.1	Vibrio campbellii ATCC BAA-1116	NC_009783.1	IS66	1636077	1636878	+
GCA_000017705.1	Vibrio campbellii ATCC BAA-1116	NC_009783.1	IS630	1653665	1653902	+
GCA_000017705.1	Vibrio campbellii ATCC BAA-1116	NC_009783.1	IS4	1653811	1655068	-
GCA_000017705.1	Vibrio campbellii ATCC BAA-1116	NC_009783.1	IS630	1655053	1656086	+
GCA_000017705.1	Vibrio campbellii ATCC BAA-1116	NC_009783.1	IS66	1656210	1658590	-
GCA_000017705.1	Vibrio campbellii ATCC BAA-1116	NC_009783.1	IS630	1665411	1665638	+
GCA_000017705.1	Vibrio campbellii ATCC BAA-1116	NC_009783.1	IS66	1665491	1668016	-
GCA_000017705.1	Vibrio campbellii ATCC BAA-1116	NC_009783.1	IS630	1667847	1668877	+
GCA_000017705.1	Vibrio campbellii ATCC BAA-1116	NC_009783.1	IS5	1669104	1670158	+
GCA_000017705.1	Vibrio campbellii ATCC BAA-1116	NC_009783.1	IS4	1670302	1671615	-
GCA_000017705.1	Vibrio campbellii ATCC BAA-1116	NC_009783.1	ISL3	1671727	1672667	-
GCA_000017705.1	Vibrio campbellii ATCC BAA-1116	NC_009783.1	IS3	1672493	1673850	+
GCA_000017705.1	Vibrio campbellii ATCC BAA-1116	NC_009783.1	ISAs1	1676455	1678199	-
GCA_000017705.1	Vibrio campbellii ATCC BAA-1116	NC_009783.1	ISAs1	1678200	1678382	-
GCA_000017705.1	Vibrio campbellii ATCC BAA-1116	NC_009783.1	IS5	1678448	1679502	+
GCA_000017705.1	Vibrio campbellii ATCC BAA-1116	NC_009783.1	IS3	1686604	1687861	+
GCA_000017705.1	Vibrio campbellii ATCC BAA-1116	NC_009783.1	ISL3	1688015	1688276	-
GCA_000017705.1	Vibrio campbellii ATCC BAA-1116	NC_009783.1	IS4	1688193	1689455	-
GCA_000017705.1	Vibrio campbellii ATCC BAA-1116	NC_009783.1	IS4	1689533	1690795	-
GCA_000017705.1	Vibrio campbellii ATCC BAA-1116	NC_009783.1	ISAs1	1690946	1691104	-
GCA_000017705.1	Vibrio campbellii ATCC BAA-1116	NC_009783.1	IS630	1692627	1692971	+
GCA_000017705.1	Vibrio campbellii ATCC BAA-1116	NC_009783.1	IS4	1694906	1696352	-
GCA_000017705.1	Vibrio campbellii ATCC BAA-1116	NC_009783.1	IS630	1720330	1721379	-
GCA_000017705.1	Vibrio campbellii ATCC BAA-1116	NC_009783.1	IS630	1721770	1722925	+
GCA_000017705.1	Vibrio campbellii ATCC BAA-1116	NC_009783.1	IS3	1722802	1724430	+
GCA_000017705.1	Vibrio campbellii ATCC BAA-1116	NC_009783.1	IS630	1724514	1725608	+
GCA_000017705.1	Vibrio campbellii ATCC BAA-1116	NC_009783.1	IS4	1748825	1750242	+
GCA_000017705.1	Vibrio campbellii ATCC BAA-1116	NC_009783.1	IS5	1777668	1778564	-
GCA_000017705.1	Vibrio campbellii ATCC BAA-1116	NC_009783.1	IS110	1785018	1786236	-
GCA_000017705.1	Vibrio campbellii ATCC BAA-1116	NC_009783.1	IS66	1794707	1797087	-
GCA_000017705.1	Vibrio campbellii ATCC BAA-1116	NC_009783.1	IS110	1802757	1803969	+
GCA_000017705.1	Vibrio campbellii ATCC BAA-1116	NC_009783.1	IS630	1817452	1818605	-
GCA_000017705.1	Vibrio campbellii ATCC BAA-1116	NC_009783.1	IS1380	1826033	1827260	+
GCA_000017705.1	Vibrio campbellii ATCC BAA-1116	NC_009783.1	IS1380	1857828	1858567	+
GCA_000017705.1	Vibrio campbellii ATCC BAA-1116	NC_009783.1	IS4	1858565	1859838	+
GCA_000017705.1	Vibrio campbellii ATCC BAA-1116	NC_009783.1	IS4	1875427	1875805	-
GCA_000017705.1	Vibrio campbellii ATCC BAA-1116	NC_009783.1	IS3	1875633	1877062	+
GCA_000017705.1	Vibrio campbellii ATCC BAA-1116	NC_009783.1	IS4	1876893	1878193	-
GCA_000017705.1	Vibrio campbellii ATCC BAA-1116	NC_009783.1	IS630	1893003	1894052	-
GCA_000017705.1	Vibrio campbellii ATCC BAA-1116	NC_009783.1	IS4	1915495	1916948	-
GCA_000017705.1	Vibrio campbellii ATCC BAA-1116	NC_009783.1	IS4	1933917	1935211	+
GCA_000017705.1	Vibrio campbellii ATCC BAA-1116	NC_009783.1	IS110	1935291	1936521	+
GCA_000017705.1	Vibrio campbellii ATCC BAA-1116	NC_009783.1	IS66	1936476	1939026	+
GCA_000017705.1	Vibrio campbellii ATCC BAA-1116	NC_009783.1	IS66	1940733	1941507	+
GCA_000017705.1	Vibrio campbellii ATCC BAA-1116	NC_009783.1	IS21	1941337	1944099	+
GCA_000017705.1	Vibrio campbellii ATCC BAA-1116	NC_009783.1	IS66	1943930	1945710	+
GCA_000017705.1	Vibrio campbellii ATCC BAA-1116	NC_009783.1	IS66	1947297	1949769	-
GCA_000017705.1	Vibrio campbellii ATCC BAA-1116	NC_009783.1	IS3	1951863	1953124	-
GCA_000017705.1	Vibrio campbellii ATCC BAA-1116	NC_009783.1	IS110	1998108	1999338	-
GCA_000017705.1	Vibrio campbellii ATCC BAA-1116	NC_009783.1	IS4	1999417	2000741	-
GCA_000017705.1	Vibrio campbellii ATCC BAA-1116	NC_009783.1	IS4	2001544	2003540	+
GCA_000017705.1	Vibrio campbellii ATCC BAA-1116	NC_009783.1	IS4	2003345	2004118	+
GCA_000017705.1	Vibrio campbellii ATCC BAA-1116	NC_009783.1	IS1380	2004198	2005772	-
GCA_000017705.1	Vibrio campbellii ATCC BAA-1116	NC_009783.1	IS66	2007062	2009506	+
GCA_000017705.1	Vibrio campbellii ATCC BAA-1116	NC_009783.1	IS4	2011113	2012372	-
GCA_000017705.1	Vibrio campbellii ATCC BAA-1116	NC_009783.1	IS110	2012334	2012784	-
GCA_000017705.1	Vibrio campbellii ATCC BAA-1116	NC_009783.1	IS630	2012705	2013877	-
GCA_000017705.1	Vibrio campbellii ATCC BAA-1116	NC_009783.1	IS66	2013709	2015943	+
GCA_000017705.1	Vibrio campbellii ATCC BAA-1116	NC_009783.1	IS630	2015753	2016977	-
GCA_000017705.1	Vibrio campbellii ATCC BAA-1116	NC_009783.1	IS66	2016840	2017286	+
GCA_000017705.1	Vibrio campbellii ATCC BAA-1116	NC_009783.1	IS3	2036255	2037832	-
GCA_000017705.1	Vibrio campbellii ATCC BAA-1116	NC_009783.1	IS66	2040654	2043033	+
GCA_000017705.1	Vibrio campbellii ATCC BAA-1116	NC_009783.1	IS66	2081490	2083857	-
GCA_000017705.1	Vibrio campbellii ATCC BAA-1116	NC_009783.1	IS66	2091470	2093849	-
GCA_000017705.1	Vibrio campbellii ATCC BAA-1116	NC_009783.1	IS630	2138421	2139467	-
GCA_000017705.1	Vibrio campbellii ATCC BAA-1116	NC_009783.1	IS66	2143843	2146226	+
GCA_000017705.1	Vibrio campbellii ATCC BAA-1116	NC_009783.1	IS630	2148286	2148816	-
GCA_000017705.1	Vibrio campbellii ATCC BAA-1116	NC_009783.1	IS3	2148492	2149928	+
GCA_000017705.1	Vibrio campbellii ATCC BAA-1116	NC_009783.1	IS4	2149759	2151898	-
GCA_000017705.1	Vibrio campbellii ATCC BAA-1116	NC_009783.1	IS5	2151960	2153014	-
GCA_000017705.1	Vibrio campbellii ATCC BAA-1116	NC_009783.1	IS630	2155668	2156585	-
GCA_000017705.1	Vibrio campbellii ATCC BAA-1116	NC_009783.1	IS5	2156468	2157561	-
GCA_000017705.1	Vibrio campbellii ATCC BAA-1116	NC_009783.1	IS5	2157391	2158384	-
GCA_000017705.1	Vibrio campbellii ATCC BAA-1116	NC_009783.1	IS4	2167513	2168771	-
GCA_000017705.1	Vibrio campbellii ATCC BAA-1116	NC_009783.1	IS630	2169526	2170621	+
GCA_000017705.1	Vibrio campbellii ATCC BAA-1116	NC_009783.1	IS630	2173641	2174689	-
GCA_000017705.1	Vibrio campbellii ATCC BAA-1116	NC_009783.1	IS4	2181082	2182307	+
GCA_000017705.1	Vibrio campbellii ATCC BAA-1116	NC_009783.1	IS4	2183879	2185341	+
GCA_000017705.1	Vibrio campbellii ATCC BAA-1116	NC_009783.1	IS1380	2247430	2248962	+
GCA_000017705.1	Vibrio campbellii ATCC BAA-1116	NC_009783.1	IS4	2280864	2282326	+
GCA_000017705.1	Vibrio campbellii ATCC BAA-1116	NC_009783.1	IS3	2318193	2319452	+
GCA_000017705.1	Vibrio campbellii ATCC BAA-1116	NC_009783.1	IS4	2332577	2334038	-
GCA_000017705.1	Vibrio campbellii ATCC BAA-1116	NC_009783.1	IS21	2333871	2335968	-
GCA_000017705.1	Vibrio campbellii ATCC BAA-1116	NC_009783.1	IS4	2341170	2342428	-
GCA_000017705.1	Vibrio campbellii ATCC BAA-1116	NC_009783.1	IS66	2381835	2384215	+
GCA_000017705.1	Vibrio campbellii ATCC BAA-1116	NC_009783.1	IS66	2411813	2414194	-
GCA_000017705.1	Vibrio campbellii ATCC BAA-1116	NC_009783.1	IS66	2418467	2418935	+
GCA_000017705.1	Vibrio campbellii ATCC BAA-1116	NC_009783.1	IS4	2418840	2420099	-
GCA_000017705.1	Vibrio campbellii ATCC BAA-1116	NC_009783.1	IS66	2420083	2422174	+
GCA_000017705.1	Vibrio campbellii ATCC BAA-1116	NC_009783.1	IS3	2422798	2424058	-
GCA_000017705.1	Vibrio campbellii ATCC BAA-1116	NC_009783.1	IS1380	2438854	2440081	-
GCA_000017705.1	Vibrio campbellii ATCC BAA-1116	NC_009783.1	IS3	2453358	2454616	-
GCA_000017705.1	Vibrio campbellii ATCC BAA-1116	NC_009783.1	IS66	2454439	2456916	+
GCA_000017705.1	Vibrio campbellii ATCC BAA-1116	NC_009783.1	IS5	2459034	2460088	-
GCA_000017705.1	Vibrio campbellii ATCC BAA-1116	NC_009783.1	IS630	2479417	2480516	+
GCA_000017705.1	Vibrio campbellii ATCC BAA-1116	NC_009783.1	IS4	2497550	2498775	+
GCA_000017705.1	Vibrio campbellii ATCC BAA-1116	NC_009783.1	IS1380	2505994	2507248	-
GCA_000017705.1	Vibrio campbellii ATCC BAA-1116	NC_009783.1	IS4	2509588	2511030	-
GCA_000017705.1	Vibrio campbellii ATCC BAA-1116	NC_009783.1	IS4	2512031	2513345	-
GCA_000017705.1	Vibrio campbellii ATCC BAA-1116	NC_009783.1	IS5	2513371	2514271	-
GCA_000017705.1	Vibrio campbellii ATCC BAA-1116	NC_009783.1	IS4	2534238	2535460	+
GCA_000017705.1	Vibrio campbellii ATCC BAA-1116	NC_009783.1	IS630	2571112	2572211	+
GCA_000017705.1	Vibrio campbellii ATCC BAA-1116	NC_009783.1	IS4	2572749	2574005	-
GCA_000017705.1	Vibrio campbellii ATCC BAA-1116	NC_009783.1	IS4	2587674	2589079	+
GCA_000017705.1	Vibrio campbellii ATCC BAA-1116	NC_009783.1	IS66	2592029	2594395	+
GCA_000017705.1	Vibrio campbellii ATCC BAA-1116	NC_009783.1	IS110	2594415	2594852	+
GCA_000017705.1	Vibrio campbellii ATCC BAA-1116	NC_009783.1	IS4	2595381	2596558	+
GCA_000017705.1	Vibrio campbellii ATCC BAA-1116	NC_009783.1	IS4	2597448	2598798	+
GCA_000017705.1	Vibrio campbellii ATCC BAA-1116	NC_009783.1	IS1380	2601126	2602701	+
GCA_000017705.1	Vibrio campbellii ATCC BAA-1116	NC_009783.1	IS110	2608404	2608601	+
GCA_000017705.1	Vibrio campbellii ATCC BAA-1116	NC_009783.1	IS4	2609241	2610632	+
GCA_000017705.1	Vibrio campbellii ATCC BAA-1116	NC_009783.1	IS110	2610568	2611391	+
GCA_000017705.1	Vibrio campbellii ATCC BAA-1116	NC_009783.1	IS4	2613531	2614566	+
GCA_000017705.1	Vibrio campbellii ATCC BAA-1116	NC_009783.1	IS110	2614646	2615685	+
GCA_000017705.1	Vibrio campbellii ATCC BAA-1116	NC_009783.1	IS110	2616568	2618591	+
GCA_000017705.1	Vibrio campbellii ATCC BAA-1116	NC_009783.1	IS630	2618504	2619607	+
GCA_000017705.1	Vibrio campbellii ATCC BAA-1116	NC_009783.1	IS5	2626962	2627857	-
GCA_000017705.1	Vibrio campbellii ATCC BAA-1116	NC_009783.1	IS5	2629338	2630190	+
GCA_000017705.1	Vibrio campbellii ATCC BAA-1116	NC_009783.1	IS4	2658512	2659881	+
GCA_000017705.1	Vibrio campbellii ATCC BAA-1116	NC_009783.1	IS66	2659704	2662253	+
GCA_000017705.1	Vibrio campbellii ATCC BAA-1116	NC_009783.1	IS4	2662085	2662374	+
GCA_000017705.1	Vibrio campbellii ATCC BAA-1116	NC_009783.1	IS1380	2671594	2672821	-
GCA_000017705.1	Vibrio campbellii ATCC BAA-1116	NC_009783.1	IS4	2705592	2706817	+
GCA_000017705.1	Vibrio campbellii ATCC BAA-1116	NC_009783.1	IS630	2710849	2711893	-
GCA_000017705.1	Vibrio campbellii ATCC BAA-1116	NC_009783.1	IS630	2722424	2723519	+
GCA_000017705.1	Vibrio campbellii ATCC BAA-1116	NC_009783.1	IS630	2724774	2725862	+
GCA_000017705.1	Vibrio campbellii ATCC BAA-1116	NC_009783.1	IS3	2826528	2828149	+
GCA_000017705.1	Vibrio campbellii ATCC BAA-1116	NC_009783.1	IS110	2829311	2830529	-
GCA_000017705.1	Vibrio campbellii ATCC BAA-1116	NC_009783.1	IS110	2839013	2839812	+
GCA_000017705.1	Vibrio campbellii ATCC BAA-1116	NC_009783.1	IS4	2840934	2842326	+
GCA_000017705.1	Vibrio campbellii ATCC BAA-1116	NC_009783.1	IS110	2842262	2843453	+
GCA_000017705.1	Vibrio campbellii ATCC BAA-1116	NC_009783.1	IS3	2843329	2844760	-
GCA_000017705.1	Vibrio campbellii ATCC BAA-1116	NC_009783.1	IS110	2844687	2845281	+
GCA_000017705.1	Vibrio campbellii ATCC BAA-1116	NC_009783.1	IS4	2845164	2846472	-
GCA_000017705.1	Vibrio campbellii ATCC BAA-1116	NC_009783.1	IS110	2846382	2847192	+
GCA_000017705.1	Vibrio campbellii ATCC BAA-1116	NC_009783.1	IS5	2848278	2849139	-
GCA_000017705.1	Vibrio campbellii ATCC BAA-1116	NC_009783.1	IS4	2862189	2863447	-
GCA_000017705.1	Vibrio campbellii ATCC BAA-1116	NC_009783.1	IS66	2892351	2894736	+
GCA_000017705.1	Vibrio campbellii ATCC BAA-1116	NC_009783.1	IS5	2897618	2898640	+
GCA_000017705.1	Vibrio campbellii ATCC BAA-1116	NC_009783.1	IS630	2898675	2898715	-
GCA_000017705.1	Vibrio campbellii ATCC BAA-1116	NC_009783.1	IS3	2903803	2905405	+
GCA_000017705.1	Vibrio campbellii ATCC BAA-1116	NC_009783.1	IS3	2908647	2909907	-
GCA_000017705.1	Vibrio campbellii ATCC BAA-1116	NC_009783.1	IS66	2910859	2913239	-
GCA_000017705.1	Vibrio campbellii ATCC BAA-1116	NC_009783.1	IS5	2915166	2916025	+
GCA_000017705.1	Vibrio campbellii ATCC BAA-1116	NC_009783.1	IS4	2918141	2919559	+
GCA_000017705.1	Vibrio campbellii ATCC BAA-1116	NC_009783.1	IS110	2933886	2935104	-
GCA_000017705.1	Vibrio campbellii ATCC BAA-1116	NC_009783.1	IS4	2939992	2941484	-
GCA_000017705.1	Vibrio campbellii ATCC BAA-1116	NC_009783.1	IS66	2979231	2981600	-
GCA_000017705.1	Vibrio campbellii ATCC BAA-1116	NC_009783.1	IS4	2997136	2998357	-
GCA_000017705.1	Vibrio campbellii ATCC BAA-1116	NC_009783.1	IS4	2998238	2999644	-
GCA_000017705.1	Vibrio campbellii ATCC BAA-1116	NC_009783.1	IS1380	2999761	3000988	-
GCA_000017705.1	Vibrio campbellii ATCC BAA-1116	NC_009783.1	IS66	3002448	3004823	-
GCA_000017705.1	Vibrio campbellii ATCC BAA-1116	NC_009783.1	IS4	3005899	3007017	-
GCA_000017705.1	Vibrio campbellii ATCC BAA-1116	NC_009783.1	IS4	3006932	3008185	-
GCA_000017705.1	Vibrio campbellii ATCC BAA-1116	NC_009783.1	IS1380	3010696	3012271	+
GCA_000017705.1	Vibrio campbellii ATCC BAA-1116	NC_009783.1	IS5	3021149	3022268	+
GCA_000017705.1	Vibrio campbellii ATCC BAA-1116	NC_009783.1	IS66	3022178	3024560	-
GCA_000017705.1	Vibrio campbellii ATCC BAA-1116	NC_009783.1	IS5	3030100	3031268	+
GCA_000017705.1	Vibrio campbellii ATCC BAA-1116	NC_009783.1	IS1380	3034368	3035595	-
GCA_000017705.1	Vibrio campbellii ATCC BAA-1116	NC_009783.1	IS4	3047227	3048678	-
GCA_000017705.1	Vibrio campbellii ATCC BAA-1116	NC_009783.1	IS1380	3052533	3053758	-
GCA_000017705.1	Vibrio campbellii ATCC BAA-1116	NC_009783.1	IS4	3054267	3055705	-
GCA_000017705.1	Vibrio campbellii ATCC BAA-1116	NC_009783.1	IS4	3060489	3061773	-
GCA_000017705.1	Vibrio campbellii ATCC BAA-1116	NC_009783.1	IS3	3082584	3082907	-
GCA_000017705.1	Vibrio campbellii ATCC BAA-1116	NC_009783.1	IS4	3116417	3117845	+
GCA_000017705.1	Vibrio campbellii ATCC BAA-1116	NC_009783.1	IS4	3134658	3135918	-
GCA_000017705.1	Vibrio campbellii ATCC BAA-1116	NC_009783.1	IS4	3138638	3140127	-
GCA_000017705.1	Vibrio campbellii ATCC BAA-1116	NC_009783.1	IS1380	3147284	3148511	+
GCA_000017705.1	Vibrio campbellii ATCC BAA-1116	NC_009783.1	IS4	3201892	3203379	-
GCA_000017705.1	Vibrio campbellii ATCC BAA-1116	NC_009783.1	IS4	3206114	3207582	-
GCA_000017705.1	Vibrio campbellii ATCC BAA-1116	NC_009783.1	IS4	3216558	3218014	-
GCA_000017705.1	Vibrio campbellii ATCC BAA-1116	NC_009783.1	IS4	3284178	3285603	+
GCA_000017705.1	Vibrio campbellii ATCC BAA-1116	NC_009783.1	IS1380	3291563	3292817	-
GCA_000017705.1	Vibrio campbellii ATCC BAA-1116	NC_009783.1	IS4	3293315	3294806	-
GCA_000017705.1	Vibrio campbellii ATCC BAA-1116	NC_009783.1	IS4	3319360	3320787	+
GCA_000017705.1	Vibrio campbellii ATCC BAA-1116	NC_009783.1	IS4	3352767	3354027	-
GCA_000017705.1	Vibrio campbellii ATCC BAA-1116	NC_009783.1	IS4	3361850	3363113	-
GCA_000017705.1	Vibrio campbellii ATCC BAA-1116	NC_009783.1	IS110	3364394	3365609	+
GCA_000017705.1	Vibrio campbellii ATCC BAA-1116	NC_009783.1	IS66	3388639	3391022	+
GCA_000017705.1	Vibrio campbellii ATCC BAA-1116	NC_009783.1	IS110	3486702	3487920	-
GCA_000017705.1	Vibrio campbellii ATCC BAA-1116	NC_009783.1	IS4	3505396	3506621	+
GCA_000017705.1	Vibrio campbellii ATCC BAA-1116	NC_009783.1	IS110	3528797	3530015	-
GCA_000017705.1	Vibrio campbellii ATCC BAA-1116	NC_009783.1	IS1380	3530298	3531447	-
GCA_000017705.1	Vibrio campbellii ATCC BAA-1116	NC_009783.1	IS4	3565269	3566708	-
GCA_000017705.1	Vibrio campbellii ATCC BAA-1116	NC_009783.1	IS4	3583997	3585426	+
GCA_000017705.1	Vibrio campbellii ATCC BAA-1116	NC_009783.1	IS4	3631782	3633908	+
GCA_000017705.1	Vibrio campbellii ATCC BAA-1116	NC_009783.1	IS4	3633836	3634584	+
GCA_000017705.1	Vibrio campbellii ATCC BAA-1116	NC_009783.1	IS5	3662954	3663487	-
GCA_000017705.1	Vibrio campbellii ATCC BAA-1116	NC_009783.1	IS1380	3681374	3682523	-
GCA_000017705.1	Vibrio campbellii ATCC BAA-1116	NC_009783.1	IS1380	3697926	3699153	-
GCA_000017705.1	Vibrio campbellii ATCC BAA-1116	NC_009783.1	IS4	3740774	3742263	+
GCA_000017705.1	Vibrio campbellii ATCC BAA-1116	NC_009783.1	IS630	3758156	3759255	+
GCA_000017705.1	Vibrio campbellii ATCC BAA-1116	NC_009784.1	ISNCY	4376	5205	-
GCA_000017705.1	Vibrio campbellii ATCC BAA-1116	NC_009784.1	IS5	6194	6683	+
GCA_000017705.1	Vibrio campbellii ATCC BAA-1116	NC_009784.1	IS3	6715	8300	-
GCA_000017705.1	Vibrio campbellii ATCC BAA-1116	NC_009784.1	IS5	9095	10040	+
GCA_000017705.1	Vibrio campbellii ATCC BAA-1116	NC_009784.1	IS5	12497	13544	-
GCA_000017705.1	Vibrio campbellii ATCC BAA-1116	NC_009784.1	IS1380	62336	63563	+
GCA_000017705.1	Vibrio campbellii ATCC BAA-1116	NC_009784.1	IS5	64479	65533	-
GCA_000017705.1	Vibrio campbellii ATCC BAA-1116	NC_009784.1	IS630	135504	136606	-
GCA_000017705.1	Vibrio campbellii ATCC BAA-1116	NC_009784.1	IS4	136815	138054	-
GCA_000017705.1	Vibrio campbellii ATCC BAA-1116	NC_009784.1	IS4	155469	156923	-
GCA_000017705.1	Vibrio campbellii ATCC BAA-1116	NC_009784.1	IS630	195220	196262	-
GCA_000017705.1	Vibrio campbellii ATCC BAA-1116	NC_009784.1	IS3	205075	206651	-
GCA_000017705.1	Vibrio campbellii ATCC BAA-1116	NC_009784.1	IS4	215497	216950	+
GCA_000017705.1	Vibrio campbellii ATCC BAA-1116	NC_009784.1	IS4	251445	252870	+
GCA_000017705.1	Vibrio campbellii ATCC BAA-1116	NC_009784.1	IS110	294046	295237	-
GCA_000017705.1	Vibrio campbellii ATCC BAA-1116	NC_009784.1	IS4	295173	296565	-
GCA_000017705.1	Vibrio campbellii ATCC BAA-1116	NC_009784.1	IS110	297486	298286	-
GCA_000017705.1	Vibrio campbellii ATCC BAA-1116	NC_009784.1	IS630	299980	300988	+
GCA_000017705.1	Vibrio campbellii ATCC BAA-1116	NC_009784.1	IS66	300800	303340	+
GCA_000017705.1	Vibrio campbellii ATCC BAA-1116	NC_009784.1	IS630	303167	303445	+
GCA_000017705.1	Vibrio campbellii ATCC BAA-1116	NC_009784.1	IS66	307527	309662	+
GCA_000017705.1	Vibrio campbellii ATCC BAA-1116	NC_009784.1	IS630	309472	310696	-
GCA_000017705.1	Vibrio campbellii ATCC BAA-1116	NC_009784.1	IS66	310559	311005	+
GCA_000017705.1	Vibrio campbellii ATCC BAA-1116	NC_009784.1	IS630	312124	313217	+
GCA_000017705.1	Vibrio campbellii ATCC BAA-1116	NC_009784.1	IS630	313360	314460	-
GCA_000017705.1	Vibrio campbellii ATCC BAA-1116	NC_009784.1	IS4	314675	315900	+
GCA_000017705.1	Vibrio campbellii ATCC BAA-1116	NC_009784.1	IS630	317367	318469	-
GCA_000017705.1	Vibrio campbellii ATCC BAA-1116	NC_009784.1	IS5	318642	319501	-
GCA_000017705.1	Vibrio campbellii ATCC BAA-1116	NC_009784.1	IS4	320543	321985	-
GCA_000017705.1	Vibrio campbellii ATCC BAA-1116	NC_009784.1	IS4	350319	351544	+
GCA_000017705.1	Vibrio campbellii ATCC BAA-1116	NC_009784.1	IS4	367814	369039	+
GCA_000017705.1	Vibrio campbellii ATCC BAA-1116	NC_009784.1	Tn3	400228	400911	+
GCA_000017705.1	Vibrio campbellii ATCC BAA-1116	NC_009784.1	IS4	432078	433525	-
GCA_000017705.1	Vibrio campbellii ATCC BAA-1116	NC_009784.1	IS4	433556	434871	-
GCA_000017705.1	Vibrio campbellii ATCC BAA-1116	NC_009784.1	IS630	464800	465536	+
GCA_000017705.1	Vibrio campbellii ATCC BAA-1116	NC_009784.1	IS66	465346	467894	-
GCA_000017705.1	Vibrio campbellii ATCC BAA-1116	NC_009784.1	IS630	467725	468275	+
GCA_000017705.1	Vibrio campbellii ATCC BAA-1116	NC_009784.1	IS110	474895	476112	+
GCA_000017705.1	Vibrio campbellii ATCC BAA-1116	NC_009784.1	Tn3	504767	505390	+
GCA_000017705.1	Vibrio campbellii ATCC BAA-1116	NC_009784.1	IS66	509062	511443	+
GCA_000017705.1	Vibrio campbellii ATCC BAA-1116	NC_009784.1	ISL3	512344	512619	-
GCA_000017705.1	Vibrio campbellii ATCC BAA-1116	NC_009784.1	IS4	515945	517138	+
GCA_000017705.1	Vibrio campbellii ATCC BAA-1116	NC_009784.1	IS3	532965	534562	+
GCA_000017705.1	Vibrio campbellii ATCC BAA-1116	NC_009784.1	IS630	536040	537132	+
GCA_000017705.1	Vibrio campbellii ATCC BAA-1116	NC_009784.1	IS4	538208	539433	+
GCA_000017705.1	Vibrio campbellii ATCC BAA-1116	NC_009784.1	Tn3	539529	540176	-
GCA_000017705.1	Vibrio campbellii ATCC BAA-1116	NC_009784.1	IS4	543527	544947	+
GCA_000017705.1	Vibrio campbellii ATCC BAA-1116	NC_009784.1	IS4	583397	584842	-
GCA_000017705.1	Vibrio campbellii ATCC BAA-1116	NC_009784.1	Tn3	594956	595678	+
GCA_000017705.1	Vibrio campbellii ATCC BAA-1116	NC_009784.1	IS66	599365	601738	+
GCA_000017705.1	Vibrio campbellii ATCC BAA-1116	NC_009784.1	IS4	648787	650012	+
GCA_000017705.1	Vibrio campbellii ATCC BAA-1116	NC_009784.1	IS4	654653	656100	-
GCA_000017705.1	Vibrio campbellii ATCC BAA-1116	NC_009784.1	IS5	666895	667298	-
GCA_000017705.1	Vibrio campbellii ATCC BAA-1116	NC_009784.1	IS66	671442	673868	-
GCA_000017705.1	Vibrio campbellii ATCC BAA-1116	NC_009784.1	IS5	673713	674186	-
GCA_000017705.1	Vibrio campbellii ATCC BAA-1116	NC_009784.1	IS1380	676181	677408	+
GCA_000017705.1	Vibrio campbellii ATCC BAA-1116	NC_009784.1	IS3	687097	688702	+
GCA_000017705.1	Vibrio campbellii ATCC BAA-1116	NC_009784.1	Tn3	701178	701936	+
GCA_000017705.1	Vibrio campbellii ATCC BAA-1116	NC_009784.1	IS4	714473	715733	-
GCA_000017705.1	Vibrio campbellii ATCC BAA-1116	NC_009784.1	IS4	718719	720204	-
GCA_000017705.1	Vibrio campbellii ATCC BAA-1116	NC_009784.1	IS66	720270	722649	-
GCA_000017705.1	Vibrio campbellii ATCC BAA-1116	NC_009784.1	IS66	730584	732965	+
GCA_000017705.1	Vibrio campbellii ATCC BAA-1116	NC_009784.1	IS630	748981	750071	+
GCA_000017705.1	Vibrio campbellii ATCC BAA-1116	NC_009784.1	IS110	755561	756779	-
GCA_000017705.1	Vibrio campbellii ATCC BAA-1116	NC_009784.1	IS110	764029	765247	-
GCA_000017705.1	Vibrio campbellii ATCC BAA-1116	NC_009784.1	IS4	767004	768229	+
GCA_000017705.1	Vibrio campbellii ATCC BAA-1116	NC_009784.1	IS4	773282	774711	+
GCA_000017705.1	Vibrio campbellii ATCC BAA-1116	NC_009784.1	IS630	805395	806491	+
GCA_000017705.1	Vibrio campbellii ATCC BAA-1116	NC_009784.1	IS4	806598	807847	-
GCA_000017705.1	Vibrio campbellii ATCC BAA-1116	NC_009784.1	IS630	808270	809335	-
GCA_000017705.1	Vibrio campbellii ATCC BAA-1116	NC_009784.1	IS4	822692	823917	+
GCA_000017705.1	Vibrio campbellii ATCC BAA-1116	NC_009784.1	IS3	825942	827202	+
GCA_000017705.1	Vibrio campbellii ATCC BAA-1116	NC_009784.1	IS66	838653	841202	-
GCA_000017705.1	Vibrio campbellii ATCC BAA-1116	NC_009784.1	IS4	841034	842403	+
GCA_000017705.1	Vibrio campbellii ATCC BAA-1116	NC_009784.1	IS630	854284	855349	+
GCA_000017705.1	Vibrio campbellii ATCC BAA-1116	NC_009784.1	IS3	857545	858804	+
GCA_000017705.1	Vibrio campbellii ATCC BAA-1116	NC_009784.1	IS5	860126	860326	+
GCA_000017705.1	Vibrio campbellii ATCC BAA-1116	NC_009784.1	IS4	867434	868921	-
GCA_000017705.1	Vibrio campbellii ATCC BAA-1116	NC_009784.1	IS3	869196	870457	-
GCA_000017705.1	Vibrio campbellii ATCC BAA-1116	NC_009784.1	IS630	870867	871958	+
GCA_000017705.1	Vibrio campbellii ATCC BAA-1116	NC_009784.1	IS630	898362	899462	-
GCA_000017705.1	Vibrio campbellii ATCC BAA-1116	NC_009784.1	IS4	902492	904014	-
GCA_000017705.1	Vibrio campbellii ATCC BAA-1116	NC_009784.1	IS4	919816	921041	+
GCA_000017705.1	Vibrio campbellii ATCC BAA-1116	NC_009784.1	IS4	923501	925000	-
GCA_000017705.1	Vibrio campbellii ATCC BAA-1116	NC_009784.1	IS4	942434	943684	-
GCA_000017705.1	Vibrio campbellii ATCC BAA-1116	NC_009784.1	IS3	943508	945350	+
GCA_000017705.1	Vibrio campbellii ATCC BAA-1116	NC_009784.1	IS3	945155	946459	+
GCA_000017705.1	Vibrio campbellii ATCC BAA-1116	NC_009784.1	IS4	946410	946773	-
GCA_000017705.1	Vibrio campbellii ATCC BAA-1116	NC_009784.1	IS3	950155	951487	-
GCA_000017705.1	Vibrio campbellii ATCC BAA-1116	NC_009784.1	IS66	951319	951670	+
GCA_000017705.1	Vibrio campbellii ATCC BAA-1116	NC_009784.1	IS3	951583	953214	+
GCA_000017705.1	Vibrio campbellii ATCC BAA-1116	NC_009784.1	IS66	953130	955203	+
GCA_000017705.1	Vibrio campbellii ATCC BAA-1116	NC_009784.1	IS4	977585	979020	-
GCA_000017705.1	Vibrio campbellii ATCC BAA-1116	NC_009784.1	IS66	1009780	1012226	-
GCA_000017705.1	Vibrio campbellii ATCC BAA-1116	NC_009784.1	IS5	1024598	1024907	+
GCA_000017705.1	Vibrio campbellii ATCC BAA-1116	NC_009784.1	IS4	1024824	1026082	-
GCA_000017705.1	Vibrio campbellii ATCC BAA-1116	NC_009784.1	IS5	1026071	1027026	-
GCA_000017705.1	Vibrio campbellii ATCC BAA-1116	NC_009784.1	IS630	1034115	1034648	+
GCA_000017705.1	Vibrio campbellii ATCC BAA-1116	NC_009784.1	IS5	1034475	1035627	+
GCA_000017705.1	Vibrio campbellii ATCC BAA-1116	NC_009784.1	IS4	1075359	1076804	-
GCA_000017705.1	Vibrio campbellii ATCC BAA-1116	NC_009784.1	IS4	1079281	1080595	-
GCA_000017705.1	Vibrio campbellii ATCC BAA-1116	NC_009784.1	IS630	1085580	1086680	+
GCA_000017705.1	Vibrio campbellii ATCC BAA-1116	NC_009784.1	IS5	1087474	1088434	-
GCA_000017705.1	Vibrio campbellii ATCC BAA-1116	NC_009784.1	IS630	1088587	1089541	-
GCA_000017705.1	Vibrio campbellii ATCC BAA-1116	NC_009784.1	IS4	1089490	1090746	-
GCA_000017705.1	Vibrio campbellii ATCC BAA-1116	NC_009784.1	IS5	1093917	1095165	+
GCA_000017705.1	Vibrio campbellii ATCC BAA-1116	NC_009784.1	IS4	1095240	1096653	-
GCA_000017705.1	Vibrio campbellii ATCC BAA-1116	NC_009784.1	IS630	1096575	1097032	-
GCA_000017705.1	Vibrio campbellii ATCC BAA-1116	NC_009784.1	IS5	1097483	1097933	-
GCA_000017705.1	Vibrio campbellii ATCC BAA-1116	NC_009784.1	IS66	1097955	1100392	-
GCA_000017705.1	Vibrio campbellii ATCC BAA-1116	NC_009784.1	IS4	1100377	1101820	-
GCA_000017705.1	Vibrio campbellii ATCC BAA-1116	NC_009784.1	IS1380	1107722	1108949	-
GCA_000017705.1	Vibrio campbellii ATCC BAA-1116	NC_009784.1	IS66	1116034	1118414	-
GCA_000017705.1	Vibrio campbellii ATCC BAA-1116	NC_009784.1	IS4	1155962	1157404	-
GCA_000017705.1	Vibrio campbellii ATCC BAA-1116	NC_009784.1	IS5	1165131	1166281	+
GCA_000017705.1	Vibrio campbellii ATCC BAA-1116	NC_009784.1	IS5	1170810	1171692	-
GCA_000017705.1	Vibrio campbellii ATCC BAA-1116	NC_009784.1	IS4	1171607	1172919	-
GCA_000017705.1	Vibrio campbellii ATCC BAA-1116	NC_009784.1	IS5	1172845	1174043	-
GCA_000017705.1	Vibrio campbellii ATCC BAA-1116	NC_009784.1	IS5	1173978	1174930	+
GCA_000017705.1	Vibrio campbellii ATCC BAA-1116	NC_009784.1	IS1	1175143	1175633	+
GCA_000017705.1	Vibrio campbellii ATCC BAA-1116	NC_009784.1	IS5	1175440	1176694	+
GCA_000017705.1	Vibrio campbellii ATCC BAA-1116	NC_009784.1	IS5	1186090	1187421	-
GCA_000017705.1	Vibrio campbellii ATCC BAA-1116	NC_009784.1	IS630	1187245	1188498	+
GCA_000017705.1	Vibrio campbellii ATCC BAA-1116	NC_009784.1	IS1	1188445	1188935	+
GCA_000017705.1	Vibrio campbellii ATCC BAA-1116	NC_009784.1	IS5	1188742	1189891	+
GCA_000017705.1	Vibrio campbellii ATCC BAA-1116	NC_009784.1	IS3	1199716	1200978	-
GCA_000017705.1	Vibrio campbellii ATCC BAA-1116	NC_009784.1	IS3	1212293	1213887	+
GCA_000017705.1	Vibrio campbellii ATCC BAA-1116	NC_009784.1	IS4	1218991	1220249	-
GCA_000017705.1	Vibrio campbellii ATCC BAA-1116	NC_009784.1	IS630	1222647	1223742	+
GCA_000017705.1	Vibrio campbellii ATCC BAA-1116	NC_009784.1	IS4	1227427	1228687	-
GCA_000017705.1	Vibrio campbellii ATCC BAA-1116	NC_009784.1	IS66	1229795	1231035	-
GCA_000017705.1	Vibrio campbellii ATCC BAA-1116	NC_009784.1	IS21	1230863	1233626	-
GCA_000017705.1	Vibrio campbellii ATCC BAA-1116	NC_009784.1	IS66	1233456	1234781	-
GCA_000017705.1	Vibrio campbellii ATCC BAA-1116	NC_009784.1	IS5	1241210	1241400	-
GCA_000017705.1	Vibrio campbellii ATCC BAA-1116	NC_009784.1	IS4	1241903	1243266	+
GCA_000017705.1	Vibrio campbellii ATCC BAA-1116	NC_009784.1	IS4	1243294	1244519	+
GCA_000017705.1	Vibrio campbellii ATCC BAA-1116	NC_009784.1	IS5	1245407	1245550	+
GCA_000017705.1	Vibrio campbellii ATCC BAA-1116	NC_009784.1	IS3	1246352	1247683	-
GCA_000017705.1	Vibrio campbellii ATCC BAA-1116	NC_009784.1	IS630	1247514	1248022	-
GCA_000017705.1	Vibrio campbellii ATCC BAA-1116	NC_009784.1	IS5	1248162	1249018	-
GCA_000017705.1	Vibrio campbellii ATCC BAA-1116	NC_009784.1	IS630	1254373	1255465	+
GCA_000017705.1	Vibrio campbellii ATCC BAA-1116	NC_009784.1	IS4	1277147	1278372	+
GCA_000017705.1	Vibrio campbellii ATCC BAA-1116	NC_009784.1	IS4	1328762	1329987	+
GCA_000017705.1	Vibrio campbellii ATCC BAA-1116	NC_009784.1	IS4	1331371	1332833	+
GCA_000017705.1	Vibrio campbellii ATCC BAA-1116	NC_009784.1	IS1380	1340247	1341822	+
GCA_000017705.1	Vibrio campbellii ATCC BAA-1116	NC_009784.1	IS3	1362287	1363546	+
GCA_000017705.1	Vibrio campbellii ATCC BAA-1116	NC_009784.1	IS4	1379644	1380897	-
GCA_000017705.1	Vibrio campbellii ATCC BAA-1116	NC_009784.1	IS4	1385392	1386707	-
GCA_000017705.1	Vibrio campbellii ATCC BAA-1116	NC_009784.1	IS4	1402927	1404152	+
GCA_000017705.1	Vibrio campbellii ATCC BAA-1116	NC_009784.1	IS4	1426903	1427580	+
GCA_000017705.1	Vibrio campbellii ATCC BAA-1116	NC_009784.1	IS3	1427586	1428845	+
GCA_000017705.1	Vibrio campbellii ATCC BAA-1116	NC_009784.1	IS4	1442487	1443949	+
GCA_000017705.1	Vibrio campbellii ATCC BAA-1116	NC_009784.1	IS4	1457007	1458573	+
GCA_000017705.1	Vibrio campbellii ATCC BAA-1116	NC_009784.1	IS4	1465326	1466821	-
GCA_000017705.1	Vibrio campbellii ATCC BAA-1116	NC_009784.1	IS4	1466844	1468101	-
GCA_000017705.1	Vibrio campbellii ATCC BAA-1116	NC_009784.1	IS630	1488915	1490007	+
GCA_000017705.1	Vibrio campbellii ATCC BAA-1116	NC_009784.1	IS1380	1492712	1493939	-
GCA_000017705.1	Vibrio campbellii ATCC BAA-1116	NC_009784.1	IS4	1501778	1503120	+
GCA_000017705.1	Vibrio campbellii ATCC BAA-1116	NC_009784.1	IS4	1503126	1504400	+
GCA_000017705.1	Vibrio campbellii ATCC BAA-1116	NC_009784.1	IS1380	1504433	1505154	-
GCA_000017705.1	Vibrio campbellii ATCC BAA-1116	NC_009784.1	IS4	1515357	1516582	+
GCA_000017705.1	Vibrio campbellii ATCC BAA-1116	NC_009784.1	IS630	1519575	1520671	+
GCA_000017705.1	Vibrio campbellii ATCC BAA-1116	NC_009784.1	IS630	1548308	1549397	+
GCA_000017705.1	Vibrio campbellii ATCC BAA-1116	NC_009784.1	IS1380	1550971	1552017	-
GCA_000017705.1	Vibrio campbellii ATCC BAA-1116	NC_009784.1	IS5	1551862	1553086	-
GCA_000017705.1	Vibrio campbellii ATCC BAA-1116	NC_009784.1	IS630	1557662	1558758	-
GCA_000017705.1	Vibrio campbellii ATCC BAA-1116	NC_009784.1	IS4	1561338	1562762	+
GCA_000017705.1	Vibrio campbellii ATCC BAA-1116	NC_009784.1	IS66	1570157	1572525	-
GCA_000017705.1	Vibrio campbellii ATCC BAA-1116	NC_009784.1	IS110	1594578	1595378	+
GCA_000017705.1	Vibrio campbellii ATCC BAA-1116	NC_009784.1	IS66	1595473	1597838	-
GCA_000017705.1	Vibrio campbellii ATCC BAA-1116	NC_009784.1	IS1380	1615344	1616053	+
GCA_000017705.1	Vibrio campbellii ATCC BAA-1116	NC_009784.1	IS4	1616041	1617314	+
GCA_000017705.1	Vibrio campbellii ATCC BAA-1116	NC_009784.1	IS1380	1617191	1618259	+
GCA_000017705.1	Vibrio campbellii ATCC BAA-1116	NC_009784.1	Tn3	1618399	1619100	-
GCA_000017705.1	Vibrio campbellii ATCC BAA-1116	NC_009784.1	IS4	1626314	1627575	-
GCA_000017705.1	Vibrio campbellii ATCC BAA-1116	NC_009784.1	IS4	1631828	1633080	+
GCA_000017705.1	Vibrio campbellii ATCC BAA-1116	NC_009784.1	IS66	1641137	1643519	-
GCA_000017705.1	Vibrio campbellii ATCC BAA-1116	NC_009784.1	IS3	1643869	1645443	-
GCA_000017705.1	Vibrio campbellii ATCC BAA-1116	NC_009784.1	Tn3	1647978	1648619	+
GCA_000017705.1	Vibrio campbellii ATCC BAA-1116	NC_009784.1	IS630	1678869	1679971	-
GCA_000017705.1	Vibrio campbellii ATCC BAA-1116	NC_009784.1	IS4	1685253	1686670	+
GCA_000017705.1	Vibrio campbellii ATCC BAA-1116	NC_009784.1	IS3	1710657	1711687	+
GCA_000017705.1	Vibrio campbellii ATCC BAA-1116	NC_009784.1	ISL3	1715268	1716452	+
GCA_000017705.1	Vibrio campbellii ATCC BAA-1116	NC_009784.1	IS4	1731481	1732706	+
GCA_000017705.1	Vibrio campbellii ATCC BAA-1116	NC_009784.1	IS630	1733754	1734857	-
GCA_000017705.1	Vibrio campbellii ATCC BAA-1116	NC_009784.1	IS1380	1738882	1740457	+
GCA_000017705.1	Vibrio campbellii ATCC BAA-1116	NC_009784.1	IS4	1747487	1748712	+
GCA_000017705.1	Vibrio campbellii ATCC BAA-1116	NC_009784.1	IS1380	1757424	1758651	-
GCA_000017705.1	Vibrio campbellii ATCC BAA-1116	NC_009784.1	IS630	1815267	1816362	+
GCA_000017705.1	Vibrio campbellii ATCC BAA-1116	NC_009784.1	IS5	1816707	1817833	-
GCA_000017705.1	Vibrio campbellii ATCC BAA-1116	NC_009784.1	IS21	1817664	1817915	+
GCA_000017705.1	Vibrio campbellii ATCC BAA-1116	NC_009784.1	IS4	1839385	1840871	-
GCA_000017705.1	Vibrio campbellii ATCC BAA-1116	NC_009784.1	IS1380	1883458	1885033	+
GCA_000017705.1	Vibrio campbellii ATCC BAA-1116	NC_009784.1	IS4	1900757	1902219	+
GCA_000017705.1	Vibrio campbellii ATCC BAA-1116	NC_009784.1	IS110	1903554	1904354	+
GCA_000017705.1	Vibrio campbellii ATCC BAA-1116	NC_009784.1	IS110	1905198	1906763	+
GCA_000017705.1	Vibrio campbellii ATCC BAA-1116	NC_009784.1	IS110	1906854	1907511	+
GCA_000017705.1	Vibrio campbellii ATCC BAA-1116	NC_009784.1	IS4	1907473	1908796	+
GCA_000017705.1	Vibrio campbellii ATCC BAA-1116	NC_009784.1	IS110	1908623	1909424	+
GCA_000017705.1	Vibrio campbellii ATCC BAA-1116	NC_009784.1	IS66	1910283	1912127	-
GCA_000017705.1	Vibrio campbellii ATCC BAA-1116	NC_009784.1	IS66	1914509	1916887	-
GCA_000017705.1	Vibrio campbellii ATCC BAA-1116	NC_009784.1	IS1380	1918773	1920348	+
GCA_000017705.1	Vibrio campbellii ATCC BAA-1116	NC_009784.1	IS5	1933199	1934351	-
GCA_000017705.1	Vibrio campbellii ATCC BAA-1116	NC_009784.1	IS66	1935369	1937752	+
GCA_000017705.1	Vibrio campbellii ATCC BAA-1116	NC_009784.1	Tn3	1960983	1961702	+
GCA_000017705.1	Vibrio campbellii ATCC BAA-1116	NC_009784.1	IS1380	1975957	1977532	+
GCA_000017705.1	Vibrio campbellii ATCC BAA-1116	NC_009784.1	IS66	1983604	1985982	-
GCA_000017705.1	Vibrio campbellii ATCC BAA-1116	NC_009784.1	IS5	1998274	1999328	-
GCA_000017705.1	Vibrio campbellii ATCC BAA-1116	NC_009784.1	IS4	2005518	2006777	-
GCA_000017705.1	Vibrio campbellii ATCC BAA-1116	NC_009784.1	IS5	2016544	2016998	+
GCA_000017705.1	Vibrio campbellii ATCC BAA-1116	NC_009784.1	IS4	2039393	2040855	+
GCA_000017705.1	Vibrio campbellii ATCC BAA-1116	NC_009784.1	IS630	2042510	2043606	+
GCA_000017705.1	Vibrio campbellii ATCC BAA-1116	NC_009784.1	IS4	2045429	2046855	+
GCA_000017705.1	Vibrio campbellii ATCC BAA-1116	NC_009784.1	IS21	2055470	2058126	-
GCA_000017705.1	Vibrio campbellii ATCC BAA-1116	NC_009784.1	IS66	2057950	2060423	-
GCA_000017705.1	Vibrio campbellii ATCC BAA-1116	NC_009784.1	IS630	2062327	2063482	+
GCA_000017705.1	Vibrio campbellii ATCC BAA-1116	NC_009784.1	IS66	2063302	2065779	-
GCA_000017705.1	Vibrio campbellii ATCC BAA-1116	NC_009784.1	IS3	2066813	2068389	-
GCA_000017705.1	Vibrio campbellii ATCC BAA-1116	NC_009784.1	IS66	2069492	2071871	+
GCA_000017705.1	Vibrio campbellii ATCC BAA-1116	NC_009784.1	IS1380	2078098	2079325	-
GCA_000017705.1	Vibrio campbellii ATCC BAA-1116	NC_009784.1	IS4	2088936	2090161	+
GCA_000017705.1	Vibrio campbellii ATCC BAA-1116	NC_009784.1	Tn3	2090746	2091162	-
GCA_000017705.1	Vibrio campbellii ATCC BAA-1116	NC_009784.1	Tn3	2093230	2094632	-
GCA_000017705.1	Vibrio campbellii ATCC BAA-1116	NC_009784.1	IS4	2125095	2126536	-
GCA_000017705.1	Vibrio campbellii ATCC BAA-1116	NC_009784.1	IS630	2136700	2137802	-
GCA_000017705.1	Vibrio campbellii ATCC BAA-1116	NC_009784.1	IS3	2144389	2146073	-
GCA_000017705.1	Vibrio campbellii ATCC BAA-1116	NC_009784.1	IS110	2176376	2177383	+
GCA_000017705.1	Vibrio campbellii ATCC BAA-1116	NC_009784.1	IS630	2192517	2193609	+
GCA_000017705.1	Vibrio campbellii ATCC BAA-1116	NC_009784.1	IS4	2193859	2195119	-
GCA_000017705.1	Vibrio campbellii ATCC BAA-1116	NC_009784.1	IS5	2195206	2196351	-
GCA_000026545.1	Escherichia coli O127:H6 str. E2348/69	NC_011603.1	IS481	14151	15159	+
GCA_000026545.1	Escherichia coli O127:H6 str. E2348/69	NC_011603.1	IS3	15460	16717	-
GCA_000026545.1	Escherichia coli O127:H6 str. E2348/69	NC_011603.1	IS1	16764	16901	+
GCA_000026545.1	Escherichia coli O127:H6 str. E2348/69	NC_011603.1	IS256	18947	19857	-
GCA_000026545.1	Escherichia coli O127:H6 str. E2348/69	NC_011603.1	IS4	19865	20904	-
GCA_000026545.1	Escherichia coli O127:H6 str. E2348/69	NC_011603.1	IS21	20905	21441	+
GCA_000026545.1	Escherichia coli O127:H6 str. E2348/69	NC_011603.1	IS91	22397	24104	+
GCA_000026545.1	Escherichia coli O127:H6 str. E2348/69	NC_011603.1	IS3	26594	27023	+
GCA_000026545.1	Escherichia coli O127:H6 str. E2348/69	NC_011603.1	IS21	27086	29403	-
GCA_000026545.1	Escherichia coli O127:H6 str. E2348/69	NC_011603.1	IS4	32984	34533	-
GCA_000026545.1	Escherichia coli O127:H6 str. E2348/69	NC_011603.1	IS4	71557	73109	+
GCA_000026545.1	Escherichia coli O127:H6 str. E2348/69	NC_011603.1	IS110	77853	78652	+
GCA_000026545.1	Escherichia coli O127:H6 str. E2348/69	NC_011603.1	IS3	78580	79013	+
GCA_000026545.1	Escherichia coli O127:H6 str. E2348/69	NC_011603.1	IS30	78817	80207	-
GCA_000026545.1	Escherichia coli O127:H6 str. E2348/69	NC_011603.1	IS3	80038	80828	+
GCA_000026545.1	Escherichia coli O127:H6 str. E2348/69	NC_011603.1	IS110	80723	82108	+
GCA_000026545.1	Escherichia coli O127:H6 str. E2348/69	NC_011603.1	IS3	82011	82425	+
GCA_000026545.1	Escherichia coli O127:H6 str. E2348/69	NC_011603.1	IS1	82426	82599	+
GCA_000026545.1	Escherichia coli O127:H6 str. E2348/69	NC_011603.1	IS1	85990	86755	-
GCA_000026545.1	Escherichia coli O127:H6 str. E2348/69	NC_011602.1	IS91	2763	3116	-
GCA_000026545.1	Escherichia coli O127:H6 str. E2348/69	NC_011601.1	IS4	9805	11357	-
GCA_000026545.1	Escherichia coli O127:H6 str. E2348/69	NC_011601.1	IS3	270001	271032	+
GCA_000026545.1	Escherichia coli O127:H6 str. E2348/69	NC_011601.1	IS110	270837	272406	+
GCA_000026545.1	Escherichia coli O127:H6 str. E2348/69	NC_011601.1	IS3	272211	272624	+
GCA_000026545.1	Escherichia coli O127:H6 str. E2348/69	NC_011601.1	IS110	319544	319592	-
GCA_000026545.1	Escherichia coli O127:H6 str. E2348/69	NC_011601.1	IS4	434892	436442	-
GCA_000026545.1	Escherichia coli O127:H6 str. E2348/69	NC_011601.1	IS110	450506	450546	-
GCA_000026545.1	Escherichia coli O127:H6 str. E2348/69	NC_011601.1	IS110	486295	486360	+
GCA_000026545.1	Escherichia coli O127:H6 str. E2348/69	NC_011601.1	IS481	486808	487903	+
GCA_000026545.1	Escherichia coli O127:H6 str. E2348/69	NC_011601.1	Tn3	531143	531579	+
GCA_000026545.1	Escherichia coli O127:H6 str. E2348/69	NC_011601.1	IS110	541165	541210	+
GCA_000026545.1	Escherichia coli O127:H6 str. E2348/69	NC_011601.1	IS4	680532	682081	-
GCA_000026545.1	Escherichia coli O127:H6 str. E2348/69	NC_011601.1	IS66	769524	769712	+
GCA_000026545.1	Escherichia coli O127:H6 str. E2348/69	NC_011601.1	IS200/IS605	772345	773635	+
GCA_000026545.1	Escherichia coli O127:H6 str. E2348/69	NC_011601.1	IS110	797837	797883	+
GCA_000026545.1	Escherichia coli O127:H6 str. E2348/69	NC_011601.1	IS200/IS605	816139	816853	+
GCA_000026545.1	Escherichia coli O127:H6 str. E2348/69	NC_011601.1	Tn3	878571	879107	+
GCA_000026545.1	Escherichia coli O127:H6 str. E2348/69	NC_011601.1	IS4	1098536	1100085	-
GCA_000026545.1	Escherichia coli O127:H6 str. E2348/69	NC_011601.1	IS21	1125778	1125866	-
GCA_000026545.1	Escherichia coli O127:H6 str. E2348/69	NC_011601.1	IS3	1127856	1128394	-
GCA_000026545.1	Escherichia coli O127:H6 str. E2348/69	NC_011601.1	IS481	1141972	1142591	-
GCA_000026545.1	Escherichia coli O127:H6 str. E2348/69	NC_011601.1	IS4	1142617	1143612	+
GCA_000026545.1	Escherichia coli O127:H6 str. E2348/69	NC_011601.1	IS66	1143655	1143843	+
GCA_000026545.1	Escherichia coli O127:H6 str. E2348/69	NC_011601.1	IS4	1143926	1144090	-
GCA_000026545.1	Escherichia coli O127:H6 str. E2348/69	NC_011601.1	IS66	1144019	1144236	-
GCA_000026545.1	Escherichia coli O127:H6 str. E2348/69	NC_011601.1	IS110	1144237	1144933	+
GCA_000026545.1	Escherichia coli O127:H6 str. E2348/69	NC_011601.1	IS3	1144840	1146219	+
GCA_000026545.1	Escherichia coli O127:H6 str. E2348/69	NC_011601.1	IS66	1146050	1146420	-
GCA_000026545.1	Escherichia coli O127:H6 str. E2348/69	NC_011601.1	IS4	1146323	1147422	-
GCA_000026545.1	Escherichia coli O127:H6 str. E2348/69	NC_011601.1	IS21	1147553	1149506	+
GCA_000026545.1	Escherichia coli O127:H6 str. E2348/69	NC_011601.1	IS66	1150003	1150240	-
GCA_000026545.1	Escherichia coli O127:H6 str. E2348/69	NC_011601.1	IS256	1150169	1150265	+
GCA_000026545.1	Escherichia coli O127:H6 str. E2348/69	NC_011601.1	IS3	1162869	1164199	-
GCA_000026545.1	Escherichia coli O127:H6 str. E2348/69	NC_011601.1	IS66	1164029	1165973	+
GCA_000026545.1	Escherichia coli O127:H6 str. E2348/69	NC_011601.1	IS30	1165893	1167079	+
GCA_000026545.1	Escherichia coli O127:H6 str. E2348/69	NC_011601.1	IS3	1166907	1168386	-
GCA_000026545.1	Escherichia coli O127:H6 str. E2348/69	NC_011601.1	IS30	1168217	1168565	+
GCA_000026545.1	Escherichia coli O127:H6 str. E2348/69	NC_011601.1	IS3	1168370	1168802	-
GCA_000026545.1	Escherichia coli O127:H6 str. E2348/69	NC_011601.1	IS110	1196926	1196954	+
GCA_000026545.1	Escherichia coli O127:H6 str. E2348/69	NC_011601.1	IS110	1264691	1264723	+
GCA_000026545.1	Escherichia coli O127:H6 str. E2348/69	NC_011601.1	IS481	1281423	1282591	-
GCA_000026545.1	Escherichia coli O127:H6 str. E2348/69	NC_011601.1	IS4	1291066	1292747	-
GCA_000026545.1	Escherichia coli O127:H6 str. E2348/69	NC_011601.1	IS200/IS605	1292552	1293421	+
GCA_000026545.1	Escherichia coli O127:H6 str. E2348/69	NC_011601.1	IS4	1408228	1409371	-
GCA_000026545.1	Escherichia coli O127:H6 str. E2348/69	NC_011601.1	IS4	1443098	1444724	+
GCA_000026545.1	Escherichia coli O127:H6 str. E2348/69	NC_011601.1	IS256	1478283	1478950	-
GCA_000026545.1	Escherichia coli O127:H6 str. E2348/69	NC_011601.1	IS3	1479595	1479807	+
GCA_000026545.1	Escherichia coli O127:H6 str. E2348/69	NC_011601.1	IS200/IS605	1480698	1481479	-
GCA_000026545.1	Escherichia coli O127:H6 str. E2348/69	NC_011601.1	IS4	1481294	1482941	-
GCA_000026545.1	Escherichia coli O127:H6 str. E2348/69	NC_011601.1	IS200/IS605	1513513	1514221	-
GCA_000026545.1	Escherichia coli O127:H6 str. E2348/69	NC_011601.1	IS4	1526314	1527864	+
GCA_000026545.1	Escherichia coli O127:H6 str. E2348/69	NC_011601.1	IS4	1547202	1548754	-
GCA_000026545.1	Escherichia coli O127:H6 str. E2348/69	NC_011601.1	IS4	1594062	1595611	+
GCA_000026545.1	Escherichia coli O127:H6 str. E2348/69	NC_011601.1	IS3	1605531	1605945	-
GCA_000026545.1	Escherichia coli O127:H6 str. E2348/69	NC_011601.1	IS110	1605845	1607318	-
GCA_000026545.1	Escherichia coli O127:H6 str. E2348/69	NC_011601.1	IS3	1607123	1608808	-
GCA_000026545.1	Escherichia coli O127:H6 str. E2348/69	NC_011601.1	IS4	1608723	1610272	+
GCA_000026545.1	Escherichia coli O127:H6 str. E2348/69	NC_011601.1	IS3	1610175	1611142	-
GCA_000026545.1	Escherichia coli O127:H6 str. E2348/69	NC_011601.1	IS200/IS605	1778337	1779045	-
GCA_000026545.1	Escherichia coli O127:H6 str. E2348/69	NC_011601.1	Tn3	1893763	1894296	+
GCA_000026545.1	Escherichia coli O127:H6 str. E2348/69	NC_011601.1	IS4	2078890	2080439	+
GCA_000026545.1	Escherichia coli O127:H6 str. E2348/69	NC_011601.1	IS4	2264092	2265645	-
GCA_000026545.1	Escherichia coli O127:H6 str. E2348/69	NC_011601.1	IS4	2274669	2276221	-
GCA_000026545.1	Escherichia coli O127:H6 str. E2348/69	NC_011601.1	IS4	2316182	2317732	+
GCA_000026545.1	Escherichia coli O127:H6 str. E2348/69	NC_011601.1	IS4	2697632	2699186	-
GCA_000026545.1	Escherichia coli O127:H6 str. E2348/69	NC_011601.1	IS4	2754762	2756313	+
GCA_000026545.1	Escherichia coli O127:H6 str. E2348/69	NC_011601.1	IS110	2890067	2890094	+
GCA_000026545.1	Escherichia coli O127:H6 str. E2348/69	NC_011601.1	IS110	2955599	2956662	+
GCA_000026545.1	Escherichia coli O127:H6 str. E2348/69	NC_011601.1	IS4	2967834	2968922	+
GCA_000026545.1	Escherichia coli O127:H6 str. E2348/69	NC_011601.1	Tn3	2979534	2980103	+
GCA_000026545.1	Escherichia coli O127:H6 str. E2348/69	NC_011601.1	IS21	2999646	3001597	-
GCA_000026545.1	Escherichia coli O127:H6 str. E2348/69	NC_011601.1	IS481	3002827	3003747	-
GCA_000026545.1	Escherichia coli O127:H6 str. E2348/69	NC_011601.1	IS4	3044248	3045869	-
GCA_000026545.1	Escherichia coli O127:H6 str. E2348/69	NC_011601.1	IS200/IS605	3045700	3046496	-
GCA_000026545.1	Escherichia coli O127:H6 str. E2348/69	NC_011601.1	IS3	3063122	3064541	+
GCA_000026545.1	Escherichia coli O127:H6 str. E2348/69	NC_011601.1	IS110	3064346	3065817	-
GCA_000026545.1	Escherichia coli O127:H6 str. E2348/69	NC_011601.1	IS3	3065720	3067094	-
GCA_000026545.1	Escherichia coli O127:H6 str. E2348/69	NC_011601.1	IS4	3070405	3072084	-
GCA_000026545.1	Escherichia coli O127:H6 str. E2348/69	NC_011601.1	IS200/IS605	3071889	3072680	+
GCA_000026545.1	Escherichia coli O127:H6 str. E2348/69	NC_011601.1	IS481	3112814	3113909	+
GCA_000026545.1	Escherichia coli O127:H6 str. E2348/69	NC_011601.1	IS4	3219770	3221322	+
GCA_000026545.1	Escherichia coli O127:H6 str. E2348/69	NC_011601.1	IS4	3243835	3245384	+
GCA_000026545.1	Escherichia coli O127:H6 str. E2348/69	NC_011601.1	IS110	3307087	3307132	+
GCA_000026545.1	Escherichia coli O127:H6 str. E2348/69	NC_011601.1	IS66	3340273	3340890	-
GCA_000026545.1	Escherichia coli O127:H6 str. E2348/69	NC_011601.1	IS66	3341062	3343579	+
GCA_000026545.1	Escherichia coli O127:H6 str. E2348/69	NC_011601.1	IS4	3345791	3347335	-
GCA_000026545.1	Escherichia coli O127:H6 str. E2348/69	NC_011601.1	IS481	3347362	3347978	+
GCA_000026545.1	Escherichia coli O127:H6 str. E2348/69	NC_011601.1	IS630	3352229	3353365	+
GCA_000026545.1	Escherichia coli O127:H6 str. E2348/69	NC_011601.1	IS256	3363635	3364057	+
GCA_000026545.1	Escherichia coli O127:H6 str. E2348/69	NC_011601.1	IS66	3364104	3366607	+
GCA_000026545.1	Escherichia coli O127:H6 str. E2348/69	NC_011601.1	IS3	3366510	3366752	+
GCA_000026545.1	Escherichia coli O127:H6 str. E2348/69	NC_011601.1	IS481	3366855	3367950	+
GCA_000026545.1	Escherichia coli O127:H6 str. E2348/69	NC_011601.1	IS3	3421011	3422439	+
GCA_000026545.1	Escherichia coli O127:H6 str. E2348/69	NC_011601.1	IS4	3523708	3525260	-
GCA_000026545.1	Escherichia coli O127:H6 str. E2348/69	NC_011601.1	IS4	3658636	3660187	-
GCA_000026545.1	Escherichia coli O127:H6 str. E2348/69	NC_011601.1	IS110	3847038	3847105	+
GCA_000026545.1	Escherichia coli O127:H6 str. E2348/69	NC_011601.1	IS4	3857511	3859060	-
GCA_000026545.1	Escherichia coli O127:H6 str. E2348/69	NC_011601.1	IS200/IS605	3945318	3946026	-
GCA_000026545.1	Escherichia coli O127:H6 str. E2348/69	NC_011601.1	IS110	3993347	3993466	+
GCA_000026545.1	Escherichia coli O127:H6 str. E2348/69	NC_011601.1	IS110	4024701	4024739	+
GCA_000026545.1	Escherichia coli O127:H6 str. E2348/69	NC_011601.1	IS3	4102681	4103037	+
GCA_000026545.1	Escherichia coli O127:H6 str. E2348/69	NC_011601.1	IS4	4167993	4169543	+
GCA_000026545.1	Escherichia coli O127:H6 str. E2348/69	NC_011601.1	IS110	4174981	4175008	-
GCA_000026545.1	Escherichia coli O127:H6 str. E2348/69	NC_011601.1	IS4	4325503	4327052	-
GCA_000026545.1	Escherichia coli O127:H6 str. E2348/69	NC_011601.1	IS110	4369593	4369626	+
GCA_000026545.1	Escherichia coli O127:H6 str. E2348/69	NC_011601.1	IS3	4460207	4461417	+
GCA_000026545.1	Escherichia coli O127:H6 str. E2348/69	NC_011601.1	IS110	4461224	4462793	+
GCA_000026545.1	Escherichia coli O127:H6 str. E2348/69	NC_011601.1	IS3	4462598	4463028	+
GCA_000026545.1	Escherichia coli O127:H6 str. E2348/69	NC_011601.1	IS110	4463071	4463109	-
GCA_000026545.1	Escherichia coli O127:H6 str. E2348/69	NC_011601.1	IS3	4557129	4558336	+
GCA_000026545.1	Escherichia coli O127:H6 str. E2348/69	NC_011601.1	IS110	4558143	4559712	+
GCA_000026545.1	Escherichia coli O127:H6 str. E2348/69	NC_011601.1	IS3	4559517	4559931	+
GCA_000026545.1	Escherichia coli O127:H6 str. E2348/69	NC_011601.1	IS4	4584124	4585673	+
GCA_000026545.1	Escherichia coli O127:H6 str. E2348/69	NC_011601.1	IS4	4785918	4787469	-
GCA_000026545.1	Escherichia coli O127:H6 str. E2348/69	NC_011601.1	Tn3	4850330	4850878	+
GCA_000211375.1	Lactobacillus buchneri NRRL B-30929	NC_015429.1	IS30	2638	3617	-
GCA_000211375.1	Lactobacillus buchneri NRRL B-30929	NC_015429.1	IS30	6099	6433	-
GCA_000211375.1	Lactobacillus buchneri NRRL B-30929	NC_015429.1	IS6	6443	7050	+
GCA_000211375.1	Lactobacillus buchneri NRRL B-30929	NC_015429.1	IS30	9031	10065	-
GCA_000211375.1	Lactobacillus buchneri NRRL B-30929	NC_015429.1	IS3	10157	11452	-
GCA_000211375.1	Lactobacillus buchneri NRRL B-30929	NC_015429.1	IS6	11414	11797	+
GCA_000211375.1	Lactobacillus buchneri NRRL B-30929	NC_015421.1	IS5	2030	2843	+
GCA_000211375.1	Lactobacillus buchneri NRRL B-30929	NC_015421.1	IS30	5488	6522	+
GCA_000211375.1	Lactobacillus buchneri NRRL B-30929	NC_015421.1	IS5	7519	8320	-
GCA_000211375.1	Lactobacillus buchneri NRRL B-30929	NC_015420.1	IS256	49	1400	-
GCA_000211375.1	Lactobacillus buchneri NRRL B-30929	NC_015420.1	IS110	8611	9087	-
GCA_000211375.1	Lactobacillus buchneri NRRL B-30929	NC_015420.1	IS30	20289	21321	-
GCA_000211375.1	Lactobacillus buchneri NRRL B-30929	NC_015420.1	IS3	21546	22112	-
GCA_000211375.1	Lactobacillus buchneri NRRL B-30929	NC_015420.1	IS30	22031	23086	-
GCA_000211375.1	Lactobacillus buchneri NRRL B-30929	NC_015420.1	IS3	23407	24002	-
GCA_000211375.1	Lactobacillus buchneri NRRL B-30929	NC_015420.1	IS30	24880	25922	-
GCA_000211375.1	Lactobacillus buchneri NRRL B-30929	NC_015420.1	IS30	35384	36321	+
GCA_000211375.1	Lactobacillus buchneri NRRL B-30929	NC_015420.1	IS5	36185	37016	+
GCA_000211375.1	Lactobacillus buchneri NRRL B-30929	NC_015420.1	IS5	40959	41759	-
GCA_000211375.1	Lactobacillus buchneri NRRL B-30929	NC_015420.1	IS256	41917	43268	+
GCA_000211375.1	Lactobacillus buchneri NRRL B-30929	NC_015428.1	IS5	28017	28811	-
GCA_000211375.1	Lactobacillus buchneri NRRL B-30929	NC_015428.1	IS30	35408	36451	+
GCA_000211375.1	Lactobacillus buchneri NRRL B-30929	NC_015428.1	IS30	39280	40322	+
GCA_000211375.1	Lactobacillus buchneri NRRL B-30929	NC_015428.1	ISL3	84393	85747	+
GCA_000211375.1	Lactobacillus buchneri NRRL B-30929	NC_015428.1	IS30	171728	172824	+
GCA_000211375.1	Lactobacillus buchneri NRRL B-30929	NC_015428.1	IS30	202601	203659	-
GCA_000211375.1	Lactobacillus buchneri NRRL B-30929	NC_015428.1	ISL3	290972	292395	-
GCA_000211375.1	Lactobacillus buchneri NRRL B-30929	NC_015428.1	IS30	308922	309965	-
GCA_000211375.1	Lactobacillus buchneri NRRL B-30929	NC_015428.1	ISL3	312413	313767	+
GCA_000211375.1	Lactobacillus buchneri NRRL B-30929	NC_015428.1	IS5	319030	319829	-
GCA_000211375.1	Lactobacillus buchneri NRRL B-30929	NC_015428.1	IS3	482639	484076	-
GCA_000211375.1	Lactobacillus buchneri NRRL B-30929	NC_015428.1	ISL3	490236	491660	-
GCA_000211375.1	Lactobacillus buchneri NRRL B-30929	NC_015428.1	IS30	523185	524279	+
GCA_000211375.1	Lactobacillus buchneri NRRL B-30929	NC_015428.1	ISL3	538676	540096	-
GCA_000211375.1	Lactobacillus buchneri NRRL B-30929	NC_015428.1	IS3	594158	595597	-
GCA_000211375.1	Lactobacillus buchneri NRRL B-30929	NC_015428.1	IS30	800619	801778	-
GCA_000211375.1	Lactobacillus buchneri NRRL B-30929	NC_015428.1	IS5	801629	802535	+
GCA_000211375.1	Lactobacillus buchneri NRRL B-30929	NC_015428.1	ISL3	837713	839067	+
GCA_000211375.1	Lactobacillus buchneri NRRL B-30929	NC_015428.1	ISL3	992924	994350	-
GCA_000211375.1	Lactobacillus buchneri NRRL B-30929	NC_015428.1	ISL3	1017960	1019384	-
GCA_000211375.1	Lactobacillus buchneri NRRL B-30929	NC_015428.1	ISL3	1022319	1023739	-
GCA_000211375.1	Lactobacillus buchneri NRRL B-30929	NC_015428.1	IS91	1094348	1095115	+
GCA_000211375.1	Lactobacillus buchneri NRRL B-30929	NC_015428.1	IS5	1162409	1163216	+
GCA_000211375.1	Lactobacillus buchneri NRRL B-30929	NC_015428.1	IS91	1179380	1180147	-
GCA_000211375.1	Lactobacillus buchneri NRRL B-30929	NC_015428.1	ISL3	1236362	1237716	+
GCA_000211375.1	Lactobacillus buchneri NRRL B-30929	NC_015428.1	IS5	1249135	1249934	-
GCA_000211375.1	Lactobacillus buchneri NRRL B-30929	NC_015428.1	IS3	1250210	1250315	-
GCA_000211375.1	Lactobacillus buchneri NRRL B-30929	NC_015428.1	IS30	1251173	1252215	-
GCA_000211375.1	Lactobacillus buchneri NRRL B-30929	NC_015428.1	IS30	1254567	1255539	-
GCA_000211375.1	Lactobacillus buchneri NRRL B-30929	NC_015428.1	IS5	1257022	1257817	-
GCA_000211375.1	Lactobacillus buchneri NRRL B-30929	NC_015428.1	IS30	1261576	1262635	-
GCA_000211375.1	Lactobacillus buchneri NRRL B-30929	NC_015428.1	ISL3	1290315	1291737	-
GCA_000211375.1	Lactobacillus buchneri NRRL B-30929	NC_015428.1	ISL3	1328735	1330089	+
GCA_000211375.1	Lactobacillus buchneri NRRL B-30929	NC_015428.1	ISL3	1422885	1424239	+
GCA_000211375.1	Lactobacillus buchneri NRRL B-30929	NC_015428.1	IS3	1434374	1435846	+
GCA_000211375.1	Lactobacillus buchneri NRRL B-30929	NC_015428.1	ISL3	1435887	1437306	-
GCA_000211375.1	Lactobacillus buchneri NRRL B-30929	NC_015428.1	ISL3	1459972	1461326	+
GCA_000211375.1	Lactobacillus buchneri NRRL B-30929	NC_015428.1	IS30	1516677	1517841	-
GCA_000211375.1	Lactobacillus buchneri NRRL B-30929	NC_015428.1	ISL3	1549468	1550920	+
GCA_000211375.1	Lactobacillus buchneri NRRL B-30929	NC_015428.1	ISNCY	1555158	1555604	-
GCA_000211375.1	Lactobacillus buchneri NRRL B-30929	NC_015428.1	ISL3	1686310	1687664	+
GCA_000211375.1	Lactobacillus buchneri NRRL B-30929	NC_015428.1	IS3	2164430	2164469	-
GCA_000211375.1	Lactobacillus buchneri NRRL B-30929	NC_015428.1	ISL3	2283827	2285245	-
GCA_000211375.1	Lactobacillus buchneri NRRL B-30929	NC_015428.1	ISL3	2294206	2295632	-
GCA_000211375.1	Lactobacillus buchneri NRRL B-30929	NC_015428.1	IS30	2359254	2360296	-
GCA_000211375.1	Lactobacillus buchneri NRRL B-30929	NC_015428.1	IS3	2377384	2378822	-
GCA_000211375.1	Lactobacillus buchneri NRRL B-30929	NC_015428.1	IS30	2416780	2417840	-
GCA_000211375.1	Lactobacillus buchneri NRRL B-30929	NC_015428.1	IS5	2418642	2419441	-
GCA_000211375.1	Lactobacillus buchneri NRRL B-30929	NC_015428.1	IS30	2419563	2420595	-
GCA_000211375.1	Lactobacillus buchneri NRRL B-30929	NC_015428.1	IS30	2461419	2462509	+
GCA_000211375.1	Lactobacillus buchneri NRRL B-30929	NC_015428.1	IS3	2471326	2471380	+
GCA_000211375.1	Lactobacillus buchneri NRRL B-30929	NC_015428.1	IS3	2499728	2501183	+
GCA_002242175.1	Alcaligenes faecalis	NZ_CP021641.1	ISL3	473791	475029	+
GCA_002242175.1	Alcaligenes faecalis	NZ_CP021641.1	ISL3	477600	478892	+
GCA_002242175.1	Alcaligenes faecalis	NZ_CP021641.1	IS5	521297	521785	-
GCA_002242175.1	Alcaligenes faecalis	NZ_CP021641.1	Tn3	1249562	1249948	-
GCA_002242175.1	Alcaligenes faecalis	NZ_CP021641.1	IS66	1372898	1373368	-
GCA_002242175.1	Alcaligenes faecalis	NZ_CP021641.1	IS1595	1487371	1487835	-
GCA_002242175.1	Alcaligenes faecalis	NZ_CP021641.1	IS3	1646285	1647679	+
GCA_002242175.1	Alcaligenes faecalis	NZ_CP021641.1	Tn3	1706207	1706587	+
GCA_002242175.1	Alcaligenes faecalis	NZ_CP021641.1	IS91	1709048	1710503	+
GCA_002242175.1	Alcaligenes faecalis	NZ_CP021641.1	ISL3	1835720	1836313	+
GCA_002242175.1	Alcaligenes faecalis	NZ_CP021641.1	IS3	1894239	1895633	+
GCA_002242175.1	Alcaligenes faecalis	NZ_CP021641.1	IS5	1920666	1921562	+
GCA_002242175.1	Alcaligenes faecalis	NZ_CP021641.1	Tn3	2079153	2079518	-
GCA_002242175.1	Alcaligenes faecalis	NZ_CP021641.1	IS3	2106685	2107347	+
GCA_002242175.1	Alcaligenes faecalis	NZ_CP021641.1	IS3	2110580	2111562	+
GCA_002242175.1	Alcaligenes faecalis	NZ_CP021641.1	IS4	2164778	2165239	+
GCA_002242175.1	Alcaligenes faecalis	NZ_CP021641.1	ISL3	2216768	2217277	-
GCA_002242175.1	Alcaligenes faecalis	NZ_CP021641.1	Tn3	2239925	2240308	+
GCA_002242175.1	Alcaligenes faecalis	NZ_CP021641.1	IS3	2296379	2296407	+
GCA_002242175.1	Alcaligenes faecalis	NZ_CP021641.1	ISL3	2654437	2657856	+
GCA_002242175.1	Alcaligenes faecalis	NZ_CP021641.1	ISL3	2657857	2662623	+
GCA_002242175.1	Alcaligenes faecalis	NZ_CP021641.1	Tn3	2662654	2666358	-
GCA_002242175.1	Alcaligenes faecalis	NZ_CP021641.1	Tn3	2672087	2672138	+
GCA_002242175.1	Alcaligenes faecalis	NZ_CP021641.1	IS3	2675371	2676452	-
GCA_002242175.1	Alcaligenes faecalis	NZ_CP021641.1	IS3	2678149	2678437	-
GCA_002242175.1	Alcaligenes faecalis	NZ_CP021641.1	IS3	2801246	2801304	-
GCA_002242175.1	Alcaligenes faecalis	NZ_CP021641.1	Tn3	3100189	3100716	+
GCA_002242175.1	Alcaligenes faecalis	NZ_CP021641.1	IS3	3774021	3774500	+
GCA_002242175.1	Alcaligenes faecalis	NZ_CP021641.1	IS5	3996311	3997204	+
GCA_002220175.1	Lactobacillus plantarum	NZ_CP022373.1	IS30	112433	113429	+
GCA_002220175.1	Lactobacillus plantarum	NZ_CP022373.1	ISL3	623877	625313	-
GCA_002220175.1	Lactobacillus plantarum	NZ_CP022373.1	ISL3	671209	672641	+
GCA_002220175.1	Lactobacillus plantarum	NZ_CP022373.1	IS3	844419	845042	-
GCA_002220175.1	Lactobacillus plantarum	NZ_CP022373.1	ISL3	991735	993169	-
GCA_002220175.1	Lactobacillus plantarum	NZ_CP022373.1	ISL3	1082275	1083707	+
GCA_002220175.1	Lactobacillus plantarum	NZ_CP022373.1	IS1182	1142697	1144436	-
GCA_002220175.1	Lactobacillus plantarum	NZ_CP022373.1	ISL3	1179986	1180604	-
GCA_002220175.1	Lactobacillus plantarum	NZ_CP022373.1	ISL3	1238581	1240013	-
GCA_002220175.1	Lactobacillus plantarum	NZ_CP022373.1	IS3	1398424	1398627	-
GCA_002220175.1	Lactobacillus plantarum	NZ_CP022373.1	IS4	1434886	1435350	-
GCA_002220175.1	Lactobacillus plantarum	NZ_CP022373.1	IS3	1440042	1440594	-
GCA_002220175.1	Lactobacillus plantarum	NZ_CP022373.1	IS1182	1800768	1802506	-
GCA_002220175.1	Lactobacillus plantarum	NZ_CP022373.1	ISL3	1863074	1864507	-
GCA_002220175.1	Lactobacillus plantarum	NZ_CP022373.1	ISL3	1922599	1924031	-
GCA_002220175.1	Lactobacillus plantarum	NZ_CP022373.1	IS1182	2006569	2008301	-
GCA_002220175.1	Lactobacillus plantarum	NZ_CP022373.1	IS1182	2312640	2314067	+
GCA_002220175.1	Lactobacillus plantarum	NZ_CP022373.1	IS3	2317757	2318404	+
GCA_002220175.1	Lactobacillus plantarum	NZ_CP022373.1	ISL3	2324133	2324249	-
GCA_002220175.1	Lactobacillus plantarum	NZ_CP022373.1	IS1182	2324236	2326018	+
GCA_002220175.1	Lactobacillus plantarum	NZ_CP022373.1	ISL3	2325872	2327054	-
GCA_002220175.1	Lactobacillus plantarum	NZ_CP022373.1	IS1182	2550283	2552018	-
GCA_002220175.1	Lactobacillus plantarum	NZ_CP022373.1	IS1182	2598362	2600097	-
GCA_002220175.1	Lactobacillus plantarum	NZ_CP022373.1	ISL3	2600025	2601555	-
GCA_002220175.1	Lactobacillus plantarum	NZ_CP022373.1	ISL3	2678444	2679876	-
GCA_002220175.1	Lactobacillus plantarum	NZ_CP022373.1	IS3	2701925	2702401	+
GCA_002220175.1	Lactobacillus plantarum	NZ_CP022373.1	ISL3	2902742	2904172	+
GCA_002220175.1	Lactobacillus plantarum	NZ_CP022373.1	ISL3	3092955	3094389	-
GCA_002220175.1	Lactobacillus plantarum	NZ_CP022373.1	ISL3	3270057	3271494	-
GCA_001953255.1	Enterococcus faecium	NZ_CP018832.1	IS200/IS605	11	1267	+
GCA_001953255.1	Enterococcus faecium	NZ_CP018832.1	IS256	11292	12629	-
GCA_001953255.1	Enterococcus faecium	NZ_CP018832.1	IS110	43306	44746	-
GCA_001953255.1	Enterococcus faecium	NZ_CP018832.1	IS30	57630	58707	-
GCA_001953255.1	Enterococcus faecium	NZ_CP018832.1	IS256	59258	60595	+
GCA_001953255.1	Enterococcus faecium	NZ_CP018832.1	IS982	60963	62003	+
GCA_001953255.1	Enterococcus faecium	NZ_CP018832.1	IS66	67911	70089	-
GCA_001953255.1	Enterococcus faecium	NZ_CP018832.1	IS66	70360	72299	-
GCA_001953255.1	Enterococcus faecium	NZ_CP018832.1	IS256	72714	72981	+
GCA_001953255.1	Enterococcus faecium	NZ_CP018832.1	IS6	74659	75515	-
GCA_001953255.1	Enterococcus faecium	NZ_CP018832.1	IS3	81467	83027	-
GCA_001953255.1	Enterococcus faecium	NZ_CP018832.1	IS200/IS605	83196	83661	+
GCA_001953255.1	Enterococcus faecium	NZ_CP018832.1	IS3	88756	90121	-
GCA_001953255.1	Enterococcus faecium	NZ_CP018832.1	IS30	94924	96002	-
GCA_001953255.1	Enterococcus faecium	NZ_CP018832.1	IS3	101882	103247	-
GCA_001953255.1	Enterococcus faecium	NZ_CP018832.1	IS256	103810	105134	-
GCA_001953255.1	Enterococcus faecium	NZ_CP018832.1	IS256	105711	107038	+
GCA_001953255.1	Enterococcus faecium	NZ_CP018832.1	IS3	107270	108465	+
GCA_001953255.1	Enterococcus faecium	NZ_CP018832.1	IS66	111845	114025	+
GCA_001953255.1	Enterococcus faecium	NZ_CP018832.1	IS256	114047	115314	+
GCA_001953255.1	Enterococcus faecium	NZ_CP018832.1	IS6	115606	116414	-
GCA_001953255.1	Enterococcus faecium	NZ_CP018832.1	IS256	116869	118192	+
GCA_001953255.1	Enterococcus faecium	NZ_CP018832.1	IS1595	118275	119117	-
GCA_001953255.1	Enterococcus faecium	NZ_CP018832.1	IS6	119582	119813	-
GCA_001953255.1	Enterococcus faecium	NZ_CP018832.1	IS3	119988	121507	-
GCA_001953255.1	Enterococcus faecium	NZ_CP018832.1	IS6	123110	123613	-
GCA_001953255.1	Enterococcus faecium	NZ_CP018832.1	IS6	123444	124349	+
GCA_001953255.1	Enterococcus faecium	NZ_CP018832.1	IS6	130573	131385	+
GCA_001953255.1	Enterococcus faecium	NZ_CP018832.1	IS6	133582	134391	+
GCA_001953255.1	Enterococcus faecium	NZ_CP018832.1	ISL3	136559	137244	+
GCA_001953255.1	Enterococcus faecium	NZ_CP018832.1	ISL3	138275	139599	+
GCA_001953255.1	Enterococcus faecium	NZ_CP018832.1	IS1182	147644	149277	+
GCA_001953255.1	Enterococcus faecium	NZ_CP018832.1	IS256	149180	149712	-
GCA_001953255.1	Enterococcus faecium	NZ_CP018832.1	IS3	153236	154601	+
GCA_001953255.1	Enterococcus faecium	NZ_CP018832.1	IS3	155850	157289	+
GCA_001953255.1	Enterococcus faecium	NZ_CP018832.1	IS256	157118	157459	+
GCA_001953255.1	Enterococcus faecium	NZ_CP018832.1	IS982	158240	159279	-
GCA_001953255.1	Enterococcus faecium	NZ_CP018832.1	IS256	163418	164742	+
GCA_001953255.1	Enterococcus faecium	NZ_CP018832.1	IS200/IS605	165307	165734	-
GCA_001953255.1	Enterococcus faecium	NZ_CP018832.1	IS6	178466	179156	-
GCA_001953255.1	Enterococcus faecium	NZ_CP018832.1	IS3	179089	180527	+
GCA_001953255.1	Enterococcus faecium	NZ_CP018832.1	ISL3	180642	180685	+
GCA_001953255.1	Enterococcus faecium	NZ_CP018832.1	IS6	194802	195609	-
GCA_001953255.1	Enterococcus faecium	NZ_CP018832.1	IS982	197737	198774	+
GCA_001953255.1	Enterococcus faecium	NZ_CP018832.1	IS30	208489	209525	+
GCA_001953255.1	Enterococcus faecium	NZ_CP018832.1	IS6	213946	214778	-
GCA_001953255.1	Enterococcus faecium	NZ_CP018832.1	IS3	215595	217046	+
GCA_001953255.1	Enterococcus faecium	NZ_CP018832.1	IS110	223853	224149	-
GCA_001953255.1	Enterococcus faecium	NZ_CP018832.1	IS982	227127	228167	+
GCA_001953255.1	Enterococcus faecium	NZ_CP018832.1	IS6	231571	232380	+
GCA_001953255.1	Enterococcus faecium	NZ_CP018832.1	IS6	236585	237393	-
GCA_001953255.1	Enterococcus faecium	NZ_CP018832.1	IS6	237700	238519	-
GCA_001953255.1	Enterococcus faecium	NZ_CP018832.1	IS200/IS605	239687	241581	+
GCA_001953255.1	Enterococcus faecium	NZ_CP018832.1	IS110	246975	248415	-
GCA_001953255.1	Enterococcus faecium	NZ_CP018832.1	IS200/IS605	259438	259836	+
GCA_001953255.1	Enterococcus faecium	NZ_CP018830.1	IS30	80312	81371	+
GCA_001953255.1	Enterococcus faecium	NZ_CP018830.1	IS256	81631	82969	+
GCA_001953255.1	Enterococcus faecium	NZ_CP018830.1	IS30	108919	109956	+
GCA_001953255.1	Enterococcus faecium	NZ_CP018830.1	IS30	117005	118064	-
GCA_001953255.1	Enterococcus faecium	NZ_CP018830.1	IS1182	118138	119673	+
GCA_001953255.1	Enterococcus faecium	NZ_CP018830.1	ISL3	136275	137819	-
GCA_001953255.1	Enterococcus faecium	NZ_CP018830.1	IS66	137998	140178	+
GCA_001953255.1	Enterococcus faecium	NZ_CP018830.1	ISL3	165556	167069	-
GCA_001953255.1	Enterococcus faecium	NZ_CP018830.1	IS110	167136	168179	-
GCA_001953255.1	Enterococcus faecium	NZ_CP018830.1	IS3	174263	175678	+
GCA_001953255.1	Enterococcus faecium	NZ_CP018830.1	ISL3	189221	190775	-
GCA_001953255.1	Enterococcus faecium	NZ_CP018830.1	IS30	190769	191831	+
GCA_001953255.1	Enterococcus faecium	NZ_CP018830.1	ISL3	204432	205925	+
GCA_001953255.1	Enterococcus faecium	NZ_CP018830.1	IS30	205942	207027	+
GCA_001953255.1	Enterococcus faecium	NZ_CP018830.1	ISL3	207010	208418	+
GCA_001953255.1	Enterococcus faecium	NZ_CP018830.1	ISL3	208307	209986	+
GCA_001953255.1	Enterococcus faecium	NZ_CP018830.1	IS30	214128	215205	-
GCA_001953255.1	Enterococcus faecium	NZ_CP018830.1	IS1182	219934	221469	-
GCA_001953255.1	Enterococcus faecium	NZ_CP018830.1	IS3	224707	226123	+
GCA_001953255.1	Enterococcus faecium	NZ_CP018830.1	IS6	280690	281510	-
GCA_001953255.1	Enterococcus faecium	NZ_CP018830.1	ISL3	281612	284182	+
GCA_001953255.1	Enterococcus faecium	NZ_CP018830.1	IS256	285358	286542	+
GCA_001953255.1	Enterococcus faecium	NZ_CP018830.1	IS982	308731	309770	+
GCA_001953255.1	Enterococcus faecium	NZ_CP018830.1	IS982	311049	311156	-
GCA_001953255.1	Enterococcus faecium	NZ_CP018830.1	IS30	314552	315631	-
GCA_001953255.1	Enterococcus faecium	NZ_CP018830.1	ISL3	316449	317927	+
GCA_001953255.1	Enterococcus faecium	NZ_CP018830.1	IS256	326353	327694	-
GCA_001953255.1	Enterococcus faecium	NZ_CP018830.1	IS3	368903	370318	-
GCA_001953255.1	Enterococcus faecium	NZ_CP018830.1	ISL3	400785	402305	-
GCA_001953255.1	Enterococcus faecium	NZ_CP018830.1	IS3	509941	510926	+
GCA_001953255.1	Enterococcus faecium	NZ_CP018830.1	IS256	542365	543830	-
GCA_001953255.1	Enterococcus faecium	NZ_CP018830.1	IS200/IS605	544997	545324	+
GCA_001953255.1	Enterococcus faecium	NZ_CP018830.1	IS256	629125	630467	-
GCA_001953255.1	Enterococcus faecium	NZ_CP018830.1	IS30	738088	739162	-
GCA_001953255.1	Enterococcus faecium	NZ_CP018830.1	ISL3	800218	801716	-
GCA_001953255.1	Enterococcus faecium	NZ_CP018830.1	IS3	877944	879480	+
GCA_001953255.1	Enterococcus faecium	NZ_CP018830.1	IS3	879310	879910	-
GCA_001953255.1	Enterococcus faecium	NZ_CP018830.1	ISL3	897545	899088	-
GCA_001953255.1	Enterococcus faecium	NZ_CP018830.1	ISL3	899101	900600	-
GCA_001953255.1	Enterococcus faecium	NZ_CP018830.1	ISL3	913844	915097	-
GCA_001953255.1	Enterococcus faecium	NZ_CP018830.1	ISL3	925197	926714	-
GCA_001953255.1	Enterococcus faecium	NZ_CP018830.1	ISL3	944407	945905	-
GCA_001953255.1	Enterococcus faecium	NZ_CP018830.1	ISL3	995893	997406	-
GCA_001953255.1	Enterococcus faecium	NZ_CP018830.1	IS30	1027864	1028901	+
GCA_001953255.1	Enterococcus faecium	NZ_CP018830.1	IS110	1031383	1032823	-
GCA_001953255.1	Enterococcus faecium	NZ_CP018830.1	ISL3	1072207	1073721	-
GCA_001953255.1	Enterococcus faecium	NZ_CP018830.1	ISL3	1090254	1091768	-
GCA_001953255.1	Enterococcus faecium	NZ_CP018830.1	ISL3	1098226	1099753	-
GCA_001953255.1	Enterococcus faecium	NZ_CP018830.1	ISL3	1123417	1124930	-
GCA_001953255.1	Enterococcus faecium	NZ_CP018830.1	IS256	1153763	1155100	+
GCA_001953255.1	Enterococcus faecium	NZ_CP018830.1	ISL3	1155594	1157072	-
GCA_001953255.1	Enterococcus faecium	NZ_CP018830.1	ISL3	1256512	1258029	-
GCA_001953255.1	Enterococcus faecium	NZ_CP018830.1	IS30	1283535	1284599	-
GCA_001953255.1	Enterococcus faecium	NZ_CP018830.1	ISL3	1295032	1296553	+
GCA_001953255.1	Enterococcus faecium	NZ_CP018830.1	IS30	1299923	1300998	-
GCA_001953255.1	Enterococcus faecium	NZ_CP018830.1	IS982	1394455	1395494	+
GCA_001953255.1	Enterococcus faecium	NZ_CP018830.1	ISL3	1464281	1465799	+
GCA_001953255.1	Enterococcus faecium	NZ_CP018830.1	IS1182	1474379	1475914	-
GCA_001953255.1	Enterococcus faecium	NZ_CP018830.1	ISL3	1488575	1490016	-
GCA_001953255.1	Enterococcus faecium	NZ_CP018830.1	IS110	1511820	1513260	+
GCA_001953255.1	Enterococcus faecium	NZ_CP018830.1	IS256	1520910	1522248	+
GCA_001953255.1	Enterococcus faecium	NZ_CP018830.1	IS30	1522327	1523403	-
GCA_001953255.1	Enterococcus faecium	NZ_CP018830.1	ISL3	1602326	1603839	+
GCA_001953255.1	Enterococcus faecium	NZ_CP018830.1	IS30	1624963	1626002	+
GCA_001953255.1	Enterococcus faecium	NZ_CP018830.1	ISL3	1641378	1642896	+
GCA_001953255.1	Enterococcus faecium	NZ_CP018830.1	IS110	1676918	1678358	+
GCA_001953255.1	Enterococcus faecium	NZ_CP018830.1	ISL3	1691736	1693257	+
GCA_001953255.1	Enterococcus faecium	NZ_CP018830.1	IS30	1718930	1719997	+
GCA_001953255.1	Enterococcus faecium	NZ_CP018830.1	IS30	1724036	1725177	-
GCA_001953255.1	Enterococcus faecium	NZ_CP018830.1	IS982	1725016	1726153	+
GCA_001953255.1	Enterococcus faecium	NZ_CP018830.1	ISL3	1726746	1728244	+
GCA_001953255.1	Enterococcus faecium	NZ_CP018830.1	IS256	1743760	1745097	+
GCA_001953255.1	Enterococcus faecium	NZ_CP018830.1	IS256	1762619	1764084	-
GCA_001953255.1	Enterococcus faecium	NZ_CP018830.1	ISL3	1778381	1779919	+
GCA_001953255.1	Enterococcus faecium	NZ_CP018830.1	ISL3	1783102	1784615	+
GCA_001953255.1	Enterococcus faecium	NZ_CP018830.1	IS30	1784802	1785932	+
GCA_001953255.1	Enterococcus faecium	NZ_CP018830.1	ISL3	1785779	1787375	+
GCA_001953255.1	Enterococcus faecium	NZ_CP018830.1	IS110	1788770	1790210	+
GCA_001953255.1	Enterococcus faecium	NZ_CP018830.1	IS256	1791455	1792793	+
GCA_001953255.1	Enterococcus faecium	NZ_CP018830.1	IS982	1792882	1793919	-
GCA_001953255.1	Enterococcus faecium	NZ_CP018830.1	IS3	1793984	1795422	-
GCA_001953255.1	Enterococcus faecium	NZ_CP018830.1	IS3	1795251	1796742	+
GCA_001953255.1	Enterococcus faecium	NZ_CP018830.1	ISL3	1804368	1805889	+
GCA_001953255.1	Enterococcus faecium	NZ_CP018830.1	ISL3	1826179	1827692	+
GCA_001953255.1	Enterococcus faecium	NZ_CP018830.1	IS30	1839037	1840101	+
GCA_001953255.1	Enterococcus faecium	NZ_CP018830.1	IS256	1896202	1897539	+
GCA_001953255.1	Enterococcus faecium	NZ_CP018830.1	ISL3	1935884	1937410	+
GCA_001953255.1	Enterococcus faecium	NZ_CP018830.1	ISL3	1937226	1938946	+
GCA_001953255.1	Enterococcus faecium	NZ_CP018830.1	IS30	2039741	2040778	+
GCA_001953255.1	Enterococcus faecium	NZ_CP018830.1	IS256	2054788	2056112	+
GCA_001953255.1	Enterococcus faecium	NZ_CP018830.1	IS3	2056266	2057681	-
GCA_001953255.1	Enterococcus faecium	NZ_CP018830.1	IS3	2112588	2113957	+
GCA_001953255.1	Enterococcus faecium	NZ_CP018830.1	IS30	2149617	2150687	-
GCA_001953255.1	Enterococcus faecium	NZ_CP018830.1	ISL3	2165705	2167219	+
GCA_001953255.1	Enterococcus faecium	NZ_CP018830.1	ISL3	2219440	2220953	-
GCA_001953255.1	Enterococcus faecium	NZ_CP018830.1	IS1380	2289969	2291646	+
GCA_001953255.1	Enterococcus faecium	NZ_CP018830.1	ISL3	2343481	2344958	+
GCA_001953255.1	Enterococcus faecium	NZ_CP018830.1	IS30	2402596	2403660	+
GCA_001953255.1	Enterococcus faecium	NZ_CP018830.1	ISL3	2425691	2427206	+
GCA_001953255.1	Enterococcus faecium	NZ_CP018830.1	ISL3	2462344	2463157	+
GCA_001953255.1	Enterococcus faecium	NZ_CP018830.1	IS607	2468521	2468795	-
GCA_001953255.1	Enterococcus faecium	NZ_CP018830.1	ISL3	2476284	2476422	+
GCA_001953255.1	Enterococcus faecium	NZ_CP018830.1	IS256	2484399	2485736	-
GCA_001953255.1	Enterococcus faecium	NZ_CP018830.1	IS256	2485867	2487398	-
GCA_001953255.1	Enterococcus faecium	NZ_CP018830.1	IS30	2489751	2490819	-
GCA_001953255.1	Enterococcus faecium	NZ_CP018830.1	IS256	2492280	2493617	+
GCA_001953255.1	Enterococcus faecium	NZ_CP018830.1	IS3	2494407	2495828	-
GCA_001953255.1	Enterococcus faecium	NZ_CP018830.1	ISL3	2504077	2505609	+
GCA_001953255.1	Enterococcus faecium	NZ_CP018830.1	ISL3	2534943	2536456	+
GCA_001953255.1	Enterococcus faecium	NZ_CP018830.1	ISL3	2578948	2580461	+
GCA_001953255.1	Enterococcus faecium	NZ_CP018830.1	IS110	2590638	2592078	+
GCA_001953255.1	Enterococcus faecium	NZ_CP018830.1	IS200/IS605	2652173	2652546	+
GCA_001953255.1	Enterococcus faecium	NZ_CP018830.1	IS3	2670112	2670891	+
GCA_001953255.1	Enterococcus faecium	NZ_CP018830.1	ISL3	2670944	2672203	+
GCA_001953255.1	Enterococcus faecium	NZ_CP018830.1	IS30	2674402	2675252	+
GCA_001953255.1	Enterococcus faecium	NZ_CP018830.1	IS110	2689500	2690699	+
GCA_001953255.1	Enterococcus faecium	NZ_CP018830.1	IS256	2695070	2696394	+
GCA_001953255.1	Enterococcus faecium	NZ_CP018830.1	IS1182	2701863	2703398	+
GCA_001953255.1	Enterococcus faecium	NZ_CP018830.1	ISL3	2714655	2716153	+
GCA_001953255.1	Enterococcus faecium	NZ_CP018830.1	ISL3	2755299	2756812	-
GCA_001953255.1	Enterococcus faecium	NZ_CP018830.1	ISL3	2773733	2775246	+
GCA_001953255.1	Enterococcus faecium	NZ_CP018831.1	IS6	2266	3074	-
GCA_001953255.1	Enterococcus faecium	NZ_CP018831.1	IS1182	4527	5350	+
GCA_001953255.1	Enterococcus faecium	NZ_CP018831.1	IS1595	7765	9826	+
GCA_001953255.1	Enterococcus faecium	NZ_CP018831.1	ISL3	9743	11245	-
GCA_001953255.1	Enterococcus faecium	NZ_CP018831.1	IS1595	11148	11417	+
GCA_001953255.1	Enterococcus faecium	NZ_CP018831.1	IS6	11981	12201	-
GCA_001953255.1	Enterococcus faecium	NZ_CP018831.1	ISL3	12029	13697	+
GCA_001953255.1	Enterococcus faecium	NZ_CP018831.1	IS6	13528	14300	-
GCA_001953255.1	Enterococcus faecium	NZ_CP018831.1	IS6	19563	20371	-
GCA_001953255.1	Enterococcus faecium	NZ_CP018831.1	ISL3	22542	24042	-
GCA_001953255.1	Enterococcus faecium	NZ_CP018831.1	IS30	31746	32784	+
GCA_001953255.1	Enterococcus faecium	NZ_CP018831.1	IS6	36034	36913	-
GCA_001953255.1	Enterococcus faecium	NZ_CP018831.1	IS6	36734	37640	-
GCA_001953255.1	Enterococcus faecium	NZ_CP018831.1	IS6	38044	38853	-
GCA_001953255.1	Enterococcus faecium	NZ_CP018834.1	IS200/IS605	4901	6792	-
GCA_000307085.1	Listeria monocytogenes L312	NC_018642.1	IS3	505881	506108	+
GCA_000307085.1	Listeria monocytogenes L312	NC_018642.1	IS3	703459	703704	+
GCA_000307085.1	Listeria monocytogenes L312	NC_018642.1	IS3	863625	863870	+
GCA_000307085.1	Listeria monocytogenes L312	NC_018642.1	IS91	1287708	1288562	+
GCA_000307085.1	Listeria monocytogenes L312	NC_018642.1	IS5	1857172	1857201	-
GCA_000307085.1	Listeria monocytogenes L312	NC_018642.1	IS91	2023972	2024790	-
GCA_000307085.1	Listeria monocytogenes L312	NC_018642.1	IS3	2095169	2095396	-
GCA_000307085.1	Listeria monocytogenes L312	NC_018642.1	Tn3	2341586	2341981	-
GCA_000307085.1	Listeria monocytogenes L312	NC_018642.1	IS1595	2621221	2621727	-
GCA_000307085.1	Listeria monocytogenes L312	NC_018642.1	IS3	2624195	2624382	+
GCA_000213635.1	Salmonella enterica subsp. enterica serovar Typhimurium str. UK-1	NC_016863.1	IS3	340729	341487	+
GCA_000213635.1	Salmonella enterica subsp. enterica serovar Typhimurium str. UK-1	NC_016863.1	IS3	369078	370031	-
GCA_000213635.1	Salmonella enterica subsp. enterica serovar Typhimurium str. UK-1	NC_016863.1	IS200/IS605	515074	515784	+
GCA_000213635.1	Salmonella enterica subsp. enterica serovar Typhimurium str. UK-1	NC_016863.1	ISNCY	538627	539559	-
GCA_000213635.1	Salmonella enterica subsp. enterica serovar Typhimurium str. UK-1	NC_016863.1	IS3	614470	614858	-
GCA_000213635.1	Salmonella enterica subsp. enterica serovar Typhimurium str. UK-1	NC_016863.1	IS4	834593	834625	-
GCA_000213635.1	Salmonella enterica subsp. enterica serovar Typhimurium str. UK-1	NC_016863.1	IS1	934291	934491	+
GCA_000213635.1	Salmonella enterica subsp. enterica serovar Typhimurium str. UK-1	NC_016863.1	IS200/IS605	982640	983350	+
GCA_000213635.1	Salmonella enterica subsp. enterica serovar Typhimurium str. UK-1	NC_016863.1	IS3	983702	985013	-
GCA_000213635.1	Salmonella enterica subsp. enterica serovar Typhimurium str. UK-1	NC_016863.1	IS200/IS605	1071366	1071393	+
GCA_000213635.1	Salmonella enterica subsp. enterica serovar Typhimurium str. UK-1	NC_016863.1	IS200/IS605	1272165	1272877	+
GCA_000213635.1	Salmonella enterica subsp. enterica serovar Typhimurium str. UK-1	NC_016863.1	IS200/IS605	1734347	1735057	+
GCA_000213635.1	Salmonella enterica subsp. enterica serovar Typhimurium str. UK-1	NC_016863.1	IS200/IS605	1874057	1874768	-
GCA_000213635.1	Salmonella enterica subsp. enterica serovar Typhimurium str. UK-1	NC_016863.1	IS256	1916078	1917377	-
GCA_000213635.1	Salmonella enterica subsp. enterica serovar Typhimurium str. UK-1	NC_016863.1	IS3	1922196	1922458	+
GCA_000213635.1	Salmonella enterica subsp. enterica serovar Typhimurium str. UK-1	NC_016863.1	IS200/IS605	2005223	2005934	-
GCA_000213635.1	Salmonella enterica subsp. enterica serovar Typhimurium str. UK-1	NC_016863.1	IS630	2085702	2085994	+
GCA_000213635.1	Salmonella enterica subsp. enterica serovar Typhimurium str. UK-1	NC_016863.1	IS200/IS605	2578967	2579678	-
GCA_000213635.1	Salmonella enterica subsp. enterica serovar Typhimurium str. UK-1	NC_016863.1	IS3	2622007	2622441	-
GCA_000213635.1	Salmonella enterica subsp. enterica serovar Typhimurium str. UK-1	NC_016863.1	IS630	2731650	2731966	+
GCA_000213635.1	Salmonella enterica subsp. enterica serovar Typhimurium str. UK-1	NC_016863.1	IS200/IS605	2747942	2749214	+
GCA_000213635.1	Salmonella enterica subsp. enterica serovar Typhimurium str. UK-1	NC_016863.1	IS30	2848599	2848662	+
GCA_000213635.1	Salmonella enterica subsp. enterica serovar Typhimurium str. UK-1	NC_016863.1	IS3	2874685	2875899	-
GCA_000213635.1	Salmonella enterica subsp. enterica serovar Typhimurium str. UK-1	NC_016863.1	IS3	2879103	2880361	+
GCA_000213635.1	Salmonella enterica subsp. enterica serovar Typhimurium str. UK-1	NC_016863.1	IS3	3015308	3015554	+
GCA_000213635.1	Salmonella enterica subsp. enterica serovar Typhimurium str. UK-1	NC_016863.1	IS5	3016703	3016926	-
GCA_000213635.1	Salmonella enterica subsp. enterica serovar Typhimurium str. UK-1	NC_016863.1	IS200/IS605	3425415	3426125	-
GCA_000213635.1	Salmonella enterica subsp. enterica serovar Typhimurium str. UK-1	NC_016863.1	ISL3	3462121	3463164	+
GCA_000213635.1	Salmonella enterica subsp. enterica serovar Typhimurium str. UK-1	NC_016863.1	IS200/IS605	3596554	3597264	-
GCA_000213635.1	Salmonella enterica subsp. enterica serovar Typhimurium str. UK-1	NC_016863.1	ISNCY	3628443	3629354	+
GCA_000213635.1	Salmonella enterica subsp. enterica serovar Typhimurium str. UK-1	NC_016863.1	IS3	3800620	3800892	-
GCA_000213635.1	Salmonella enterica subsp. enterica serovar Typhimurium str. UK-1	NC_016863.1	ISNCY	3927939	3928877	-
GCA_000213635.1	Salmonella enterica subsp. enterica serovar Typhimurium str. UK-1	NC_016863.1	ISNCY	4734199	4734324	+
GCA_000213635.1	Salmonella enterica subsp. enterica serovar Typhimurium str. UK-1	NC_016864.1	IS200/IS605	7142	7994	-
GCA_000213635.1	Salmonella enterica subsp. enterica serovar Typhimurium str. UK-1	NC_016864.1	IS630	14602	15784	+
GCA_000213635.1	Salmonella enterica subsp. enterica serovar Typhimurium str. UK-1	NC_016864.1	IS481	15931	16896	-
GCA_000213635.1	Salmonella enterica subsp. enterica serovar Typhimurium str. UK-1	NC_016864.1	IS481	16904	18529	-
GCA_000213635.1	Salmonella enterica subsp. enterica serovar Typhimurium str. UK-1	NC_016864.1	ISNCY	24237	25175	-
GCA_001563245.1	Methanobrevibacter olleyae	NZ_CP014265.1	ISNCY	2246	2473	+
GCA_001563245.1	Methanobrevibacter olleyae	NZ_CP014265.1	ISNCY	129528	129707	-
GCA_001563245.1	Methanobrevibacter olleyae	NZ_CP014265.1	IS5	140360	140449	-
GCA_001563245.1	Methanobrevibacter olleyae	NZ_CP014265.1	IS5	181345	181699	-
GCA_001563245.1	Methanobrevibacter olleyae	NZ_CP014265.1	IS5	373382	373716	-
GCA_001563245.1	Methanobrevibacter olleyae	NZ_CP014265.1	IS5	374968	376229	-
GCA_001563245.1	Methanobrevibacter olleyae	NZ_CP014265.1	IS5	432555	432959	-
GCA_001563245.1	Methanobrevibacter olleyae	NZ_CP014265.1	IS5	496158	497324	+
GCA_001563245.1	Methanobrevibacter olleyae	NZ_CP014265.1	IS5	504860	506118	-
GCA_001563245.1	Methanobrevibacter olleyae	NZ_CP014265.1	IS1595	596448	596792	+
GCA_001563245.1	Methanobrevibacter olleyae	NZ_CP014265.1	ISNCY	639889	640155	-
GCA_001563245.1	Methanobrevibacter olleyae	NZ_CP014265.1	IS5	661201	662288	-
GCA_001563245.1	Methanobrevibacter olleyae	NZ_CP014265.1	IS5	738927	739873	+
GCA_001563245.1	Methanobrevibacter olleyae	NZ_CP014265.1	Tn3	863490	863633	+
GCA_001563245.1	Methanobrevibacter olleyae	NZ_CP014265.1	IS5	957057	958117	+
GCA_001563245.1	Methanobrevibacter olleyae	NZ_CP014265.1	IS5	1005438	1006633	-
GCA_001563245.1	Methanobrevibacter olleyae	NZ_CP014265.1	IS5	1017805	1018901	-
GCA_001563245.1	Methanobrevibacter olleyae	NZ_CP014265.1	ISNCY	1020763	1022002	-
GCA_001563245.1	Methanobrevibacter olleyae	NZ_CP014265.1	IS5	1037114	1038307	-
GCA_001563245.1	Methanobrevibacter olleyae	NZ_CP014265.1	ISNCY	1044424	1044609	+
GCA_001563245.1	Methanobrevibacter olleyae	NZ_CP014265.1	IS5	1221814	1222874	+
GCA_001563245.1	Methanobrevibacter olleyae	NZ_CP014265.1	IS5	1285167	1286033	+
GCA_001563245.1	Methanobrevibacter olleyae	NZ_CP014265.1	IS5	1331415	1332214	+
GCA_001563245.1	Methanobrevibacter olleyae	NZ_CP014265.1	IS5	1413548	1414517	+
GCA_001563245.1	Methanobrevibacter olleyae	NZ_CP014265.1	IS5	1453047	1454107	-
GCA_001563245.1	Methanobrevibacter olleyae	NZ_CP014265.1	IS5	1456440	1457219	+
GCA_001563245.1	Methanobrevibacter olleyae	NZ_CP014265.1	ISNCY	1468046	1469303	+
GCA_001563245.1	Methanobrevibacter olleyae	NZ_CP014265.1	IS5	1472811	1473058	+
GCA_001563245.1	Methanobrevibacter olleyae	NZ_CP014265.1	IS5	1629763	1630671	-
GCA_001563245.1	Methanobrevibacter olleyae	NZ_CP014265.1	ISNCY	1706626	1707926	+
GCA_001563245.1	Methanobrevibacter olleyae	NZ_CP014265.1	ISNCY	1743497	1744795	+
GCA_001563245.1	Methanobrevibacter olleyae	NZ_CP014265.1	ISNCY	1774602	1775839	-
GCA_001563245.1	Methanobrevibacter olleyae	NZ_CP014265.1	IS1595	1779514	1779888	-
GCA_001563245.1	Methanobrevibacter olleyae	NZ_CP014265.1	IS1595	1910996	1911361	+
GCA_001563245.1	Methanobrevibacter olleyae	NZ_CP014265.1	ISNCY	1937116	1938302	+
GCA_001563245.1	Methanobrevibacter olleyae	NZ_CP014265.1	ISNCY	2036781	2038013	-
GCA_001563245.1	Methanobrevibacter olleyae	NZ_CP014265.1	ISNCY	2047257	2048503	+
GCA_001563245.1	Methanobrevibacter olleyae	NZ_CP014265.1	ISNCY	2174498	2175755	+
GCA_001563245.1	Methanobrevibacter olleyae	NZ_CP014265.1	IS5	2182833	2183804	-
GCA_001913175.1	Klebsiella pneumoniae	NZ_CP018737.1	IS1	213	732	-
GCA_001913175.1	Klebsiella pneumoniae	NZ_CP018737.1	IS1	2180	2564	+
GCA_001913175.1	Klebsiella pneumoniae	NZ_CP018737.1	IS6	6297	7116	+
GCA_001913175.1	Klebsiella pneumoniae	NZ_CP018737.1	IS3	7019	8250	-
GCA_001913175.1	Klebsiella pneumoniae	NZ_CP018737.1	IS6	9716	10536	+
GCA_001913175.1	Klebsiella pneumoniae	NZ_CP018737.1	Tn3	12673	12794	+
GCA_001913175.1	Klebsiella pneumoniae	NZ_CP018737.1	IS6	12688	13542	-
GCA_001913175.1	Klebsiella pneumoniae	NZ_CP018737.1	Tn3	13445	18328	-
GCA_001913175.1	Klebsiella pneumoniae	NZ_CP018737.1	IS6	18257	18693	-
GCA_001913175.1	Klebsiella pneumoniae	NZ_CP018737.1	Tn3	18596	23729	-
GCA_001913175.1	Klebsiella pneumoniae	NZ_CP018737.1	IS1	23652	24491	-
GCA_001913175.1	Klebsiella pneumoniae	NZ_CP018737.1	IS1380	24322	24740	+
GCA_001913175.1	Klebsiella pneumoniae	NZ_CP018737.1	Tn3	24855	27536	+
GCA_001913175.1	Klebsiella pneumoniae	NZ_CP018737.1	IS6	27461	28281	-
GCA_001913175.1	Klebsiella pneumoniae	NZ_CP018737.1	Tn3	28184	29209	-
GCA_001913175.1	Klebsiella pneumoniae	NZ_CP018737.1	IS6	29129	29949	+
GCA_001913175.1	Klebsiella pneumoniae	NZ_CP018737.1	Tn3	29852	30490	+
GCA_001913175.1	Klebsiella pneumoniae	NZ_CP018737.1	IS1380	30415	30701	+
GCA_001913175.1	Klebsiella pneumoniae	NZ_CP018737.1	IS1	30532	31397	-
GCA_001913175.1	Klebsiella pneumoniae	NZ_CP018737.1	Tn3	47338	51285	+
GCA_001913175.1	Klebsiella pneumoniae	NZ_CP018737.1	IS6	51329	52148	-
GCA_001913175.1	Klebsiella pneumoniae	NZ_CP018737.1	IS3	52465	52781	-
GCA_001913175.1	Klebsiella pneumoniae	NZ_CP018737.1	IS110	52782	54155	-
GCA_001913175.1	Klebsiella pneumoniae	NZ_CP018737.1	IS3	54156	54325	-
GCA_001913175.1	Klebsiella pneumoniae	NZ_CP018737.1	IS3	56596	57357	-
GCA_001913175.1	Klebsiella pneumoniae	NZ_CP018737.1	IS6	61176	61303	-
GCA_001913175.1	Klebsiella pneumoniae	NZ_CP018737.1	IS3	61274	62596	-
GCA_001913175.1	Klebsiella pneumoniae	NZ_CP018737.1	IS6	62427	63318	-
GCA_001913175.1	Klebsiella pneumoniae	NZ_CP018737.1	IS1	63999	64291	-
GCA_001913175.1	Klebsiella pneumoniae	NZ_CP018737.1	Tn3	67121	67272	+
GCA_001913175.1	Klebsiella pneumoniae	NZ_CP018737.1	IS6	67175	68224	-
GCA_001913175.1	Klebsiella pneumoniae	NZ_CP018737.1	Tn3	68153	68275	-
GCA_001913175.1	Klebsiella pneumoniae	NZ_CP018737.1	Tn3	69210	70566	+
GCA_001913175.1	Klebsiella pneumoniae	NZ_CP018737.1	IS6	70937	71854	+
GCA_001913175.1	Klebsiella pneumoniae	NZ_CP018735.1	ISKra4	125407	125946	-
GCA_001913175.1	Klebsiella pneumoniae	NZ_CP018735.1	ISKra4	799632	800102	+
GCA_001913175.1	Klebsiella pneumoniae	NZ_CP018735.1	ISKra4	838231	839838	-
GCA_001913175.1	Klebsiella pneumoniae	NZ_CP018735.1	IS1	1207824	1208316	-
GCA_001913175.1	Klebsiella pneumoniae	NZ_CP018735.1	Tn3	1208452	1208997	+
GCA_001913175.1	Klebsiella pneumoniae	NZ_CP018735.1	ISNCY	1418884	1419774	-
GCA_001913175.1	Klebsiella pneumoniae	NZ_CP018735.1	ISNCY	1617232	1618167	+
GCA_001913175.1	Klebsiella pneumoniae	NZ_CP018735.1	IS630	1880544	1881026	+
GCA_001913175.1	Klebsiella pneumoniae	NZ_CP018735.1	Tn3	1989266	1989817	+
GCA_001913175.1	Klebsiella pneumoniae	NZ_CP018735.1	IS1	2039474	2040402	+
GCA_001913175.1	Klebsiella pneumoniae	NZ_CP018735.1	Tn3	2117928	2118571	+
GCA_001913175.1	Klebsiella pneumoniae	NZ_CP018735.1	IS1380	2119372	2121027	-
GCA_001913175.1	Klebsiella pneumoniae	NZ_CP018735.1	Tn3	2424895	2425821	+
GCA_001913175.1	Klebsiella pneumoniae	NZ_CP018735.1	IS3	2443877	2445134	-
GCA_001913175.1	Klebsiella pneumoniae	NZ_CP018735.1	IS3	2477012	2478269	+
GCA_001913175.1	Klebsiella pneumoniae	NZ_CP018735.1	IS3	3099814	3100949	-
GCA_001913175.1	Klebsiella pneumoniae	NZ_CP018735.1	IS1	3105182	3105949	-
GCA_001913175.1	Klebsiella pneumoniae	NZ_CP018735.1	IS3	3484962	3485687	+
GCA_001913175.1	Klebsiella pneumoniae	NZ_CP018735.1	IS630	3485688	3485960	-
GCA_001913175.1	Klebsiella pneumoniae	NZ_CP018735.1	IS3	3712055	3713570	-
GCA_001913175.1	Klebsiella pneumoniae	NZ_CP018735.1	ISNCY	3971699	3972439	+
GCA_001913175.1	Klebsiella pneumoniae	NZ_CP018735.1	ISNCY	4196032	4196766	+
GCA_001913175.1	Klebsiella pneumoniae	NZ_CP018735.1	Tn3	4365000	4365033	+
GCA_001913175.1	Klebsiella pneumoniae	NZ_CP018735.1	IS1595	4407431	4407826	+
GCA_001913175.1	Klebsiella pneumoniae	NZ_CP018735.1	ISNCY	4728061	4728984	-
GCA_001913175.1	Klebsiella pneumoniae	NZ_CP018735.1	ISNCY	4766267	4767214	-
GCA_001913175.1	Klebsiella pneumoniae	NZ_CP018735.1	Tn3	4807659	4810740	+
GCA_001913175.1	Klebsiella pneumoniae	NZ_CP018735.1	IS3	4831812	4833029	-
GCA_001913175.1	Klebsiella pneumoniae	NZ_CP018735.1	IS3	4839323	4840514	-
GCA_001913175.1	Klebsiella pneumoniae	NZ_CP018735.1	IS3	5045080	5046603	-
GCA_001913175.1	Klebsiella pneumoniae	NZ_CP018735.1	ISNCY	5258311	5259222	+
GCA_001913175.1	Klebsiella pneumoniae	NZ_CP018736.1	IS4	10669	11997	-
GCA_001913175.1	Klebsiella pneumoniae	NZ_CP018736.1	IS4	14229	14438	+
GCA_001913175.1	Klebsiella pneumoniae	NZ_CP018736.1	IS1	14269	15207	+
GCA_001913175.1	Klebsiella pneumoniae	NZ_CP018736.1	IS4	15036	16334	+
GCA_001913175.1	Klebsiella pneumoniae	NZ_CP018736.1	IS1	32964	33731	-
GCA_000163895.2	Filifactor alocis ATCC 35896	NC_016630.1	IS30	90040	90414	+
GCA_000163895.2	Filifactor alocis ATCC 35896	NC_016630.1	IS30	152820	153951	+
GCA_000163895.2	Filifactor alocis ATCC 35896	NC_016630.1	IS200/IS605	166589	167236	+
GCA_000163895.2	Filifactor alocis ATCC 35896	NC_016630.1	IS200/IS605	207628	208281	-
GCA_000163895.2	Filifactor alocis ATCC 35896	NC_016630.1	IS200/IS605	219009	219662	-
GCA_000163895.2	Filifactor alocis ATCC 35896	NC_016630.1	IS30	219760	220949	-
GCA_000163895.2	Filifactor alocis ATCC 35896	NC_016630.1	IS30	243656	244855	-
GCA_000163895.2	Filifactor alocis ATCC 35896	NC_016630.1	IS30	302374	303568	-
GCA_000163895.2	Filifactor alocis ATCC 35896	NC_016630.1	IS30	431519	432713	-
GCA_000163895.2	Filifactor alocis ATCC 35896	NC_016630.1	IS30	463160	463711	+
GCA_000163895.2	Filifactor alocis ATCC 35896	NC_016630.1	IS200/IS605	623775	624428	-
GCA_000163895.2	Filifactor alocis ATCC 35896	NC_016630.1	IS30	740962	742043	-
GCA_000163895.2	Filifactor alocis ATCC 35896	NC_016630.1	IS30	1129464	1130667	-
GCA_000163895.2	Filifactor alocis ATCC 35896	NC_016630.1	IS30	1165861	1167094	-
GCA_000163895.2	Filifactor alocis ATCC 35896	NC_016630.1	IS200/IS605	1238685	1239215	-
GCA_000163895.2	Filifactor alocis ATCC 35896	NC_016630.1	IS4	1303206	1303739	+
GCA_000163895.2	Filifactor alocis ATCC 35896	NC_016630.1	IS200/IS605	1314695	1315348	-
GCA_000163895.2	Filifactor alocis ATCC 35896	NC_016630.1	IS200/IS605	1376386	1377039	-
GCA_000163895.2	Filifactor alocis ATCC 35896	NC_016630.1	IS200/IS605	1416628	1417275	+
GCA_000163895.2	Filifactor alocis ATCC 35896	NC_016630.1	IS30	1504044	1505175	+
GCA_000163895.2	Filifactor alocis ATCC 35896	NC_016630.1	IS30	1533020	1534153	+
GCA_000163895.2	Filifactor alocis ATCC 35896	NC_016630.1	IS200/IS605	1721088	1721741	-
GCA_000163895.2	Filifactor alocis ATCC 35896	NC_016630.1	IS200/IS605	1732031	1732684	-
GCA_001908855.1	Xanthomonas perforans	NZ_CP018474.1	ISKra4	24900	25394	+
GCA_001908855.1	Xanthomonas perforans	NZ_CP018474.1	Tn3	44558	44593	+
GCA_001908855.1	Xanthomonas perforans	NZ_CP018474.1	Tn3	45588	45953	+
GCA_001908855.1	Xanthomonas perforans	NZ_CP018472.1	IS3	22687	23920	+
GCA_001908855.1	Xanthomonas perforans	NZ_CP018472.1	Tn3	29572	34785	-
GCA_001908855.1	Xanthomonas perforans	NZ_CP018472.1	Tn3	104034	121831	+
GCA_001908855.1	Xanthomonas perforans	NZ_CP018475.1	IS5	64705	64735	-
GCA_001908855.1	Xanthomonas perforans	NZ_CP018475.1	IS66	218850	219380	+
GCA_001908855.1	Xanthomonas perforans	NZ_CP018475.1	IS3	400199	401399	-
GCA_001908855.1	Xanthomonas perforans	NZ_CP018475.1	IS5	531710	531941	+
GCA_001908855.1	Xanthomonas perforans	NZ_CP018475.1	IS3	1153152	1153630	+
GCA_001908855.1	Xanthomonas perforans	NZ_CP018475.1	IS3	1158721	1159920	+
GCA_001908855.1	Xanthomonas perforans	NZ_CP018475.1	IS3	1293617	1294817	+
GCA_001908855.1	Xanthomonas perforans	NZ_CP018475.1	Tn3	1889459	1890328	-
GCA_001908855.1	Xanthomonas perforans	NZ_CP018475.1	IS3	2171960	2173160	-
GCA_001908855.1	Xanthomonas perforans	NZ_CP018475.1	Tn3	2722534	2723133	-
GCA_001908855.1	Xanthomonas perforans	NZ_CP018475.1	IS3	2726019	2727218	+
GCA_001908855.1	Xanthomonas perforans	NZ_CP018475.1	IS3	2736047	2736197	+
GCA_001908855.1	Xanthomonas perforans	NZ_CP018475.1	IS5	2887197	2887890	-
GCA_001908855.1	Xanthomonas perforans	NZ_CP018475.1	IS5	2889075	2889210	-
GCA_001908855.1	Xanthomonas perforans	NZ_CP018475.1	IS3	2931761	2932854	-
GCA_001908855.1	Xanthomonas perforans	NZ_CP018475.1	IS1595	2935549	2936623	+
GCA_001908855.1	Xanthomonas perforans	NZ_CP018475.1	IS3	2961958	2962251	-
GCA_001908855.1	Xanthomonas perforans	NZ_CP018475.1	IS3	3015632	3016832	-
GCA_001908855.1	Xanthomonas perforans	NZ_CP018475.1	Tn3	3085718	3086815	+
GCA_001908855.1	Xanthomonas perforans	NZ_CP018475.1	IS5	3424584	3424618	+
GCA_001908855.1	Xanthomonas perforans	NZ_CP018475.1	IS3	3467588	3467887	+
GCA_001908855.1	Xanthomonas perforans	NZ_CP018475.1	IS3	3639176	3639824	+
GCA_001908855.1	Xanthomonas perforans	NZ_CP018475.1	IS5	3639857	3639997	+
GCA_001908855.1	Xanthomonas perforans	NZ_CP018475.1	IS5	3719991	3720120	+
GCA_001908855.1	Xanthomonas perforans	NZ_CP018475.1	IS3	4748516	4748634	+
GCA_001908855.1	Xanthomonas perforans	NZ_CP018475.1	IS3	4794700	4795677	-
GCA_001908855.1	Xanthomonas perforans	NZ_CP018473.1	IS6	14538	15613	+
GCA_001908855.1	Xanthomonas perforans	NZ_CP018473.1	IS1380	16016	16870	+
GCA_001908855.1	Xanthomonas perforans	NZ_CP018473.1	IS6	33912	34987	+
GCA_001908855.1	Xanthomonas perforans	NZ_CP018473.1	IS1380	35390	36243	+
GCA_001908855.1	Xanthomonas perforans	NZ_CP018476.1	Tn3	1	3108	-
GCA_001908855.1	Xanthomonas perforans	NZ_CP018476.1	Tn3	48460	59213	+
GCA_000344355.2	Pseudomonas syringae pv. actinidiae ICMP 18708	NZ_CP012179.1	IS66	33622	35662	-
GCA_000344355.2	Pseudomonas syringae pv. actinidiae ICMP 18708	NZ_CP012179.1	IS630	47123	47382	-
GCA_000344355.2	Pseudomonas syringae pv. actinidiae ICMP 18708	NZ_CP012179.1	IS3	48525	49817	+
GCA_000344355.2	Pseudomonas syringae pv. actinidiae ICMP 18708	NZ_CP012179.1	IS256	102216	103589	+
GCA_000344355.2	Pseudomonas syringae pv. actinidiae ICMP 18708	NZ_CP012179.1	IS3	120263	121931	-
GCA_000344355.2	Pseudomonas syringae pv. actinidiae ICMP 18708	NZ_CP012179.1	IS4	206644	208091	-
GCA_000344355.2	Pseudomonas syringae pv. actinidiae ICMP 18708	NZ_CP012179.1	IS256	246893	248436	+
GCA_000344355.2	Pseudomonas syringae pv. actinidiae ICMP 18708	NZ_CP012179.1	ISKra4	248736	249522	-
GCA_000344355.2	Pseudomonas syringae pv. actinidiae ICMP 18708	NZ_CP012179.1	IS3	271718	273008	+
GCA_000344355.2	Pseudomonas syringae pv. actinidiae ICMP 18708	NZ_CP012179.1	IS630	277680	278855	+
GCA_000344355.2	Pseudomonas syringae pv. actinidiae ICMP 18708	NZ_CP012179.1	IS4	283243	284763	+
GCA_000344355.2	Pseudomonas syringae pv. actinidiae ICMP 18708	NZ_CP012179.1	IS3	288676	290348	-
GCA_000344355.2	Pseudomonas syringae pv. actinidiae ICMP 18708	NZ_CP012179.1	IS256	323491	324864	+
GCA_000344355.2	Pseudomonas syringae pv. actinidiae ICMP 18708	NZ_CP012179.1	IS256	347104	348477	-
GCA_000344355.2	Pseudomonas syringae pv. actinidiae ICMP 18708	NZ_CP012179.1	IS4	362526	363954	+
GCA_000344355.2	Pseudomonas syringae pv. actinidiae ICMP 18708	NZ_CP012179.1	IS3	466324	467990	+
GCA_000344355.2	Pseudomonas syringae pv. actinidiae ICMP 18708	NZ_CP012179.1	IS1182	467893	469176	-
GCA_000344355.2	Pseudomonas syringae pv. actinidiae ICMP 18708	NZ_CP012179.1	IS1182	516163	517823	-
GCA_000344355.2	Pseudomonas syringae pv. actinidiae ICMP 18708	NZ_CP012179.1	IS630	637469	638646	+
GCA_000344355.2	Pseudomonas syringae pv. actinidiae ICMP 18708	NZ_CP012179.1	Tn3	671512	671904	-
GCA_000344355.2	Pseudomonas syringae pv. actinidiae ICMP 18708	NZ_CP012179.1	IS4	694723	696152	+
GCA_000344355.2	Pseudomonas syringae pv. actinidiae ICMP 18708	NZ_CP012179.1	IS91	729137	729237	-
GCA_000344355.2	Pseudomonas syringae pv. actinidiae ICMP 18708	NZ_CP012179.1	IS91	744173	744236	+
GCA_000344355.2	Pseudomonas syringae pv. actinidiae ICMP 18708	NZ_CP012179.1	Tn3	745968	746313	+
GCA_000344355.2	Pseudomonas syringae pv. actinidiae ICMP 18708	NZ_CP012179.1	IS630	746496	747674	+
GCA_000344355.2	Pseudomonas syringae pv. actinidiae ICMP 18708	NZ_CP012179.1	IS630	748878	750152	+
GCA_000344355.2	Pseudomonas syringae pv. actinidiae ICMP 18708	NZ_CP012179.1	Tn3	750759	751481	+
GCA_000344355.2	Pseudomonas syringae pv. actinidiae ICMP 18708	NZ_CP012179.1	ISKra4	752107	752649	+
GCA_000344355.2	Pseudomonas syringae pv. actinidiae ICMP 18708	NZ_CP012179.1	IS481	752672	754291	+
GCA_000344355.2	Pseudomonas syringae pv. actinidiae ICMP 18708	NZ_CP012179.1	IS481	754299	755319	+
GCA_000344355.2	Pseudomonas syringae pv. actinidiae ICMP 18708	NZ_CP012179.1	IS630	755467	756641	+
GCA_000344355.2	Pseudomonas syringae pv. actinidiae ICMP 18708	NZ_CP012179.1	IS91	757865	758303	-
GCA_000344355.2	Pseudomonas syringae pv. actinidiae ICMP 18708	NZ_CP012179.1	IS5	759562	759722	+
GCA_000344355.2	Pseudomonas syringae pv. actinidiae ICMP 18708	NZ_CP012179.1	IS91	759731	759852	-
GCA_000344355.2	Pseudomonas syringae pv. actinidiae ICMP 18708	NZ_CP012179.1	Tn3	759853	762265	+
GCA_000344355.2	Pseudomonas syringae pv. actinidiae ICMP 18708	NZ_CP012179.1	Tn3	766785	766819	-
GCA_000344355.2	Pseudomonas syringae pv. actinidiae ICMP 18708	NZ_CP012179.1	IS91	766787	766848	+
GCA_000344355.2	Pseudomonas syringae pv. actinidiae ICMP 18708	NZ_CP012179.1	IS110	768101	768356	-
GCA_000344355.2	Pseudomonas syringae pv. actinidiae ICMP 18708	NZ_CP012179.1	IS21	770373	772952	-
GCA_000344355.2	Pseudomonas syringae pv. actinidiae ICMP 18708	NZ_CP012179.1	IS630	774820	775995	-
GCA_000344355.2	Pseudomonas syringae pv. actinidiae ICMP 18708	NZ_CP012179.1	IS5	803236	803376	-
GCA_000344355.2	Pseudomonas syringae pv. actinidiae ICMP 18708	NZ_CP012179.1	IS630	803343	804517	-
GCA_000344355.2	Pseudomonas syringae pv. actinidiae ICMP 18708	NZ_CP012179.1	IS630	804422	805781	+
GCA_000344355.2	Pseudomonas syringae pv. actinidiae ICMP 18708	NZ_CP012179.1	IS630	805664	806857	+
GCA_000344355.2	Pseudomonas syringae pv. actinidiae ICMP 18708	NZ_CP012179.1	IS5	806980	807562	-
GCA_000344355.2	Pseudomonas syringae pv. actinidiae ICMP 18708	NZ_CP012179.1	IS630	921232	922409	-
GCA_000344355.2	Pseudomonas syringae pv. actinidiae ICMP 18708	NZ_CP012179.1	IS3	923143	924433	-
GCA_000344355.2	Pseudomonas syringae pv. actinidiae ICMP 18708	NZ_CP012179.1	IS66	946346	946705	+
GCA_000344355.2	Pseudomonas syringae pv. actinidiae ICMP 18708	NZ_CP012179.1	IS5	946510	948094	+
GCA_000344355.2	Pseudomonas syringae pv. actinidiae ICMP 18708	NZ_CP012179.1	IS66	948375	950246	+
GCA_000344355.2	Pseudomonas syringae pv. actinidiae ICMP 18708	NZ_CP012179.1	IS4	972340	972627	-
GCA_000344355.2	Pseudomonas syringae pv. actinidiae ICMP 18708	NZ_CP012179.1	IS3	972447	974283	-
GCA_000344355.2	Pseudomonas syringae pv. actinidiae ICMP 18708	NZ_CP012179.1	IS4	974114	975196	-
GCA_000344355.2	Pseudomonas syringae pv. actinidiae ICMP 18708	NZ_CP012179.1	IS3	975018	976854	+
GCA_000344355.2	Pseudomonas syringae pv. actinidiae ICMP 18708	NZ_CP012179.1	IS4	976685	977115	-
GCA_000344355.2	Pseudomonas syringae pv. actinidiae ICMP 18708	NZ_CP012179.1	IS5	993044	994530	+
GCA_000344355.2	Pseudomonas syringae pv. actinidiae ICMP 18708	NZ_CP012179.1	IS3	1025948	1027614	-
GCA_000344355.2	Pseudomonas syringae pv. actinidiae ICMP 18708	NZ_CP012179.1	Tn3	1055222	1056118	+
GCA_000344355.2	Pseudomonas syringae pv. actinidiae ICMP 18708	NZ_CP012179.1	Tn3	1060848	1061978	-
GCA_000344355.2	Pseudomonas syringae pv. actinidiae ICMP 18708	NZ_CP012179.1	ISKra4	1063212	1063998	+
GCA_000344355.2	Pseudomonas syringae pv. actinidiae ICMP 18708	NZ_CP012179.1	IS256	1064578	1065951	+
GCA_000344355.2	Pseudomonas syringae pv. actinidiae ICMP 18708	NZ_CP012179.1	IS3	1095049	1096715	-
GCA_000344355.2	Pseudomonas syringae pv. actinidiae ICMP 18708	NZ_CP012179.1	IS21	1098934	1101513	-
GCA_000344355.2	Pseudomonas syringae pv. actinidiae ICMP 18708	NZ_CP012179.1	IS3	1103760	1105050	-
GCA_000344355.2	Pseudomonas syringae pv. actinidiae ICMP 18708	NZ_CP012179.1	IS630	1109638	1110813	-
GCA_000344355.2	Pseudomonas syringae pv. actinidiae ICMP 18708	NZ_CP012179.1	IS66	1112170	1113651	-
GCA_000344355.2	Pseudomonas syringae pv. actinidiae ICMP 18708	NZ_CP012179.1	IS5	1113456	1115040	+
GCA_000344355.2	Pseudomonas syringae pv. actinidiae ICMP 18708	NZ_CP012179.1	IS66	1115312	1117183	+
GCA_000344355.2	Pseudomonas syringae pv. actinidiae ICMP 18708	NZ_CP012179.1	IS630	1119092	1120359	-
GCA_000344355.2	Pseudomonas syringae pv. actinidiae ICMP 18708	NZ_CP012179.1	IS630	1132479	1133655	+
GCA_000344355.2	Pseudomonas syringae pv. actinidiae ICMP 18708	NZ_CP012179.1	IS1182	1156338	1158191	+
GCA_000344355.2	Pseudomonas syringae pv. actinidiae ICMP 18708	NZ_CP012179.1	IS3	1186261	1187928	+
GCA_000344355.2	Pseudomonas syringae pv. actinidiae ICMP 18708	NZ_CP012179.1	IS4	1202312	1203754	-
GCA_000344355.2	Pseudomonas syringae pv. actinidiae ICMP 18708	NZ_CP012179.1	IS3	1226994	1228284	-
GCA_000344355.2	Pseudomonas syringae pv. actinidiae ICMP 18708	NZ_CP012179.1	IS630	1265595	1266770	-
GCA_000344355.2	Pseudomonas syringae pv. actinidiae ICMP 18708	NZ_CP012179.1	IS4	1276178	1277606	+
GCA_000344355.2	Pseudomonas syringae pv. actinidiae ICMP 18708	NZ_CP012179.1	IS1182	1278725	1280578	+
GCA_000344355.2	Pseudomonas syringae pv. actinidiae ICMP 18708	NZ_CP012179.1	IS3	1364049	1365787	+
GCA_000344355.2	Pseudomonas syringae pv. actinidiae ICMP 18708	NZ_CP012179.1	IS4	1410068	1411510	+
GCA_000344355.2	Pseudomonas syringae pv. actinidiae ICMP 18708	NZ_CP012179.1	Tn3	1452608	1453063	+
GCA_000344355.2	Pseudomonas syringae pv. actinidiae ICMP 18708	NZ_CP012179.1	IS3	1496527	1498193	+
GCA_000344355.2	Pseudomonas syringae pv. actinidiae ICMP 18708	NZ_CP012179.1	ISKra4	1563760	1564546	+
GCA_000344355.2	Pseudomonas syringae pv. actinidiae ICMP 18708	NZ_CP012179.1	IS3	1701918	1703208	+
GCA_000344355.2	Pseudomonas syringae pv. actinidiae ICMP 18708	NZ_CP012179.1	IS3	1737676	1739344	-
GCA_000344355.2	Pseudomonas syringae pv. actinidiae ICMP 18708	NZ_CP012179.1	IS630	1750423	1751602	+
GCA_000344355.2	Pseudomonas syringae pv. actinidiae ICMP 18708	NZ_CP012179.1	IS5	1762257	1762324	+
GCA_000344355.2	Pseudomonas syringae pv. actinidiae ICMP 18708	NZ_CP012179.1	IS630	1762430	1763605	+
GCA_000344355.2	Pseudomonas syringae pv. actinidiae ICMP 18708	NZ_CP012179.1	IS3	1763755	1765422	-
GCA_000344355.2	Pseudomonas syringae pv. actinidiae ICMP 18708	NZ_CP012179.1	IS5	1766958	1767434	+
GCA_000344355.2	Pseudomonas syringae pv. actinidiae ICMP 18708	NZ_CP012179.1	IS630	1778988	1780163	+
GCA_000344355.2	Pseudomonas syringae pv. actinidiae ICMP 18708	NZ_CP012179.1	IS3	1804656	1806044	-
GCA_000344355.2	Pseudomonas syringae pv. actinidiae ICMP 18708	NZ_CP012179.1	IS1182	1942000	1943660	+
GCA_000344355.2	Pseudomonas syringae pv. actinidiae ICMP 18708	NZ_CP012179.1	IS256	1949483	1950819	+
GCA_000344355.2	Pseudomonas syringae pv. actinidiae ICMP 18708	NZ_CP012179.1	IS4	1958991	1960420	-
GCA_000344355.2	Pseudomonas syringae pv. actinidiae ICMP 18708	NZ_CP012179.1	IS21	2035998	2038617	+
GCA_000344355.2	Pseudomonas syringae pv. actinidiae ICMP 18708	NZ_CP012179.1	IS630	2199218	2200389	+
GCA_000344355.2	Pseudomonas syringae pv. actinidiae ICMP 18708	NZ_CP012179.1	IS630	2293077	2294354	-
GCA_000344355.2	Pseudomonas syringae pv. actinidiae ICMP 18708	NZ_CP012179.1	IS3	2296306	2297596	+
GCA_000344355.2	Pseudomonas syringae pv. actinidiae ICMP 18708	NZ_CP012179.1	IS630	2298122	2299389	-
GCA_000344355.2	Pseudomonas syringae pv. actinidiae ICMP 18708	NZ_CP012179.1	ISKra4	2362459	2363245	+
GCA_000344355.2	Pseudomonas syringae pv. actinidiae ICMP 18708	NZ_CP012179.1	IS1182	2409726	2411493	+
GCA_000344355.2	Pseudomonas syringae pv. actinidiae ICMP 18708	NZ_CP012179.1	IS1182	2446308	2448135	-
GCA_000344355.2	Pseudomonas syringae pv. actinidiae ICMP 18708	NZ_CP012179.1	IS3	2606235	2608072	-
GCA_000344355.2	Pseudomonas syringae pv. actinidiae ICMP 18708	NZ_CP012179.1	IS66	2680975	2681337	+
GCA_000344355.2	Pseudomonas syringae pv. actinidiae ICMP 18708	NZ_CP012179.1	IS5	2681142	2682726	+
GCA_000344355.2	Pseudomonas syringae pv. actinidiae ICMP 18708	NZ_CP012179.1	IS3	2682949	2684283	+
GCA_000344355.2	Pseudomonas syringae pv. actinidiae ICMP 18708	NZ_CP012179.1	IS66	2688300	2688551	-
GCA_000344355.2	Pseudomonas syringae pv. actinidiae ICMP 18708	NZ_CP012179.1	IS3	2688366	2690202	-
GCA_000344355.2	Pseudomonas syringae pv. actinidiae ICMP 18708	NZ_CP012179.1	IS256	2690034	2691459	-
GCA_000344355.2	Pseudomonas syringae pv. actinidiae ICMP 18708	NZ_CP012179.1	ISKra4	2775884	2776670	+
GCA_000344355.2	Pseudomonas syringae pv. actinidiae ICMP 18708	NZ_CP012179.1	IS630	2823381	2824558	+
GCA_000344355.2	Pseudomonas syringae pv. actinidiae ICMP 18708	NZ_CP012179.1	IS630	2825175	2826351	+
GCA_000344355.2	Pseudomonas syringae pv. actinidiae ICMP 18708	NZ_CP012179.1	IS21	2826749	2827892	+
GCA_000344355.2	Pseudomonas syringae pv. actinidiae ICMP 18708	NZ_CP012179.1	IS66	2827893	2828003	+
GCA_000344355.2	Pseudomonas syringae pv. actinidiae ICMP 18708	NZ_CP012179.1	IS3	2829848	2830940	+
GCA_000344355.2	Pseudomonas syringae pv. actinidiae ICMP 18708	NZ_CP012179.1	IS630	2830769	2831377	+
GCA_000344355.2	Pseudomonas syringae pv. actinidiae ICMP 18708	NZ_CP012179.1	IS4	2859865	2861294	+
GCA_000344355.2	Pseudomonas syringae pv. actinidiae ICMP 18708	NZ_CP012179.1	IS3	2862008	2863676	+
GCA_000344355.2	Pseudomonas syringae pv. actinidiae ICMP 18708	NZ_CP012179.1	IS481	2893190	2894008	-
GCA_000344355.2	Pseudomonas syringae pv. actinidiae ICMP 18708	NZ_CP012179.1	IS3	2923244	2924542	-
GCA_000344355.2	Pseudomonas syringae pv. actinidiae ICMP 18708	NZ_CP012179.1	IS3	2925475	2927141	-
GCA_000344355.2	Pseudomonas syringae pv. actinidiae ICMP 18708	NZ_CP012179.1	IS630	2942264	2943447	-
GCA_000344355.2	Pseudomonas syringae pv. actinidiae ICMP 18708	NZ_CP012179.1	IS256	2973912	2975351	-
GCA_000344355.2	Pseudomonas syringae pv. actinidiae ICMP 18708	NZ_CP012179.1	IS3	2975302	2976970	-
GCA_000344355.2	Pseudomonas syringae pv. actinidiae ICMP 18708	NZ_CP012179.1	IS1182	3008518	3010370	-
GCA_000344355.2	Pseudomonas syringae pv. actinidiae ICMP 18708	NZ_CP012179.1	IS5	3020230	3021716	+
GCA_000344355.2	Pseudomonas syringae pv. actinidiae ICMP 18708	NZ_CP012179.1	IS1182	3021840	3022501	+
GCA_000344355.2	Pseudomonas syringae pv. actinidiae ICMP 18708	NZ_CP012179.1	ISKra4	3046223	3047009	-
GCA_000344355.2	Pseudomonas syringae pv. actinidiae ICMP 18708	NZ_CP012179.1	ISKra4	3168629	3169415	-
GCA_000344355.2	Pseudomonas syringae pv. actinidiae ICMP 18708	NZ_CP012179.1	IS4	3189274	3190703	-
GCA_000344355.2	Pseudomonas syringae pv. actinidiae ICMP 18708	NZ_CP012179.1	IS630	3208905	3210080	-
GCA_000344355.2	Pseudomonas syringae pv. actinidiae ICMP 18708	NZ_CP012179.1	IS1182	3210987	3212840	-
GCA_000344355.2	Pseudomonas syringae pv. actinidiae ICMP 18708	NZ_CP012179.1	Tn3	3278750	3282504	-
GCA_000344355.2	Pseudomonas syringae pv. actinidiae ICMP 18708	NZ_CP012179.1	IS3	3283717	3284088	-
GCA_000344355.2	Pseudomonas syringae pv. actinidiae ICMP 18708	NZ_CP012179.1	IS630	3283979	3285322	+
GCA_000344355.2	Pseudomonas syringae pv. actinidiae ICMP 18708	NZ_CP012179.1	IS630	3287124	3288398	-
GCA_000344355.2	Pseudomonas syringae pv. actinidiae ICMP 18708	NZ_CP012179.1	IS630	3288205	3289472	-
GCA_000344355.2	Pseudomonas syringae pv. actinidiae ICMP 18708	NZ_CP012179.1	IS66	3290822	3292730	-
GCA_000344355.2	Pseudomonas syringae pv. actinidiae ICMP 18708	NZ_CP012179.1	IS5	3292899	3294558	-
GCA_000344355.2	Pseudomonas syringae pv. actinidiae ICMP 18708	NZ_CP012179.1	IS66	3294363	3294722	-
GCA_000344355.2	Pseudomonas syringae pv. actinidiae ICMP 18708	NZ_CP012179.1	IS3	3306646	3307490	-
GCA_000344355.2	Pseudomonas syringae pv. actinidiae ICMP 18708	NZ_CP012179.1	IS21	3307411	3310026	+
GCA_000344355.2	Pseudomonas syringae pv. actinidiae ICMP 18708	NZ_CP012179.1	IS3	3331178	3332844	-
GCA_000344355.2	Pseudomonas syringae pv. actinidiae ICMP 18708	NZ_CP012179.1	IS3	3335725	3337394	+
GCA_000344355.2	Pseudomonas syringae pv. actinidiae ICMP 18708	NZ_CP012179.1	IS3	3337995	3339666	+
GCA_000344355.2	Pseudomonas syringae pv. actinidiae ICMP 18708	NZ_CP012179.1	IS3	3344605	3345284	+
GCA_000344355.2	Pseudomonas syringae pv. actinidiae ICMP 18708	NZ_CP012179.1	IS21	3345213	3347791	-
GCA_000344355.2	Pseudomonas syringae pv. actinidiae ICMP 18708	NZ_CP012179.1	IS630	3348935	3350110	-
GCA_000344355.2	Pseudomonas syringae pv. actinidiae ICMP 18708	NZ_CP012179.1	IS630	3350617	3351793	-
GCA_000344355.2	Pseudomonas syringae pv. actinidiae ICMP 18708	NZ_CP012179.1	IS630	3355687	3356859	-
GCA_000344355.2	Pseudomonas syringae pv. actinidiae ICMP 18708	NZ_CP012179.1	IS630	3358737	3360011	+
GCA_000344355.2	Pseudomonas syringae pv. actinidiae ICMP 18708	NZ_CP012179.1	ISKra4	3411652	3412438	-
GCA_000344355.2	Pseudomonas syringae pv. actinidiae ICMP 18708	NZ_CP012179.1	IS4	3419802	3421231	+
GCA_000344355.2	Pseudomonas syringae pv. actinidiae ICMP 18708	NZ_CP012179.1	IS3	3532997	3534665	+
GCA_000344355.2	Pseudomonas syringae pv. actinidiae ICMP 18708	NZ_CP012179.1	IS5	3534705	3535097	+
GCA_000344355.2	Pseudomonas syringae pv. actinidiae ICMP 18708	NZ_CP012179.1	IS21	3537205	3539821	-
GCA_000344355.2	Pseudomonas syringae pv. actinidiae ICMP 18708	NZ_CP012179.1	IS3	3541681	3543349	-
GCA_000344355.2	Pseudomonas syringae pv. actinidiae ICMP 18708	NZ_CP012179.1	IS4	3562231	3563661	-
GCA_000344355.2	Pseudomonas syringae pv. actinidiae ICMP 18708	NZ_CP012179.1	IS3	3602781	3603368	+
GCA_000344355.2	Pseudomonas syringae pv. actinidiae ICMP 18708	NZ_CP012179.1	Tn3	3604581	3608362	+
GCA_000344355.2	Pseudomonas syringae pv. actinidiae ICMP 18708	NZ_CP012179.1	IS4	3628112	3629540	-
GCA_000344355.2	Pseudomonas syringae pv. actinidiae ICMP 18708	NZ_CP012179.1	IS630	3634678	3635852	-
GCA_000344355.2	Pseudomonas syringae pv. actinidiae ICMP 18708	NZ_CP012179.1	IS630	3674312	3675579	-
GCA_000344355.2	Pseudomonas syringae pv. actinidiae ICMP 18708	NZ_CP012179.1	IS630	3676946	3678218	-
GCA_000344355.2	Pseudomonas syringae pv. actinidiae ICMP 18708	NZ_CP012179.1	IS630	3678077	3679442	-
GCA_000344355.2	Pseudomonas syringae pv. actinidiae ICMP 18708	NZ_CP012179.1	IS3	3738963	3740631	-
GCA_000344355.2	Pseudomonas syringae pv. actinidiae ICMP 18708	NZ_CP012179.1	IS3	3763611	3764901	-
GCA_000344355.2	Pseudomonas syringae pv. actinidiae ICMP 18708	NZ_CP012179.1	IS5	3769137	3769389	+
GCA_000344355.2	Pseudomonas syringae pv. actinidiae ICMP 18708	NZ_CP012179.1	IS630	3773252	3774223	-
GCA_000344355.2	Pseudomonas syringae pv. actinidiae ICMP 18708	NZ_CP012179.1	IS630	3774043	3775310	-
GCA_000344355.2	Pseudomonas syringae pv. actinidiae ICMP 18708	NZ_CP012179.1	IS3	3781623	3782380	+
GCA_000344355.2	Pseudomonas syringae pv. actinidiae ICMP 18708	NZ_CP012179.1	IS3	3782294	3783960	-
GCA_000344355.2	Pseudomonas syringae pv. actinidiae ICMP 18708	NZ_CP012179.1	Tn3	3799441	3801218	-
GCA_000344355.2	Pseudomonas syringae pv. actinidiae ICMP 18708	NZ_CP012179.1	IS5	3856017	3857586	-
GCA_000344355.2	Pseudomonas syringae pv. actinidiae ICMP 18708	NZ_CP012179.1	IS1182	3857391	3858824	-
GCA_000344355.2	Pseudomonas syringae pv. actinidiae ICMP 18708	NZ_CP012179.1	IS21	3876493	3879111	+
GCA_000344355.2	Pseudomonas syringae pv. actinidiae ICMP 18708	NZ_CP012179.1	IS3	3879381	3881048	-
GCA_000344355.2	Pseudomonas syringae pv. actinidiae ICMP 18708	NZ_CP012179.1	IS3	3881961	3883259	-
GCA_000344355.2	Pseudomonas syringae pv. actinidiae ICMP 18708	NZ_CP012179.1	IS4	3892298	3893758	+
GCA_000344355.2	Pseudomonas syringae pv. actinidiae ICMP 18708	NZ_CP012179.1	IS3	3893772	3895439	+
GCA_000344355.2	Pseudomonas syringae pv. actinidiae ICMP 18708	NZ_CP012179.1	IS630	3936486	3937659	+
GCA_000344355.2	Pseudomonas syringae pv. actinidiae ICMP 18708	NZ_CP012179.1	IS3	3942865	3944155	-
[truncated: 322,001+ more rows]
