# Supplementary material for: From a large-scale genomic analysis of insertion sequences to insights into their regulatory roles in prokaryotes
Source: BMC Genomics. 2022 Jun 20;23:451. doi: 10.1186/s12864-022-08678-3 (PMC9208149; doi:10.1186/s12864-022-08678-3)
Supplement: Supplementary file 10 — Additional file 10. [file 12864_2022_8678_MOESM10_ESM.xlsx]

## Sheet: Part B
Additional file 10: List of IS occurrences in analyzed genomes (Part B)
NCBI Organism ID	Organism Name	NCBI Sequence ID	IS Family	Start Position	End Postion	Orientation
GCA_002764115.1	Phyllobacterium sp. Tri-48	NZ_CP017940.1	IS30	1780379	1781528	-
GCA_002764115.1	Phyllobacterium sp. Tri-48	NZ_CP017940.1	IS110	1794755	1796212	-
GCA_002764115.1	Phyllobacterium sp. Tri-48	NZ_CP017940.1	IS1595	1860008	1860820	+
GCA_002764115.1	Phyllobacterium sp. Tri-48	NZ_CP017940.1	IS1595	1862723	1862911	+
GCA_002764115.1	Phyllobacterium sp. Tri-48	NZ_CP017940.1	IS481	2902401	2902949	+
GCA_002764115.1	Phyllobacterium sp. Tri-48	NZ_CP017940.1	IS5	3707362	3708080	+
GCA_002764115.1	Phyllobacterium sp. Tri-48	NZ_CP017940.1	IS481	3726292	3726834	+
GCA_002764115.1	Phyllobacterium sp. Tri-48	NZ_CP017942.1	IS3	29241	30390	-
GCA_002764115.1	Phyllobacterium sp. Tri-48	NZ_CP017942.1	IS5	48156	48948	+
GCA_002764115.1	Phyllobacterium sp. Tri-48	NZ_CP017942.1	IS30	158305	159044	-
GCA_002764115.1	Phyllobacterium sp. Tri-48	NZ_CP017942.1	ISNCY	159221	161494	+
GCA_002764115.1	Phyllobacterium sp. Tri-48	NZ_CP017942.1	IS3	184429	185527	-
GCA_002764115.1	Phyllobacterium sp. Tri-48	NZ_CP017942.1	IS110	185444	186626	+
GCA_002764115.1	Phyllobacterium sp. Tri-48	NZ_CP017942.1	IS3	186667	186887	-
GCA_002764115.1	Phyllobacterium sp. Tri-48	NZ_CP017942.1	IS5	467839	468621	-
GCA_002764115.1	Phyllobacterium sp. Tri-48	NZ_CP017942.1	IS5	502752	503715	-
GCA_002764115.1	Phyllobacterium sp. Tri-48	NZ_CP017944.1	IS30	22514	23591	+
GCA_001457635.1	Streptococcus pneumoniae	NZ_LN831051.1	IS1380	5259	7157	-
GCA_001457635.1	Streptococcus pneumoniae	NZ_LN831051.1	IS1380	12015	13913	+
GCA_001457635.1	Streptococcus pneumoniae	NZ_LN831051.1	IS110	54756	55733	+
GCA_001457635.1	Streptococcus pneumoniae	NZ_LN831051.1	ISL3	140592	142055	+
GCA_001457635.1	Streptococcus pneumoniae	NZ_LN831051.1	IS630	154533	155449	+
GCA_001457635.1	Streptococcus pneumoniae	NZ_LN831051.1	ISL3	155277	156913	+
GCA_001457635.1	Streptococcus pneumoniae	NZ_LN831051.1	IS630	156741	156986	+
GCA_001457635.1	Streptococcus pneumoniae	NZ_LN831051.1	IS200/IS605	181428	182246	-
GCA_001457635.1	Streptococcus pneumoniae	NZ_LN831051.1	IS630	196955	197111	-
GCA_001457635.1	Streptococcus pneumoniae	NZ_LN831051.1	IS630	329954	330645	+
GCA_001457635.1	Streptococcus pneumoniae	NZ_LN831051.1	ISL3	330859	332285	+
GCA_001457635.1	Streptococcus pneumoniae	NZ_LN831051.1	ISL3	351302	351339	+
GCA_001457635.1	Streptococcus pneumoniae	NZ_LN831051.1	IS630	375894	376374	+
GCA_001457635.1	Streptococcus pneumoniae	NZ_LN831051.1	IS3	388438	388483	+
GCA_001457635.1	Streptococcus pneumoniae	NZ_LN831051.1	IS5	422172	422492	-
GCA_001457635.1	Streptococcus pneumoniae	NZ_LN831051.1	ISL3	431537	431941	+
GCA_001457635.1	Streptococcus pneumoniae	NZ_LN831051.1	ISL3	462146	462600	-
GCA_001457635.1	Streptococcus pneumoniae	NZ_LN831051.1	ISL3	475270	476057	+
GCA_001457635.1	Streptococcus pneumoniae	NZ_LN831051.1	IS630	476098	477007	-
GCA_001457635.1	Streptococcus pneumoniae	NZ_LN831051.1	IS66	525226	525729	+
GCA_001457635.1	Streptococcus pneumoniae	NZ_LN831051.1	IS630	525739	526206	-
GCA_001457635.1	Streptococcus pneumoniae	NZ_LN831051.1	IS3	590470	590608	-
GCA_001457635.1	Streptococcus pneumoniae	NZ_LN831051.1	IS1380	657817	658260	-
GCA_001457635.1	Streptococcus pneumoniae	NZ_LN831051.1	IS5	665118	665697	+
GCA_001457635.1	Streptococcus pneumoniae	NZ_LN831051.1	IS110	672746	673152	-
GCA_001457635.1	Streptococcus pneumoniae	NZ_LN831051.1	IS3	730832	731170	-
GCA_001457635.1	Streptococcus pneumoniae	NZ_LN831051.1	IS630	733692	734591	+
GCA_001457635.1	Streptococcus pneumoniae	NZ_LN831051.1	IS30	785550	785646	-
GCA_001457635.1	Streptococcus pneumoniae	NZ_LN831051.1	IS200/IS605	795729	795891	+
GCA_001457635.1	Streptococcus pneumoniae	NZ_LN831051.1	IS5	814415	814866	-
GCA_001457635.1	Streptococcus pneumoniae	NZ_LN831051.1	IS256	830548	830727	-
GCA_001457635.1	Streptococcus pneumoniae	NZ_LN831051.1	ISL3	840344	841109	-
GCA_001457635.1	Streptococcus pneumoniae	NZ_LN831051.1	IS1	894053	894310	+
GCA_001457635.1	Streptococcus pneumoniae	NZ_LN831051.1	IS30	939512	939604	-
GCA_001457635.1	Streptococcus pneumoniae	NZ_LN831051.1	IS630	939706	939799	-
GCA_001457635.1	Streptococcus pneumoniae	NZ_LN831051.1	IS630	970768	971321	+
GCA_001457635.1	Streptococcus pneumoniae	NZ_LN831051.1	IS5	1024648	1025295	+
GCA_001457635.1	Streptococcus pneumoniae	NZ_LN831051.1	IS30	1035263	1035493	-
GCA_001457635.1	Streptococcus pneumoniae	NZ_LN831051.1	IS3	1142906	1143813	+
GCA_001457635.1	Streptococcus pneumoniae	NZ_LN831051.1	IS30	1216862	1217873	+
GCA_001457635.1	Streptococcus pneumoniae	NZ_LN831051.1	IS630	1232886	1233731	+
GCA_001457635.1	Streptococcus pneumoniae	NZ_LN831051.1	IS630	1239625	1240810	+
GCA_001457635.1	Streptococcus pneumoniae	NZ_LN831051.1	IS66	1272847	1274309	+
GCA_001457635.1	Streptococcus pneumoniae	NZ_LN831051.1	IS1	1283476	1284411	-
GCA_001457635.1	Streptococcus pneumoniae	NZ_LN831051.1	IS630	1290209	1290261	+
GCA_001457635.1	Streptococcus pneumoniae	NZ_LN831051.1	IS630	1364570	1364956	-
GCA_001457635.1	Streptococcus pneumoniae	NZ_LN831051.1	IS5	1364861	1365198	+
GCA_001457635.1	Streptococcus pneumoniae	NZ_LN831051.1	IS1380	1376745	1378542	+
GCA_001457635.1	Streptococcus pneumoniae	NZ_LN831051.1	IS630	1381916	1382604	+
GCA_001457635.1	Streptococcus pneumoniae	NZ_LN831051.1	IS5	1477977	1478839	+
GCA_001457635.1	Streptococcus pneumoniae	NZ_LN831051.1	ISL3	1490589	1491823	-
GCA_001457635.1	Streptococcus pneumoniae	NZ_LN831051.1	IS630	1519845	1520728	-
GCA_001457635.1	Streptococcus pneumoniae	NZ_LN831051.1	IS5	1587161	1588023	-
GCA_001457635.1	Streptococcus pneumoniae	NZ_LN831051.1	ISL3	1593519	1594906	+
GCA_001457635.1	Streptococcus pneumoniae	NZ_LN831051.1	IS5	1609875	1610220	-
GCA_001457635.1	Streptococcus pneumoniae	NZ_LN831051.1	IS3	1636379	1636552	-
GCA_001457635.1	Streptococcus pneumoniae	NZ_LN831051.1	IS30	1670841	1671065	+
GCA_001457635.1	Streptococcus pneumoniae	NZ_LN831051.1	IS630	1673427	1674110	-
GCA_001457635.1	Streptococcus pneumoniae	NZ_LN831051.1	IS630	1683304	1683582	-
GCA_001457635.1	Streptococcus pneumoniae	NZ_LN831051.1	IS3	1683768	1684366	+
GCA_001457635.1	Streptococcus pneumoniae	NZ_LN831051.1	IS5	1719360	1720224	+
GCA_001457635.1	Streptococcus pneumoniae	NZ_LN831051.1	ISL3	1720963	1721457	-
GCA_001457635.1	Streptococcus pneumoniae	NZ_LN831051.1	IS110	1739900	1740680	+
GCA_001457635.1	Streptococcus pneumoniae	NZ_LN831051.1	IS30	1742722	1743811	+
GCA_001457635.1	Streptococcus pneumoniae	NZ_LN831051.1	IS5	1754671	1755053	+
GCA_001457635.1	Streptococcus pneumoniae	NZ_LN831051.1	IS30	1786890	1786984	+
GCA_001457635.1	Streptococcus pneumoniae	NZ_LN831051.1	IS3	1809357	1810781	-
GCA_001457635.1	Streptococcus pneumoniae	NZ_LN831051.1	IS630	1834360	1835356	-
GCA_001457635.1	Streptococcus pneumoniae	NZ_LN831051.1	IS3	1836388	1837735	-
GCA_001457635.1	Streptococcus pneumoniae	NZ_LN831051.1	IS66	1837833	1838366	+
GCA_001457635.1	Streptococcus pneumoniae	NZ_LN831051.1	IS630	1838241	1839577	-
GCA_001457635.1	Streptococcus pneumoniae	NZ_LN831051.1	ISL3	1839623	1841184	+
GCA_001457635.1	Streptococcus pneumoniae	NZ_LN831051.1	IS630	1907425	1908523	+
GCA_001457635.1	Streptococcus pneumoniae	NZ_LN831051.1	IS630	1985546	1985803	+
GCA_001457635.1	Streptococcus pneumoniae	NZ_LN831051.1	ISL3	1985729	1986205	+
GCA_001457635.1	Streptococcus pneumoniae	NZ_LN831051.1	IS5	2001353	2002211	-
GCA_001457635.1	Streptococcus pneumoniae	NZ_LN831051.1	IS30	2044258	2044762	-
GCA_001457635.1	Streptococcus pneumoniae	NZ_LN831051.1	IS3	2057857	2059253	+
GCA_001457635.1	Streptococcus pneumoniae	NZ_LN831051.1	IS1380	2108091	2109991	+
GCA_001286525.1	Bacteroides fragilis	NZ_LN877293.1	ISAzo13	257152	257729	+
GCA_001286525.1	Bacteroides fragilis	NZ_LN877293.1	IS1182	719790	720728	+
GCA_001286525.1	Bacteroides fragilis	NZ_LN877293.1	ISAs1	777280	777418	+
GCA_001286525.1	Bacteroides fragilis	NZ_LN877293.1	IS1595	1622407	1623309	-
GCA_001286525.1	Bacteroides fragilis	NZ_LN877293.1	IS91	2347244	2348051	+
GCA_001286525.1	Bacteroides fragilis	NZ_LN877293.1	IS1182	2353368	2354724	-
GCA_001286525.1	Bacteroides fragilis	NZ_LN877293.1	IS3	3238156	3239401	-
GCA_001286525.1	Bacteroides fragilis	NZ_LN877293.1	IS66	4305191	4305387	-
GCA_001286525.1	Bacteroides fragilis	NZ_LN877293.1	IS5	4323651	4324821	-
GCA_001286525.1	Bacteroides fragilis	NZ_LN877293.1	IS91	4708487	4709302	-
GCA_001286525.1	Bacteroides fragilis	NZ_LN877293.1	IS110	4730658	4731623	-
GCA_001286525.1	Bacteroides fragilis	NZ_LN877293.1	IS21	4740342	4742883	-
GCA_001286525.1	Bacteroides fragilis	NZ_LN877293.1	IS1182	4744685	4746514	+
GCA_001286525.1	Bacteroides fragilis	NZ_LN877293.1	IS21	4771532	4774630	+
GCA_001286525.1	Bacteroides fragilis	NZ_LN877293.1	IS91	5056104	5056892	+
GCA_000018705.1	Salmonella enterica subsp. enterica serovar Paratyphi B str. SPB7	NC_010102.1	IS3	420380	420700	+
GCA_000018705.1	Salmonella enterica subsp. enterica serovar Paratyphi B str. SPB7	NC_010102.1	IS630	1001569	1001861	-
GCA_000018705.1	Salmonella enterica subsp. enterica serovar Paratyphi B str. SPB7	NC_010102.1	IS3	1062096	1063407	+
GCA_000018705.1	Salmonella enterica subsp. enterica serovar Paratyphi B str. SPB7	NC_010102.1	IS3	1156843	1156921	-
GCA_000018705.1	Salmonella enterica subsp. enterica serovar Paratyphi B str. SPB7	NC_010102.1	IS256	1161913	1163213	+
GCA_000018705.1	Salmonella enterica subsp. enterica serovar Paratyphi B str. SPB7	NC_010102.1	IS3	1376580	1377891	+
GCA_000018705.1	Salmonella enterica subsp. enterica serovar Paratyphi B str. SPB7	NC_010102.1	IS200/IS605	1796540	1797252	-
GCA_000018705.1	Salmonella enterica subsp. enterica serovar Paratyphi B str. SPB7	NC_010102.1	IS200/IS605	1866031	1866059	-
GCA_000018705.1	Salmonella enterica subsp. enterica serovar Paratyphi B str. SPB7	NC_010102.1	IS200/IS605	1913631	1914344	-
GCA_000018705.1	Salmonella enterica subsp. enterica serovar Paratyphi B str. SPB7	NC_010102.1	IS1	2184168	2184371	-
GCA_000018705.1	Salmonella enterica subsp. enterica serovar Paratyphi B str. SPB7	NC_010102.1	IS4	2289921	2289953	+
GCA_000018705.1	Salmonella enterica subsp. enterica serovar Paratyphi B str. SPB7	NC_010102.1	IS200/IS605	2349316	2350029	-
GCA_000018705.1	Salmonella enterica subsp. enterica serovar Paratyphi B str. SPB7	NC_010102.1	IS200/IS605	2431769	2432482	-
GCA_000018705.1	Salmonella enterica subsp. enterica serovar Paratyphi B str. SPB7	NC_010102.1	ISNCY	2579556	2580473	+
GCA_000018705.1	Salmonella enterica subsp. enterica serovar Paratyphi B str. SPB7	NC_010102.1	IS3	2747259	2748066	+
GCA_000018705.1	Salmonella enterica subsp. enterica serovar Paratyphi B str. SPB7	NC_010102.1	IS3	3009800	3010057	+
GCA_000018705.1	Salmonella enterica subsp. enterica serovar Paratyphi B str. SPB7	NC_010102.1	IS5	3011419	3011492	-
GCA_000018705.1	Salmonella enterica subsp. enterica serovar Paratyphi B str. SPB7	NC_010102.1	IS256	3014271	3014438	-
GCA_000018705.1	Salmonella enterica subsp. enterica serovar Paratyphi B str. SPB7	NC_010102.1	IS200/IS605	3420673	3421383	-
GCA_000018705.1	Salmonella enterica subsp. enterica serovar Paratyphi B str. SPB7	NC_010102.1	ISNCY	3624906	3625817	+
GCA_000018705.1	Salmonella enterica subsp. enterica serovar Paratyphi B str. SPB7	NC_010102.1	ISNCY	3914745	3915671	-
GCA_000018705.1	Salmonella enterica subsp. enterica serovar Paratyphi B str. SPB7	NC_010102.1	IS200/IS605	3957505	3958218	-
GCA_000018705.1	Salmonella enterica subsp. enterica serovar Paratyphi B str. SPB7	NC_010102.1	IS3	4487816	4488793	+
GCA_000018705.1	Salmonella enterica subsp. enterica serovar Paratyphi B str. SPB7	NC_010102.1	IS256	4490156	4491306	-
GCA_000018705.1	Salmonella enterica subsp. enterica serovar Paratyphi B str. SPB7	NC_010102.1	ISL3	4549652	4549936	+
GCA_000018705.1	Salmonella enterica subsp. enterica serovar Paratyphi B str. SPB7	NC_010102.1	IS200/IS605	4571937	4572649	-
GCA_000018705.1	Salmonella enterica subsp. enterica serovar Paratyphi B str. SPB7	NC_010102.1	IS630	4748130	4748712	+
GCA_001986895.1	Bordetella pertussis	NZ_CP011712.1	IS481	27288	28330	-
GCA_001986895.1	Bordetella pertussis	NZ_CP011712.1	IS481	34529	36620	+
GCA_001986895.1	Bordetella pertussis	NZ_CP011712.1	IS481	44616	45658	+
GCA_001986895.1	Bordetella pertussis	NZ_CP011712.1	IS481	51094	52136	+
GCA_001986895.1	Bordetella pertussis	NZ_CP011712.1	IS481	58552	59594	-
GCA_001986895.1	Bordetella pertussis	NZ_CP011712.1	IS481	70038	71080	+
GCA_001986895.1	Bordetella pertussis	NZ_CP011712.1	IS3	71520	72296	+
GCA_001986895.1	Bordetella pertussis	NZ_CP011712.1	IS481	78689	80650	-
GCA_001986895.1	Bordetella pertussis	NZ_CP011712.1	IS481	108482	109524	-
GCA_001986895.1	Bordetella pertussis	NZ_CP011712.1	IS110	115809	117033	+
GCA_001986895.1	Bordetella pertussis	NZ_CP011712.1	IS481	122177	123219	-
GCA_001986895.1	Bordetella pertussis	NZ_CP011712.1	IS481	136212	137254	-
GCA_001986895.1	Bordetella pertussis	NZ_CP011712.1	IS481	165948	166990	-
GCA_001986895.1	Bordetella pertussis	NZ_CP011712.1	IS481	175254	176296	+
GCA_001986895.1	Bordetella pertussis	NZ_CP011712.1	IS481	195358	196400	+
GCA_001986895.1	Bordetella pertussis	NZ_CP011712.1	IS481	206588	207630	+
GCA_001986895.1	Bordetella pertussis	NZ_CP011712.1	IS481	225508	226550	-
GCA_001986895.1	Bordetella pertussis	NZ_CP011712.1	IS481	234289	236370	+
GCA_001986895.1	Bordetella pertussis	NZ_CP011712.1	IS481	236375	237417	-
GCA_001986895.1	Bordetella pertussis	NZ_CP011712.1	IS481	266526	267568	+
GCA_001986895.1	Bordetella pertussis	NZ_CP011712.1	IS481	278195	279237	-
GCA_001986895.1	Bordetella pertussis	NZ_CP011712.1	IS481	287028	288070	-
GCA_001986895.1	Bordetella pertussis	NZ_CP011712.1	IS481	297504	298484	-
GCA_001986895.1	Bordetella pertussis	NZ_CP011712.1	IS481	301607	302649	-
GCA_001986895.1	Bordetella pertussis	NZ_CP011712.1	IS481	303023	304056	+
GCA_001986895.1	Bordetella pertussis	NZ_CP011712.1	IS481	331337	332379	+
GCA_001986895.1	Bordetella pertussis	NZ_CP011712.1	IS481	355973	357015	-
GCA_001986895.1	Bordetella pertussis	NZ_CP011712.1	IS481	366359	367401	-
GCA_001986895.1	Bordetella pertussis	NZ_CP011712.1	IS481	391912	392954	-
GCA_001986895.1	Bordetella pertussis	NZ_CP011712.1	IS481	402110	403143	+
GCA_001986895.1	Bordetella pertussis	NZ_CP011712.1	IS481	413441	414483	-
GCA_001986895.1	Bordetella pertussis	NZ_CP011712.1	IS481	422101	423134	+
GCA_001986895.1	Bordetella pertussis	NZ_CP011712.1	IS481	431275	432308	+
GCA_001986895.1	Bordetella pertussis	NZ_CP011712.1	IS481	448470	450561	-
GCA_001986895.1	Bordetella pertussis	NZ_CP011712.1	IS481	466856	467889	+
GCA_001986895.1	Bordetella pertussis	NZ_CP011712.1	IS481	476226	477268	-
GCA_001986895.1	Bordetella pertussis	NZ_CP011712.1	IS481	523460	524502	-
GCA_001986895.1	Bordetella pertussis	NZ_CP011712.1	IS481	553515	554557	+
GCA_001986895.1	Bordetella pertussis	NZ_CP011712.1	IS481	563943	566034	-
GCA_001986895.1	Bordetella pertussis	NZ_CP011712.1	IS481	591373	592406	+
GCA_001986895.1	Bordetella pertussis	NZ_CP011712.1	IS481	621755	622788	+
GCA_001986895.1	Bordetella pertussis	NZ_CP011712.1	IS481	637846	638888	-
GCA_001986895.1	Bordetella pertussis	NZ_CP011712.1	IS481	650576	652657	+
GCA_001986895.1	Bordetella pertussis	NZ_CP011712.1	IS481	667225	668267	-
GCA_001986895.1	Bordetella pertussis	NZ_CP011712.1	IS481	679293	680326	+
GCA_001986895.1	Bordetella pertussis	NZ_CP011712.1	IS481	683129	684162	+
GCA_001986895.1	Bordetella pertussis	NZ_CP011712.1	IS481	690477	691519	-
GCA_001986895.1	Bordetella pertussis	NZ_CP011712.1	IS481	721268	722301	+
GCA_001986895.1	Bordetella pertussis	NZ_CP011712.1	IS481	737008	738050	-
GCA_001986895.1	Bordetella pertussis	NZ_CP011712.1	IS481	749246	750288	-
GCA_001986895.1	Bordetella pertussis	NZ_CP011712.1	IS481	753303	754345	+
GCA_001986895.1	Bordetella pertussis	NZ_CP011712.1	IS481	759356	760521	-
GCA_001986895.1	Bordetella pertussis	NZ_CP011712.1	IS481	763224	764257	+
GCA_001986895.1	Bordetella pertussis	NZ_CP011712.1	IS481	778468	779510	+
GCA_001986895.1	Bordetella pertussis	NZ_CP011712.1	IS481	815870	817961	-
GCA_001986895.1	Bordetella pertussis	NZ_CP011712.1	IS481	822506	823548	-
GCA_001986895.1	Bordetella pertussis	NZ_CP011712.1	IS481	856102	857144	+
GCA_001986895.1	Bordetella pertussis	NZ_CP011712.1	IS481	863941	864983	-
GCA_001986895.1	Bordetella pertussis	NZ_CP011712.1	IS110	887887	889111	-
GCA_001986895.1	Bordetella pertussis	NZ_CP011712.1	IS481	904415	905448	+
GCA_001986895.1	Bordetella pertussis	NZ_CP011712.1	IS481	914978	916011	+
GCA_001986895.1	Bordetella pertussis	NZ_CP011712.1	IS481	936676	937718	+
GCA_001986895.1	Bordetella pertussis	NZ_CP011712.1	IS481	940379	941413	+
GCA_001986895.1	Bordetella pertussis	NZ_CP011712.1	IS481	954838	955871	+
GCA_001986895.1	Bordetella pertussis	NZ_CP011712.1	IS481	958594	959627	+
GCA_001986895.1	Bordetella pertussis	NZ_CP011712.1	IS481	961025	961789	-
GCA_001986895.1	Bordetella pertussis	NZ_CP011712.1	IS481	978967	980000	+
GCA_001986895.1	Bordetella pertussis	NZ_CP011712.1	IS481	999420	1000462	-
GCA_001986895.1	Bordetella pertussis	NZ_CP011712.1	IS110	1001634	1002858	-
GCA_001986895.1	Bordetella pertussis	NZ_CP011712.1	IS481	1026483	1027525	-
GCA_001986895.1	Bordetella pertussis	NZ_CP011712.1	IS481	1039224	1040266	-
GCA_001986895.1	Bordetella pertussis	NZ_CP011712.1	IS481	1048283	1049316	+
GCA_001986895.1	Bordetella pertussis	NZ_CP011712.1	IS110	1061526	1062750	-
GCA_001986895.1	Bordetella pertussis	NZ_CP011712.1	IS110	1070892	1072113	-
GCA_001986895.1	Bordetella pertussis	NZ_CP011712.1	IS110	1080368	1081592	+
GCA_001986895.1	Bordetella pertussis	NZ_CP011712.1	IS481	1097048	1098090	-
GCA_001986895.1	Bordetella pertussis	NZ_CP011712.1	IS481	1113151	1114193	+
GCA_001986895.1	Bordetella pertussis	NZ_CP011712.1	IS481	1117879	1119028	-
GCA_001986895.1	Bordetella pertussis	NZ_CP011712.1	IS481	1126517	1127559	+
GCA_001986895.1	Bordetella pertussis	NZ_CP011712.1	IS481	1154186	1155228	+
GCA_001986895.1	Bordetella pertussis	NZ_CP011712.1	IS481	1158634	1159678	-
GCA_001986895.1	Bordetella pertussis	NZ_CP011712.1	IS481	1177374	1178416	-
GCA_001986895.1	Bordetella pertussis	NZ_CP011712.1	IS481	1180580	1181673	+
GCA_001986895.1	Bordetella pertussis	NZ_CP011712.1	IS481	1197932	1198965	+
GCA_001986895.1	Bordetella pertussis	NZ_CP011712.1	IS481	1217770	1219861	+
GCA_001986895.1	Bordetella pertussis	NZ_CP011712.1	IS481	1238165	1239198	+
GCA_001986895.1	Bordetella pertussis	NZ_CP011712.1	IS481	1263287	1264329	+
GCA_001986895.1	Bordetella pertussis	NZ_CP011712.1	IS481	1319008	1320050	-
GCA_001986895.1	Bordetella pertussis	NZ_CP011712.1	IS481	1327647	1328689	-
GCA_001986895.1	Bordetella pertussis	NZ_CP011712.1	IS481	1337037	1338079	+
GCA_001986895.1	Bordetella pertussis	NZ_CP011712.1	IS481	1353371	1355462	-
GCA_001986895.1	Bordetella pertussis	NZ_CP011712.1	IS481	1383384	1384417	+
GCA_001986895.1	Bordetella pertussis	NZ_CP011712.1	IS481	1387491	1388533	+
GCA_001986895.1	Bordetella pertussis	NZ_CP011712.1	IS481	1414547	1415589	-
GCA_001986895.1	Bordetella pertussis	NZ_CP011712.1	IS110	1418117	1419299	-
GCA_001986895.1	Bordetella pertussis	NZ_CP011712.1	IS110	1443082	1444306	+
GCA_001986895.1	Bordetella pertussis	NZ_CP011712.1	IS481	1449035	1450077	-
GCA_001986895.1	Bordetella pertussis	NZ_CP011712.1	IS481	1492264	1493308	-
GCA_001986895.1	Bordetella pertussis	NZ_CP011712.1	IS481	1495977	1497019	+
GCA_001986895.1	Bordetella pertussis	NZ_CP011712.1	IS481	1502523	1504614	-
GCA_001986895.1	Bordetella pertussis	NZ_CP011712.1	IS481	1515694	1516736	+
GCA_001986895.1	Bordetella pertussis	NZ_CP011712.1	IS481	1549457	1550490	+
GCA_001986895.1	Bordetella pertussis	NZ_CP011712.1	IS481	1554242	1555275	+
GCA_001986895.1	Bordetella pertussis	NZ_CP011712.1	IS481	1556420	1557462	-
GCA_001986895.1	Bordetella pertussis	NZ_CP011712.1	IS481	1571879	1572912	+
GCA_001986895.1	Bordetella pertussis	NZ_CP011712.1	IS481	1600875	1601908	+
GCA_001986895.1	Bordetella pertussis	NZ_CP011712.1	IS481	1615138	1616171	+
GCA_001986895.1	Bordetella pertussis	NZ_CP011712.1	IS481	1619258	1620300	-
GCA_001986895.1	Bordetella pertussis	NZ_CP011712.1	IS481	1635726	1636759	+
GCA_001986895.1	Bordetella pertussis	NZ_CP011712.1	IS481	1657030	1658063	+
GCA_001986895.1	Bordetella pertussis	NZ_CP011712.1	IS481	1666355	1667397	-
GCA_001986895.1	Bordetella pertussis	NZ_CP011712.1	IS481	1673223	1673950	+
GCA_001986895.1	Bordetella pertussis	NZ_CP011712.1	IS481	1703153	1704195	+
GCA_001986895.1	Bordetella pertussis	NZ_CP011712.1	IS481	1706583	1707625	-
GCA_001986895.1	Bordetella pertussis	NZ_CP011712.1	IS481	1711364	1712406	-
GCA_001986895.1	Bordetella pertussis	NZ_CP011712.1	IS481	1727335	1728377	-
GCA_001986895.1	Bordetella pertussis	NZ_CP011712.1	IS481	1749077	1750119	-
GCA_001986895.1	Bordetella pertussis	NZ_CP011712.1	IS481	1757793	1758835	+
GCA_001986895.1	Bordetella pertussis	NZ_CP011712.1	IS481	1766040	1767073	+
GCA_001986895.1	Bordetella pertussis	NZ_CP011712.1	IS481	1780402	1781435	+
GCA_001986895.1	Bordetella pertussis	NZ_CP011712.1	IS481	1787927	1788969	-
GCA_001986895.1	Bordetella pertussis	NZ_CP011712.1	IS481	1809474	1811585	-
GCA_001986895.1	Bordetella pertussis	NZ_CP011712.1	IS481	1852441	1853473	+
GCA_001986895.1	Bordetella pertussis	NZ_CP011712.1	IS481	1866503	1867545	+
GCA_001986895.1	Bordetella pertussis	NZ_CP011712.1	IS110	1870381	1871605	-
GCA_001986895.1	Bordetella pertussis	NZ_CP011712.1	IS481	1902367	1903400	+
GCA_001986895.1	Bordetella pertussis	NZ_CP011712.1	IS481	1928243	1929285	+
GCA_001986895.1	Bordetella pertussis	NZ_CP011712.1	IS481	1962231	1963273	-
GCA_001986895.1	Bordetella pertussis	NZ_CP011712.1	IS481	1971727	1972769	-
GCA_001986895.1	Bordetella pertussis	NZ_CP011712.1	IS481	1996792	1998874	+
GCA_001986895.1	Bordetella pertussis	NZ_CP011712.1	IS481	2004515	2005548	+
GCA_001986895.1	Bordetella pertussis	NZ_CP011712.1	IS481	2040350	2041392	-
GCA_001986895.1	Bordetella pertussis	NZ_CP011712.1	IS481	2059038	2061243	+
GCA_001986895.1	Bordetella pertussis	NZ_CP011712.1	IS481	2072759	2074840	-
GCA_001986895.1	Bordetella pertussis	NZ_CP011712.1	IS110	2076785	2078009	-
GCA_001986895.1	Bordetella pertussis	NZ_CP011712.1	IS481	2091036	2092078	-
GCA_001986895.1	Bordetella pertussis	NZ_CP011712.1	IS481	2092537	2093570	+
GCA_001986895.1	Bordetella pertussis	NZ_CP011712.1	IS481	2113234	2115325	-
GCA_001986895.1	Bordetella pertussis	NZ_CP011712.1	IS481	2121204	2122246	-
GCA_001986895.1	Bordetella pertussis	NZ_CP011712.1	IS481	2133257	2135339	+
GCA_001986895.1	Bordetella pertussis	NZ_CP011712.1	IS481	2164531	2166613	+
GCA_001986895.1	Bordetella pertussis	NZ_CP011712.1	IS481	2201833	2202875	-
GCA_001986895.1	Bordetella pertussis	NZ_CP011712.1	IS481	2203816	2204849	+
GCA_001986895.1	Bordetella pertussis	NZ_CP011712.1	IS481	2218062	2219104	-
GCA_001986895.1	Bordetella pertussis	NZ_CP011712.1	IS481	2256118	2257160	-
GCA_001986895.1	Bordetella pertussis	NZ_CP011712.1	ISL3	2263107	2263538	+
GCA_001986895.1	Bordetella pertussis	NZ_CP011712.1	IS481	2266431	2267473	-
GCA_001986895.1	Bordetella pertussis	NZ_CP011712.1	IS481	2280883	2281925	-
GCA_001986895.1	Bordetella pertussis	NZ_CP011712.1	IS110	2297614	2298838	+
GCA_001986895.1	Bordetella pertussis	NZ_CP011712.1	IS481	2303771	2304813	-
GCA_001986895.1	Bordetella pertussis	NZ_CP011712.1	IS481	2312344	2314426	+
GCA_001986895.1	Bordetella pertussis	NZ_CP011712.1	IS481	2353457	2354499	+
GCA_001986895.1	Bordetella pertussis	NZ_CP011712.1	IS481	2360763	2361805	-
GCA_001986895.1	Bordetella pertussis	NZ_CP011712.1	IS481	2387628	2388670	-
GCA_001986895.1	Bordetella pertussis	NZ_CP011712.1	IS481	2415035	2416068	+
GCA_001986895.1	Bordetella pertussis	NZ_CP011712.1	IS481	2462106	2463148	+
GCA_001986895.1	Bordetella pertussis	NZ_CP011712.1	IS481	2495519	2496561	-
GCA_001986895.1	Bordetella pertussis	NZ_CP011712.1	IS481	2523666	2524699	+
GCA_001986895.1	Bordetella pertussis	NZ_CP011712.1	IS481	2536134	2537167	+
GCA_001986895.1	Bordetella pertussis	NZ_CP011712.1	IS481	2557184	2557286	-
GCA_001986895.1	Bordetella pertussis	NZ_CP011712.1	IS481	2561029	2562071	-
GCA_001986895.1	Bordetella pertussis	NZ_CP011712.1	IS481	2587677	2589759	+
GCA_001986895.1	Bordetella pertussis	NZ_CP011712.1	IS481	2601006	2602048	-
GCA_001986895.1	Bordetella pertussis	NZ_CP011712.1	IS481	2607344	2608386	+
GCA_001986895.1	Bordetella pertussis	NZ_CP011712.1	IS481	2642185	2643227	-
GCA_001986895.1	Bordetella pertussis	NZ_CP011712.1	IS481	2688073	2689115	-
GCA_001986895.1	Bordetella pertussis	NZ_CP011712.1	IS481	2697038	2698080	-
GCA_001986895.1	Bordetella pertussis	NZ_CP011712.1	IS481	2698629	2699671	-
GCA_001986895.1	Bordetella pertussis	NZ_CP011712.1	IS481	2701536	2702578	+
GCA_001986895.1	Bordetella pertussis	NZ_CP011712.1	IS481	2705969	2707011	-
GCA_001986895.1	Bordetella pertussis	NZ_CP011712.1	Tn3	2722827	2723465	-
GCA_001986895.1	Bordetella pertussis	NZ_CP011712.1	IS481	2727792	2728834	-
GCA_001986895.1	Bordetella pertussis	NZ_CP011712.1	IS481	2732854	2733896	-
GCA_001986895.1	Bordetella pertussis	NZ_CP011712.1	IS481	2754890	2755932	-
GCA_001986895.1	Bordetella pertussis	NZ_CP011712.1	IS481	2790214	2791247	+
GCA_001986895.1	Bordetella pertussis	NZ_CP011712.1	IS481	2806667	2808746	+
GCA_001986895.1	Bordetella pertussis	NZ_CP011712.1	IS481	2814039	2815081	-
GCA_001986895.1	Bordetella pertussis	NZ_CP011712.1	IS110	2823364	2823884	+
GCA_001986895.1	Bordetella pertussis	NZ_CP011712.1	IS481	2838915	2839957	-
GCA_001986895.1	Bordetella pertussis	NZ_CP011712.1	Tn3	2855299	2855811	+
GCA_001986895.1	Bordetella pertussis	NZ_CP011712.1	IS110	2856033	2857257	-
GCA_001986895.1	Bordetella pertussis	NZ_CP011712.1	IS481	2860119	2862210	+
GCA_001986895.1	Bordetella pertussis	NZ_CP011712.1	IS481	2870246	2872337	-
GCA_001986895.1	Bordetella pertussis	NZ_CP011712.1	IS481	2886722	2887764	-
GCA_001986895.1	Bordetella pertussis	NZ_CP011712.1	IS481	2912030	2913072	-
GCA_001986895.1	Bordetella pertussis	NZ_CP011712.1	IS481	2922525	2923558	+
GCA_001986895.1	Bordetella pertussis	NZ_CP011712.1	IS481	2927130	2928172	-
GCA_001986895.1	Bordetella pertussis	NZ_CP011712.1	IS481	2950373	2951415	-
GCA_001986895.1	Bordetella pertussis	NZ_CP011712.1	IS481	2958467	2959509	-
GCA_001986895.1	Bordetella pertussis	NZ_CP011712.1	IS481	2968075	2969108	+
GCA_001986895.1	Bordetella pertussis	NZ_CP011712.1	IS481	2970413	2971455	-
GCA_001986895.1	Bordetella pertussis	NZ_CP011712.1	IS481	2981037	2982070	+
GCA_001986895.1	Bordetella pertussis	NZ_CP011712.1	IS481	2988358	2989400	-
GCA_001986895.1	Bordetella pertussis	NZ_CP011712.1	IS481	2991489	2991788	+
GCA_001986895.1	Bordetella pertussis	NZ_CP011712.1	IS481	2993791	2994833	-
GCA_001986895.1	Bordetella pertussis	NZ_CP011712.1	IS481	2996603	2997636	+
GCA_001986895.1	Bordetella pertussis	NZ_CP011712.1	IS481	3001207	3002249	-
GCA_001986895.1	Bordetella pertussis	NZ_CP011712.1	IS481	3011747	3013838	-
GCA_001986895.1	Bordetella pertussis	NZ_CP011712.1	IS481	3027455	3028497	-
GCA_001986895.1	Bordetella pertussis	NZ_CP011712.1	IS481	3033741	3034774	+
GCA_001986895.1	Bordetella pertussis	NZ_CP011712.1	IS481	3051451	3052484	+
GCA_001986895.1	Bordetella pertussis	NZ_CP011712.1	IS481	3093816	3094858	-
GCA_001986895.1	Bordetella pertussis	NZ_CP011712.1	IS481	3125688	3126721	+
GCA_001986895.1	Bordetella pertussis	NZ_CP011712.1	IS481	3133969	3135011	+
GCA_001986895.1	Bordetella pertussis	NZ_CP011712.1	IS481	3153550	3154583	+
GCA_001986895.1	Bordetella pertussis	NZ_CP011712.1	IS481	3187523	3188556	+
GCA_001986895.1	Bordetella pertussis	NZ_CP011712.1	IS481	3236618	3237651	+
GCA_001986895.1	Bordetella pertussis	NZ_CP011712.1	IS481	3239017	3241108	+
GCA_001986895.1	Bordetella pertussis	NZ_CP011712.1	IS481	3246655	3248746	-
GCA_001986895.1	Bordetella pertussis	NZ_CP011712.1	IS481	3271554	3272596	+
GCA_001986895.1	Bordetella pertussis	NZ_CP011712.1	IS481	3284334	3285367	+
GCA_001986895.1	Bordetella pertussis	NZ_CP011712.1	IS481	3295314	3296356	-
GCA_001986895.1	Bordetella pertussis	NZ_CP011712.1	IS481	3303404	3304446	+
GCA_001986895.1	Bordetella pertussis	NZ_CP011712.1	IS481	3307844	3308886	-
GCA_001986895.1	Bordetella pertussis	NZ_CP011712.1	IS481	3316919	3317952	+
GCA_001986895.1	Bordetella pertussis	NZ_CP011712.1	IS481	3321348	3322390	-
GCA_001986895.1	Bordetella pertussis	NZ_CP011712.1	IS481	3384100	3385142	+
GCA_001986895.1	Bordetella pertussis	NZ_CP011712.1	IS481	3404064	3405106	-
GCA_001986895.1	Bordetella pertussis	NZ_CP011712.1	IS481	3419962	3421004	-
GCA_001986895.1	Bordetella pertussis	NZ_CP011712.1	IS481	3427896	3428929	+
GCA_001986895.1	Bordetella pertussis	NZ_CP011712.1	IS110	3433396	3434620	+
GCA_001986895.1	Bordetella pertussis	NZ_CP011712.1	IS481	3436992	3438034	-
GCA_001986895.1	Bordetella pertussis	NZ_CP011712.1	IS110	3448091	3449315	-
GCA_001986895.1	Bordetella pertussis	NZ_CP011712.1	IS110	3466690	3467914	+
GCA_001986895.1	Bordetella pertussis	NZ_CP011712.1	IS481	3480728	3481770	-
GCA_001986895.1	Bordetella pertussis	NZ_CP011712.1	IS481	3483333	3484366	+
GCA_001986895.1	Bordetella pertussis	NZ_CP011712.1	IS481	3495109	3496151	-
GCA_001986895.1	Bordetella pertussis	NZ_CP011712.1	IS481	3502447	3503489	-
GCA_001986895.1	Bordetella pertussis	NZ_CP011712.1	IS481	3518234	3519267	+
GCA_001986895.1	Bordetella pertussis	NZ_CP011712.1	IS481	3536303	3537336	+
GCA_001986895.1	Bordetella pertussis	NZ_CP011712.1	IS481	3537606	3539676	+
GCA_001986895.1	Bordetella pertussis	NZ_CP011712.1	IS481	3549358	3550400	+
GCA_001986895.1	Bordetella pertussis	NZ_CP011712.1	IS481	3561119	3562161	-
GCA_001986895.1	Bordetella pertussis	NZ_CP011712.1	IS481	3575356	3576389	+
GCA_001986895.1	Bordetella pertussis	NZ_CP011712.1	IS481	3588206	3590297	-
GCA_001986895.1	Bordetella pertussis	NZ_CP011712.1	IS481	3627434	3628476	-
GCA_001986895.1	Bordetella pertussis	NZ_CP011712.1	IS481	3663485	3664518	+
GCA_001986895.1	Bordetella pertussis	NZ_CP011712.1	IS481	3708430	3710513	+
GCA_001986895.1	Bordetella pertussis	NZ_CP011712.1	IS481	3722669	3723702	+
GCA_001986895.1	Bordetella pertussis	NZ_CP011712.1	IS481	3733105	3734147	-
GCA_001986895.1	Bordetella pertussis	NZ_CP011712.1	IS481	3736416	3737449	+
GCA_001986895.1	Bordetella pertussis	NZ_CP011712.1	IS481	3757536	3758578	+
GCA_001986895.1	Bordetella pertussis	NZ_CP011712.1	IS481	3759646	3760688	+
GCA_001986895.1	Bordetella pertussis	NZ_CP011712.1	IS481	3772467	3773500	+
GCA_001986895.1	Bordetella pertussis	NZ_CP011712.1	IS481	3789272	3790314	+
GCA_001986895.1	Bordetella pertussis	NZ_CP011712.1	IS481	3792410	3793452	-
GCA_001986895.1	Bordetella pertussis	NZ_CP011712.1	IS481	3828933	3829975	+
GCA_001986895.1	Bordetella pertussis	NZ_CP011712.1	IS110	3841301	3842525	+
GCA_001986895.1	Bordetella pertussis	NZ_CP011712.1	IS481	3845962	3847004	-
GCA_001986895.1	Bordetella pertussis	NZ_CP011712.1	IS481	3919957	3920999	-
GCA_001986895.1	Bordetella pertussis	NZ_CP011712.1	IS481	3928498	3929540	-
GCA_001986895.1	Bordetella pertussis	NZ_CP011712.1	IS481	3957404	3958437	+
GCA_001986895.1	Bordetella pertussis	NZ_CP011712.1	IS110	3965742	3965782	-
GCA_001986895.1	Bordetella pertussis	NZ_CP011712.1	IS481	4008831	4009096	+
GCA_001986895.1	Bordetella pertussis	NZ_CP011712.1	IS481	4031722	4032766	-
GCA_001986895.1	Bordetella pertussis	NZ_CP011712.1	IS481	4036102	4038172	+
GCA_001986895.1	Bordetella pertussis	NZ_CP011712.1	IS481	4038188	4039221	+
GCA_001986895.1	Bordetella pertussis	NZ_CP011712.1	IS481	4072480	4073522	+
GCA_001986895.1	Bordetella pertussis	NZ_CP011712.1	IS481	4084205	4085247	-
GCA_000493535.2	Salmonella enterica subsp. enterica serovar Typhimurium str. DT2	NC_022544.1	IS3	340729	341487	+
GCA_000493535.2	Salmonella enterica subsp. enterica serovar Typhimurium str. DT2	NC_022544.1	IS3	369078	370031	-
GCA_000493535.2	Salmonella enterica subsp. enterica serovar Typhimurium str. DT2	NC_022544.1	ISNCY	537917	538849	-
GCA_000493535.2	Salmonella enterica subsp. enterica serovar Typhimurium str. DT2	NC_022544.1	IS3	613760	614148	-
GCA_000493535.2	Salmonella enterica subsp. enterica serovar Typhimurium str. DT2	NC_022544.1	IS4	834079	834111	-
GCA_000493535.2	Salmonella enterica subsp. enterica serovar Typhimurium str. DT2	NC_022544.1	IS1	933777	933977	+
GCA_000493535.2	Salmonella enterica subsp. enterica serovar Typhimurium str. DT2	NC_022544.1	IS200/IS605	982125	982835	+
GCA_000493535.2	Salmonella enterica subsp. enterica serovar Typhimurium str. DT2	NC_022544.1	IS3	983187	984498	-
GCA_000493535.2	Salmonella enterica subsp. enterica serovar Typhimurium str. DT2	NC_022544.1	IS200/IS605	1070843	1070870	+
GCA_000493535.2	Salmonella enterica subsp. enterica serovar Typhimurium str. DT2	NC_022544.1	IS200/IS605	1271639	1272351	+
GCA_000493535.2	Salmonella enterica subsp. enterica serovar Typhimurium str. DT2	NC_022544.1	IS3	1286866	1286980	+
GCA_000493535.2	Salmonella enterica subsp. enterica serovar Typhimurium str. DT2	NC_022544.1	IS200/IS605	1864202	1864913	-
GCA_000493535.2	Salmonella enterica subsp. enterica serovar Typhimurium str. DT2	NC_022544.1	IS256	1906224	1907523	-
GCA_000493535.2	Salmonella enterica subsp. enterica serovar Typhimurium str. DT2	NC_022544.1	IS3	1912351	1912613	+
GCA_000493535.2	Salmonella enterica subsp. enterica serovar Typhimurium str. DT2	NC_022544.1	IS200/IS605	1995375	1996086	-
GCA_000493535.2	Salmonella enterica subsp. enterica serovar Typhimurium str. DT2	NC_022544.1	IS630	2075854	2076146	+
GCA_000493535.2	Salmonella enterica subsp. enterica serovar Typhimurium str. DT2	NC_022544.1	IS200/IS605	2363560	2364270	-
GCA_000493535.2	Salmonella enterica subsp. enterica serovar Typhimurium str. DT2	NC_022544.1	IS200/IS605	2569823	2570534	-
GCA_000493535.2	Salmonella enterica subsp. enterica serovar Typhimurium str. DT2	NC_022544.1	IS3	2612863	2613297	-
GCA_000493535.2	Salmonella enterica subsp. enterica serovar Typhimurium str. DT2	NC_022544.1	IS630	2722478	2722794	+
GCA_000493535.2	Salmonella enterica subsp. enterica serovar Typhimurium str. DT2	NC_022544.1	IS200/IS605	2738769	2740041	+
GCA_000493535.2	Salmonella enterica subsp. enterica serovar Typhimurium str. DT2	NC_022544.1	IS30	2839181	2839244	+
GCA_000493535.2	Salmonella enterica subsp. enterica serovar Typhimurium str. DT2	NC_022544.1	IS3	2865267	2866491	-
GCA_000493535.2	Salmonella enterica subsp. enterica serovar Typhimurium str. DT2	NC_022544.1	IS3	2869695	2870953	+
GCA_000493535.2	Salmonella enterica subsp. enterica serovar Typhimurium str. DT2	NC_022544.1	IS3	3005814	3006060	+
GCA_000493535.2	Salmonella enterica subsp. enterica serovar Typhimurium str. DT2	NC_022544.1	IS5	3007209	3007432	-
GCA_000493535.2	Salmonella enterica subsp. enterica serovar Typhimurium str. DT2	NC_022544.1	IS200/IS605	3422337	3423047	-
GCA_000493535.2	Salmonella enterica subsp. enterica serovar Typhimurium str. DT2	NC_022544.1	IS200/IS605	3593473	3594183	-
GCA_000493535.2	Salmonella enterica subsp. enterica serovar Typhimurium str. DT2	NC_022544.1	ISNCY	3625363	3626274	+
GCA_000493535.2	Salmonella enterica subsp. enterica serovar Typhimurium str. DT2	NC_022544.1	IS200/IS605	3729064	3729776	+
GCA_000493535.2	Salmonella enterica subsp. enterica serovar Typhimurium str. DT2	NC_022544.1	IS3	3798251	3798523	-
GCA_000493535.2	Salmonella enterica subsp. enterica serovar Typhimurium str. DT2	NC_022544.1	IS3	3917723	3917828	-
GCA_000493535.2	Salmonella enterica subsp. enterica serovar Typhimurium str. DT2	NC_022544.1	ISNCY	3925211	3926149	-
GCA_000493535.2	Salmonella enterica subsp. enterica serovar Typhimurium str. DT2	NC_022544.1	ISNCY	4731362	4731487	+
GCA_000493535.2	Salmonella enterica subsp. enterica serovar Typhimurium str. DT2	NZ_LN999012.1	IS200/IS605	25355	26207	-
GCA_000493535.2	Salmonella enterica subsp. enterica serovar Typhimurium str. DT2	NZ_LN999012.1	IS630	32821	34003	+
GCA_000493535.2	Salmonella enterica subsp. enterica serovar Typhimurium str. DT2	NZ_LN999012.1	IS481	34150	35115	-
GCA_000493535.2	Salmonella enterica subsp. enterica serovar Typhimurium str. DT2	NZ_LN999012.1	IS481	35123	36748	-
GCA_000493535.2	Salmonella enterica subsp. enterica serovar Typhimurium str. DT2	NZ_LN999012.1	ISNCY	42456	43394	-
GCA_002082825.1	Acinetobacter baumannii	NZ_CP020595.1	IS5	61459	62498	+
GCA_002082825.1	Acinetobacter baumannii	NZ_CP020595.1	IS5	140604	141642	-
GCA_002082825.1	Acinetobacter baumannii	NZ_CP020595.1	IS5	144582	145620	-
GCA_002082825.1	Acinetobacter baumannii	NZ_CP020595.1	IS4	207261	207713	+
GCA_002082825.1	Acinetobacter baumannii	NZ_CP020595.1	IS4	266163	267415	-
GCA_002082825.1	Acinetobacter baumannii	NZ_CP020595.1	IS4	270401	271678	-
GCA_002082825.1	Acinetobacter baumannii	NZ_CP020595.1	ISL3	322317	322754	-
GCA_002082825.1	Acinetobacter baumannii	NZ_CP020595.1	IS5	393140	394181	+
GCA_002082825.1	Acinetobacter baumannii	NZ_CP020595.1	IS256	394766	396083	+
GCA_002082825.1	Acinetobacter baumannii	NZ_CP020595.1	IS4	396839	398118	-
GCA_002082825.1	Acinetobacter baumannii	NZ_CP020595.1	IS4	400368	401645	+
GCA_002082825.1	Acinetobacter baumannii	NZ_CP020595.1	ISL3	536640	540012	+
GCA_002082825.1	Acinetobacter baumannii	NZ_CP020595.1	Tn3	546683	547060	+
GCA_002082825.1	Acinetobacter baumannii	NZ_CP020595.1	ISL3	548055	551426	+
GCA_002082825.1	Acinetobacter baumannii	NZ_CP020595.1	IS4	591987	592313	+
GCA_002082825.1	Acinetobacter baumannii	NZ_CP020595.1	IS4	882014	883193	+
GCA_002082825.1	Acinetobacter baumannii	NZ_CP020595.1	IS4	883858	885043	-
GCA_002082825.1	Acinetobacter baumannii	NZ_CP020595.1	ISL3	1019689	1020591	+
GCA_002082825.1	Acinetobacter baumannii	NZ_CP020595.1	IS4	1106661	1107840	-
GCA_002082825.1	Acinetobacter baumannii	NZ_CP020595.1	IS4	1345486	1346665	+
GCA_002082825.1	Acinetobacter baumannii	NZ_CP020595.1	ISL3	1404857	1405845	-
GCA_002082825.1	Acinetobacter baumannii	NZ_CP020595.1	ISL3	1580738	1581124	+
GCA_002082825.1	Acinetobacter baumannii	NZ_CP020595.1	IS5	1598376	1599415	-
GCA_002082825.1	Acinetobacter baumannii	NZ_CP020595.1	IS5	1644403	1645442	-
GCA_002082825.1	Acinetobacter baumannii	NZ_CP020595.1	IS5	1665015	1666053	+
GCA_002082825.1	Acinetobacter baumannii	NZ_CP020595.1	IS5	1723173	1724212	-
GCA_002082825.1	Acinetobacter baumannii	NZ_CP020595.1	IS5	1738163	1739207	+
GCA_002082825.1	Acinetobacter baumannii	NZ_CP020595.1	IS5	1843148	1844189	+
GCA_002082825.1	Acinetobacter baumannii	NZ_CP020595.1	IS5	1934186	1935224	+
GCA_002082825.1	Acinetobacter baumannii	NZ_CP020595.1	IS4	2013796	2014976	-
GCA_002082825.1	Acinetobacter baumannii	NZ_CP020595.1	Tn3	2176276	2177319	-
GCA_002082825.1	Acinetobacter baumannii	NZ_CP020595.1	IS5	2245440	2246559	+
GCA_002082825.1	Acinetobacter baumannii	NZ_CP020595.1	IS5	2329958	2331000	+
GCA_002082825.1	Acinetobacter baumannii	NZ_CP020595.1	IS5	2338796	2339835	-
GCA_002082825.1	Acinetobacter baumannii	NZ_CP020595.1	IS5	2348952	2349991	+
GCA_002082825.1	Acinetobacter baumannii	NZ_CP020595.1	ISL3	2355575	2355865	+
GCA_002082825.1	Acinetobacter baumannii	NZ_CP020595.1	IS5	2457138	2458176	-
GCA_002082825.1	Acinetobacter baumannii	NZ_CP020595.1	IS5	2484091	2485136	+
GCA_002082825.1	Acinetobacter baumannii	NZ_CP020595.1	IS5	2559088	2560126	-
GCA_002082825.1	Acinetobacter baumannii	NZ_CP020595.1	IS4	2560713	2561892	+
GCA_002082825.1	Acinetobacter baumannii	NZ_CP020595.1	IS5	2612570	2613609	-
GCA_002082825.1	Acinetobacter baumannii	NZ_CP020595.1	IS5	2614353	2615391	+
GCA_002082825.1	Acinetobacter baumannii	NZ_CP020595.1	IS481	2664305	2665234	-
GCA_002082825.1	Acinetobacter baumannii	NZ_CP020595.1	IS30	2697964	2699050	-
GCA_002082825.1	Acinetobacter baumannii	NZ_CP020595.1	IS4	2746351	2747530	+
GCA_002082825.1	Acinetobacter baumannii	NZ_CP020595.1	IS5	2798110	2799151	+
GCA_002082825.1	Acinetobacter baumannii	NZ_CP020595.1	IS1595	2821465	2821842	-
GCA_002082825.1	Acinetobacter baumannii	NZ_CP020595.1	IS5	2830488	2831527	-
GCA_002082825.1	Acinetobacter baumannii	NZ_CP020595.1	IS5	2992729	2993767	+
GCA_002082825.1	Acinetobacter baumannii	NZ_CP020595.1	IS4	3038261	3039440	-
GCA_002082825.1	Acinetobacter baumannii	NZ_CP020595.1	IS5	3312109	3313154	+
GCA_002082825.1	Acinetobacter baumannii	NZ_CP020595.1	IS5	3392592	3393635	-
GCA_002082825.1	Acinetobacter baumannii	NZ_CP020595.1	IS5	3400616	3401654	-
GCA_002082825.1	Acinetobacter baumannii	NZ_CP020595.1	IS5	3523527	3524565	+
GCA_002082825.1	Acinetobacter baumannii	NZ_CP020595.1	IS5	3615446	3616485	-
GCA_002082825.1	Acinetobacter baumannii	NZ_CP020595.1	IS5	3824043	3825082	-
GCA_002082825.1	Acinetobacter baumannii	NZ_CP020594.1	IS5	53943	54982	+
GCA_002082825.1	Acinetobacter baumannii	NZ_CP020594.1	IS30	77453	78539	+
GCA_002082825.1	Acinetobacter baumannii	NZ_CP020594.1	IS1595	78696	79447	+
GCA_002082825.1	Acinetobacter baumannii	NZ_CP020594.1	IS30	79438	80524	+
GCA_002082825.1	Acinetobacter baumannii	NZ_CP020594.1	IS5	81098	82137	+
GCA_002082825.1	Acinetobacter baumannii	NZ_CP020594.1	IS4	93434	94711	-
GCA_002082825.1	Acinetobacter baumannii	NZ_CP020594.1	IS4	96961	98238	+
GCA_001941365.1	Thermosipho sp. 1063	NZ_CP007223.1	IS5	34276	34470	+
GCA_001941365.1	Thermosipho sp. 1063	NZ_CP007223.1	IS4	140410	140907	-
GCA_001941365.1	Thermosipho sp. 1063	NZ_CP007223.1	IS91	405232	406005	+
GCA_001941365.1	Thermosipho sp. 1063	NZ_CP007223.1	IS4	480027	480329	-
GCA_001941365.1	Thermosipho sp. 1063	NZ_CP007223.1	IS256	812221	812338	-
GCA_001941365.1	Thermosipho sp. 1063	NZ_CP007223.1	IS3	824988	825206	-
GCA_001941365.1	Thermosipho sp. 1063	NZ_CP007223.1	ISNCY	946313	946492	+
GCA_001941365.1	Thermosipho sp. 1063	NZ_CP007223.1	Tn3	950398	950766	-
GCA_001941365.1	Thermosipho sp. 1063	NZ_CP007223.1	IS21	1661777	1663392	-
GCA_001987075.1	Bordetella pertussis	NZ_CP011721.1	IS481	27279	28330	-
GCA_001987075.1	Bordetella pertussis	NZ_CP011721.1	IS481	34516	35571	+
GCA_001987075.1	Bordetella pertussis	NZ_CP011721.1	IS481	43555	44600	+
GCA_001987075.1	Bordetella pertussis	NZ_CP011721.1	IS481	50038	51087	+
GCA_001987075.1	Bordetella pertussis	NZ_CP011721.1	IS481	57496	58545	-
GCA_001987075.1	Bordetella pertussis	NZ_CP011721.1	IS481	68981	70022	+
GCA_001987075.1	Bordetella pertussis	NZ_CP011721.1	IS3	70471	71247	+
GCA_001987075.1	Bordetella pertussis	NZ_CP011721.1	IS481	77626	79601	-
GCA_001987075.1	Bordetella pertussis	NZ_CP011721.1	IS481	107428	108475	-
GCA_001987075.1	Bordetella pertussis	NZ_CP011721.1	IS110	114760	115984	+
GCA_001987075.1	Bordetella pertussis	NZ_CP011721.1	IS481	121113	122170	-
GCA_001987075.1	Bordetella pertussis	NZ_CP011721.1	IS481	135156	136205	-
GCA_001987075.1	Bordetella pertussis	NZ_CP011721.1	IS481	164890	165939	-
GCA_001987075.1	Bordetella pertussis	NZ_CP011721.1	IS481	174189	175244	+
GCA_001987075.1	Bordetella pertussis	NZ_CP011721.1	IS481	194294	195348	+
GCA_001987075.1	Bordetella pertussis	NZ_CP011721.1	IS481	205524	206578	+
GCA_001987075.1	Bordetella pertussis	NZ_CP011721.1	IS481	224448	226547	-
GCA_001987075.1	Bordetella pertussis	NZ_CP011721.1	IS481	234271	236465	+
GCA_001987075.1	Bordetella pertussis	NZ_CP011721.1	IS481	236274	237414	-
GCA_001987075.1	Bordetella pertussis	NZ_CP011721.1	IS481	266508	267565	+
GCA_001987075.1	Bordetella pertussis	NZ_CP011721.1	IS481	278185	279234	-
GCA_001987075.1	Bordetella pertussis	NZ_CP011721.1	IS481	286953	288067	-
GCA_001987075.1	Bordetella pertussis	NZ_CP011721.1	IS481	297501	298481	-
GCA_001987075.1	Bordetella pertussis	NZ_CP011721.1	IS481	301591	302646	-
GCA_001987075.1	Bordetella pertussis	NZ_CP011721.1	IS481	303007	304145	+
GCA_001987075.1	Bordetella pertussis	NZ_CP011721.1	IS481	331325	332376	+
GCA_001987075.1	Bordetella pertussis	NZ_CP011721.1	IS481	355958	357012	-
GCA_001987075.1	Bordetella pertussis	NZ_CP011721.1	IS481	366343	367398	-
GCA_001987075.1	Bordetella pertussis	NZ_CP011721.1	IS481	391891	392951	-
GCA_001987075.1	Bordetella pertussis	NZ_CP011721.1	IS481	402090	403140	+
GCA_001987075.1	Bordetella pertussis	NZ_CP011721.1	IS481	413426	414480	-
GCA_001987075.1	Bordetella pertussis	NZ_CP011721.1	IS481	422098	423131	+
GCA_001987075.1	Bordetella pertussis	NZ_CP011721.1	IS481	431260	432305	+
GCA_001987075.1	Bordetella pertussis	NZ_CP011721.1	IS481	469436	471533	+
GCA_001987075.1	Bordetella pertussis	NZ_CP011721.1	IS481	483342	484392	-
GCA_001987075.1	Bordetella pertussis	NZ_CP011721.1	IS481	497573	498629	+
GCA_001987075.1	Bordetella pertussis	NZ_CP011721.1	IS481	509343	510390	-
GCA_001987075.1	Bordetella pertussis	NZ_CP011721.1	IS481	520048	522142	-
GCA_001987075.1	Bordetella pertussis	NZ_CP011721.1	IS481	522399	523445	-
GCA_001987075.1	Bordetella pertussis	NZ_CP011721.1	IS481	540461	541514	-
GCA_001987075.1	Bordetella pertussis	NZ_CP011721.1	IS481	556252	557292	+
GCA_001987075.1	Bordetella pertussis	NZ_CP011721.1	IS481	563589	564639	+
GCA_001987075.1	Bordetella pertussis	NZ_CP011721.1	IS481	575362	576415	-
GCA_001987075.1	Bordetella pertussis	NZ_CP011721.1	IS481	577963	579011	+
GCA_001987075.1	Bordetella pertussis	NZ_CP011721.1	IS110	591830	593156	-
GCA_001987075.1	Bordetella pertussis	NZ_CP011721.1	IS110	610431	611657	+
GCA_001987075.1	Bordetella pertussis	NZ_CP011721.1	IS481	621710	622756	+
GCA_001987075.1	Bordetella pertussis	NZ_CP011721.1	IS110	625120	626352	-
GCA_001987075.1	Bordetella pertussis	NZ_CP011721.1	IS481	630789	631848	-
GCA_001987075.1	Bordetella pertussis	NZ_CP011721.1	IS481	638728	639782	+
GCA_001987075.1	Bordetella pertussis	NZ_CP011721.1	IS481	654625	655671	+
GCA_001987075.1	Bordetella pertussis	NZ_CP011721.1	IS481	674588	675644	-
GCA_001987075.1	Bordetella pertussis	NZ_CP011721.1	IS481	737343	738396	+
GCA_001987075.1	Bordetella pertussis	NZ_CP011721.1	IS481	741774	742825	-
GCA_001987075.1	Bordetella pertussis	NZ_CP011721.1	IS481	750851	751900	+
GCA_001987075.1	Bordetella pertussis	NZ_CP011721.1	IS481	755286	756340	-
GCA_001987075.1	Bordetella pertussis	NZ_CP011721.1	IS481	763379	765479	+
GCA_001987075.1	Bordetella pertussis	NZ_CP011721.1	IS481	775412	776459	-
GCA_001987075.1	Bordetella pertussis	NZ_CP011721.1	IS481	788183	789239	-
GCA_001987075.1	Bordetella pertussis	NZ_CP011721.1	IS481	812035	813089	+
GCA_001987075.1	Bordetella pertussis	NZ_CP011721.1	IS481	818628	819678	-
GCA_001987075.1	Bordetella pertussis	NZ_CP011721.1	IS481	821021	822077	-
GCA_001987075.1	Bordetella pertussis	NZ_CP011721.1	IS481	870122	871168	-
GCA_001987075.1	Bordetella pertussis	NZ_CP011721.1	IS481	904087	905141	-
GCA_001987075.1	Bordetella pertussis	NZ_CP011721.1	IS481	923670	924722	-
GCA_001987075.1	Bordetella pertussis	NZ_CP011721.1	IS481	931952	933001	-
GCA_001987075.1	Bordetella pertussis	NZ_CP011721.1	IS481	963821	964864	+
GCA_001987075.1	Bordetella pertussis	NZ_CP011721.1	IS481	1006182	1007238	-
GCA_001987075.1	Bordetella pertussis	NZ_CP011721.1	IS481	1023896	1024948	-
GCA_001987075.1	Bordetella pertussis	NZ_CP011721.1	IS481	1030192	1031234	+
GCA_001987075.1	Bordetella pertussis	NZ_CP011721.1	IS481	1044844	1045893	+
GCA_001987075.1	Bordetella pertussis	NZ_CP011721.1	IS481	1055382	1056424	+
GCA_001987075.1	Bordetella pertussis	NZ_CP011721.1	IS481	1059982	1061037	-
GCA_001987075.1	Bordetella pertussis	NZ_CP011721.1	IS481	1062799	1063840	+
GCA_001987075.1	Bordetella pertussis	NZ_CP011721.1	IS481	1065852	1066151	-
GCA_001987075.1	Bordetella pertussis	NZ_CP011721.1	IS481	1068228	1069273	+
GCA_001987075.1	Bordetella pertussis	NZ_CP011721.1	IS481	1075559	1076603	-
GCA_001987075.1	Bordetella pertussis	NZ_CP011721.1	IS481	1082264	1083312	-
GCA_001987075.1	Bordetella pertussis	NZ_CP011721.1	IS481	1087227	1088267	+
GCA_001987075.1	Bordetella pertussis	NZ_CP011721.1	IS481	1089564	1090614	-
GCA_001987075.1	Bordetella pertussis	NZ_CP011721.1	IS481	1099163	1100222	+
GCA_001987075.1	Bordetella pertussis	NZ_CP011721.1	IS481	1107267	1108307	+
GCA_001987075.1	Bordetella pertussis	NZ_CP011721.1	IS481	1130505	1131550	+
GCA_001987075.1	Bordetella pertussis	NZ_CP011721.1	IS481	1135114	1136164	-
GCA_001987075.1	Bordetella pertussis	NZ_CP011721.1	IS481	1145609	1146659	+
GCA_001987075.1	Bordetella pertussis	NZ_CP011721.1	IS481	1170921	1171967	+
GCA_001987075.1	Bordetella pertussis	NZ_CP011721.1	IS481	1186342	1187385	+
GCA_001987075.1	Bordetella pertussis	NZ_CP011721.1	IS481	1195417	1197521	-
GCA_001987075.1	Bordetella pertussis	NZ_CP011721.1	IS110	1200382	1201607	+
GCA_001987075.1	Bordetella pertussis	NZ_CP011721.1	Tn3	1201829	1202341	-
GCA_001987075.1	Bordetella pertussis	NZ_CP011721.1	IS481	1217675	1218716	+
GCA_001987075.1	Bordetella pertussis	NZ_CP011721.1	IS110	1233830	1234276	-
GCA_001987075.1	Bordetella pertussis	NZ_CP011721.1	IS481	1242551	1243601	+
GCA_001987075.1	Bordetella pertussis	NZ_CP011721.1	IS481	1248889	1250973	+
GCA_001987075.1	Bordetella pertussis	NZ_CP011721.1	IS481	1266371	1267426	-
GCA_001987075.1	Bordetella pertussis	NZ_CP011721.1	IS481	1301700	1302750	+
GCA_001987075.1	Bordetella pertussis	NZ_CP011721.1	IS481	1323728	1324777	+
GCA_001987075.1	Bordetella pertussis	NZ_CP011721.1	IS481	1328796	1329839	+
GCA_001987075.1	Bordetella pertussis	NZ_CP011721.1	Tn3	1334175	1334813	+
GCA_001987075.1	Bordetella pertussis	NZ_CP011721.1	IS481	1350614	1351670	+
GCA_001987075.1	Bordetella pertussis	NZ_CP011721.1	IS481	1355051	1356103	-
GCA_001987075.1	Bordetella pertussis	NZ_CP011721.1	IS481	1357956	1359010	+
GCA_001987075.1	Bordetella pertussis	NZ_CP011721.1	IS481	1359546	1360601	+
GCA_001987075.1	Bordetella pertussis	NZ_CP011721.1	IS481	1368516	1369566	+
GCA_001987075.1	Bordetella pertussis	NZ_CP011721.1	IS481	1414402	1415446	+
GCA_001987075.1	Bordetella pertussis	NZ_CP011721.1	IS481	1449245	1450296	-
GCA_001987075.1	Bordetella pertussis	NZ_CP011721.1	IS481	1455580	1456625	+
GCA_001987075.1	Bordetella pertussis	NZ_CP011721.1	IS481	1467857	1469963	-
GCA_001987075.1	Bordetella pertussis	NZ_CP011721.1	IS481	1495558	1496700	+
GCA_001987075.1	Bordetella pertussis	NZ_CP011721.1	IS481	1500256	1500456	+
GCA_001987075.1	Bordetella pertussis	NZ_CP011721.1	IS481	1520453	1521506	-
GCA_001987075.1	Bordetella pertussis	NZ_CP011721.1	IS481	1532919	1533974	-
GCA_001987075.1	Bordetella pertussis	NZ_CP011721.1	IS481	1561066	1562112	+
GCA_001987075.1	Bordetella pertussis	NZ_CP011721.1	IS481	1594483	1595534	-
GCA_001987075.1	Bordetella pertussis	NZ_CP011721.1	IS481	1641555	1642637	-
GCA_001987075.1	Bordetella pertussis	NZ_CP011721.1	IS481	1668957	1670002	+
GCA_001987075.1	Bordetella pertussis	NZ_CP011721.1	IS481	1695819	1696876	+
GCA_001987075.1	Bordetella pertussis	NZ_CP011721.1	IS481	1703124	1704182	-
GCA_001987075.1	Bordetella pertussis	NZ_CP011721.1	IS481	1743191	1744246	-
GCA_001987075.1	Bordetella pertussis	NZ_CP011721.1	IS481	1751765	1752810	+
GCA_001987075.1	Bordetella pertussis	NZ_CP011721.1	IS110	1757739	1758973	-
GCA_001987075.1	Bordetella pertussis	NZ_CP011721.1	IS481	1774652	1775718	+
GCA_001987075.1	Bordetella pertussis	NZ_CP011721.1	IS481	1789105	1790150	+
GCA_001987075.1	Bordetella pertussis	NZ_CP011721.1	ISL3	1793052	1793483	-
GCA_001987075.1	Bordetella pertussis	NZ_CP011721.1	IS481	1799418	1800463	+
GCA_001987075.1	Bordetella pertussis	NZ_CP011721.1	IS481	1837484	1838519	+
GCA_001987075.1	Bordetella pertussis	NZ_CP011721.1	IS481	1851718	1852774	-
GCA_001987075.1	Bordetella pertussis	NZ_CP011721.1	IS481	1853701	1854748	+
GCA_001987075.1	Bordetella pertussis	NZ_CP011721.1	IS481	1889959	1892059	-
GCA_001987075.1	Bordetella pertussis	NZ_CP011721.1	IS481	1921228	1923333	-
GCA_001987075.1	Bordetella pertussis	NZ_CP011721.1	IS481	1934330	1935377	+
GCA_001987075.1	Bordetella pertussis	NZ_CP011721.1	IS481	1941251	1942298	+
GCA_001987075.1	Bordetella pertussis	NZ_CP011721.1	IS481	1961945	1963004	-
GCA_001987075.1	Bordetella pertussis	NZ_CP011721.1	IS481	1963449	1964496	+
GCA_001987075.1	Bordetella pertussis	NZ_CP011721.1	IS110	1977532	1978756	+
GCA_001987075.1	Bordetella pertussis	NZ_CP011721.1	IS481	1980694	1982773	+
GCA_001987075.1	Bordetella pertussis	NZ_CP011721.1	IS481	1994277	1995348	-
GCA_001987075.1	Bordetella pertussis	NZ_CP011721.1	IS481	1995389	1996503	-
GCA_001987075.1	Bordetella pertussis	NZ_CP011721.1	IS481	2014139	2015182	+
GCA_001987075.1	Bordetella pertussis	NZ_CP011721.1	IS481	2049972	2051026	-
GCA_001987075.1	Bordetella pertussis	NZ_CP011721.1	IS481	2056644	2058749	-
GCA_001987075.1	Bordetella pertussis	NZ_CP011721.1	IS481	2082759	2083805	+
GCA_001987075.1	Bordetella pertussis	NZ_CP011721.1	IS481	2092255	2093301	+
GCA_001987075.1	Bordetella pertussis	NZ_CP011721.1	IS481	2126243	2127297	-
GCA_001987075.1	Bordetella pertussis	NZ_CP011721.1	IS481	2152119	2153173	-
GCA_001987075.1	Bordetella pertussis	NZ_CP011721.1	IS110	2183935	2185159	+
GCA_001987075.1	Bordetella pertussis	NZ_CP011721.1	IS481	2187979	2189037	-
GCA_001987075.1	Bordetella pertussis	NZ_CP011721.1	IS481	2202045	2203099	-
GCA_001987075.1	Bordetella pertussis	NZ_CP011721.1	IS481	2243945	2246057	-
GCA_001987075.1	Bordetella pertussis	NZ_CP011721.1	IS481	2266559	2267604	+
GCA_001987075.1	Bordetella pertussis	NZ_CP011721.1	IS481	2274088	2275138	-
GCA_001987075.1	Bordetella pertussis	NZ_CP011721.1	IS481	2288451	2289500	-
GCA_001987075.1	Bordetella pertussis	NZ_CP011721.1	IS481	2296697	2297747	-
GCA_001987075.1	Bordetella pertussis	NZ_CP011721.1	IS481	2305409	2306463	+
GCA_001987075.1	Bordetella pertussis	NZ_CP011721.1	IS481	2327156	2328205	+
GCA_001987075.1	Bordetella pertussis	NZ_CP011721.1	IS481	2343121	2344167	+
GCA_001987075.1	Bordetella pertussis	NZ_CP011721.1	IS481	2347902	2348948	+
GCA_001987075.1	Bordetella pertussis	NZ_CP011721.1	IS481	2351336	2352387	-
GCA_001987075.1	Bordetella pertussis	NZ_CP011721.1	IS481	2381590	2382317	-
GCA_001987075.1	Bordetella pertussis	NZ_CP011721.1	IS481	2388131	2389176	+
GCA_001987075.1	Bordetella pertussis	NZ_CP011721.1	IS481	2397454	2398510	-
GCA_001987075.1	Bordetella pertussis	NZ_CP011721.1	IS1595	2407443	2407724	+
GCA_001987075.1	Bordetella pertussis	NZ_CP011721.1	IS481	2418761	2419814	-
GCA_001987075.1	Bordetella pertussis	NZ_CP011721.1	IS481	2435231	2436273	+
GCA_001987075.1	Bordetella pertussis	NZ_CP011721.1	IS481	2439351	2440402	-
GCA_001987075.1	Bordetella pertussis	NZ_CP011721.1	IS481	2453615	2454665	-
GCA_001987075.1	Bordetella pertussis	NZ_CP011721.1	IS481	2482610	2483661	-
GCA_001987075.1	Bordetella pertussis	NZ_CP011721.1	IS481	2498063	2499111	+
GCA_001987075.1	Bordetella pertussis	NZ_CP011721.1	IS481	2500247	2501396	-
GCA_001987075.1	Bordetella pertussis	NZ_CP011721.1	IS481	2504943	2506083	-
GCA_001987075.1	Bordetella pertussis	NZ_CP011721.1	IS481	2538796	2539846	-
GCA_001987075.1	Bordetella pertussis	NZ_CP011721.1	IS481	2550913	2552054	+
GCA_001987075.1	Bordetella pertussis	NZ_CP011721.1	IS481	2557464	2558514	-
GCA_001987075.1	Bordetella pertussis	NZ_CP011721.1	IS481	2561175	2562216	+
GCA_001987075.1	Bordetella pertussis	NZ_CP011721.1	IS481	2604402	2606496	+
GCA_001987075.1	Bordetella pertussis	NZ_CP011721.1	IS110	2611217	2612458	-
GCA_001987075.1	Bordetella pertussis	NZ_CP011721.1	IS110	2636241	2637423	+
GCA_001987075.1	Bordetella pertussis	NZ_CP011721.1	IS481	2639938	2640984	+
GCA_001987075.1	Bordetella pertussis	NZ_CP011721.1	IS481	2666997	2668049	-
GCA_001987075.1	Bordetella pertussis	NZ_CP011721.1	IS481	2671103	2672156	-
GCA_001987075.1	Bordetella pertussis	NZ_CP011721.1	IS481	2700064	2701120	+
GCA_001987075.1	Bordetella pertussis	NZ_CP011721.1	IS481	2716404	2717454	-
GCA_001987075.1	Bordetella pertussis	NZ_CP011721.1	IS481	2725795	2726844	+
GCA_001987075.1	Bordetella pertussis	NZ_CP011721.1	IS481	2734434	2735474	+
GCA_001987075.1	Bordetella pertussis	NZ_CP011721.1	IS481	2790153	2791204	-
GCA_001987075.1	Bordetella pertussis	NZ_CP011721.1	IS481	2815270	2816326	-
GCA_001987075.1	Bordetella pertussis	NZ_CP011721.1	IS481	2834617	2836721	-
GCA_001987075.1	Bordetella pertussis	NZ_CP011721.1	IS481	2855506	2856559	-
GCA_001987075.1	Bordetella pertussis	NZ_CP011721.1	IS481	2872809	2873911	+
GCA_001987075.1	Bordetella pertussis	NZ_CP011721.1	IS481	2876045	2877108	+
GCA_001987075.1	Bordetella pertussis	NZ_CP011721.1	IS481	2894807	2895856	+
GCA_001987075.1	Bordetella pertussis	NZ_CP011721.1	IS481	2899258	2900306	-
GCA_001987075.1	Bordetella pertussis	NZ_CP011721.1	IS481	2926927	2927975	-
GCA_001987075.1	Bordetella pertussis	NZ_CP011721.1	IS481	2935453	2936613	+
GCA_001987075.1	Bordetella pertussis	NZ_CP011721.1	IS481	2940286	2941341	-
GCA_001987075.1	Bordetella pertussis	NZ_CP011721.1	IS481	2956390	2957435	+
GCA_001987075.1	Bordetella pertussis	NZ_CP011721.1	IS481	2969854	2970904	-
GCA_001987075.1	Bordetella pertussis	NZ_CP011721.1	IS110	2973934	2975225	-
GCA_001987075.1	Bordetella pertussis	NZ_CP011721.1	IS110	2983424	2984648	+
GCA_001987075.1	Bordetella pertussis	NZ_CP011721.1	IS110	2992790	2994014	+
GCA_001987075.1	Bordetella pertussis	NZ_CP011721.1	IS481	3006204	3007257	-
GCA_001987075.1	Bordetella pertussis	NZ_CP011721.1	IS481	3015262	3016307	+
GCA_001987075.1	Bordetella pertussis	NZ_CP011721.1	IS481	3028006	3029057	+
GCA_001987075.1	Bordetella pertussis	NZ_CP011721.1	IS110	3052682	3053906	+
GCA_001987075.1	Bordetella pertussis	NZ_CP011721.1	IS481	3055070	3056111	+
GCA_001987075.1	Bordetella pertussis	NZ_CP011721.1	IS481	3075518	3076573	-
GCA_001987075.1	Bordetella pertussis	NZ_CP011721.1	IS481	3093751	3094515	+
GCA_001987075.1	Bordetella pertussis	NZ_CP011721.1	IS481	3095895	3096946	-
GCA_001987075.1	Bordetella pertussis	NZ_CP011721.1	IS481	3099652	3100702	-
GCA_001987075.1	Bordetella pertussis	NZ_CP011721.1	IS481	3114106	3115161	-
GCA_001987075.1	Bordetella pertussis	NZ_CP011721.1	IS481	3117810	3118864	-
GCA_001987075.1	Bordetella pertussis	NZ_CP011721.1	IS481	3139506	3140562	-
GCA_001987075.1	Bordetella pertussis	NZ_CP011721.1	IS481	3150073	3151125	-
GCA_001987075.1	Bordetella pertussis	NZ_CP011721.1	IS110	3166429	3167696	+
GCA_001987075.1	Bordetella pertussis	NZ_CP011721.1	IS481	3190545	3191590	+
GCA_001987075.1	Bordetella pertussis	NZ_CP011721.1	IS481	3198384	3199438	-
GCA_001987075.1	Bordetella pertussis	NZ_CP011721.1	IS481	3231976	3233034	+
GCA_001987075.1	Bordetella pertussis	NZ_CP011721.1	IS481	3237566	3238710	+
GCA_001987075.1	Bordetella pertussis	NZ_CP011721.1	IS481	3274968	3276023	-
GCA_001987075.1	Bordetella pertussis	NZ_CP011721.1	IS481	3290217	3291267	-
GCA_001987075.1	Bordetella pertussis	NZ_CP011721.1	IS481	3293967	3295126	+
GCA_001987075.1	Bordetella pertussis	NZ_CP011721.1	IS481	3300136	3301188	-
GCA_001987075.1	Bordetella pertussis	NZ_CP011721.1	IS481	3304195	3305236	+
GCA_001987075.1	Bordetella pertussis	NZ_CP011721.1	IS481	3316430	3317581	+
GCA_001987075.1	Bordetella pertussis	NZ_CP011721.1	IS481	3332173	3333223	-
GCA_001987075.1	Bordetella pertussis	NZ_CP011721.1	IS481	3362961	3364005	+
GCA_001987075.1	Bordetella pertussis	NZ_CP011721.1	IS481	3370310	3371362	-
GCA_001987075.1	Bordetella pertussis	NZ_CP011721.1	IS481	3374146	3375198	-
GCA_001987075.1	Bordetella pertussis	NZ_CP011721.1	IS481	3386210	3387266	+
GCA_001987075.1	Bordetella pertussis	NZ_CP011721.1	IS481	3401834	3403915	-
GCA_001987075.1	Bordetella pertussis	NZ_CP011721.1	IS481	3415590	3416645	+
GCA_001987075.1	Bordetella pertussis	NZ_CP011721.1	IS481	3431681	3432736	-
GCA_001987075.1	Bordetella pertussis	NZ_CP011721.1	IS481	3462061	3463115	-
GCA_001987075.1	Bordetella pertussis	NZ_CP011721.1	IS481	3488445	3490545	+
GCA_001987075.1	Bordetella pertussis	NZ_CP011721.1	IS481	3499921	3500973	-
GCA_001987075.1	Bordetella pertussis	NZ_CP011721.1	IS481	3529980	3531019	+
GCA_001987075.1	Bordetella pertussis	NZ_CP011721.1	IS481	3577211	3578292	+
GCA_001987075.1	Bordetella pertussis	NZ_CP011721.1	IS481	3586557	3587617	-
GCA_001987075.1	Bordetella pertussis	NZ_CP011721.1	IS481	3603897	3605994	+
GCA_001987075.1	Bordetella pertussis	NZ_CP011721.1	IS481	3622147	3623198	-
GCA_001987075.1	Bordetella pertussis	NZ_CP011721.1	IS481	3658196	3659240	+
GCA_001987075.1	Bordetella pertussis	NZ_CP011721.1	IS481	3703140	3705235	+
GCA_001987075.1	Bordetella pertussis	NZ_CP011721.1	IS481	3717376	3718424	+
GCA_001987075.1	Bordetella pertussis	NZ_CP011721.1	IS481	3727814	3728869	-
GCA_001987075.1	Bordetella pertussis	NZ_CP011721.1	IS481	3731123	3732171	+
GCA_001987075.1	Bordetella pertussis	NZ_CP011721.1	IS481	3752247	3753300	+
GCA_001987075.1	Bordetella pertussis	NZ_CP011721.1	IS481	3754359	3755410	+
GCA_001987075.1	Bordetella pertussis	NZ_CP011721.1	IS481	3767179	3768222	+
GCA_001987075.1	Bordetella pertussis	NZ_CP011721.1	IS481	3783985	3785036	+
GCA_001987075.1	Bordetella pertussis	NZ_CP011721.1	IS481	3787119	3788174	-
GCA_001987075.1	Bordetella pertussis	NZ_CP011721.1	IS481	3823642	3824697	+
GCA_001987075.1	Bordetella pertussis	NZ_CP011721.1	IS110	3835946	3837247	+
GCA_001987075.1	Bordetella pertussis	NZ_CP011721.1	IS481	3840666	3841726	-
GCA_001987075.1	Bordetella pertussis	NZ_CP011721.1	IS481	3914672	3915721	-
GCA_001987075.1	Bordetella pertussis	NZ_CP011721.1	IS481	3923212	3924262	-
GCA_001987075.1	Bordetella pertussis	NZ_CP011721.1	IS481	3952113	3953159	+
GCA_001987075.1	Bordetella pertussis	NZ_CP011721.1	IS110	3960455	3960504	-
GCA_001987075.1	Bordetella pertussis	NZ_CP011721.1	IS481	4003428	4003818	+
GCA_001987075.1	Bordetella pertussis	NZ_CP011721.1	IS481	4026437	4027488	-
GCA_001987075.1	Bordetella pertussis	NZ_CP011721.1	IS481	4030819	4032894	+
GCA_001987075.1	Bordetella pertussis	NZ_CP011721.1	IS481	4066136	4067195	+
GCA_001987075.1	Bordetella pertussis	NZ_CP011721.1	IS481	4077861	4078920	-
GCA_001721985.1	Campylobacter jejuni subsp. jejuni	NZ_CP017033.1	IS200/IS605	770757	771917	+
GCA_000027065.2	Cronobacter turicensis z3032	NC_013282.2	IS3	932374	932771	+
GCA_000027065.2	Cronobacter turicensis z3032	NC_013282.2	IS3	2594742	2595962	-
GCA_000027065.2	Cronobacter turicensis z3032	NC_013282.2	IS3	3111613	3112585	-
GCA_000027065.2	Cronobacter turicensis z3032	NC_013285.1	ISAs1	51058	51291	+
GCA_000027065.2	Cronobacter turicensis z3032	NC_013283.1	IS3	126851	127192	+
GCA_001447845.1	Pseudomonas aeruginosa	NZ_CP013245.1	IS66	415170	415634	-
GCA_001447845.1	Pseudomonas aeruginosa	NZ_CP013245.1	IS5	528337	529062	+
GCA_001447845.1	Pseudomonas aeruginosa	NZ_CP013245.1	ISL3	814282	814737	+
GCA_001447845.1	Pseudomonas aeruginosa	NZ_CP013245.1	Tn3	841215	841595	-
GCA_001447845.1	Pseudomonas aeruginosa	NZ_CP013245.1	IS5	937017	937910	+
GCA_001447845.1	Pseudomonas aeruginosa	NZ_CP013245.1	IS5	939216	940070	-
GCA_001447845.1	Pseudomonas aeruginosa	NZ_CP013245.1	IS3	940322	940434	+
GCA_001447845.1	Pseudomonas aeruginosa	NZ_CP013245.1	IS3	1001296	1002526	+
GCA_001447845.1	Pseudomonas aeruginosa	NZ_CP013245.1	IS3	1159035	1160760	+
GCA_001447845.1	Pseudomonas aeruginosa	NZ_CP013245.1	IS3	1160763	1161122	-
GCA_001447845.1	Pseudomonas aeruginosa	NZ_CP013245.1	Tn3	1194564	1195733	+
GCA_001447845.1	Pseudomonas aeruginosa	NZ_CP013245.1	Tn3	1202149	1202874	-
GCA_001447845.1	Pseudomonas aeruginosa	NZ_CP013245.1	IS1595	1328476	1329222	-
GCA_001447845.1	Pseudomonas aeruginosa	NZ_CP013245.1	IS5	1601328	1602221	+
GCA_001447845.1	Pseudomonas aeruginosa	NZ_CP013245.1	Tn3	1779624	1780502	+
GCA_001447845.1	Pseudomonas aeruginosa	NZ_CP013245.1	IS3	1930742	1931925	+
GCA_001447845.1	Pseudomonas aeruginosa	NZ_CP013245.1	IS5	2826064	2826678	+
GCA_001447845.1	Pseudomonas aeruginosa	NZ_CP013245.1	IS1380	3111304	3111843	+
GCA_001447845.1	Pseudomonas aeruginosa	NZ_CP013245.1	Tn3	3129297	3129692	-
GCA_001447845.1	Pseudomonas aeruginosa	NZ_CP013245.1	ISL3	3152155	3152646	+
GCA_001447845.1	Pseudomonas aeruginosa	NZ_CP013245.1	IS3	3440324	3441235	-
GCA_001447845.1	Pseudomonas aeruginosa	NZ_CP013245.1	IS3	3441240	3442702	+
GCA_001447845.1	Pseudomonas aeruginosa	NZ_CP013245.1	IS3	3461866	3462030	-
GCA_001447845.1	Pseudomonas aeruginosa	NZ_CP013245.1	Tn3	3631060	3631809	-
GCA_001447845.1	Pseudomonas aeruginosa	NZ_CP013245.1	IS5	3931448	3931795	+
GCA_001447845.1	Pseudomonas aeruginosa	NZ_CP013245.1	Tn3	4184796	4184936	+
GCA_001447845.1	Pseudomonas aeruginosa	NZ_CP013245.1	ISNCY	4325712	4326499	-
GCA_001447845.1	Pseudomonas aeruginosa	NZ_CP013245.1	Tn3	4327998	4328609	+
GCA_001447845.1	Pseudomonas aeruginosa	NZ_CP013245.1	ISNCY	4329860	4331789	-
GCA_001447845.1	Pseudomonas aeruginosa	NZ_CP013245.1	Tn3	4353015	4354130	+
GCA_001447845.1	Pseudomonas aeruginosa	NZ_CP013245.1	IS481	4453422	4454186	+
GCA_001447845.1	Pseudomonas aeruginosa	NZ_CP013245.1	IS4	4672125	4672628	-
GCA_001447845.1	Pseudomonas aeruginosa	NZ_CP013245.1	IS5	5517142	5517702	+
GCA_001447845.1	Pseudomonas aeruginosa	NZ_CP013245.1	IS3	5545397	5545770	-
GCA_001447845.1	Pseudomonas aeruginosa	NZ_CP013245.1	IS5	5604377	5604856	+
GCA_001447845.1	Pseudomonas aeruginosa	NZ_CP013245.1	IS5	5669865	5670635	+
GCA_001447845.1	Pseudomonas aeruginosa	NZ_CP013245.1	IS1380	5863079	5863900	+
GCA_001447845.1	Pseudomonas aeruginosa	NZ_CP013245.1	Tn3	5928783	5930305	-
GCA_001447845.1	Pseudomonas aeruginosa	NZ_CP013245.1	IS4	6001685	6002185	+
GCA_001447845.1	Pseudomonas aeruginosa	NZ_CP013245.1	IS3	6219411	6220646	-
GCA_001447845.1	Pseudomonas aeruginosa	NZ_CP013245.1	IS3	6238753	6239991	+
GCA_002056145.1	Escherichia coli	NZ_CP020055.1	IS200/IS605	154649	156292	-
GCA_002056145.1	Escherichia coli	NZ_CP020055.1	IS1	157013	157781	-
GCA_002056145.1	Escherichia coli	NZ_CP020055.1	IS66	190707	193239	+
GCA_002056145.1	Escherichia coli	NZ_CP020055.1	IS3	196804	197369	-
GCA_002056145.1	Escherichia coli	NZ_CP020055.1	IS3	199559	200304	-
GCA_002056145.1	Escherichia coli	NZ_CP020055.1	IS3	214757	215823	-
GCA_002056145.1	Escherichia coli	NZ_CP020055.1	ISL3	217059	218782	-
GCA_002056145.1	Escherichia coli	NZ_CP020055.1	IS110	219588	220496	+
GCA_002056145.1	Escherichia coli	NZ_CP020055.1	IS3	222007	222700	+
GCA_002056145.1	Escherichia coli	NZ_CP020055.1	IS30	222531	223044	-
GCA_002056145.1	Escherichia coli	NZ_CP020055.1	IS3	222947	223982	+
GCA_002056145.1	Escherichia coli	NZ_CP020055.1	IS66	231543	233984	-
GCA_002056145.1	Escherichia coli	NZ_CP020055.1	IS21	233985	235811	+
GCA_002056145.1	Escherichia coli	NZ_CP020055.1	ISL3	238560	240444	-
GCA_002056145.1	Escherichia coli	NZ_CP020055.1	IS110	790924	790957	+
GCA_002056145.1	Escherichia coli	NZ_CP020055.1	IS110	849938	850020	+
GCA_002056145.1	Escherichia coli	NZ_CP020055.1	IS1	904205	904939	-
GCA_002056145.1	Escherichia coli	NZ_CP020055.1	IS4	1002020	1003362	-
GCA_002056145.1	Escherichia coli	NZ_CP020055.1	IS110	1061920	1061958	+
GCA_002056145.1	Escherichia coli	NZ_CP020055.1	IS110	1196686	1196726	-
GCA_002056145.1	Escherichia coli	NZ_CP020055.1	IS110	1232362	1232406	-
GCA_002056145.1	Escherichia coli	NZ_CP020055.1	IS110	1296431	1296460	-
GCA_002056145.1	Escherichia coli	NZ_CP020055.1	IS110	1421856	1421902	+
GCA_002056145.1	Escherichia coli	NZ_CP020055.1	IS110	1485107	1485195	-
GCA_002056145.1	Escherichia coli	NZ_CP020055.1	Tn3	1666272	1666814	+
GCA_002056145.1	Escherichia coli	NZ_CP020055.1	IS110	1857499	1857588	-
GCA_002056145.1	Escherichia coli	NZ_CP020055.1	IS110	1891204	1891272	+
GCA_002056145.1	Escherichia coli	NZ_CP020055.1	ISAs1	1920182	1920374	+
GCA_002056145.1	Escherichia coli	NZ_CP020055.1	IS110	1924467	1924496	+
GCA_002056145.1	Escherichia coli	NZ_CP020055.1	IS110	2032662	2032689	-
GCA_002056145.1	Escherichia coli	NZ_CP020055.1	IS110	2211528	2211608	+
GCA_002056145.1	Escherichia coli	NZ_CP020055.1	IS1	2289694	2290457	-
GCA_002056145.1	Escherichia coli	NZ_CP020055.1	IS110	2547967	2547997	-
GCA_002056145.1	Escherichia coli	NZ_CP020055.1	IS110	2650402	2650448	-
GCA_002056145.1	Escherichia coli	NZ_CP020055.1	Tn3	2675468	2676004	+
GCA_002056145.1	Escherichia coli	NZ_CP020055.1	IS1595	2677704	2677886	+
GCA_002056145.1	Escherichia coli	NZ_CP020055.1	IS3	2680644	2681058	+
GCA_002056145.1	Escherichia coli	NZ_CP020055.1	IS30	2680975	2682199	-
GCA_002056145.1	Escherichia coli	NZ_CP020055.1	IS3	2682102	2683114	+
GCA_002056145.1	Escherichia coli	NZ_CP020055.1	IS1	2691786	2692553	+
GCA_002056145.1	Escherichia coli	NZ_CP020055.1	IS3	2692624	2692858	+
GCA_002056145.1	Escherichia coli	NZ_CP020055.1	IS3	2693835	2694005	-
GCA_002056145.1	Escherichia coli	NZ_CP020055.1	IS3	2701751	2703060	+
GCA_002056145.1	Escherichia coli	NZ_CP020055.1	IS1	2746074	2746841	+
GCA_002056145.1	Escherichia coli	NZ_CP020055.1	IS5	2754559	2755753	+
GCA_002056145.1	Escherichia coli	NZ_CP020055.1	IS4	2817061	2818403	-
GCA_002056145.1	Escherichia coli	NZ_CP020055.1	IS110	2938031	2938077	+
GCA_002056145.1	Escherichia coli	NZ_CP020055.1	IS1	2954623	2955390	+
GCA_002056145.1	Escherichia coli	NZ_CP020055.1	ISAs1	3046370	3047657	+
GCA_002056145.1	Escherichia coli	NZ_CP020055.1	ISL3	3083930	3084394	+
GCA_002056145.1	Escherichia coli	NZ_CP020055.1	IS5	3121842	3123036	+
GCA_002056145.1	Escherichia coli	NZ_CP020055.1	IS110	3131264	3131309	-
GCA_002056145.1	Escherichia coli	NZ_CP020055.1	IS110	3277357	3277397	-
GCA_002056145.1	Escherichia coli	NZ_CP020055.1	IS110	3309954	3309999	+
GCA_002056145.1	Escherichia coli	NZ_CP020055.1	ISAs1	3352618	3353909	-
GCA_002056145.1	Escherichia coli	NZ_CP020055.1	IS4	3377100	3378442	+
GCA_002056145.1	Escherichia coli	NZ_CP020055.1	IS110	3469320	3469366	-
GCA_002056145.1	Escherichia coli	NZ_CP020055.1	IS110	3477712	3477787	+
GCA_002056145.1	Escherichia coli	NZ_CP020055.1	ISAs1	3504584	3506253	+
GCA_002056145.1	Escherichia coli	NZ_CP020055.1	IS110	3751684	3751784	-
GCA_002056145.1	Escherichia coli	NZ_CP020055.1	IS1	3866221	3866908	+
GCA_002056145.1	Escherichia coli	NZ_CP020055.1	IS4	3869174	3870516	-
GCA_002056145.1	Escherichia coli	NZ_CP020055.1	IS66	3874993	3876090	-
GCA_002056145.1	Escherichia coli	NZ_CP020055.1	IS66	3876222	3878298	-
GCA_002056145.1	Escherichia coli	NZ_CP020055.1	IS3	3878299	3878965	-
GCA_002056145.1	Escherichia coli	NZ_CP020055.1	IS66	3878888	3881230	-
GCA_002056145.1	Escherichia coli	NZ_CP020055.1	IS1	3890790	3891558	-
GCA_002056145.1	Escherichia coli	NZ_CP020055.1	IS481	3902767	3903192	+
GCA_002056145.1	Escherichia coli	NZ_CP020055.1	IS3	3903119	3903449	-
GCA_002056145.1	Escherichia coli	NZ_CP020055.1	IS66	3903280	3904172	+
GCA_002056145.1	Escherichia coli	NZ_CP020055.1	IS256	3908417	3908988	+
GCA_002056145.1	Escherichia coli	NZ_CP020055.1	IS3	3908914	3910222	+
GCA_002056145.1	Escherichia coli	NZ_CP020055.1	IS110	3920022	3920155	+
GCA_002056145.1	Escherichia coli	NZ_CP020055.1	IS3	3920102	3921142	+
GCA_002056145.1	Escherichia coli	NZ_CP020055.1	IS110	3930848	3931601	-
GCA_002056145.1	Escherichia coli	NZ_CP020055.1	IS110	3952409	3952473	+
GCA_002056145.1	Escherichia coli	NZ_CP020055.1	IS110	4019372	4019402	+
GCA_002056145.1	Escherichia coli	NZ_CP020055.1	IS256	4064019	4064120	+
GCA_002056145.1	Escherichia coli	NZ_CP020055.1	IS21	4145082	4145609	+
GCA_002056145.1	Escherichia coli	NZ_CP020055.1	Tn3	4165453	4165740	+
GCA_002056145.1	Escherichia coli	NZ_CP020055.1	IS30	4242302	4243525	-
GCA_002056145.1	Escherichia coli	NZ_CP020055.1	IS200/IS605	4321927	4323673	+
GCA_002056145.1	Escherichia coli	NZ_CP020055.1	IS66	4354672	4354833	+
GCA_002056145.1	Escherichia coli	NZ_CP020055.1	ISAs1	4354761	4355677	+
GCA_002056145.1	Escherichia coli	NZ_CP020055.1	IS110	4374720	4374932	-
GCA_002056145.1	Escherichia coli	NZ_CP020055.1	IS110	4374898	4375042	-
GCA_002056145.1	Escherichia coli	NZ_CP020056.1	IS91	34452	34937	-
GCA_002056145.1	Escherichia coli	NZ_CP020056.1	IS30	40690	40864	-
GCA_002056145.1	Escherichia coli	NZ_CP020056.1	IS1	40790	41557	-
GCA_002056145.1	Escherichia coli	NZ_CP020056.1	Tn3	47225	50857	+
GCA_002056145.1	Escherichia coli	NZ_CP020056.1	IS110	50857	52183	+
GCA_002056145.1	Escherichia coli	NZ_CP020056.1	IS3	59278	60498	-
GCA_002056145.1	Escherichia coli	NZ_CP020056.1	IS1380	90093	91748	-
GCA_002056145.1	Escherichia coli	NZ_CP020057.1	Tn3	10043	11000	-
GCA_002056145.1	Escherichia coli	NZ_CP020057.1	IS6	10971	11888	+
GCA_002056145.1	Escherichia coli	NZ_CP020057.1	Tn3	15785	16740	-
GCA_002056145.1	Escherichia coli	NZ_CP020057.1	IS6	16968	17787	+
GCA_002056145.1	Escherichia coli	NZ_CP020057.1	IS6	18967	19786	+
GCA_001697625.1	Neisseria meningitidis	NZ_CP016660.1	IS5	3298	4327	+
GCA_001697625.1	Neisseria meningitidis	NZ_CP016660.1	IS5	5926	6101	+
GCA_001697625.1	Neisseria meningitidis	NZ_CP016660.1	IS5	25776	26292	+
GCA_001697625.1	Neisseria meningitidis	NZ_CP016660.1	IS630	33728	34595	-
GCA_001697625.1	Neisseria meningitidis	NZ_CP016660.1	IS5	34429	34790	+
GCA_001697625.1	Neisseria meningitidis	NZ_CP016660.1	ISL3	39025	39807	+
GCA_001697625.1	Neisseria meningitidis	NZ_CP016660.1	IS5	43397	43643	-
GCA_001697625.1	Neisseria meningitidis	NZ_CP016660.1	IS5	58223	58384	-
GCA_001697625.1	Neisseria meningitidis	NZ_CP016660.1	IS110	64404	64555	+
GCA_001697625.1	Neisseria meningitidis	NZ_CP016660.1	IS5	65048	65519	+
GCA_001697625.1	Neisseria meningitidis	NZ_CP016660.1	IS3	66370	66521	+
GCA_001697625.1	Neisseria meningitidis	NZ_CP016660.1	IS5	70450	70620	+
GCA_001697625.1	Neisseria meningitidis	NZ_CP016660.1	IS5	72045	72215	-
GCA_001697625.1	Neisseria meningitidis	NZ_CP016660.1	IS1595	75577	76154	-
GCA_001697625.1	Neisseria meningitidis	NZ_CP016660.1	IS5	76894	76950	-
GCA_001697625.1	Neisseria meningitidis	NZ_CP016660.1	IS5	99791	99954	-
GCA_001697625.1	Neisseria meningitidis	NZ_CP016660.1	IS110	108542	108701	-
GCA_001697625.1	Neisseria meningitidis	NZ_CP016660.1	IS5	112154	112323	-
GCA_001697625.1	Neisseria meningitidis	NZ_CP016660.1	IS5	113352	113514	+
GCA_001697625.1	Neisseria meningitidis	NZ_CP016660.1	IS5	134575	134639	-
GCA_001697625.1	Neisseria meningitidis	NZ_CP016660.1	IS5	152839	153142	+
GCA_001697625.1	Neisseria meningitidis	NZ_CP016660.1	IS5	154784	154912	+
GCA_001697625.1	Neisseria meningitidis	NZ_CP016660.1	IS110	162166	162359	-
GCA_001697625.1	Neisseria meningitidis	NZ_CP016660.1	IS110	165920	165955	+
GCA_001697625.1	Neisseria meningitidis	NZ_CP016660.1	IS30	166726	168458	-
GCA_001697625.1	Neisseria meningitidis	NZ_CP016660.1	IS5	168320	169300	-
GCA_001697625.1	Neisseria meningitidis	NZ_CP016660.1	IS30	169104	170255	-
GCA_001697625.1	Neisseria meningitidis	NZ_CP016660.1	IS110	175866	176024	-
GCA_001697625.1	Neisseria meningitidis	NZ_CP016660.1	IS5	177654	177764	+
GCA_001697625.1	Neisseria meningitidis	NZ_CP016660.1	IS5	196499	196564	-
GCA_001697625.1	Neisseria meningitidis	NZ_CP016660.1	IS5	200248	200313	-
GCA_001697625.1	Neisseria meningitidis	NZ_CP016660.1	IS5	201130	201291	+
GCA_001697625.1	Neisseria meningitidis	NZ_CP016660.1	IS5	208498	208605	+
GCA_001697625.1	Neisseria meningitidis	NZ_CP016660.1	IS5	212881	212947	-
GCA_001697625.1	Neisseria meningitidis	NZ_CP016660.1	IS5	216910	216975	-
GCA_001697625.1	Neisseria meningitidis	NZ_CP016660.1	IS5	224690	224848	+
GCA_001697625.1	Neisseria meningitidis	NZ_CP016660.1	IS5	230511	230675	-
GCA_001697625.1	Neisseria meningitidis	NZ_CP016660.1	IS5	231169	231330	-
GCA_001697625.1	Neisseria meningitidis	NZ_CP016660.1	IS5	236672	238028	-
GCA_001697625.1	Neisseria meningitidis	NZ_CP016660.1	IS110	237935	238164	+
GCA_001697625.1	Neisseria meningitidis	NZ_CP016660.1	IS1595	238515	239429	-
GCA_001697625.1	Neisseria meningitidis	NZ_CP016660.1	IS3	241125	241221	+
GCA_001697625.1	Neisseria meningitidis	NZ_CP016660.1	IS5	248947	250118	-
GCA_001697625.1	Neisseria meningitidis	NZ_CP016660.1	IS110	274127	274287	-
GCA_001697625.1	Neisseria meningitidis	NZ_CP016660.1	IS110	282307	282460	+
GCA_001697625.1	Neisseria meningitidis	NZ_CP016660.1	IS110	282872	283076	-
GCA_001697625.1	Neisseria meningitidis	NZ_CP016660.1	IS5	293738	293984	-
GCA_001697625.1	Neisseria meningitidis	NZ_CP016660.1	IS110	297888	298238	+
GCA_001697625.1	Neisseria meningitidis	NZ_CP016660.1	IS5	298663	299298	+
GCA_001697625.1	Neisseria meningitidis	NZ_CP016660.1	IS5	300212	300370	+
GCA_001697625.1	Neisseria meningitidis	NZ_CP016660.1	IS5	303738	303899	-
GCA_001697625.1	Neisseria meningitidis	NZ_CP016660.1	IS5	309225	309382	+
GCA_001697625.1	Neisseria meningitidis	NZ_CP016660.1	IS5	310844	311003	-
GCA_001697625.1	Neisseria meningitidis	NZ_CP016660.1	IS110	315817	315977	+
GCA_001697625.1	Neisseria meningitidis	NZ_CP016660.1	IS110	325438	325690	-
GCA_001697625.1	Neisseria meningitidis	NZ_CP016660.1	IS5	326798	327067	-
GCA_001697625.1	Neisseria meningitidis	NZ_CP016660.1	IS5	329592	330311	+
GCA_001697625.1	Neisseria meningitidis	NZ_CP016660.1	IS3	342284	342447	-
GCA_001697625.1	Neisseria meningitidis	NZ_CP016660.1	IS5	345843	346692	-
GCA_001697625.1	Neisseria meningitidis	NZ_CP016660.1	IS5	352433	352594	-
GCA_001697625.1	Neisseria meningitidis	NZ_CP016660.1	IS5	359734	359843	+
GCA_001697625.1	Neisseria meningitidis	NZ_CP016660.1	IS5	366158	366327	+
GCA_001697625.1	Neisseria meningitidis	NZ_CP016660.1	IS5	369148	369404	-
GCA_001697625.1	Neisseria meningitidis	NZ_CP016660.1	IS110	369873	370125	-
GCA_001697625.1	Neisseria meningitidis	NZ_CP016660.1	IS5	371963	372314	+
GCA_001697625.1	Neisseria meningitidis	NZ_CP016660.1	IS110	380146	380303	+
GCA_001697625.1	Neisseria meningitidis	NZ_CP016660.1	IS110	381267	381422	+
GCA_001697625.1	Neisseria meningitidis	NZ_CP016660.1	IS5	382994	383158	-
GCA_001697625.1	Neisseria meningitidis	NZ_CP016660.1	IS5	390429	390594	-
GCA_001697625.1	Neisseria meningitidis	NZ_CP016660.1	IS5	392954	393803	-
GCA_001697625.1	Neisseria meningitidis	NZ_CP016660.1	IS1595	395694	396403	+
GCA_001697625.1	Neisseria meningitidis	NZ_CP016660.1	IS5	399438	400783	+
GCA_001697625.1	Neisseria meningitidis	NZ_CP016660.1	IS5	400588	401670	+
GCA_001697625.1	Neisseria meningitidis	NZ_CP016660.1	IS5	408140	408308	+
GCA_001697625.1	Neisseria meningitidis	NZ_CP016660.1	IS5	410129	410192	-
GCA_001697625.1	Neisseria meningitidis	NZ_CP016660.1	IS5	415493	415661	+
GCA_001697625.1	Neisseria meningitidis	NZ_CP016660.1	IS630	415511	416161	-
GCA_001697625.1	Neisseria meningitidis	NZ_CP016660.1	IS5	416082	416291	+
GCA_001697625.1	Neisseria meningitidis	NZ_CP016660.1	IS1595	416266	416755	-
GCA_001697625.1	Neisseria meningitidis	NZ_CP016660.1	IS5	429988	430053	-
GCA_001697625.1	Neisseria meningitidis	NZ_CP016660.1	IS5	436071	436233	-
GCA_001697625.1	Neisseria meningitidis	NZ_CP016660.1	IS5	455327	455560	-
GCA_001697625.1	Neisseria meningitidis	NZ_CP016660.1	IS110	455683	455907	-
GCA_001697625.1	Neisseria meningitidis	NZ_CP016660.1	IS30	458068	459219	+
GCA_001697625.1	Neisseria meningitidis	NZ_CP016660.1	IS5	459023	459963	+
GCA_001697625.1	Neisseria meningitidis	NZ_CP016660.1	IS30	459865	459992	+
GCA_001697625.1	Neisseria meningitidis	NZ_CP016660.1	IS110	463149	463240	+
GCA_001697625.1	Neisseria meningitidis	NZ_CP016660.1	IS5	467127	467287	+
GCA_001697625.1	Neisseria meningitidis	NZ_CP016660.1	IS5	482206	482272	-
GCA_001697625.1	Neisseria meningitidis	NZ_CP016660.1	IS5	488217	488378	-
GCA_001697625.1	Neisseria meningitidis	NZ_CP016660.1	IS5	495347	495411	+
GCA_001697625.1	Neisseria meningitidis	NZ_CP016660.1	IS5	510068	510178	+
GCA_001697625.1	Neisseria meningitidis	NZ_CP016660.1	IS5	518756	519603	-
GCA_001697625.1	Neisseria meningitidis	NZ_CP016660.1	IS5	522181	523031	+
GCA_001697625.1	Neisseria meningitidis	NZ_CP016660.1	IS110	529749	529907	+
GCA_001697625.1	Neisseria meningitidis	NZ_CP016660.1	IS5	536866	536931	-
GCA_001697625.1	Neisseria meningitidis	NZ_CP016660.1	IS5	547423	547574	+
GCA_001697625.1	Neisseria meningitidis	NZ_CP016660.1	IS30	553859	554936	+
GCA_001697625.1	Neisseria meningitidis	NZ_CP016660.1	IS5	559065	559220	-
GCA_001697625.1	Neisseria meningitidis	NZ_CP016660.1	IS30	559646	560729	-
GCA_001697625.1	Neisseria meningitidis	NZ_CP016660.1	IS30	561607	562686	-
GCA_001697625.1	Neisseria meningitidis	NZ_CP016660.1	IS110	564719	565067	+
GCA_001697625.1	Neisseria meningitidis	NZ_CP016660.1	IS3	601896	602001	+
GCA_001697625.1	Neisseria meningitidis	NZ_CP016660.1	IS3	603900	603960	-
GCA_001697625.1	Neisseria meningitidis	NZ_CP016660.1	IS5	624441	624603	+
GCA_001697625.1	Neisseria meningitidis	NZ_CP016660.1	IS5	626336	626514	+
GCA_001697625.1	Neisseria meningitidis	NZ_CP016660.1	IS110	628673	628829	-
GCA_001697625.1	Neisseria meningitidis	NZ_CP016660.1	IS5	663989	664056	-
GCA_001697625.1	Neisseria meningitidis	NZ_CP016660.1	IS30	665642	666735	-
GCA_001697625.1	Neisseria meningitidis	NZ_CP016660.1	IS5	667471	667638	-
GCA_001697625.1	Neisseria meningitidis	NZ_CP016660.1	IS5	673419	673601	+
GCA_001697625.1	Neisseria meningitidis	NZ_CP016660.1	IS30	673424	673649	-
GCA_001697625.1	Neisseria meningitidis	NZ_CP016660.1	IS5	673518	674491	+
GCA_001697625.1	Neisseria meningitidis	NZ_CP016660.1	IS30	674295	675446	-
GCA_001697625.1	Neisseria meningitidis	NZ_CP016660.1	IS110	690324	690498	+
GCA_001697625.1	Neisseria meningitidis	NZ_CP016660.1	IS5	712818	712979	+
GCA_001697625.1	Neisseria meningitidis	NZ_CP016660.1	IS30	725132	726211	+
GCA_001697625.1	Neisseria meningitidis	NZ_CP016660.1	IS5	739234	739799	-
GCA_001697625.1	Neisseria meningitidis	NZ_CP016660.1	IS5	743786	743848	-
GCA_001697625.1	Neisseria meningitidis	NZ_CP016660.1	IS5	748393	748549	+
GCA_001697625.1	Neisseria meningitidis	NZ_CP016660.1	IS5	752939	753096	-
GCA_001697625.1	Neisseria meningitidis	NZ_CP016660.1	IS5	757821	757977	-
GCA_001697625.1	Neisseria meningitidis	NZ_CP016660.1	IS5	761979	763785	+
GCA_001697625.1	Neisseria meningitidis	NZ_CP016660.1	IS5	763613	764609	+
GCA_001697625.1	Neisseria meningitidis	NZ_CP016660.1	IS5	773819	773989	+
GCA_001697625.1	Neisseria meningitidis	NZ_CP016660.1	IS3	775590	776570	-
GCA_001697625.1	Neisseria meningitidis	NZ_CP016660.1	IS1595	777878	778622	-
GCA_001697625.1	Neisseria meningitidis	NZ_CP016660.1	IS5	784251	785402	-
GCA_001697625.1	Neisseria meningitidis	NZ_CP016660.1	IS110	795784	795938	-
GCA_001697625.1	Neisseria meningitidis	NZ_CP016660.1	IS5	796188	796338	-
GCA_001697625.1	Neisseria meningitidis	NZ_CP016660.1	IS5	799901	801347	+
GCA_001697625.1	Neisseria meningitidis	NZ_CP016660.1	IS110	802612	802960	-
GCA_001697625.1	Neisseria meningitidis	NZ_CP016660.1	IS110	803842	805173	-
GCA_001697625.1	Neisseria meningitidis	NZ_CP016660.1	IS5	813900	815393	-
GCA_001697625.1	Neisseria meningitidis	NZ_CP016660.1	IS1595	818303	818631	+
GCA_001697625.1	Neisseria meningitidis	NZ_CP016660.1	IS5	824019	824082	-
GCA_001697625.1	Neisseria meningitidis	NZ_CP016660.1	IS5	828291	829139	-
GCA_001697625.1	Neisseria meningitidis	NZ_CP016660.1	IS5	830706	830962	-
GCA_001697625.1	Neisseria meningitidis	NZ_CP016660.1	IS5	835284	835350	-
GCA_001697625.1	Neisseria meningitidis	NZ_CP016660.1	IS5	857029	857198	-
GCA_001697625.1	Neisseria meningitidis	NZ_CP016660.1	IS3	865206	865459	-
GCA_001697625.1	Neisseria meningitidis	NZ_CP016660.1	IS5	865790	866113	-
GCA_001697625.1	Neisseria meningitidis	NZ_CP016660.1	IS110	868260	868419	-
GCA_001697625.1	Neisseria meningitidis	NZ_CP016660.1	IS5	871720	871781	-
GCA_001697625.1	Neisseria meningitidis	NZ_CP016660.1	IS5	874377	874615	+
GCA_001697625.1	Neisseria meningitidis	NZ_CP016660.1	IS110	875006	875476	+
GCA_001697625.1	Neisseria meningitidis	NZ_CP016660.1	IS5	875280	876597	+
GCA_001697625.1	Neisseria meningitidis	NZ_CP016660.1	IS5	877838	877945	+
GCA_001697625.1	Neisseria meningitidis	NZ_CP016660.1	IS110	880299	880547	+
GCA_001697625.1	Neisseria meningitidis	NZ_CP016660.1	IS5	881017	882030	+
GCA_001697625.1	Neisseria meningitidis	NZ_CP016660.1	IS5	883145	883353	+
GCA_001697625.1	Neisseria meningitidis	NZ_CP016660.1	IS5	886736	886902	+
GCA_001697625.1	Neisseria meningitidis	NZ_CP016660.1	IS110	889155	889291	+
GCA_001697625.1	Neisseria meningitidis	NZ_CP016660.1	IS5	889395	890362	+
GCA_001697625.1	Neisseria meningitidis	NZ_CP016660.1	IS5	891636	891750	+
GCA_001697625.1	Neisseria meningitidis	NZ_CP016660.1	IS5	910488	910564	+
GCA_001697625.1	Neisseria meningitidis	NZ_CP016660.1	IS5	914292	914447	+
GCA_001697625.1	Neisseria meningitidis	NZ_CP016660.1	IS5	924092	924251	-
GCA_001697625.1	Neisseria meningitidis	NZ_CP016660.1	IS5	949006	949161	+
GCA_001697625.1	Neisseria meningitidis	NZ_CP016660.1	IS5	951341	951514	+
GCA_001697625.1	Neisseria meningitidis	NZ_CP016660.1	IS110	958822	958870	+
GCA_001697625.1	Neisseria meningitidis	NZ_CP016660.1	IS5	958827	958933	+
GCA_001697625.1	Neisseria meningitidis	NZ_CP016660.1	IS5	980741	980905	+
GCA_001697625.1	Neisseria meningitidis	NZ_CP016660.1	IS5	992414	992578	+
GCA_001697625.1	Neisseria meningitidis	NZ_CP016660.1	IS5	1002994	1003151	+
GCA_001697625.1	Neisseria meningitidis	NZ_CP016660.1	IS5	1011400	1011510	+
GCA_001697625.1	Neisseria meningitidis	NZ_CP016660.1	IS5	1021286	1021521	+
GCA_001697625.1	Neisseria meningitidis	NZ_CP016660.1	IS5	1033049	1033116	-
GCA_001697625.1	Neisseria meningitidis	NZ_CP016660.1	IS110	1033418	1033577	-
GCA_001697625.1	Neisseria meningitidis	NZ_CP016660.1	IS5	1034231	1034390	+
GCA_001697625.1	Neisseria meningitidis	NZ_CP016660.1	IS5	1040395	1040508	+
GCA_001697625.1	Neisseria meningitidis	NZ_CP016660.1	IS110	1047249	1047408	+
GCA_001697625.1	Neisseria meningitidis	NZ_CP016660.1	IS5	1051519	1051719	-
GCA_001697625.1	Neisseria meningitidis	NZ_CP016660.1	IS5	1056447	1056608	+
GCA_001697625.1	Neisseria meningitidis	NZ_CP016660.1	IS5	1062260	1062321	-
GCA_001697625.1	Neisseria meningitidis	NZ_CP016660.1	IS5	1068900	1068974	-
GCA_001697625.1	Neisseria meningitidis	NZ_CP016660.1	IS5	1079658	1079812	+
GCA_001697625.1	Neisseria meningitidis	NZ_CP016660.1	IS5	1080887	1082275	+
GCA_001697625.1	Neisseria meningitidis	NZ_CP016660.1	IS5	1090771	1090834	-
GCA_001697625.1	Neisseria meningitidis	NZ_CP016660.1	IS110	1094370	1094533	+
GCA_001697625.1	Neisseria meningitidis	NZ_CP016660.1	IS110	1103803	1103963	+
GCA_001697625.1	Neisseria meningitidis	NZ_CP016660.1	IS5	1138184	1138350	-
GCA_001697625.1	Neisseria meningitidis	NZ_CP016660.1	IS5	1139971	1140127	+
GCA_001697625.1	Neisseria meningitidis	NZ_CP016660.1	IS1595	1145542	1146016	+
GCA_001697625.1	Neisseria meningitidis	NZ_CP016660.1	IS5	1146018	1147231	+
GCA_001697625.1	Neisseria meningitidis	NZ_CP016660.1	IS5	1148962	1149126	-
GCA_001697625.1	Neisseria meningitidis	NZ_CP016660.1	IS5	1153743	1153852	+
GCA_001697625.1	Neisseria meningitidis	NZ_CP016660.1	IS110	1158925	1159080	-
GCA_001697625.1	Neisseria meningitidis	NZ_CP016660.1	IS5	1175542	1175705	-
GCA_001697625.1	Neisseria meningitidis	NZ_CP016660.1	IS1595	1179844	1182838	+
GCA_001697625.1	Neisseria meningitidis	NZ_CP016660.1	IS5	1184094	1184253	-
GCA_001697625.1	Neisseria meningitidis	NZ_CP016660.1	IS5	1186730	1186797	-
GCA_001697625.1	Neisseria meningitidis	NZ_CP016660.1	IS5	1187513	1187575	-
GCA_001697625.1	Neisseria meningitidis	NZ_CP016660.1	IS5	1190007	1190120	+
GCA_001697625.1	Neisseria meningitidis	NZ_CP016660.1	IS5	1197119	1197183	-
GCA_001697625.1	Neisseria meningitidis	NZ_CP016660.1	IS5	1206495	1206653	-
GCA_001697625.1	Neisseria meningitidis	NZ_CP016660.1	IS5	1208465	1208623	-
GCA_001697625.1	Neisseria meningitidis	NZ_CP016660.1	IS5	1212930	1213185	+
GCA_001697625.1	Neisseria meningitidis	NZ_CP016660.1	IS110	1213980	1214450	+
GCA_001697625.1	Neisseria meningitidis	NZ_CP016660.1	IS5	1214254	1215642	+
GCA_001697625.1	Neisseria meningitidis	NZ_CP016660.1	IS5	1215473	1216749	+
GCA_001697625.1	Neisseria meningitidis	NZ_CP016660.1	IS110	1216579	1217549	+
GCA_001697625.1	Neisseria meningitidis	NZ_CP016660.1	IS5	1242177	1242344	-
GCA_001697625.1	Neisseria meningitidis	NZ_CP016660.1	IS1595	1253638	1253802	-
GCA_001697625.1	Neisseria meningitidis	NZ_CP016660.1	IS5	1255154	1255388	+
GCA_001697625.1	Neisseria meningitidis	NZ_CP016660.1	IS5	1267544	1268398	+
GCA_001697625.1	Neisseria meningitidis	NZ_CP016660.1	IS5	1270363	1270423	-
GCA_001697625.1	Neisseria meningitidis	NZ_CP016660.1	IS5	1271180	1271242	-
GCA_001697625.1	Neisseria meningitidis	NZ_CP016660.1	IS110	1284591	1284817	-
GCA_001697625.1	Neisseria meningitidis	NZ_CP016660.1	IS1595	1287224	1287902	-
GCA_001697625.1	Neisseria meningitidis	NZ_CP016660.1	IS5	1287781	1289404	-
GCA_001697625.1	Neisseria meningitidis	NZ_CP016660.1	IS5	1306508	1306707	-
GCA_001697625.1	Neisseria meningitidis	NZ_CP016660.1	IS5	1309388	1309737	-
GCA_001697625.1	Neisseria meningitidis	NZ_CP016660.1	IS3	1321389	1321495	+
GCA_001697625.1	Neisseria meningitidis	NZ_CP016660.1	IS5	1332183	1333543	+
GCA_001697625.1	Neisseria meningitidis	NZ_CP016660.1	Tn3	1335143	1335622	-
GCA_001697625.1	Neisseria meningitidis	NZ_CP016660.1	IS5	1361536	1362386	+
GCA_001697625.1	Neisseria meningitidis	NZ_CP016660.1	IS110	1375545	1375705	-
GCA_001697625.1	Neisseria meningitidis	NZ_CP016660.1	IS30	1389247	1390326	-
GCA_001697625.1	Neisseria meningitidis	NZ_CP016660.1	IS5	1396643	1396797	+
GCA_001697625.1	Neisseria meningitidis	NZ_CP016660.1	IS5	1402088	1402211	+
GCA_001697625.1	Neisseria meningitidis	NZ_CP016660.1	IS1595	1411258	1411916	+
GCA_001697625.1	Neisseria meningitidis	NZ_CP016660.1	IS5	1411736	1411988	-
GCA_001697625.1	Neisseria meningitidis	NZ_CP016660.1	IS5	1413201	1413359	-
GCA_001697625.1	Neisseria meningitidis	NZ_CP016660.1	IS5	1430027	1430644	-
GCA_001697625.1	Neisseria meningitidis	NZ_CP016660.1	IS5	1431659	1433103	+
GCA_001697625.1	Neisseria meningitidis	NZ_CP016660.1	IS110	1442422	1442579	+
GCA_001697625.1	Neisseria meningitidis	NZ_CP016660.1	IS5	1454749	1454913	+
GCA_001697625.1	Neisseria meningitidis	NZ_CP016660.1	IS110	1459329	1459489	+
GCA_001697625.1	Neisseria meningitidis	NZ_CP016660.1	IS5	1462071	1462232	+
GCA_001697625.1	Neisseria meningitidis	NZ_CP016660.1	IS5	1462633	1462741	+
GCA_001697625.1	Neisseria meningitidis	NZ_CP016660.1	IS5	1472160	1472506	-
GCA_001697625.1	Neisseria meningitidis	NZ_CP016660.1	IS110	1472741	1473068	-
GCA_001697625.1	Neisseria meningitidis	NZ_CP016660.1	IS1595	1472903	1473084	+
GCA_001697625.1	Neisseria meningitidis	NZ_CP016660.1	IS5	1476584	1476929	-
GCA_001697625.1	Neisseria meningitidis	NZ_CP016660.1	IS5	1477231	1477489	-
GCA_001697625.1	Neisseria meningitidis	NZ_CP016660.1	IS110	1481228	1481480	-
GCA_001697625.1	Neisseria meningitidis	NZ_CP016660.1	IS110	1481995	1482247	-
GCA_001697625.1	Neisseria meningitidis	NZ_CP016660.1	IS1595	1488666	1489394	+
GCA_001697625.1	Neisseria meningitidis	NZ_CP016660.1	IS5	1498096	1499758	-
GCA_001697625.1	Neisseria meningitidis	NZ_CP016660.1	IS5	1500712	1501315	+
GCA_001697625.1	Neisseria meningitidis	NZ_CP016660.1	IS30	1501130	1502307	-
GCA_001697625.1	Neisseria meningitidis	NZ_CP016660.1	IS5	1502209	1503120	+
GCA_001697625.1	Neisseria meningitidis	NZ_CP016660.1	IS5	1509840	1510133	-
GCA_001697625.1	Neisseria meningitidis	NZ_CP016660.1	IS5	1510755	1511044	+
GCA_001697625.1	Neisseria meningitidis	NZ_CP016660.1	IS5	1514014	1514618	+
GCA_001697625.1	Neisseria meningitidis	NZ_CP016660.1	IS5	1515734	1515843	+
GCA_001697625.1	Neisseria meningitidis	NZ_CP016660.1	IS5	1520190	1521036	-
GCA_001697625.1	Neisseria meningitidis	NZ_CP016660.1	IS5	1527266	1527324	-
GCA_001697625.1	Neisseria meningitidis	NZ_CP016660.1	IS30	1543529	1544608	-
GCA_001697625.1	Neisseria meningitidis	NZ_CP016660.1	IS5	1551879	1553665	+
GCA_001697625.1	Neisseria meningitidis	NZ_CP016660.1	IS5	1567614	1567778	-
GCA_001697625.1	Neisseria meningitidis	NZ_CP016660.1	IS5	1569906	1570064	+
GCA_001697625.1	Neisseria meningitidis	NZ_CP016660.1	IS5	1574485	1574646	-
GCA_001697625.1	Neisseria meningitidis	NZ_CP016660.1	IS5	1579040	1579473	+
GCA_001697625.1	Neisseria meningitidis	NZ_CP016660.1	IS5	1582917	1583099	+
GCA_001697625.1	Neisseria meningitidis	NZ_CP016660.1	IS5	1600843	1600955	+
GCA_001697625.1	Neisseria meningitidis	NZ_CP016660.1	IS5	1616195	1616383	-
GCA_001697625.1	Neisseria meningitidis	NZ_CP016660.1	IS110	1616641	1616799	-
GCA_001697625.1	Neisseria meningitidis	NZ_CP016660.1	IS5	1623860	1624020	-
GCA_001697625.1	Neisseria meningitidis	NZ_CP016660.1	IS5	1631904	1631968	-
GCA_001697625.1	Neisseria meningitidis	NZ_CP016660.1	IS5	1639556	1639715	-
GCA_001697625.1	Neisseria meningitidis	NZ_CP016660.1	IS5	1650606	1651618	-
GCA_001697625.1	Neisseria meningitidis	NZ_CP016660.1	IS1595	1658467	1658822	-
GCA_001697625.1	Neisseria meningitidis	NZ_CP016660.1	IS5	1666312	1666474	-
GCA_001697625.1	Neisseria meningitidis	NZ_CP016660.1	IS5	1672924	1673270	-
GCA_001697625.1	Neisseria meningitidis	NZ_CP016660.1	IS110	1673350	1673602	-
GCA_001697625.1	Neisseria meningitidis	NZ_CP016660.1	IS5	1675601	1675768	-
GCA_001697625.1	Neisseria meningitidis	NZ_CP016660.1	IS5	1682851	1683012	-
GCA_001697625.1	Neisseria meningitidis	NZ_CP016660.1	IS30	1683137	1684254	+
GCA_001697625.1	Neisseria meningitidis	NZ_CP016660.1	IS5	1684259	1684321	-
GCA_001697625.1	Neisseria meningitidis	NZ_CP016660.1	IS30	1704230	1704361	-
GCA_001697625.1	Neisseria meningitidis	NZ_CP016660.1	IS5	1704228	1705203	+
GCA_001697625.1	Neisseria meningitidis	NZ_CP016660.1	IS30	1705007	1706158	-
GCA_001697625.1	Neisseria meningitidis	NZ_CP016660.1	IS5	1716472	1716537	-
GCA_001697625.1	Neisseria meningitidis	NZ_CP016660.1	IS5	1722821	1723000	+
GCA_001697625.1	Neisseria meningitidis	NZ_CP016660.1	IS5	1726677	1726793	+
GCA_001697625.1	Neisseria meningitidis	NZ_CP016660.1	IS5	1747904	1748061	+
GCA_001697625.1	Neisseria meningitidis	NZ_CP016660.1	IS5	1780552	1781399	+
GCA_001697625.1	Neisseria meningitidis	NZ_CP016660.1	IS1595	1781898	1782647	+
GCA_001697625.1	Neisseria meningitidis	NZ_CP016660.1	IS5	1784542	1785390	-
GCA_001697625.1	Neisseria meningitidis	NZ_CP016660.1	IS5	1797867	1798025	+
GCA_001697625.1	Neisseria meningitidis	NZ_CP016660.1	IS5	1798623	1798782	+
GCA_001697625.1	Neisseria meningitidis	NZ_CP016660.1	IS5	1800542	1801465	-
GCA_001697625.1	Neisseria meningitidis	NZ_CP016660.1	IS1595	1801294	1802121	+
GCA_001697625.1	Neisseria meningitidis	NZ_CP016660.1	IS5	1802793	1802945	+
GCA_001697625.1	Neisseria meningitidis	NZ_CP016660.1	IS5	1842715	1843086	+
GCA_001697625.1	Neisseria meningitidis	NZ_CP016660.1	IS110	1859830	1859971	+
GCA_001697625.1	Neisseria meningitidis	NZ_CP016660.1	IS5	1859829	1859936	+
GCA_001697625.1	Neisseria meningitidis	NZ_CP016660.1	IS110	1880926	1881124	+
GCA_001697625.1	Neisseria meningitidis	NZ_CP016660.1	IS5	1884203	1884395	+
GCA_001697625.1	Neisseria meningitidis	NZ_CP016660.1	IS5	1910165	1910334	-
GCA_001697625.1	Neisseria meningitidis	NZ_CP016660.1	IS5	1918711	1918868	+
GCA_001697625.1	Neisseria meningitidis	NZ_CP016660.1	IS5	1920087	1920241	+
GCA_001697625.1	Neisseria meningitidis	NZ_CP016660.1	IS30	1928219	1929312	-
GCA_001697625.1	Neisseria meningitidis	NZ_CP016660.1	IS1595	1938086	1938530	+
GCA_001697625.1	Neisseria meningitidis	NZ_CP016660.1	IS5	1940907	1941083	-
GCA_001697625.1	Neisseria meningitidis	NZ_CP016660.1	IS5	1952641	1953487	-
GCA_001697625.1	Neisseria meningitidis	NZ_CP016660.1	IS110	1968399	1968555	+
GCA_001697625.1	Neisseria meningitidis	NZ_CP016660.1	IS110	1969462	1969615	+
GCA_001697625.1	Neisseria meningitidis	NZ_CP016660.1	IS5	1984675	1984839	+
GCA_001697625.1	Neisseria meningitidis	NZ_CP016660.1	IS5	1999698	1999852	+
GCA_001697625.1	Neisseria meningitidis	NZ_CP016660.1	IS1595	2009125	2010000	+
GCA_001697625.1	Neisseria meningitidis	NZ_CP016660.1	IS5	2009829	2010144	+
GCA_001697625.1	Neisseria meningitidis	NZ_CP016660.1	IS630	2009974	2010278	+
GCA_001697625.1	Neisseria meningitidis	NZ_CP016660.1	IS1595	2016559	2017303	-
GCA_001697625.1	Neisseria meningitidis	NZ_CP016660.1	IS5	2022987	2023691	+
GCA_001697625.1	Neisseria meningitidis	NZ_CP016660.1	IS5	2029287	2029392	+
GCA_001697625.1	Neisseria meningitidis	NZ_CP016660.1	IS5	2030813	2030968	+
GCA_001697625.1	Neisseria meningitidis	NZ_CP016660.1	IS110	2033554	2033712	-
GCA_001697625.1	Neisseria meningitidis	NZ_CP016660.1	IS5	2038745	2038903	+
GCA_001697625.1	Neisseria meningitidis	NZ_CP016660.1	IS5	2080474	2080535	-
GCA_001697625.1	Neisseria meningitidis	NZ_CP016660.1	IS5	2085444	2085603	-
GCA_001697625.1	Neisseria meningitidis	NZ_CP016660.1	IS5	2089423	2089566	-
GCA_001697625.1	Neisseria meningitidis	NZ_CP016660.1	IS5	2092019	2092178	+
GCA_001697625.1	Neisseria meningitidis	NZ_CP016660.1	IS5	2095227	2095385	+
GCA_001697625.1	Neisseria meningitidis	NZ_CP016660.1	IS5	2098322	2098388	-
GCA_001697625.1	Neisseria meningitidis	NZ_CP016660.1	IS5	2102296	2102360	-
GCA_001697625.1	Neisseria meningitidis	NZ_CP016660.1	IS5	2102787	2102959	+
GCA_001697625.1	Neisseria meningitidis	NZ_CP016660.1	IS110	2102822	2103540	+
GCA_001697625.1	Neisseria meningitidis	NZ_CP016660.1	IS5	2104153	2104405	+
GCA_001697625.1	Neisseria meningitidis	NZ_CP016660.1	IS3	2114672	2114737	-
GCA_001697625.1	Neisseria meningitidis	NZ_CP016660.1	IS5	2125025	2125264	-
GCA_001697625.1	Neisseria meningitidis	NZ_CP016660.1	IS5	2145850	2146063	-
GCA_001697625.1	Neisseria meningitidis	NZ_CP016660.1	IS5	2156527	2157109	+
GCA_001697625.1	Neisseria meningitidis	NZ_CP016660.1	IS110	2158227	2158381	-
GCA_001697625.1	Neisseria meningitidis	NZ_CP016660.1	IS110	2167307	2167463	-
GCA_000282715.1	Amycolatopsis mediterranei S699	NC_018266.1	IS110	80845	82214	-
GCA_000282715.1	Amycolatopsis mediterranei S699	NC_018266.1	ISAs1	114470	115689	+
GCA_000282715.1	Amycolatopsis mediterranei S699	NC_018266.1	IS630	346923	348063	+
GCA_000282715.1	Amycolatopsis mediterranei S699	NC_018266.1	ISL3	763903	764304	+
GCA_000282715.1	Amycolatopsis mediterranei S699	NC_018266.1	IS481	892020	892991	-
GCA_000282715.1	Amycolatopsis mediterranei S699	NC_018266.1	IS481	893623	894402	+
GCA_000282715.1	Amycolatopsis mediterranei S699	NC_018266.1	IS481	1048501	1049313	-
GCA_000282715.1	Amycolatopsis mediterranei S699	NC_018266.1	ISAs1	1132615	1133834	+
GCA_000282715.1	Amycolatopsis mediterranei S699	NC_018266.1	IS4	1396624	1397316	+
GCA_000282715.1	Amycolatopsis mediterranei S699	NC_018266.1	IS3	1546969	1548261	+
GCA_000282715.1	Amycolatopsis mediterranei S699	NC_018266.1	IS3	1554402	1555771	-
GCA_000282715.1	Amycolatopsis mediterranei S699	NC_018266.1	IS110	1590319	1591449	+
GCA_000282715.1	Amycolatopsis mediterranei S699	NC_018266.1	IS4	1742700	1743167	+
GCA_000282715.1	Amycolatopsis mediterranei S699	NC_018266.1	IS481	1763695	1764213	-
GCA_000282715.1	Amycolatopsis mediterranei S699	NC_018266.1	ISAs1	1897488	1898645	+
GCA_000282715.1	Amycolatopsis mediterranei S699	NC_018266.1	ISAs1	2075637	2076767	+
GCA_000282715.1	Amycolatopsis mediterranei S699	NC_018266.1	IS5	2299406	2300257	+
GCA_000282715.1	Amycolatopsis mediterranei S699	NC_018266.1	IS5	2326163	2326780	-
GCA_000282715.1	Amycolatopsis mediterranei S699	NC_018266.1	IS4	2593237	2594016	+
GCA_000282715.1	Amycolatopsis mediterranei S699	NC_018266.1	Tn3	2931565	2931984	+
GCA_000282715.1	Amycolatopsis mediterranei S699	NC_018266.1	IS4	2963999	2964934	-
GCA_000282715.1	Amycolatopsis mediterranei S699	NC_018266.1	IS481	3158019	3158480	-
GCA_000282715.1	Amycolatopsis mediterranei S699	NC_018266.1	IS481	3277291	3278106	-
GCA_000282715.1	Amycolatopsis mediterranei S699	NC_018266.1	IS4	3338858	3339334	+
GCA_000282715.1	Amycolatopsis mediterranei S699	NC_018266.1	IS481	3415112	3416080	+
GCA_000282715.1	Amycolatopsis mediterranei S699	NC_018266.1	IS630	3474946	3476041	-
GCA_000282715.1	Amycolatopsis mediterranei S699	NC_018266.1	IS4	3476158	3477126	-
GCA_000282715.1	Amycolatopsis mediterranei S699	NC_018266.1	IS481	3522025	3522471	-
GCA_000282715.1	Amycolatopsis mediterranei S699	NC_018266.1	IS481	3744241	3745083	+
GCA_000282715.1	Amycolatopsis mediterranei S699	NC_018266.1	IS4	3753023	3753499	+
GCA_000282715.1	Amycolatopsis mediterranei S699	NC_018266.1	IS4	3762295	3762900	+
GCA_000282715.1	Amycolatopsis mediterranei S699	NC_018266.1	IS481	3764539	3765009	-
GCA_000282715.1	Amycolatopsis mediterranei S699	NC_018266.1	IS4	3859216	3860166	+
GCA_000282715.1	Amycolatopsis mediterranei S699	NC_018266.1	IS5	3871018	3871602	-
GCA_000282715.1	Amycolatopsis mediterranei S699	NC_018266.1	IS4	3974312	3975298	-
GCA_000282715.1	Amycolatopsis mediterranei S699	NC_018266.1	IS481	4056707	4057675	-
GCA_000282715.1	Amycolatopsis mediterranei S699	NC_018266.1	IS5	4143831	4144693	+
GCA_000282715.1	Amycolatopsis mediterranei S699	NC_018266.1	IS5	4309719	4310321	+
GCA_000282715.1	Amycolatopsis mediterranei S699	NC_018266.1	IS481	4359878	4360264	-
GCA_000282715.1	Amycolatopsis mediterranei S699	NC_018266.1	IS4	4447197	4447907	+
GCA_000282715.1	Amycolatopsis mediterranei S699	NC_018266.1	IS481	4566490	4567023	+
GCA_000282715.1	Amycolatopsis mediterranei S699	NC_018266.1	IS4	4641756	4642682	+
GCA_000282715.1	Amycolatopsis mediterranei S699	NC_018266.1	IS4	4860992	4861645	+
GCA_000282715.1	Amycolatopsis mediterranei S699	NC_018266.1	IS5	4975078	4975935	+
GCA_000282715.1	Amycolatopsis mediterranei S699	NC_018266.1	IS481	5057242	5057928	+
GCA_000282715.1	Amycolatopsis mediterranei S699	NC_018266.1	IS630	5225418	5226513	-
GCA_000282715.1	Amycolatopsis mediterranei S699	NC_018266.1	IS4	5252295	5252777	-
GCA_000282715.1	Amycolatopsis mediterranei S699	NC_018266.1	IS5	5299011	5300028	-
GCA_000282715.1	Amycolatopsis mediterranei S699	NC_018266.1	IS3	5327969	5328220	-
GCA_000282715.1	Amycolatopsis mediterranei S699	NC_018266.1	IS4	5454645	5455193	+
GCA_000282715.1	Amycolatopsis mediterranei S699	NC_018266.1	IS481	5470270	5471052	+
GCA_000282715.1	Amycolatopsis mediterranei S699	NC_018266.1	IS3	5604271	5605562	+
GCA_000282715.1	Amycolatopsis mediterranei S699	NC_018266.1	IS5	5607781	5608798	-
GCA_000282715.1	Amycolatopsis mediterranei S699	NC_018266.1	IS1380	5615663	5616398	+
GCA_000282715.1	Amycolatopsis mediterranei S699	NC_018266.1	IS66	5822057	5822389	-
GCA_000282715.1	Amycolatopsis mediterranei S699	NC_018266.1	IS5	5968482	5969165	-
GCA_000282715.1	Amycolatopsis mediterranei S699	NC_018266.1	IS630	5981038	5981230	-
GCA_000282715.1	Amycolatopsis mediterranei S699	NC_018266.1	IS5	6048536	6049090	+
GCA_000282715.1	Amycolatopsis mediterranei S699	NC_018266.1	IS3	6126214	6127510	+
GCA_000282715.1	Amycolatopsis mediterranei S699	NC_018266.1	IS5	6220723	6221043	-
GCA_000282715.1	Amycolatopsis mediterranei S699	NC_018266.1	IS481	6268945	6269400	+
GCA_000282715.1	Amycolatopsis mediterranei S699	NC_018266.1	IS5	6304961	6305672	-
GCA_000282715.1	Amycolatopsis mediterranei S699	NC_018266.1	IS701	6307436	6307802	+
GCA_000282715.1	Amycolatopsis mediterranei S699	NC_018266.1	IS5	6325449	6325640	+
GCA_000282715.1	Amycolatopsis mediterranei S699	NC_018266.1	IS701	6409247	6409666	-
GCA_000282715.1	Amycolatopsis mediterranei S699	NC_018266.1	IS5	6436827	6437689	+
GCA_000282715.1	Amycolatopsis mediterranei S699	NC_018266.1	IS110	6447814	6448377	+
GCA_000282715.1	Amycolatopsis mediterranei S699	NC_018266.1	IS701	6449025	6450122	-
GCA_000282715.1	Amycolatopsis mediterranei S699	NC_018266.1	IS5	6450289	6451282	+
GCA_000282715.1	Amycolatopsis mediterranei S699	NC_018266.1	IS3	6462887	6464259	-
GCA_000282715.1	Amycolatopsis mediterranei S699	NC_018266.1	IS5	6471823	6472587	+
GCA_000282715.1	Amycolatopsis mediterranei S699	NC_018266.1	IS5	6550539	6551033	-
GCA_000282715.1	Amycolatopsis mediterranei S699	NC_018266.1	IS5	6583644	6584501	+
GCA_000282715.1	Amycolatopsis mediterranei S699	NC_018266.1	IS5	6604644	6605177	-
GCA_000282715.1	Amycolatopsis mediterranei S699	NC_018266.1	IS110	6777923	6779113	-
GCA_000282715.1	Amycolatopsis mediterranei S699	NC_018266.1	IS5	6882708	6883520	-
GCA_000282715.1	Amycolatopsis mediterranei S699	NC_018266.1	IS630	7067638	7068752	+
GCA_000282715.1	Amycolatopsis mediterranei S699	NC_018266.1	IS481	7069237	7069650	-
GCA_000282715.1	Amycolatopsis mediterranei S699	NC_018266.1	IS481	7207311	7209028	+
GCA_000282715.1	Amycolatopsis mediterranei S699	NC_018266.1	IS481	7212874	7213362	+
GCA_000282715.1	Amycolatopsis mediterranei S699	NC_018266.1	IS481	7482099	7483061	+
GCA_000282715.1	Amycolatopsis mediterranei S699	NC_018266.1	IS481	7508330	7508644	-
GCA_000282715.1	Amycolatopsis mediterranei S699	NC_018266.1	IS481	7511814	7512572	-
GCA_000282715.1	Amycolatopsis mediterranei S699	NC_018266.1	IS1634	7631126	7632673	-
GCA_000282715.1	Amycolatopsis mediterranei S699	NC_018266.1	IS4	7778327	7778761	+
GCA_000282715.1	Amycolatopsis mediterranei S699	NC_018266.1	IS701	7829711	7830931	+
GCA_000282715.1	Amycolatopsis mediterranei S699	NC_018266.1	IS481	7904442	7904861	+
GCA_000282715.1	Amycolatopsis mediterranei S699	NC_018266.1	IS5	7970567	7971301	-
GCA_000282715.1	Amycolatopsis mediterranei S699	NC_018266.1	IS3	8088644	8090026	-
GCA_000282715.1	Amycolatopsis mediterranei S699	NC_018266.1	IS5	8091611	8091900	-
GCA_000282715.1	Amycolatopsis mediterranei S699	NC_018266.1	IS481	8093793	8094626	-
GCA_000282715.1	Amycolatopsis mediterranei S699	NC_018266.1	IS4	8317649	8318158	+
GCA_000282715.1	Amycolatopsis mediterranei S699	NC_018266.1	IS4	8344080	8345602	-
GCA_000282715.1	Amycolatopsis mediterranei S699	NC_018266.1	IS4	8363718	8365204	+
GCA_000282715.1	Amycolatopsis mediterranei S699	NC_018266.1	IS481	8441722	8442429	+
GCA_000282715.1	Amycolatopsis mediterranei S699	NC_018266.1	IS66	8458345	8459437	+
GCA_000282715.1	Amycolatopsis mediterranei S699	NC_018266.1	IS4	8526046	8526522	+
GCA_000282715.1	Amycolatopsis mediterranei S699	NC_018266.1	IS3	8527213	8528462	+
GCA_000282715.1	Amycolatopsis mediterranei S699	NC_018266.1	IS66	8594080	8594566	-
GCA_000282715.1	Amycolatopsis mediterranei S699	NC_018266.1	IS3	8597949	8599244	+
GCA_000282715.1	Amycolatopsis mediterranei S699	NC_018266.1	ISAs1	8642480	8643734	-
GCA_000282715.1	Amycolatopsis mediterranei S699	NC_018266.1	IS3	8714748	8716119	-
GCA_000282715.1	Amycolatopsis mediterranei S699	NC_018266.1	ISL3	8766348	8766593	+
GCA_000282715.1	Amycolatopsis mediterranei S699	NC_018266.1	IS982	9166951	9167786	-
GCA_000282715.1	Amycolatopsis mediterranei S699	NC_018266.1	IS4	9304952	9305761	+
GCA_000282715.1	Amycolatopsis mediterranei S699	NC_018266.1	IS4	9676168	9676638	+
GCA_000282715.1	Amycolatopsis mediterranei S699	NC_018266.1	IS4	9697837	9699359	-
GCA_000282715.1	Amycolatopsis mediterranei S699	NC_018266.1	IS3	9777202	9778422	-
GCA_000282715.1	Amycolatopsis mediterranei S699	NC_018266.1	IS30	9903670	9903810	+
GCA_000282715.1	Amycolatopsis mediterranei S699	NC_018266.1	IS30	9904247	9904378	+
GCA_000282715.1	Amycolatopsis mediterranei S699	NC_018266.1	IS4	9945972	9946739	+
GCA_000282715.1	Amycolatopsis mediterranei S699	NC_018266.1	Tn3	9957391	9957933	+
GCA_002892685.1	Bordetella pertussis	NZ_CP012135.1	IS481	27281	28330	-
GCA_002892685.1	Bordetella pertussis	NZ_CP012135.1	IS481	34516	35571	+
GCA_002892685.1	Bordetella pertussis	NZ_CP012135.1	IS481	43558	44609	+
GCA_002892685.1	Bordetella pertussis	NZ_CP012135.1	IS481	50038	51087	+
GCA_002892685.1	Bordetella pertussis	NZ_CP012135.1	IS481	57495	58545	-
GCA_002892685.1	Bordetella pertussis	NZ_CP012135.1	IS481	68981	70022	+
GCA_002892685.1	Bordetella pertussis	NZ_CP012135.1	IS3	70471	71247	+
GCA_002892685.1	Bordetella pertussis	NZ_CP012135.1	IS481	77626	79601	-
GCA_002892685.1	Bordetella pertussis	NZ_CP012135.1	IS481	107427	108475	-
GCA_002892685.1	Bordetella pertussis	NZ_CP012135.1	IS110	114760	115984	+
GCA_002892685.1	Bordetella pertussis	NZ_CP012135.1	IS481	121113	122170	-
GCA_002892685.1	Bordetella pertussis	NZ_CP012135.1	IS481	135156	136205	-
GCA_002892685.1	Bordetella pertussis	NZ_CP012135.1	IS481	164892	165941	-
GCA_002892685.1	Bordetella pertussis	NZ_CP012135.1	IS481	174192	175247	+
GCA_002892685.1	Bordetella pertussis	NZ_CP012135.1	IS481	194297	195351	+
GCA_002892685.1	Bordetella pertussis	NZ_CP012135.1	IS481	205524	206581	+
GCA_002892685.1	Bordetella pertussis	NZ_CP012135.1	IS481	224451	225501	-
GCA_002892685.1	Bordetella pertussis	NZ_CP012135.1	IS481	233225	235419	+
GCA_002892685.1	Bordetella pertussis	NZ_CP012135.1	IS481	235228	236368	-
GCA_002892685.1	Bordetella pertussis	NZ_CP012135.1	IS481	265464	266519	+
GCA_002892685.1	Bordetella pertussis	NZ_CP012135.1	IS481	277139	278188	-
GCA_002892685.1	Bordetella pertussis	NZ_CP012135.1	IS481	285907	287021	-
GCA_002892685.1	Bordetella pertussis	NZ_CP012135.1	IS481	296455	297435	-
GCA_002892685.1	Bordetella pertussis	NZ_CP012135.1	IS481	300545	301600	-
GCA_002892685.1	Bordetella pertussis	NZ_CP012135.1	IS481	301964	303007	+
GCA_002892685.1	Bordetella pertussis	NZ_CP012135.1	IS481	330279	331330	+
GCA_002892685.1	Bordetella pertussis	NZ_CP012135.1	IS481	354912	355966	-
GCA_002892685.1	Bordetella pertussis	NZ_CP012135.1	IS481	365297	366352	-
GCA_002892685.1	Bordetella pertussis	NZ_CP012135.1	IS481	390845	391905	-
GCA_002892685.1	Bordetella pertussis	NZ_CP012135.1	IS481	401044	402094	+
GCA_002892685.1	Bordetella pertussis	NZ_CP012135.1	IS481	412380	413434	-
GCA_002892685.1	Bordetella pertussis	NZ_CP012135.1	IS481	421052	422085	+
GCA_002892685.1	Bordetella pertussis	NZ_CP012135.1	IS481	430214	431259	+
GCA_002892685.1	Bordetella pertussis	NZ_CP012135.1	IS481	447411	449610	-
GCA_002892685.1	Bordetella pertussis	NZ_CP012135.1	IS481	449421	450561	-
GCA_002892685.1	Bordetella pertussis	NZ_CP012135.1	IS481	466844	467889	+
GCA_002892685.1	Bordetella pertussis	NZ_CP012135.1	IS481	476214	477268	-
GCA_002892685.1	Bordetella pertussis	NZ_CP012135.1	IS481	523446	524502	-
GCA_002892685.1	Bordetella pertussis	NZ_CP012135.1	IS481	553505	554557	+
GCA_002892685.1	Bordetella pertussis	NZ_CP012135.1	IS481	563932	564985	-
GCA_002892685.1	Bordetella pertussis	NZ_CP012135.1	IS481	590320	591357	+
GCA_002892685.1	Bordetella pertussis	NZ_CP012135.1	IS481	620691	621739	+
GCA_002892685.1	Bordetella pertussis	NZ_CP012135.1	IS481	636788	637839	-
GCA_002892685.1	Bordetella pertussis	NZ_CP012135.1	IS481	649527	651608	+
GCA_002892685.1	Bordetella pertussis	NZ_CP012135.1	IS481	666169	667218	-
GCA_002892685.1	Bordetella pertussis	NZ_CP012135.1	IS481	678236	679277	+
GCA_002892685.1	Bordetella pertussis	NZ_CP012135.1	IS481	682068	683113	+
GCA_002892685.1	Bordetella pertussis	NZ_CP012135.1	IS481	689418	690470	-
GCA_002892685.1	Bordetella pertussis	NZ_CP012135.1	IS481	720212	721252	+
GCA_002892685.1	Bordetella pertussis	NZ_CP012135.1	IS481	735861	737001	-
GCA_002892685.1	Bordetella pertussis	NZ_CP012135.1	IS481	748189	749239	-
GCA_002892685.1	Bordetella pertussis	NZ_CP012135.1	IS481	752241	753296	+
GCA_002892685.1	Bordetella pertussis	NZ_CP012135.1	IS481	758294	759472	-
GCA_002892685.1	Bordetella pertussis	NZ_CP012135.1	IS481	762169	763208	+
GCA_002892685.1	Bordetella pertussis	NZ_CP012135.1	IS481	777419	778461	+
GCA_002892685.1	Bordetella pertussis	NZ_CP012135.1	IS481	814723	815863	-
GCA_002892685.1	Bordetella pertussis	NZ_CP012135.1	IS481	820398	821450	-
GCA_002892685.1	Bordetella pertussis	NZ_CP012135.1	IS481	853997	855046	+
GCA_002892685.1	Bordetella pertussis	NZ_CP012135.1	IS481	861833	862885	-
GCA_002892685.1	Bordetella pertussis	NZ_CP012135.1	IS110	885772	887013	-
GCA_002892685.1	Bordetella pertussis	NZ_CP012135.1	IS481	902305	903350	+
GCA_002892685.1	Bordetella pertussis	NZ_CP012135.1	IS481	912873	913913	+
GCA_002892685.1	Bordetella pertussis	NZ_CP012135.1	IS481	934567	935620	+
GCA_002892685.1	Bordetella pertussis	NZ_CP012135.1	IS481	938268	939315	+
GCA_002892685.1	Bordetella pertussis	NZ_CP012135.1	IS481	952734	953773	+
GCA_002892685.1	Bordetella pertussis	NZ_CP012135.1	IS481	956484	957529	+
GCA_002892685.1	Bordetella pertussis	NZ_CP012135.1	IS481	958927	959691	-
GCA_002892685.1	Bordetella pertussis	NZ_CP012135.1	IS481	961435	962485	+
GCA_002892685.1	Bordetella pertussis	NZ_CP012135.1	IS481	977906	978951	+
GCA_002892685.1	Bordetella pertussis	NZ_CP012135.1	IS481	998359	999413	-
GCA_002892685.1	Bordetella pertussis	NZ_CP012135.1	IS110	1000572	1001809	-
GCA_002892685.1	Bordetella pertussis	NZ_CP012135.1	IS481	1025426	1026476	-
GCA_002892685.1	Bordetella pertussis	NZ_CP012135.1	IS481	1038165	1039217	-
GCA_002892685.1	Bordetella pertussis	NZ_CP012135.1	IS481	1047222	1048267	+
GCA_002892685.1	Bordetella pertussis	NZ_CP012135.1	IS110	1060463	1061701	-
GCA_002892685.1	Bordetella pertussis	NZ_CP012135.1	IS110	1069829	1071064	-
GCA_002892685.1	Bordetella pertussis	NZ_CP012135.1	IS110	1079317	1080543	+
GCA_002892685.1	Bordetella pertussis	NZ_CP012135.1	IS481	1082440	1083483	+
GCA_002892685.1	Bordetella pertussis	NZ_CP012135.1	IS481	1097017	1098073	-
GCA_002892685.1	Bordetella pertussis	NZ_CP012135.1	IS481	1113121	1114176	+
GCA_002892685.1	Bordetella pertussis	NZ_CP012135.1	IS481	1117862	1119011	-
GCA_002892685.1	Bordetella pertussis	NZ_CP012135.1	IS481	1126494	1127542	+
GCA_002892685.1	Bordetella pertussis	NZ_CP012135.1	IS481	1154169	1155211	+
GCA_002892685.1	Bordetella pertussis	NZ_CP012135.1	IS481	1158609	1159661	-
GCA_002892685.1	Bordetella pertussis	NZ_CP012135.1	IS481	1177343	1178399	-
GCA_002892685.1	Bordetella pertussis	NZ_CP012135.1	IS481	1180557	1181656	+
GCA_002892685.1	Bordetella pertussis	NZ_CP012135.1	IS481	1197901	1198948	+
GCA_002892685.1	Bordetella pertussis	NZ_CP012135.1	IS481	1217738	1219932	+
GCA_002892685.1	Bordetella pertussis	NZ_CP012135.1	IS481	1219741	1220881	-
GCA_002892685.1	Bordetella pertussis	NZ_CP012135.1	IS481	1236279	1237334	-
GCA_002892685.1	Bordetella pertussis	NZ_CP012135.1	IS481	1271607	1272657	+
GCA_002892685.1	Bordetella pertussis	NZ_CP012135.1	IS481	1293635	1294684	+
GCA_002892685.1	Bordetella pertussis	NZ_CP012135.1	IS481	1298703	1299746	+
GCA_002892685.1	Bordetella pertussis	NZ_CP012135.1	Tn3	1304082	1304720	+
GCA_002892685.1	Bordetella pertussis	NZ_CP012135.1	IS481	1320521	1321577	+
GCA_002892685.1	Bordetella pertussis	NZ_CP012135.1	IS481	1324958	1326010	-
GCA_002892685.1	Bordetella pertussis	NZ_CP012135.1	IS481	1327863	1328917	+
GCA_002892685.1	Bordetella pertussis	NZ_CP012135.1	IS481	1329453	1330508	+
GCA_002892685.1	Bordetella pertussis	NZ_CP012135.1	IS481	1338423	1339473	+
GCA_002892685.1	Bordetella pertussis	NZ_CP012135.1	IS481	1384309	1385353	+
GCA_002892685.1	Bordetella pertussis	NZ_CP012135.1	IS481	1419151	1420203	-
GCA_002892685.1	Bordetella pertussis	NZ_CP012135.1	IS481	1425487	1426532	+
GCA_002892685.1	Bordetella pertussis	NZ_CP012135.1	IS481	1437764	1439870	-
GCA_002892685.1	Bordetella pertussis	NZ_CP012135.1	IS481	1465465	1466607	+
GCA_002892685.1	Bordetella pertussis	NZ_CP012135.1	IS481	1470163	1471294	+
GCA_002892685.1	Bordetella pertussis	NZ_CP012135.1	IS481	1472431	1473481	-
GCA_002892685.1	Bordetella pertussis	NZ_CP012135.1	IS481	1487886	1488931	+
GCA_002892685.1	Bordetella pertussis	NZ_CP012135.1	IS481	1516881	1517927	+
GCA_002892685.1	Bordetella pertussis	NZ_CP012135.1	IS481	1531149	1532190	+
GCA_002892685.1	Bordetella pertussis	NZ_CP012135.1	IS481	1535268	1536319	-
GCA_002892685.1	Bordetella pertussis	NZ_CP012135.1	IS481	1551737	1552778	+
GCA_002892685.1	Bordetella pertussis	NZ_CP012135.1	IS481	1573040	1574082	+
GCA_002892685.1	Bordetella pertussis	NZ_CP012135.1	IS481	1582358	1583416	-
GCA_002892685.1	Bordetella pertussis	NZ_CP012135.1	IS481	1589242	1589969	+
GCA_002892685.1	Bordetella pertussis	NZ_CP012135.1	IS481	1619160	1620205	+
GCA_002892685.1	Bordetella pertussis	NZ_CP012135.1	IS481	1622587	1623644	-
GCA_002892685.1	Bordetella pertussis	NZ_CP012135.1	IS481	1627369	1628425	-
GCA_002892685.1	Bordetella pertussis	NZ_CP012135.1	IS481	1643340	1644392	-
GCA_002892685.1	Bordetella pertussis	NZ_CP012135.1	IS481	1665082	1666134	-
GCA_002892685.1	Bordetella pertussis	NZ_CP012135.1	IS481	1673799	1674850	+
GCA_002892685.1	Bordetella pertussis	NZ_CP012135.1	IS481	1682049	1683088	+
GCA_002892685.1	Bordetella pertussis	NZ_CP012135.1	IS481	1696407	1697450	+
GCA_002892685.1	Bordetella pertussis	NZ_CP012135.1	IS481	1703930	1704984	-
GCA_002892685.1	Bordetella pertussis	NZ_CP012135.1	IS481	1725482	1727600	-
GCA_002892685.1	Bordetella pertussis	NZ_CP012135.1	IS481	1768444	1769488	+
GCA_002892685.1	Bordetella pertussis	NZ_CP012135.1	IS481	1782507	1783560	+
GCA_002892685.1	Bordetella pertussis	NZ_CP012135.1	IS110	1786380	1787620	-
GCA_002892685.1	Bordetella pertussis	NZ_CP012135.1	IS481	1818369	1819415	+
GCA_002892685.1	Bordetella pertussis	NZ_CP012135.1	IS481	1832614	1833670	-
GCA_002892685.1	Bordetella pertussis	NZ_CP012135.1	IS481	1834597	1835644	+
GCA_002892685.1	Bordetella pertussis	NZ_CP012135.1	IS481	1870854	1872954	-
GCA_002892685.1	Bordetella pertussis	NZ_CP012135.1	IS481	1902123	1904228	-
GCA_002892685.1	Bordetella pertussis	NZ_CP012135.1	IS481	1915222	1916272	+
GCA_002892685.1	Bordetella pertussis	NZ_CP012135.1	IS481	1922146	1924242	+
GCA_002892685.1	Bordetella pertussis	NZ_CP012135.1	IS481	1943889	1944948	-
GCA_002892685.1	Bordetella pertussis	NZ_CP012135.1	IS481	1945393	1946440	+
GCA_002892685.1	Bordetella pertussis	NZ_CP012135.1	IS110	1959476	1960700	+
GCA_002892685.1	Bordetella pertussis	NZ_CP012135.1	IS481	1962638	1964717	+
GCA_002892685.1	Bordetella pertussis	NZ_CP012135.1	IS481	1976221	1977292	-
GCA_002892685.1	Bordetella pertussis	NZ_CP012135.1	IS481	1977333	1978447	-
GCA_002892685.1	Bordetella pertussis	NZ_CP012135.1	IS481	1996083	1997126	+
GCA_002892685.1	Bordetella pertussis	NZ_CP012135.1	IS481	2031923	2032977	-
GCA_002892685.1	Bordetella pertussis	NZ_CP012135.1	IS481	2038595	2040700	-
GCA_002892685.1	Bordetella pertussis	NZ_CP012135.1	IS481	2064710	2065756	+
GCA_002892685.1	Bordetella pertussis	NZ_CP012135.1	IS481	2074206	2075252	+
GCA_002892685.1	Bordetella pertussis	NZ_CP012135.1	IS481	2108194	2109248	-
GCA_002892685.1	Bordetella pertussis	NZ_CP012135.1	IS481	2134070	2135124	-
GCA_002892685.1	Bordetella pertussis	NZ_CP012135.1	IS481	2172126	2173180	-
GCA_002892685.1	Bordetella pertussis	NZ_CP012135.1	ISL3	2179127	2179558	+
GCA_002892685.1	Bordetella pertussis	NZ_CP012135.1	IS481	2182438	2183493	-
GCA_002892685.1	Bordetella pertussis	NZ_CP012135.1	IS481	2196890	2197945	-
GCA_002892685.1	Bordetella pertussis	NZ_CP012135.1	IS110	2213634	2214858	+
GCA_002892685.1	Bordetella pertussis	NZ_CP012135.1	IS481	2219783	2221882	-
GCA_002892685.1	Bordetella pertussis	NZ_CP012135.1	IS481	2229396	2231495	+
GCA_002892685.1	Bordetella pertussis	NZ_CP012135.1	IS481	2270518	2271567	+
GCA_002892685.1	Bordetella pertussis	NZ_CP012135.1	IS481	2277820	2278873	-
GCA_002892685.1	Bordetella pertussis	NZ_CP012135.1	IS481	2304681	2305738	-
GCA_002892685.1	Bordetella pertussis	NZ_CP012135.1	IS481	2332096	2333136	+
GCA_002892685.1	Bordetella pertussis	NZ_CP012135.1	IS481	2379165	2380207	+
GCA_002892685.1	Bordetella pertussis	NZ_CP012135.1	IS481	2412580	2413629	-
GCA_002892685.1	Bordetella pertussis	NZ_CP012135.1	IS481	2440725	2441767	+
GCA_002892685.1	Bordetella pertussis	NZ_CP012135.1	IS481	2453191	2454235	+
GCA_002892685.1	Bordetella pertussis	NZ_CP012135.1	IS481	2474209	2474452	-
GCA_002892685.1	Bordetella pertussis	NZ_CP012135.1	IS481	2477999	2479139	-
GCA_002892685.1	Bordetella pertussis	NZ_CP012135.1	IS481	2511852	2512902	-
GCA_002892685.1	Bordetella pertussis	NZ_CP012135.1	IS481	2523969	2525110	+
GCA_002892685.1	Bordetella pertussis	NZ_CP012135.1	IS481	2530520	2531570	-
GCA_002892685.1	Bordetella pertussis	NZ_CP012135.1	IS481	2534231	2535272	+
GCA_002892685.1	Bordetella pertussis	NZ_CP012135.1	IS481	2577456	2578501	+
GCA_002892685.1	Bordetella pertussis	NZ_CP012135.1	IS110	2583222	2584463	-
GCA_002892685.1	Bordetella pertussis	NZ_CP012135.1	IS110	2608246	2609428	+
GCA_002892685.1	Bordetella pertussis	NZ_CP012135.1	IS481	2611943	2612989	+
GCA_002892685.1	Bordetella pertussis	NZ_CP012135.1	IS481	2639002	2640054	-
GCA_002892685.1	Bordetella pertussis	NZ_CP012135.1	IS481	2643108	2644161	-
GCA_002892685.1	Bordetella pertussis	NZ_CP012135.1	IS481	2672069	2674174	+
GCA_002892685.1	Bordetella pertussis	NZ_CP012135.1	IS481	2689458	2690508	-
GCA_002892685.1	Bordetella pertussis	NZ_CP012135.1	IS481	2698849	2699898	+
GCA_002892685.1	Bordetella pertussis	NZ_CP012135.1	IS481	2707488	2709586	+
GCA_002892685.1	Bordetella pertussis	NZ_CP012135.1	IS481	2764247	2765298	-
GCA_002892685.1	Bordetella pertussis	NZ_CP012135.1	IS481	2789364	2790420	-
GCA_002892685.1	Bordetella pertussis	NZ_CP012135.1	IS481	2808709	2809766	-
GCA_002892685.1	Bordetella pertussis	NZ_CP012135.1	IS481	2815047	2816101	-
GCA_002892685.1	Bordetella pertussis	NZ_CP012135.1	IS110	2824383	2824904	+
GCA_002892685.1	Bordetella pertussis	NZ_CP012135.1	IS481	2839924	2840977	-
GCA_002892685.1	Bordetella pertussis	NZ_CP012135.1	Tn3	2856319	2856831	+
GCA_002892685.1	Bordetella pertussis	NZ_CP012135.1	IS110	2857035	2858277	-
GCA_002892685.1	Bordetella pertussis	NZ_CP012135.1	IS481	2861128	2863230	+
GCA_002892685.1	Bordetella pertussis	NZ_CP012135.1	IS481	2871256	2872308	-
GCA_002892685.1	Bordetella pertussis	NZ_CP012135.1	IS481	2886684	2887735	-
GCA_002892685.1	Bordetella pertussis	NZ_CP012135.1	IS481	2911988	2913043	-
GCA_002892685.1	Bordetella pertussis	NZ_CP012135.1	IS481	2922489	2923529	+
GCA_002892685.1	Bordetella pertussis	NZ_CP012135.1	IS481	2927092	2928143	-
GCA_002892685.1	Bordetella pertussis	NZ_CP012135.1	IS481	2950331	2951385	-
GCA_002892685.1	Bordetella pertussis	NZ_CP012135.1	IS481	2958424	2959479	-
GCA_002892685.1	Bordetella pertussis	NZ_CP012135.1	IS481	2968041	2969078	+
GCA_002892685.1	Bordetella pertussis	NZ_CP012135.1	IS481	2970370	2971425	-
GCA_002892685.1	Bordetella pertussis	NZ_CP012135.1	IS481	2981007	2982040	+
GCA_002892685.1	Bordetella pertussis	NZ_CP012135.1	IS481	2988310	2989370	-
GCA_002892685.1	Bordetella pertussis	NZ_CP012135.1	IS481	2991459	2991758	+
GCA_002892685.1	Bordetella pertussis	NZ_CP012135.1	IS481	2993750	2994803	-
GCA_002892685.1	Bordetella pertussis	NZ_CP012135.1	IS481	2996565	2997606	+
GCA_002892685.1	Bordetella pertussis	NZ_CP012135.1	IS481	3001169	3002219	-
GCA_002892685.1	Bordetella pertussis	NZ_CP012135.1	IS481	3011701	3012759	-
GCA_002892685.1	Bordetella pertussis	NZ_CP012135.1	IS481	3026369	3027418	-
GCA_002892685.1	Bordetella pertussis	NZ_CP012135.1	IS481	3032650	3033695	+
GCA_002892685.1	Bordetella pertussis	NZ_CP012135.1	IS481	3050360	3051405	+
GCA_002892685.1	Bordetella pertussis	NZ_CP012135.1	IS481	3092725	3093779	-
GCA_002892685.1	Bordetella pertussis	NZ_CP012135.1	IS481	3124596	3125636	+
GCA_002892685.1	Bordetella pertussis	NZ_CP012135.1	IS481	3132874	3133925	+
GCA_002892685.1	Bordetella pertussis	NZ_CP012135.1	IS481	3152457	3153497	+
GCA_002892685.1	Bordetella pertussis	NZ_CP012135.1	IS481	3186425	3187470	+
GCA_002892685.1	Bordetella pertussis	NZ_CP012135.1	IS481	3235516	3236564	+
GCA_002892685.1	Bordetella pertussis	NZ_CP012135.1	IS481	3237918	3238963	+
GCA_002892685.1	Bordetella pertussis	NZ_CP012135.1	IS481	3244507	3246610	-
GCA_002892685.1	Bordetella pertussis	NZ_CP012135.1	IS481	3269405	3270460	+
GCA_002892685.1	Bordetella pertussis	NZ_CP012135.1	IS481	3282183	3283231	+
GCA_002892685.1	Bordetella pertussis	NZ_CP012135.1	IS481	3293171	3294220	-
GCA_002892685.1	Bordetella pertussis	NZ_CP012135.1	IS481	3301255	3302310	+
GCA_002892685.1	Bordetella pertussis	NZ_CP012135.1	IS481	3305702	3306750	-
GCA_002892685.1	Bordetella pertussis	NZ_CP012135.1	IS481	3314770	3315816	+
GCA_002892685.1	Bordetella pertussis	NZ_CP012135.1	IS481	3319206	3320254	-
GCA_002892685.1	Bordetella pertussis	NZ_CP012135.1	IS481	3381953	3383006	+
GCA_002892685.1	Bordetella pertussis	NZ_CP012135.1	IS481	3401924	3402970	-
GCA_002892685.1	Bordetella pertussis	NZ_CP012135.1	IS481	3417814	3418868	-
GCA_002892685.1	Bordetella pertussis	NZ_CP012135.1	IS481	3425749	3426793	+
GCA_002892685.1	Bordetella pertussis	NZ_CP012135.1	IS110	3431260	3432547	+
GCA_002892685.1	Bordetella pertussis	NZ_CP012135.1	IS481	3434843	3435898	-
GCA_002892685.1	Bordetella pertussis	NZ_CP012135.1	IS110	3445955	3447179	-
GCA_002892685.1	Bordetella pertussis	NZ_CP012135.1	IS110	3464474	3465778	+
GCA_002892685.1	Bordetella pertussis	NZ_CP012135.1	IS481	3478579	3479632	-
GCA_002892685.1	Bordetella pertussis	NZ_CP012135.1	IS481	3481186	3482228	+
GCA_002892685.1	Bordetella pertussis	NZ_CP012135.1	IS481	3492958	3494013	-
GCA_002892685.1	Bordetella pertussis	NZ_CP012135.1	IS481	3500309	3501351	-
GCA_002892685.1	Bordetella pertussis	NZ_CP012135.1	IS481	3516087	3517129	+
GCA_002892685.1	Bordetella pertussis	NZ_CP012135.1	IS481	3534154	3535198	+
GCA_002892685.1	Bordetella pertussis	NZ_CP012135.1	IS481	3535465	3537538	+
GCA_002892685.1	Bordetella pertussis	NZ_CP012135.1	IS481	3547213	3548262	+
GCA_002892685.1	Bordetella pertussis	NZ_CP012135.1	IS481	3558967	3560023	-
GCA_002892685.1	Bordetella pertussis	NZ_CP012135.1	IS481	3573205	3574251	+
GCA_002892685.1	Bordetella pertussis	NZ_CP012135.1	IS481	3586061	3588159	-
GCA_002892685.1	Bordetella pertussis	NZ_CP012135.1	IS481	3625283	3626338	-
GCA_002892685.1	Bordetella pertussis	NZ_CP012135.1	IS481	3661336	3662380	+
GCA_002892685.1	Bordetella pertussis	NZ_CP012135.1	IS481	3706280	3708375	+
GCA_002892685.1	Bordetella pertussis	NZ_CP012135.1	IS481	3720516	3721564	+
GCA_002892685.1	Bordetella pertussis	NZ_CP012135.1	IS481	3730954	3732009	-
GCA_002892685.1	Bordetella pertussis	NZ_CP012135.1	IS481	3734263	3735311	+
GCA_002892685.1	Bordetella pertussis	NZ_CP012135.1	IS481	3755387	3756440	+
GCA_002892685.1	Bordetella pertussis	NZ_CP012135.1	IS481	3757499	3758550	+
GCA_002892685.1	Bordetella pertussis	NZ_CP012135.1	IS481	3770321	3771362	+
GCA_002892685.1	Bordetella pertussis	NZ_CP012135.1	IS481	3787125	3788176	+
GCA_002892685.1	Bordetella pertussis	NZ_CP012135.1	IS481	3790259	3791314	-
GCA_002892685.1	Bordetella pertussis	NZ_CP012135.1	IS481	3826782	3827837	+
GCA_002892685.1	Bordetella pertussis	NZ_CP012135.1	IS110	3839083	3840387	+
GCA_002892685.1	Bordetella pertussis	NZ_CP012135.1	IS481	3843806	3844866	-
GCA_002892685.1	Bordetella pertussis	NZ_CP012135.1	IS481	3917812	3918861	-
GCA_002892685.1	Bordetella pertussis	NZ_CP012135.1	IS481	3926352	3927402	-
GCA_002892685.1	Bordetella pertussis	NZ_CP012135.1	IS481	3955253	3956299	+
GCA_002892685.1	Bordetella pertussis	NZ_CP012135.1	IS110	3963595	3963644	-
GCA_002892685.1	Bordetella pertussis	NZ_CP012135.1	IS481	4006568	4006958	+
GCA_002892685.1	Bordetella pertussis	NZ_CP012135.1	IS481	4029577	4030628	-
GCA_002892685.1	Bordetella pertussis	NZ_CP012135.1	IS481	4033960	4036132	+
GCA_002892685.1	Bordetella pertussis	NZ_CP012135.1	IS481	4035952	4037083	+
GCA_002892685.1	Bordetella pertussis	NZ_CP012135.1	IS481	4070325	4071384	+
GCA_002892685.1	Bordetella pertussis	NZ_CP012135.1	IS481	4082050	4083109	-
GCA_002282915.1	Bifidobacterium pseudolongum	NZ_CP022544.1	IS481	17874	19299	-
GCA_002282915.1	Bifidobacterium pseudolongum	NZ_CP022544.1	IS481	138690	140115	-
GCA_002282915.1	Bifidobacterium pseudolongum	NZ_CP022544.1	IS481	215462	216887	+
GCA_002282915.1	Bifidobacterium pseudolongum	NZ_CP022544.1	IS481	322091	323516	-
GCA_002282915.1	Bifidobacterium pseudolongum	NZ_CP022544.1	IS481	379394	380819	-
GCA_002282915.1	Bifidobacterium pseudolongum	NZ_CP022544.1	IS481	421655	423080	-
GCA_002282915.1	Bifidobacterium pseudolongum	NZ_CP022544.1	IS481	493734	495159	-
GCA_002282915.1	Bifidobacterium pseudolongum	NZ_CP022544.1	IS481	652089	653514	+
GCA_002282915.1	Bifidobacterium pseudolongum	NZ_CP022544.1	IS481	654940	656365	-
GCA_002282915.1	Bifidobacterium pseudolongum	NZ_CP022544.1	IS607	994724	996578	+
GCA_002282915.1	Bifidobacterium pseudolongum	NZ_CP022544.1	IS481	1101579	1103004	+
GCA_002282915.1	Bifidobacterium pseudolongum	NZ_CP022544.1	Tn3	1352977	1353690	-
GCA_002282915.1	Bifidobacterium pseudolongum	NZ_CP022544.1	Tn3	1367870	1368400	-
GCA_002282915.1	Bifidobacterium pseudolongum	NZ_CP022544.1	IS256	1771001	1772134	+
GCA_002282915.1	Bifidobacterium pseudolongum	NZ_CP022544.1	IS607	1848654	1850556	+
GCA_002282915.1	Bifidobacterium pseudolongum	NZ_CP022544.1	IS256	1864786	1865943	+
GCA_002282915.1	Bifidobacterium pseudolongum	NZ_CP022544.1	IS481	1896844	1898269	-
GCA_000196315.1	Croceibacter atlanticus HTCC2559	NC_014230.1	IS91	42149	43006	-
GCA_000196315.1	Croceibacter atlanticus HTCC2559	NC_014230.1	IS91	77267	78124	+
GCA_000196315.1	Croceibacter atlanticus HTCC2559	NC_014230.1	IS3	104760	105567	+
GCA_000196315.1	Croceibacter atlanticus HTCC2559	NC_014230.1	IS4	528295	528822	-
GCA_000196315.1	Croceibacter atlanticus HTCC2559	NC_014230.1	IS1380	1086049	1086828	+
GCA_000196315.1	Croceibacter atlanticus HTCC2559	NC_014230.1	IS91	2608390	2609220	+
GCA_000969985.1	Methanosarcina barkeri str. Wiesmoor	NZ_CP009526.1	IS200/IS605	25583	26309	+
GCA_000969985.1	Methanosarcina barkeri str. Wiesmoor	NZ_CP009526.1	IS1634	62762	63924	+
GCA_000969985.1	Methanosarcina barkeri str. Wiesmoor	NZ_CP009526.1	IS200/IS605	86393	86721	+
GCA_000969985.1	Methanosarcina barkeri str. Wiesmoor	NZ_CP009526.1	IS481	153769	153975	+
GCA_000969985.1	Methanosarcina barkeri str. Wiesmoor	NZ_CP009526.1	IS200/IS605	154785	156106	+
GCA_000969985.1	Methanosarcina barkeri str. Wiesmoor	NZ_CP009526.1	IS630	199026	199139	-
GCA_000969985.1	Methanosarcina barkeri str. Wiesmoor	NZ_CP009526.1	IS5	224226	225481	+
GCA_000969985.1	Methanosarcina barkeri str. Wiesmoor	NZ_CP009526.1	IS200/IS605	254069	254316	+
GCA_000969985.1	Methanosarcina barkeri str. Wiesmoor	NZ_CP009526.1	IS5	275944	276150	-
GCA_000969985.1	Methanosarcina barkeri str. Wiesmoor	NZ_CP009526.1	IS200/IS605	282268	282306	+
GCA_000969985.1	Methanosarcina barkeri str. Wiesmoor	NZ_CP009526.1	IS5	290551	290670	+
GCA_000969985.1	Methanosarcina barkeri str. Wiesmoor	NZ_CP009526.1	IS5	355475	356397	-
GCA_000969985.1	Methanosarcina barkeri str. Wiesmoor	NZ_CP009526.1	ISNCY	362794	362982	-
GCA_000969985.1	Methanosarcina barkeri str. Wiesmoor	NZ_CP009526.1	IS5	363841	364140	-
GCA_000969985.1	Methanosarcina barkeri str. Wiesmoor	NZ_CP009526.1	IS1	364146	364546	+
GCA_000969985.1	Methanosarcina barkeri str. Wiesmoor	NZ_CP009526.1	IS110	366289	366340	+
GCA_000969985.1	Methanosarcina barkeri str. Wiesmoor	NZ_CP009526.1	IS5	396956	397809	+
GCA_000969985.1	Methanosarcina barkeri str. Wiesmoor	NZ_CP009526.1	IS200/IS605	413662	414309	+
GCA_000969985.1	Methanosarcina barkeri str. Wiesmoor	NZ_CP009526.1	IS481	421242	422259	+
GCA_000969985.1	Methanosarcina barkeri str. Wiesmoor	NZ_CP009526.1	IS200/IS605	429027	429212	-
GCA_000969985.1	Methanosarcina barkeri str. Wiesmoor	NZ_CP009526.1	IS200/IS605	436826	437552	+
GCA_000969985.1	Methanosarcina barkeri str. Wiesmoor	NZ_CP009526.1	IS5	572416	572523	-
GCA_000969985.1	Methanosarcina barkeri str. Wiesmoor	NZ_CP009526.1	IS1182	581771	581860	+
GCA_000969985.1	Methanosarcina barkeri str. Wiesmoor	NZ_CP009526.1	IS200/IS605	646209	646930	+
GCA_000969985.1	Methanosarcina barkeri str. Wiesmoor	NZ_CP009526.1	IS5	656067	657324	+
GCA_000969985.1	Methanosarcina barkeri str. Wiesmoor	NZ_CP009526.1	IS630	676028	676115	-
GCA_000969985.1	Methanosarcina barkeri str. Wiesmoor	NZ_CP009526.1	IS1634	775861	777589	+
GCA_000969985.1	Methanosarcina barkeri str. Wiesmoor	NZ_CP009526.1	IS200/IS605	815210	816375	+
GCA_000969985.1	Methanosarcina barkeri str. Wiesmoor	NZ_CP009526.1	IS200/IS605	882628	882867	+
GCA_000969985.1	Methanosarcina barkeri str. Wiesmoor	NZ_CP009526.1	IS481	888196	888417	+
GCA_000969985.1	Methanosarcina barkeri str. Wiesmoor	NZ_CP009526.1	IS200/IS605	1070916	1070958	+
GCA_000969985.1	Methanosarcina barkeri str. Wiesmoor	NZ_CP009526.1	IS4	1094167	1095619	-
GCA_000969985.1	Methanosarcina barkeri str. Wiesmoor	NZ_CP009526.1	IS200/IS605	1111365	1111460	+
GCA_000969985.1	Methanosarcina barkeri str. Wiesmoor	NZ_CP009526.1	IS256	1114099	1114583	-
GCA_000969985.1	Methanosarcina barkeri str. Wiesmoor	NZ_CP009526.1	ISH3	1132514	1133152	+
GCA_000969985.1	Methanosarcina barkeri str. Wiesmoor	NZ_CP009526.1	IS1634	1133079	1134867	+
GCA_000969985.1	Methanosarcina barkeri str. Wiesmoor	NZ_CP009526.1	ISH3	1134697	1135738	+
GCA_000969985.1	Methanosarcina barkeri str. Wiesmoor	NZ_CP009526.1	IS1182	1136623	1137408	+
GCA_000969985.1	Methanosarcina barkeri str. Wiesmoor	NZ_CP009526.1	IS1	1137336	1138075	-
GCA_000969985.1	Methanosarcina barkeri str. Wiesmoor	NZ_CP009526.1	IS1634	1137978	1138110	+
GCA_000969985.1	Methanosarcina barkeri str. Wiesmoor	NZ_CP009526.1	IS200/IS605	1141797	1141855	-
GCA_000969985.1	Methanosarcina barkeri str. Wiesmoor	NZ_CP009526.1	ISAzo13	1142406	1142882	-
GCA_000969985.1	Methanosarcina barkeri str. Wiesmoor	NZ_CP009526.1	IS5	1143915	1145170	-
GCA_000969985.1	Methanosarcina barkeri str. Wiesmoor	NZ_CP009526.1	IS1634	1169400	1169615	+
GCA_000969985.1	Methanosarcina barkeri str. Wiesmoor	NZ_CP009526.1	IS5	1169540	1170793	+
GCA_000969985.1	Methanosarcina barkeri str. Wiesmoor	NZ_CP009526.1	IS1634	1170700	1171061	+
GCA_000969985.1	Methanosarcina barkeri str. Wiesmoor	NZ_CP009526.1	IS200/IS605	1177128	1177289	+
GCA_000969985.1	Methanosarcina barkeri str. Wiesmoor	NZ_CP009526.1	ISNCY	1183109	1183429	-
GCA_000969985.1	Methanosarcina barkeri str. Wiesmoor	NZ_CP009526.1	IS110	1189507	1189699	+
GCA_000969985.1	Methanosarcina barkeri str. Wiesmoor	NZ_CP009526.1	IS1634	1192184	1192645	+
GCA_000969985.1	Methanosarcina barkeri str. Wiesmoor	NZ_CP009526.1	IS200/IS605	1205616	1206237	-
GCA_000969985.1	Methanosarcina barkeri str. Wiesmoor	NZ_CP009526.1	IS200/IS605	1261878	1263585	-
GCA_000969985.1	Methanosarcina barkeri str. Wiesmoor	NZ_CP009526.1	IS66	1312366	1312462	-
GCA_000969985.1	Methanosarcina barkeri str. Wiesmoor	NZ_CP009526.1	IS200/IS605	1326235	1326272	+
GCA_000969985.1	Methanosarcina barkeri str. Wiesmoor	NZ_CP009526.1	IS200/IS605	1340824	1340882	+
GCA_000969985.1	Methanosarcina barkeri str. Wiesmoor	NZ_CP009526.1	IS1634	1355541	1355731	-
GCA_000969985.1	Methanosarcina barkeri str. Wiesmoor	NZ_CP009526.1	IS630	1396882	1396998	+
GCA_000969985.1	Methanosarcina barkeri str. Wiesmoor	NZ_CP009526.1	IS701	1449323	1449744	-
GCA_000969985.1	Methanosarcina barkeri str. Wiesmoor	NZ_CP009526.1	IS1634	1511079	1512514	+
GCA_000969985.1	Methanosarcina barkeri str. Wiesmoor	NZ_CP009526.1	IS630	1522724	1523098	+
GCA_000969985.1	Methanosarcina barkeri str. Wiesmoor	NZ_CP009526.1	IS4	1553596	1555048	+
GCA_000969985.1	Methanosarcina barkeri str. Wiesmoor	NZ_CP009526.1	IS256	1565592	1566147	+
GCA_000969985.1	Methanosarcina barkeri str. Wiesmoor	NZ_CP009526.1	IS200/IS605	1636516	1636572	-
GCA_000969985.1	Methanosarcina barkeri str. Wiesmoor	NZ_CP009526.1	IS200/IS605	1650998	1651159	+
GCA_000969985.1	Methanosarcina barkeri str. Wiesmoor	NZ_CP009526.1	IS1634	1694379	1696096	+
GCA_000969985.1	Methanosarcina barkeri str. Wiesmoor	NZ_CP009526.1	IS701	1719891	1720528	-
GCA_000969985.1	Methanosarcina barkeri str. Wiesmoor	NZ_CP009526.1	IS1634	1723117	1723880	-
GCA_000969985.1	Methanosarcina barkeri str. Wiesmoor	NZ_CP009526.1	ISNCY	1741605	1741821	+
GCA_000969985.1	Methanosarcina barkeri str. Wiesmoor	NZ_CP009526.1	IS1634	1748964	1749341	-
GCA_000969985.1	Methanosarcina barkeri str. Wiesmoor	NZ_CP009526.1	IS1182	1755089	1755271	+
GCA_000969985.1	Methanosarcina barkeri str. Wiesmoor	NZ_CP009526.1	IS1595	1755349	1755696	-
GCA_000969985.1	Methanosarcina barkeri str. Wiesmoor	NZ_CP009526.1	IS200/IS605	1774461	1774664	-
GCA_000969985.1	Methanosarcina barkeri str. Wiesmoor	NZ_CP009526.1	IS1634	1783807	1785152	-
GCA_000969985.1	Methanosarcina barkeri str. Wiesmoor	NZ_CP009526.1	IS5	1785065	1786322	-
GCA_000969985.1	Methanosarcina barkeri str. Wiesmoor	NZ_CP009526.1	IS5	1797150	1798401	-
GCA_000969985.1	Methanosarcina barkeri str. Wiesmoor	NZ_CP009526.1	IS1634	1809087	1810469	+
GCA_000969985.1	Methanosarcina barkeri str. Wiesmoor	NZ_CP009526.1	ISL3	1826179	1826904	+
GCA_000969985.1	Methanosarcina barkeri str. Wiesmoor	NZ_CP009526.1	IS256	1833305	1833439	-
GCA_000969985.1	Methanosarcina barkeri str. Wiesmoor	NZ_CP009526.1	IS5	1843563	1843730	-
GCA_000969985.1	Methanosarcina barkeri str. Wiesmoor	NZ_CP009526.1	IS481	1864444	1864647	+
GCA_000969985.1	Methanosarcina barkeri str. Wiesmoor	NZ_CP009526.1	IS200/IS605	1867687	1869387	-
GCA_000969985.1	Methanosarcina barkeri str. Wiesmoor	NZ_CP009526.1	ISNCY	1870770	1871848	-
GCA_000969985.1	Methanosarcina barkeri str. Wiesmoor	NZ_CP009526.1	IS1634	1883334	1883498	-
GCA_000969985.1	Methanosarcina barkeri str. Wiesmoor	NZ_CP009526.1	IS200/IS605	1891651	1892975	+
GCA_000969985.1	Methanosarcina barkeri str. Wiesmoor	NZ_CP009526.1	IS1634	1893746	1893987	-
GCA_000969985.1	Methanosarcina barkeri str. Wiesmoor	NZ_CP009526.1	IS1634	1896486	1897588	-
GCA_000969985.1	Methanosarcina barkeri str. Wiesmoor	NZ_CP009526.1	IS1	1946794	1947527	-
GCA_000969985.1	Methanosarcina barkeri str. Wiesmoor	NZ_CP009526.1	IS1	1954438	1955175	-
GCA_000969985.1	Methanosarcina barkeri str. Wiesmoor	NZ_CP009526.1	IS1634	1956992	1957523	+
GCA_000969985.1	Methanosarcina barkeri str. Wiesmoor	NZ_CP009526.1	IS701	1965710	1966051	-
GCA_000969985.1	Methanosarcina barkeri str. Wiesmoor	NZ_CP009526.1	IS5	1967177	1967502	-
GCA_000969985.1	Methanosarcina barkeri str. Wiesmoor	NZ_CP009526.1	IS200/IS605	2005912	2006071	-
GCA_000969985.1	Methanosarcina barkeri str. Wiesmoor	NZ_CP009526.1	IS200/IS605	2032254	2032875	-
GCA_000969985.1	Methanosarcina barkeri str. Wiesmoor	NZ_CP009526.1	IS1	2051696	2051970	+
GCA_000969985.1	Methanosarcina barkeri str. Wiesmoor	NZ_CP009526.1	IS5	2051892	2052749	-
GCA_000969985.1	Methanosarcina barkeri str. Wiesmoor	NZ_CP009526.1	IS1634	2053269	2053554	-
GCA_000969985.1	Methanosarcina barkeri str. Wiesmoor	NZ_CP009526.1	IS66	2090384	2090599	-
GCA_000969985.1	Methanosarcina barkeri str. Wiesmoor	NZ_CP009526.1	IS200/IS605	2098459	2100166	-
GCA_000969985.1	Methanosarcina barkeri str. Wiesmoor	NZ_CP009526.1	IS1634	2106390	2107436	+
GCA_000969985.1	Methanosarcina barkeri str. Wiesmoor	NZ_CP009526.1	IS701	2121926	2122495	+
GCA_000969985.1	Methanosarcina barkeri str. Wiesmoor	NZ_CP009526.1	ISNCY	2138643	2138900	+
GCA_000969985.1	Methanosarcina barkeri str. Wiesmoor	NZ_CP009526.1	IS66	2169354	2169518	-
GCA_000969985.1	Methanosarcina barkeri str. Wiesmoor	NZ_CP009526.1	ISNCY	2173501	2175254	+
GCA_000969985.1	Methanosarcina barkeri str. Wiesmoor	NZ_CP009526.1	ISL3	2254513	2254765	-
GCA_000969985.1	Methanosarcina barkeri str. Wiesmoor	NZ_CP009526.1	IS1634	2254684	2256407	-
GCA_000969985.1	Methanosarcina barkeri str. Wiesmoor	NZ_CP009526.1	ISL3	2256311	2257564	-
GCA_000969985.1	Methanosarcina barkeri str. Wiesmoor	NZ_CP009526.1	IS1634	2287579	2287968	+
GCA_000969985.1	Methanosarcina barkeri str. Wiesmoor	NZ_CP009526.1	IS4	2298186	2298755	-
GCA_000969985.1	Methanosarcina barkeri str. Wiesmoor	NZ_CP009526.1	IS1	2322506	2322859	-
GCA_000969985.1	Methanosarcina barkeri str. Wiesmoor	NZ_CP009526.1	IS200/IS605	2330362	2332071	+
GCA_000969985.1	Methanosarcina barkeri str. Wiesmoor	NZ_CP009526.1	IS110	2333641	2333720	-
GCA_000969985.1	Methanosarcina barkeri str. Wiesmoor	NZ_CP009526.1	IS1	2373917	2374309	+
GCA_000969985.1	Methanosarcina barkeri str. Wiesmoor	NZ_CP009526.1	IS200/IS605	2404139	2404381	-
GCA_000969985.1	Methanosarcina barkeri str. Wiesmoor	NZ_CP009526.1	IS110	2410312	2410574	-
GCA_000969985.1	Methanosarcina barkeri str. Wiesmoor	NZ_CP009526.1	IS1634	2413777	2415404	-
GCA_000969985.1	Methanosarcina barkeri str. Wiesmoor	NZ_CP009526.1	ISNCY	2464869	2466651	+
GCA_000969985.1	Methanosarcina barkeri str. Wiesmoor	NZ_CP009526.1	IS200/IS605	2472225	2472398	-
GCA_000969985.1	Methanosarcina barkeri str. Wiesmoor	NZ_CP009526.1	IS200/IS605	2501251	2501487	+
GCA_000969985.1	Methanosarcina barkeri str. Wiesmoor	NZ_CP009526.1	IS630	2503771	2504321	+
GCA_000969985.1	Methanosarcina barkeri str. Wiesmoor	NZ_CP009526.1	ISNCY	2518345	2518549	-
GCA_000969985.1	Methanosarcina barkeri str. Wiesmoor	NZ_CP009526.1	IS5	2521103	2522357	+
GCA_000969985.1	Methanosarcina barkeri str. Wiesmoor	NZ_CP009526.1	IS66	2522500	2523058	+
GCA_000969985.1	Methanosarcina barkeri str. Wiesmoor	NZ_CP009526.1	IS200/IS605	2547356	2548714	-
GCA_000969985.1	Methanosarcina barkeri str. Wiesmoor	NZ_CP009526.1	IS5	2549088	2549284	-
GCA_000969985.1	Methanosarcina barkeri str. Wiesmoor	NZ_CP009526.1	IS1	2563210	2563602	-
GCA_000969985.1	Methanosarcina barkeri str. Wiesmoor	NZ_CP009526.1	IS1634	2567960	2568746	-
GCA_000969985.1	Methanosarcina barkeri str. Wiesmoor	NZ_CP009526.1	IS200/IS605	2579703	2579868	-
GCA_000969985.1	Methanosarcina barkeri str. Wiesmoor	NZ_CP009526.1	IS1634	2603753	2604793	-
GCA_000969985.1	Methanosarcina barkeri str. Wiesmoor	NZ_CP009526.1	IS1634	2605917	2607698	-
GCA_000969985.1	Methanosarcina barkeri str. Wiesmoor	NZ_CP009526.1	IS200/IS605	2609354	2611065	+
GCA_000969985.1	Methanosarcina barkeri str. Wiesmoor	NZ_CP009526.1	IS5	2629093	2629281	-
GCA_000969985.1	Methanosarcina barkeri str. Wiesmoor	NZ_CP009526.1	IS5	2630846	2631702	-
GCA_000969985.1	Methanosarcina barkeri str. Wiesmoor	NZ_CP009526.1	IS256	2635258	2636518	-
GCA_000969985.1	Methanosarcina barkeri str. Wiesmoor	NZ_CP009526.1	IS1634	2639664	2640071	-
GCA_000969985.1	Methanosarcina barkeri str. Wiesmoor	NZ_CP009526.1	ISL3	2650653	2651507	+
GCA_000969985.1	Methanosarcina barkeri str. Wiesmoor	NZ_CP009526.1	IS200/IS605	2689558	2690284	+
GCA_000969985.1	Methanosarcina barkeri str. Wiesmoor	NZ_CP009526.1	IS1	2694649	2695376	+
GCA_000969985.1	Methanosarcina barkeri str. Wiesmoor	NZ_CP009526.1	IS4	2695377	2695796	+
GCA_000969985.1	Methanosarcina barkeri str. Wiesmoor	NZ_CP009526.1	IS5	2714960	2715104	+
GCA_000969985.1	Methanosarcina barkeri str. Wiesmoor	NZ_CP009526.1	IS200/IS605	2720973	2721013	+
GCA_000969985.1	Methanosarcina barkeri str. Wiesmoor	NZ_CP009526.1	IS200/IS605	2745651	2746374	-
GCA_000969985.1	Methanosarcina barkeri str. Wiesmoor	NZ_CP009526.1	IS110	2751100	2751649	+
GCA_000969985.1	Methanosarcina barkeri str. Wiesmoor	NZ_CP009526.1	IS200/IS605	2751572	2752460	+
GCA_000969985.1	Methanosarcina barkeri str. Wiesmoor	NZ_CP009526.1	IS4	2752378	2753832	-
GCA_000969985.1	Methanosarcina barkeri str. Wiesmoor	NZ_CP009526.1	IS200/IS605	2753736	2754734	+
GCA_000969985.1	Methanosarcina barkeri str. Wiesmoor	NZ_CP009526.1	IS110	2755186	2755406	+
GCA_000969985.1	Methanosarcina barkeri str. Wiesmoor	NZ_CP009526.1	IS200/IS605	2792039	2792200	+
GCA_000969985.1	Methanosarcina barkeri str. Wiesmoor	NZ_CP009526.1	IS5	2801126	2802381	-
GCA_000969985.1	Methanosarcina barkeri str. Wiesmoor	NZ_CP009526.1	IS200/IS605	2833855	2834314	+
GCA_000969985.1	Methanosarcina barkeri str. Wiesmoor	NZ_CP009526.1	IS701	2838534	2839728	+
GCA_000969985.1	Methanosarcina barkeri str. Wiesmoor	NZ_CP009526.1	IS200/IS605	2846842	2847530	-
GCA_000969985.1	Methanosarcina barkeri str. Wiesmoor	NZ_CP009526.1	IS110	2859731	2859929	-
GCA_000969985.1	Methanosarcina barkeri str. Wiesmoor	NZ_CP009526.1	IS701	2860042	2861688	-
GCA_000969985.1	Methanosarcina barkeri str. Wiesmoor	NZ_CP009526.1	IS1595	2870604	2871524	+
GCA_000969985.1	Methanosarcina barkeri str. Wiesmoor	NZ_CP009526.1	IS5	2875643	2876899	+
GCA_000969985.1	Methanosarcina barkeri str. Wiesmoor	NZ_CP009526.1	IS701	2879148	2879685	+
GCA_000969985.1	Methanosarcina barkeri str. Wiesmoor	NZ_CP009526.1	IS200/IS605	2879620	2880580	+
GCA_000969985.1	Methanosarcina barkeri str. Wiesmoor	NZ_CP009526.1	ISNCY	2894649	2895155	+
GCA_000969985.1	Methanosarcina barkeri str. Wiesmoor	NZ_CP009526.1	Tn3	2929985	2930275	+
GCA_000969985.1	Methanosarcina barkeri str. Wiesmoor	NZ_CP009526.1	IS1634	2950871	2951272	-
GCA_000969985.1	Methanosarcina barkeri str. Wiesmoor	NZ_CP009526.1	IS5	2952407	2952629	-
GCA_000969985.1	Methanosarcina barkeri str. Wiesmoor	NZ_CP009526.1	IS4	2960395	2960662	-
GCA_000969985.1	Methanosarcina barkeri str. Wiesmoor	NZ_CP009526.1	IS701	2964364	2964657	-
GCA_000969985.1	Methanosarcina barkeri str. Wiesmoor	NZ_CP009526.1	IS5	2992712	2993964	+
GCA_000969985.1	Methanosarcina barkeri str. Wiesmoor	NZ_CP009526.1	IS1380	2996512	2996910	-
GCA_000969985.1	Methanosarcina barkeri str. Wiesmoor	NZ_CP009526.1	ISNCY	2997264	2997695	-
GCA_000969985.1	Methanosarcina barkeri str. Wiesmoor	NZ_CP009526.1	IS200/IS605	3041131	3042062	-
GCA_000969985.1	Methanosarcina barkeri str. Wiesmoor	NZ_CP009526.1	IS5	3072065	3072379	+
GCA_000969985.1	Methanosarcina barkeri str. Wiesmoor	NZ_CP009526.1	IS630	3086942	3087828	-
GCA_000969985.1	Methanosarcina barkeri str. Wiesmoor	NZ_CP009526.1	IS1634	3096538	3097372	-
GCA_000969985.1	Methanosarcina barkeri str. Wiesmoor	NZ_CP009526.1	IS701	3153863	3155510	-
GCA_000969985.1	Methanosarcina barkeri str. Wiesmoor	NZ_CP009526.1	IS256	3157735	3157948	+
GCA_000969985.1	Methanosarcina barkeri str. Wiesmoor	NZ_CP009526.1	IS5	3159045	3159115	+
GCA_000969985.1	Methanosarcina barkeri str. Wiesmoor	NZ_CP009526.1	IS4	3168299	3169337	+
GCA_000969985.1	Methanosarcina barkeri str. Wiesmoor	NZ_CP009526.1	ISL3	3231786	3232068	-
GCA_000969985.1	Methanosarcina barkeri str. Wiesmoor	NZ_CP009526.1	IS4	3262631	3264088	-
GCA_000969985.1	Methanosarcina barkeri str. Wiesmoor	NZ_CP009526.1	ISH3	3265806	3266272	+
GCA_000969985.1	Methanosarcina barkeri str. Wiesmoor	NZ_CP009526.1	IS5	3271993	3272634	+
GCA_000969985.1	Methanosarcina barkeri str. Wiesmoor	NZ_CP009526.1	IS5	3273884	3274350	+
GCA_000969985.1	Methanosarcina barkeri str. Wiesmoor	NZ_CP009526.1	IS630	3327840	3328200	-
GCA_000969985.1	Methanosarcina barkeri str. Wiesmoor	NZ_CP009526.1	ISNCY	3328203	3328929	-
GCA_000969985.1	Methanosarcina barkeri str. Wiesmoor	NZ_CP009526.1	IS701	3333990	3334455	+
GCA_000969985.1	Methanosarcina barkeri str. Wiesmoor	NZ_CP009526.1	IS5	3337539	3337712	-
GCA_000969985.1	Methanosarcina barkeri str. Wiesmoor	NZ_CP009526.1	IS200/IS605	3338647	3338913	-
GCA_000969985.1	Methanosarcina barkeri str. Wiesmoor	NZ_CP009526.1	IS200/IS605	3372280	3372423	+
GCA_000969985.1	Methanosarcina barkeri str. Wiesmoor	NZ_CP009526.1	IS1634	3372482	3372706	+
GCA_000969985.1	Methanosarcina barkeri str. Wiesmoor	NZ_CP009526.1	IS5	3455937	3456472	+
GCA_000969985.1	Methanosarcina barkeri str. Wiesmoor	NZ_CP009526.1	IS5	3459592	3460431	+
GCA_000969985.1	Methanosarcina barkeri str. Wiesmoor	NZ_CP009526.1	IS4	3460536	3460949	-
GCA_000969985.1	Methanosarcina barkeri str. Wiesmoor	NZ_CP009526.1	IS200/IS605	3484235	3485593	-
GCA_000969985.1	Methanosarcina barkeri str. Wiesmoor	NZ_CP009526.1	IS1634	3547954	3548069	+
GCA_000969985.1	Methanosarcina barkeri str. Wiesmoor	NZ_CP009526.1	ISH3	3582390	3583425	+
GCA_000969985.1	Methanosarcina barkeri str. Wiesmoor	NZ_CP009526.1	IS200/IS605	3599729	3601437	+
GCA_000969985.1	Methanosarcina barkeri str. Wiesmoor	NZ_CP009526.1	IS5	3659675	3660930	-
GCA_000969985.1	Methanosarcina barkeri str. Wiesmoor	NZ_CP009526.1	IS1634	3665127	3665219	+
GCA_000969985.1	Methanosarcina barkeri str. Wiesmoor	NZ_CP009526.1	ISH3	3685203	3685772	-
GCA_000969985.1	Methanosarcina barkeri str. Wiesmoor	NZ_CP009526.1	IS1634	3692775	3694062	+
GCA_000969985.1	Methanosarcina barkeri str. Wiesmoor	NZ_CP009526.1	IS256	3743603	3745016	-
GCA_000969985.1	Methanosarcina barkeri str. Wiesmoor	NZ_CP009526.1	IS481	3846865	3847012	-
GCA_000969985.1	Methanosarcina barkeri str. Wiesmoor	NZ_CP009526.1	IS4	3847013	3847179	+
GCA_000969985.1	Methanosarcina barkeri str. Wiesmoor	NZ_CP009526.1	IS5	3911135	3911547	-
GCA_000969985.1	Methanosarcina barkeri str. Wiesmoor	NZ_CP009526.1	IS1634	3930691	3932396	-
GCA_000969985.1	Methanosarcina barkeri str. Wiesmoor	NZ_CP009526.1	IS1380	3940570	3941865	-
GCA_000969985.1	Methanosarcina barkeri str. Wiesmoor	NZ_CP009526.1	IS5	3962700	3962894	-
GCA_000969985.1	Methanosarcina barkeri str. Wiesmoor	NZ_CP009526.1	IS4	3993248	3993436	+
GCA_000969985.1	Methanosarcina barkeri str. Wiesmoor	NZ_CP009526.1	IS200/IS605	4021825	4023523	-
GCA_000969985.1	Methanosarcina barkeri str. Wiesmoor	NZ_CP009526.1	IS200/IS605	4029713	4029857	-
GCA_000969985.1	Methanosarcina barkeri str. Wiesmoor	NZ_CP009526.1	IS200/IS605	4060526	4060720	-
GCA_000969985.1	Methanosarcina barkeri str. Wiesmoor	NZ_CP009526.1	ISH3	4083331	4083608	-
GCA_000969985.1	Methanosarcina barkeri str. Wiesmoor	NZ_CP009526.1	IS256	4182197	4183464	-
GCA_000969985.1	Methanosarcina barkeri str. Wiesmoor	NZ_CP009526.1	IS256	4237953	4239296	+
GCA_000969985.1	Methanosarcina barkeri str. Wiesmoor	NZ_CP009526.1	ISL3	4277733	4277849	+
GCA_000969985.1	Methanosarcina barkeri str. Wiesmoor	NZ_CP009526.1	IS1634	4295028	4296284	+
GCA_000969985.1	Methanosarcina barkeri str. Wiesmoor	NZ_CP009526.1	IS630	4325833	4326927	-
GCA_000969985.1	Methanosarcina barkeri str. Wiesmoor	NZ_CP009526.1	IS110	4327093	4328618	-
GCA_000969985.1	Methanosarcina barkeri str. Wiesmoor	NZ_CP009526.1	IS110	4328680	4330277	-
GCA_000969985.1	Methanosarcina barkeri str. Wiesmoor	NZ_CP009526.1	IS200/IS605	4335766	4336130	-
GCA_000969985.1	Methanosarcina barkeri str. Wiesmoor	NZ_CP009526.1	IS256	4338762	4339429	-
GCA_000969985.1	Methanosarcina barkeri str. Wiesmoor	NZ_CP009526.1	IS5	4339512	4340672	+
GCA_000969985.1	Methanosarcina barkeri str. Wiesmoor	NZ_CP009526.1	IS4	4340673	4341917	-
GCA_000969985.1	Methanosarcina barkeri str. Wiesmoor	NZ_CP009526.1	IS66	4399638	4400162	-
GCA_000969985.1	Methanosarcina barkeri str. Wiesmoor	NZ_CP009526.1	ISKra4	4400875	4401438	-
GCA_000969985.1	Methanosarcina barkeri str. Wiesmoor	NZ_CP009526.1	IS5	4402209	4403080	+
GCA_000969985.1	Methanosarcina barkeri str. Wiesmoor	NZ_CP009526.1	IS1	4424886	4425625	+
GCA_000969985.1	Methanosarcina barkeri str. Wiesmoor	NZ_CP009526.1	IS1	4428986	4429725	+
GCA_000969985.1	Methanosarcina barkeri str. Wiesmoor	NZ_CP009526.1	ISNCY	4431151	4432771	-
GCA_000969985.1	Methanosarcina barkeri str. Wiesmoor	NZ_CP009526.1	IS5	4452932	4453238	-
GCA_000969985.1	Methanosarcina barkeri str. Wiesmoor	NZ_CP009526.1	IS5	4491621	4492877	-
GCA_000969985.1	Methanosarcina barkeri str. Wiesmoor	NZ_CP009526.1	IS200/IS605	4503873	4504511	-
GCA_000969985.1	Methanosarcina barkeri str. Wiesmoor	NZ_CP009526.1	IS200/IS605	4509536	4509958	-
GCA_000969985.1	Methanosarcina barkeri str. Wiesmoor	NZ_CP009526.1	IS200/IS605	4511690	4512311	-
GCA_000969985.1	Methanosarcina barkeri str. Wiesmoor	NZ_CP009526.1	IS110	4514983	4515103	+
GCA_000969985.1	Methanosarcina barkeri str. Wiesmoor	NZ_CP009526.1	IS200/IS605	4542660	4543676	-
GCA_000969985.1	Methanosarcina barkeri str. Wiesmoor	NZ_CP009526.1	ISH3	4594873	4595148	-
GCA_000969985.1	Methanosarcina barkeri str. Wiesmoor	NZ_CP009526.1	IS200/IS605	4601758	4602485	-
GCA_000969985.1	Methanosarcina barkeri str. Wiesmoor	NZ_CP009526.1	IS1634	4702352	4704069	+
GCA_000969985.1	Methanosarcina barkeri str. Wiesmoor	NZ_CP009526.1	ISH3	4790533	4790997	-
GCA_000969985.1	Methanosarcina barkeri str. Wiesmoor	NZ_CP009526.1	IS200/IS605	4819194	4820844	-
GCA_000969985.1	Methanosarcina barkeri str. Wiesmoor	NZ_CP009526.1	ISL3	4821269	4823278	+
GCA_000969985.1	Methanosarcina barkeri str. Wiesmoor	NZ_CP009526.1	ISL3	4823359	4824702	+
GCA_000969985.1	Methanosarcina barkeri str. Wiesmoor	NZ_CP009526.1	IS630	4828756	4829915	+
GCA_000969985.1	Methanosarcina barkeri str. Wiesmoor	NZ_CP009526.1	IS5	4865083	4866361	+
GCA_000969985.1	Methanosarcina barkeri str. Wiesmoor	NZ_CP009525.1	IS1634	3903	4184	-
GCA_000969985.1	Methanosarcina barkeri str. Wiesmoor	NZ_CP009525.1	IS200/IS605	6310	8014	+
GCA_000969985.1	Methanosarcina barkeri str. Wiesmoor	NZ_CP009525.1	IS200/IS605	15684	17393	+
GCA_000969985.1	Methanosarcina barkeri str. Wiesmoor	NZ_CP009525.1	IS200/IS605	26559	27539	-
GCA_000969985.1	Methanosarcina barkeri str. Wiesmoor	NZ_CP009525.1	IS110	29321	29688	-
GCA_002072655.1	Klebsiella oxytoca	NZ_CP020358.1	IS3	10700	11920	+
GCA_002072655.1	Klebsiella oxytoca	NZ_CP020358.1	Tn3	28614	28894	-
GCA_002072655.1	Klebsiella oxytoca	NZ_CP020358.1	IS3	30154	31382	+
GCA_002072655.1	Klebsiella oxytoca	NZ_CP020358.1	IS5	57430	58624	+
GCA_002072655.1	Klebsiella oxytoca	NZ_CP020358.1	IS4	102545	103830	-
GCA_002072655.1	Klebsiella oxytoca	NZ_CP020358.1	IS1595	175209	175583	+
GCA_002072655.1	Klebsiella oxytoca	NZ_CP020358.1	Tn3	264234	264809	+
GCA_002072655.1	Klebsiella oxytoca	NZ_CP020358.1	Tn3	288013	288753	-
GCA_002072655.1	Klebsiella oxytoca	NZ_CP020358.1	ISL3	296163	297437	-
GCA_002072655.1	Klebsiella oxytoca	NZ_CP020358.1	IS1595	314501	315283	+
GCA_002072655.1	Klebsiella oxytoca	NZ_CP020358.1	Tn3	330144	332840	-
GCA_002072655.1	Klebsiella oxytoca	NZ_CP020358.1	IS6	332846	333665	+
GCA_002072655.1	Klebsiella oxytoca	NZ_CP020358.1	IS21	333723	334005	+
GCA_002072655.1	Klebsiella oxytoca	NZ_CP020358.1	IS5	333934	334306	-
GCA_002072655.1	Klebsiella oxytoca	NZ_CP020358.1	IS5	339031	339617	+
GCA_002072655.1	Klebsiella oxytoca	NZ_CP020358.1	IS5	340051	341245	-
GCA_002072655.1	Klebsiella oxytoca	NZ_CP020358.1	IS3	343422	344714	-
GCA_002072655.1	Klebsiella oxytoca	NZ_CP020358.1	ISAs1	358336	358781	+
GCA_002072655.1	Klebsiella oxytoca	NZ_CP020358.1	IS21	372750	372856	-
GCA_002072655.1	Klebsiella oxytoca	NZ_CP020358.1	IS66	380945	381588	+
GCA_002072655.1	Klebsiella oxytoca	NZ_CP020358.1	IS110	381873	383320	-
GCA_002072655.1	Klebsiella oxytoca	NZ_CP020358.1	IS1	390600	391447	-
GCA_002072655.1	Klebsiella oxytoca	NZ_CP020358.1	IS3	399886	399992	-
GCA_002072655.1	Klebsiella oxytoca	NZ_CP020358.1	IS3	419693	420922	+
GCA_002072655.1	Klebsiella oxytoca	NZ_CP020358.1	ISNCY	422181	423125	-
GCA_002072655.1	Klebsiella oxytoca	NZ_CP020358.1	Tn3	430413	430703	-
GCA_002072655.1	Klebsiella oxytoca	NZ_CP020358.1	IS3	459916	461164	-
GCA_002072655.1	Klebsiella oxytoca	NZ_CP020358.1	IS3	464962	466182	+
GCA_002072655.1	Klebsiella oxytoca	NZ_CP020358.1	ISAs1	501821	502158	+
GCA_002072655.1	Klebsiella oxytoca	NZ_CP020358.1	IS66	525394	527832	+
GCA_002072655.1	Klebsiella oxytoca	NZ_CP020358.1	IS110	529269	530716	-
GCA_002072655.1	Klebsiella oxytoca	NZ_CP020358.1	IS1	538117	538982	-
GCA_002072655.1	Klebsiella oxytoca	NZ_CP020358.1	IS5	539363	540418	+
GCA_002072655.1	Klebsiella oxytoca	NZ_CP020358.1	IS66	540671	541783	+
GCA_002072655.1	Klebsiella oxytoca	NZ_CP020358.1	Tn3	545695	546447	-
GCA_002072655.1	Klebsiella oxytoca	NZ_CP020358.1	Tn3	552919	569645	+
GCA_002072655.1	Klebsiella oxytoca	NZ_CP020358.1	Tn3	569742	573693	+
GCA_002072655.1	Klebsiella oxytoca	NZ_CP020358.1	IS110	573497	574921	+
GCA_002072655.1	Klebsiella oxytoca	NZ_CP020358.1	ISL3	581718	581999	-
GCA_002072655.1	Klebsiella oxytoca	NZ_CP020358.1	Tn3	582095	585790	-
GCA_002072655.1	Klebsiella oxytoca	NZ_CP020358.1	ISL3	596051	596353	-
GCA_002072655.1	Klebsiella oxytoca	NZ_CP020358.1	Tn3	598286	598320	-
GCA_002072655.1	Klebsiella oxytoca	NZ_CP020358.1	Tn3	600586	601646	+
GCA_002072655.1	Klebsiella oxytoca	NZ_CP020358.1	Tn3	670423	671175	+
GCA_002072655.1	Klebsiella oxytoca	NZ_CP020358.1	Tn3	711956	712705	+
GCA_002072655.1	Klebsiella oxytoca	NZ_CP020358.1	IS110	759503	760777	+
GCA_002072655.1	Klebsiella oxytoca	NZ_CP020358.1	Tn3	790744	791394	+
GCA_002072655.1	Klebsiella oxytoca	NZ_CP020358.1	Tn3	832232	832954	-
GCA_002072655.1	Klebsiella oxytoca	NZ_CP020358.1	Tn3	948639	949379	+
GCA_002072655.1	Klebsiella oxytoca	NZ_CP020358.1	ISKra4	962514	963062	+
GCA_002072655.1	Klebsiella oxytoca	NZ_CP020358.1	ISKra4	969098	969646	-
GCA_002072655.1	Klebsiella oxytoca	NZ_CP020358.1	IS4	975626	976926	-
GCA_002072655.1	Klebsiella oxytoca	NZ_CP020358.1	Tn3	980762	981517	+
GCA_002072655.1	Klebsiella oxytoca	NZ_CP020358.1	IS3	1000353	1001581	+
GCA_002072655.1	Klebsiella oxytoca	NZ_CP020358.1	IS3	1002155	1003375	+
GCA_002072655.1	Klebsiella oxytoca	NZ_CP020358.1	IS110	1215626	1216856	-
GCA_002072655.1	Klebsiella oxytoca	NZ_CP020358.1	IS110	1216966	1218311	-
GCA_002072655.1	Klebsiella oxytoca	NZ_CP020358.1	IS4	1414384	1415702	-
GCA_002072655.1	Klebsiella oxytoca	NZ_CP020358.1	IS3	1471320	1472540	-
GCA_002072655.1	Klebsiella oxytoca	NZ_CP020358.1	IS1	1503623	1504105	+
GCA_002072655.1	Klebsiella oxytoca	NZ_CP020358.1	IS3	1509102	1510322	-
GCA_002072655.1	Klebsiella oxytoca	NZ_CP020358.1	IS110	1706234	1707434	+
GCA_002072655.1	Klebsiella oxytoca	NZ_CP020358.1	IS200/IS605	1748676	1749292	-
GCA_002072655.1	Klebsiella oxytoca	NZ_CP020358.1	ISNCY	1839904	1840881	-
GCA_002072655.1	Klebsiella oxytoca	NZ_CP020358.1	ISKra4	1855507	1856013	-
GCA_002072655.1	Klebsiella oxytoca	NZ_CP020358.1	ISKra4	1861915	1862451	-
GCA_002072655.1	Klebsiella oxytoca	NZ_CP020358.1	IS1	2053581	2054822	+
GCA_002072655.1	Klebsiella oxytoca	NZ_CP020358.1	IS4	2172399	2173827	-
GCA_002072655.1	Klebsiella oxytoca	NZ_CP020358.1	Tn3	2222361	2222903	-
GCA_002072655.1	Klebsiella oxytoca	NZ_CP020358.1	IS3	2288200	2289420	+
GCA_002072655.1	Klebsiella oxytoca	NZ_CP020358.1	IS3	2290218	2291447	+
GCA_002072655.1	Klebsiella oxytoca	NZ_CP020358.1	IS3	2292261	2293467	-
GCA_002072655.1	Klebsiella oxytoca	NZ_CP020358.1	Tn3	2317356	2318126	-
GCA_002072655.1	Klebsiella oxytoca	NZ_CP020358.1	Tn3	2368803	2369552	+
GCA_002072655.1	Klebsiella oxytoca	NZ_CP020358.1	ISL3	2375245	2375820	+
GCA_002072655.1	Klebsiella oxytoca	NZ_CP020358.1	Tn3	2423404	2424147	+
GCA_002072655.1	Klebsiella oxytoca	NZ_CP020358.1	IS200/IS605	2624933	2625552	-
GCA_002072655.1	Klebsiella oxytoca	NZ_CP020358.1	Tn3	2625631	2626365	-
GCA_002072655.1	Klebsiella oxytoca	NZ_CP020358.1	IS110	2646463	2647766	+
GCA_002072655.1	Klebsiella oxytoca	NZ_CP020358.1	ISKra4	2650003	2651582	+
GCA_002072655.1	Klebsiella oxytoca	NZ_CP020358.1	Tn3	2668720	2669475	+
GCA_002072655.1	Klebsiella oxytoca	NZ_CP020358.1	Tn3	2683818	2684552	+
GCA_002072655.1	Klebsiella oxytoca	NZ_CP020358.1	IS4	2710974	2712292	-
GCA_002072655.1	Klebsiella oxytoca	NZ_CP020358.1	Tn3	2732992	2733717	-
GCA_002072655.1	Klebsiella oxytoca	NZ_CP020358.1	Tn3	2771450	2772226	-
GCA_002072655.1	Klebsiella oxytoca	NZ_CP020358.1	Tn3	2777830	2778564	-
GCA_002072655.1	Klebsiella oxytoca	NZ_CP020358.1	IS3	2963329	2964660	-
GCA_002072655.1	Klebsiella oxytoca	NZ_CP020358.1	IS3	2965000	2966228	-
GCA_002072655.1	Klebsiella oxytoca	NZ_CP020358.1	IS110	2989207	2990376	-
GCA_002072655.1	Klebsiella oxytoca	NZ_CP020358.1	IS200/IS605	3074181	3074799	-
GCA_002072655.1	Klebsiella oxytoca	NZ_CP020358.1	ISL3	3127151	3127531	-
GCA_002072655.1	Klebsiella oxytoca	NZ_CP020358.1	IS110	3248111	3249440	+
GCA_002072655.1	Klebsiella oxytoca	NZ_CP020358.1	ISL3	3314313	3315530	+
GCA_002072655.1	Klebsiella oxytoca	NZ_CP020358.1	Tn3	3321512	3322246	-
GCA_002072655.1	Klebsiella oxytoca	NZ_CP020358.1	IS200/IS605	3342433	3343546	+
GCA_002072655.1	Klebsiella oxytoca	NZ_CP020358.1	IS4	3419914	3421199	-
GCA_002072655.1	Klebsiella oxytoca	NZ_CP020358.1	IS200/IS605	3456245	3456869	+
GCA_002072655.1	Klebsiella oxytoca	NZ_CP020358.1	ISNCY	3541577	3542497	-
GCA_002072655.1	Klebsiella oxytoca	NZ_CP020358.1	IS4	3750066	3751491	+
GCA_002072655.1	Klebsiella oxytoca	NZ_CP020358.1	ISL3	3787207	3788502	-
GCA_002072655.1	Klebsiella oxytoca	NZ_CP020358.1	ISNCY	3869222	3870124	-
GCA_002072655.1	Klebsiella oxytoca	NZ_CP020358.1	Tn3	3948595	3949317	+
GCA_002072655.1	Klebsiella oxytoca	NZ_CP020358.1	Tn3	3987312	3988112	-
GCA_002072655.1	Klebsiella oxytoca	NZ_CP020358.1	IS4	4192793	4194218	-
GCA_002072655.1	Klebsiella oxytoca	NZ_CP020358.1	IS3	4273782	4275239	-
GCA_002072655.1	Klebsiella oxytoca	NZ_CP020358.1	IS5	4291270	4292160	-
GCA_002072655.1	Klebsiella oxytoca	NZ_CP020358.1	IS3	4291991	4293409	+
GCA_002072655.1	Klebsiella oxytoca	NZ_CP020358.1	IS5	4293240	4293579	-
GCA_002072655.1	Klebsiella oxytoca	NZ_CP020358.1	IS3	4298888	4300117	-
GCA_002072655.1	Klebsiella oxytoca	NZ_CP020358.1	IS3	4315290	4316518	+
[truncated: 320,609+ more rows]
